# Supplementary material for: Numerical simulation of quantum dots as a buffer layer in CIGS solar cells: a comparative study
Source: Sci Rep. 2022 May 16;12:8099. doi: 10.1038/s41598-022-12234-0 (PMC9110751; doi:10.1038/s41598-022-12234-0)
Supplement: Supplementary file 1 — Supplementary Information 1. [file 41598_2022_12234_MOESM1_ESM.asc]

 10.011      104
 10.028      108
 10.045      108
 10.062      116
 10.079      117
 10.096      103
 10.113      107
 10.130       97
 10.147      102
 10.164      131
 10.181      120
 10.198      105
 10.215       91
 10.232      100
 10.249       96
 10.266      102
 10.283      114
 10.300      110
 10.317      110
 10.334      103
 10.351      103
 10.368      108
 10.385      114
 10.402       95
 10.419       87
 10.436       89
 10.453      101
 10.470      104
 10.487      101
 10.504      102
 10.521      105
 10.538      102
 10.555       97
 10.572       95
 10.589       98
 10.606      107
 10.623      123
 10.640      120
 10.657      103
 10.674      107
 10.691      106
 10.708       93
 10.725       91
 10.742      104
 10.759      101
 10.776       90
 10.793      107
 10.810      100
 10.827      114
 10.844       93
 10.861       83
 10.878      101
 10.895      113
 10.912       91
 10.929       94
 10.946       96
 10.963      100
 10.980       87
 10.997      102
 11.014       84
 11.031       94
 11.048      107
 11.065       89
 11.082       90
 11.099      104
 11.116       92
 11.133       89
 11.150       80
 11.167      100
 11.184      119
 11.201       94
 11.218      100
 11.235       94
 11.252       96
 11.269      106
 11.286      103
 11.303      101
 11.320       87
 11.337       97
 11.354       99
 11.371       98
 11.388       97
 11.405      105
 11.422      108
 11.439      100
 11.456       95
 11.473      100
 11.490       93
 11.507       84
 11.524       96
 11.541       87
 11.558       88
 11.575       89
 11.592       86
 11.609       96
 11.626      104
 11.643       94
 11.660       93
 11.677       94
 11.694      101
 11.711       91
 11.728       81
 11.745       87
 11.762       95
 11.779       88
 11.796       94
 11.813       93
 11.830       84
 11.847       87
 11.864       79
 11.881       73
 11.898       94
 11.915       83
 11.932       89
 11.949       73
 11.966       85
 11.983       87
 12.000       87
 12.017       72
 12.034      121
 12.051       82
 12.068       87
 12.085       85
 12.102      106
 12.119      100
 12.136       98
 12.153       92
 12.170       86
 12.187       87
 12.204       87
 12.221       95
 12.238       98
 12.255      100
 12.272       73
 12.289       84
 12.306       96
 12.323       97
 12.340      101
 12.357      101
 12.374      100
 12.391      100
 12.408       88
 12.425       72
 12.442       78
 12.459       89
 12.476       90
 12.493       86
 12.510       95
 12.527      102
 12.544       90
 12.561       74
 12.578       78
 12.595       92
 12.612       89
 12.629       86
 12.646       76
 12.663       88
 12.680       83
 12.697       92
 12.714       93
 12.731       83
 12.748       86
 12.765       86
 12.782       95
 12.799       89
 12.816       91
 12.833       98
 12.850       72
 12.867       83
 12.884       91
 12.901       77
 12.918       87
 12.935       84
 12.952      111
 12.969       80
 12.986       92
 13.003      102
 13.020       91
 13.037       85
 13.054       97
 13.071      107
 13.088       94
 13.105       79
 13.122       82
 13.139       87
 13.156       87
 13.173       82
 13.190       81
 13.207       75
 13.224       79
 13.241       68
 13.258       83
 13.275       90
 13.292       78
 13.309       73
 13.326       82
 13.343       96
 13.360       98
 13.377       79
 13.394       79
 13.411       93
 13.428       94
 13.445       89
 13.462       97
 13.479       87
 13.496       78
 13.513       92
 13.530       90
 13.547       76
 13.564       80
 13.581       90
 13.598       88
 13.615       79
 13.632       81
 13.649       79
 13.666       85
 13.683       82
 13.700       73
 13.717       89
 13.734       88
 13.751       85
 13.768       90
 13.785       88
 13.802       88
 13.819       78
 13.836       88
 13.853       91
 13.870       81
 13.887       78
 13.904       84
 13.921       89
 13.938       79
 13.955       77
 13.972       81
 13.989       79
 14.006       73
 14.023       80
 14.040       83
 14.057       89
 14.074       74
 14.091       88
 14.108       97
 14.125       87
 14.142       92
 14.159       76
 14.176       76
 14.193       82
 14.210       87
 14.227       93
 14.244       88
 14.261       78
 14.278       80
 14.295       69
 14.312       80
 14.329       80
 14.346       76
 14.363       83
 14.380       85
 14.397       89
 14.414      101
 14.431      101
 14.448      102
 14.465       93
 14.482       81
 14.499       75
 14.516       70
 14.533       82
 14.550       81
 14.567       79
 14.584       86
 14.601       90
 14.618       83
 14.635       75
 14.652       77
 14.669       83
 14.686       93
 14.703       82
 14.720      103
 14.737       92
 14.754       85
 14.771       88
 14.788       74
 14.805       82
 14.822       85
 14.839       68
 14.856       89
 14.873       80
 14.890       85
 14.907       80
 14.924       91
 14.941       84
 14.958       79
 14.975       74
 14.992       99
 15.009       73
 15.026       80
 15.043       92
 15.060       90
 15.077       90
 15.094       74
 15.111       84
 15.128       98
 15.145       86
 15.162       73
 15.179       91
 15.196       76
 15.213       75
 15.230       80
 15.247       93
 15.264       78
 15.281       72
 15.298       76
 15.315       77
 15.332       69
 15.349       75
 15.366       82
 15.383       87
 15.400       79
 15.417       92
 15.434       90
 15.451       73
 15.468       75
 15.485       75
 15.502       76
 15.519       87
 15.536       86
 15.553       78
 15.570       68
 15.587       67
 15.604       77
 15.621       88
 15.638       88
 15.655       76
 15.672       77
 15.689       69
 15.706       82
 15.723       73
 15.740       70
 15.757       79
 15.774       74
 15.791       73
 15.808       94
 15.825       78
 15.842       71
 15.859       81
 15.876       93
 15.893       77
 15.910       84
 15.927       95
 15.944       70
 15.961       86
 15.978       94
 15.995       88
 16.012       95
 16.029       82
 16.046       93
 16.063       95
 16.080       89
 16.097       76
 16.114       82
 16.131       67
 16.148       82
 16.165       95
 16.182       74
 16.199       82
 16.216       90
 16.233       85
 16.250       82
 16.267       64
 16.284       66
 16.301       77
 16.318       86
 16.335       84
 16.352       81
 16.369       83
 16.386       93
 16.403       93
 16.420       78
 16.437       88
 16.454       84
 16.471       78
 16.488       94
 16.505       98
 16.522      100
 16.539       89
 16.556       83
 16.573       77
 16.590       78
 16.607       84
 16.624       86
 16.641       81
 16.658       78
 16.675       77
 16.692       86
 16.709       94
 16.726      109
 16.743       89
 16.760       88
 16.777      100
 16.794      113
 16.811       93
 16.828       94
 16.845       86
 16.862       73
 16.879       77
 16.896       88
 16.913       71
 16.930       85
 16.947       99
 16.964       72
 16.981       76
 16.998       99
 17.015       86
 17.032       86
 17.049       79
 17.066       78
 17.083       91
 17.100       76
 17.117       97
 17.134       86
 17.151       95
 17.168       84
 17.185       95
 17.202       87
 17.219       78
 17.236       85
 17.253       94
 17.270       90
 17.287       79
 17.304       79
 17.321       91
 17.338       92
 17.355       85
 17.372       89
 17.389       90
 17.406       82
 17.423       73
 17.440       78
 17.457       95
 17.474       91
 17.491       82
 17.508       89
 17.525       90
 17.542       81
 17.559       82
 17.576      105
 17.593       89
 17.610       84
 17.627       76
 17.644       81
 17.661       96
 17.678       89
 17.695       99
 17.712       95
 17.729       98
 17.746       90
 17.763       87
 17.780       96
 17.797       92
 17.814       89
 17.831       80
 17.848      119
 17.865       96
 17.882       81
 17.899       88
 17.916       78
 17.933       97
 17.950       95
 17.967       83
 17.984      105
 18.001       91
 18.018       88
 18.035       85
 18.052       89
 18.069       92
 18.086       81
 18.103       91
 18.120       82
 18.137       83
 18.154       87
 18.171       87
 18.188       91
 18.205      103
 18.222       94
 18.239       96
 18.256       92
 18.273       85
 18.290       93
 18.307       87
 18.324       82
 18.341       93
 18.358       91
 18.375       91
 18.392       96
 18.409      102
 18.426       97
 18.443       90
 18.460       98
 18.477       93
 18.494       76
 18.511       80
 18.528       92
 18.545       95
 18.562      108
 18.579       93
 18.596       77
 18.613       80
 18.630       84
 18.647       84
 18.664       87
 18.681       99
 18.698      102
 18.715       94
 18.732      101
 18.749       99
 18.766      114
 18.783      111
 18.800       86
 18.817       95
 18.834       95
 18.851       85
 18.868       92
 18.885       79
 18.902       86
 18.919       92
 18.936       87
 18.953       97
 18.970      101
 18.987       89
 19.004       91
 19.021       84
 19.038       96
 19.055       81
 19.072       82
 19.089       84
 19.106       89
 19.123       83
 19.140       87
 19.157       90
 19.174       90
 19.191       77
 19.208       90
 19.225       95
 19.242       80
 19.259       93
 19.276       90
 19.293       77
 19.310       81
 19.327       99
 19.344       96
 19.361      100
 19.378      102
 19.395       92
 19.412       79
 19.429       76
 19.446       89
 19.463       88
 19.480       86
 19.497       79
 19.514       84
 19.531       84
 19.548       87
 19.565       92
 19.582      102
 19.599       99
 19.616       91
 19.633       80
 19.650       79
 19.667       79
 19.684       96
 19.701      101
 19.718       95
 19.735       98
 19.752       87
 19.769       80
 19.786      102
 19.803       89
 19.820       94
 19.837       81
 19.854       97
 19.871      107
 19.888       84
 19.905       96
 19.922       87
 19.939       86
 19.956      101
 19.973       96
 19.990       99
 20.007       98
 20.024       86
 20.041       88
 20.058      109
 20.075       87
 20.092       85
 20.109      100
 20.126       99
 20.143       94
 20.160       87
 20.177       86
 20.194       97
 20.211      109
 20.228       93
 20.245       93
 20.262      103
 20.279      102
 20.296       98
 20.313      111
 20.330      112
 20.347      101
 20.364      107
 20.381      109
 20.398       89
 20.415       88
 20.432      102
 20.449      103
 20.466       92
 20.483       92
 20.500       95
 20.517       95
 20.534      101
 20.551       96
 20.568      103
 20.585       94
 20.602       88
 20.619      101
 20.636      112
 20.653      103
 20.670      113
 20.687       85
 20.704       90
 20.721       96
 20.738       86
 20.755       68
 20.772      108
 20.789       95
 20.806       91
 20.823      103
 20.840      112
 20.857       96
 20.874       97
 20.891      107
 20.908       86
 20.925      105
 20.942       91
 20.959      110
 20.976      105
 20.993       91
 21.010       78
 21.027      102
 21.044       93
 21.061       96
 21.078       99
 21.095       98
 21.112      104
 21.129      104
 21.146       93
 21.163       86
 21.180      101
 21.197      105
 21.214      104
 21.231       94
 21.248       76
 21.265       83
 21.282      104
 21.299      106
 21.316      101
 21.333       95
 21.350       97
 21.367      111
 21.384      114
 21.401      110
 21.418      115
 21.435      109
 21.452      100
 21.469       97
 21.486       97
 21.503       94
 21.520       90
 21.537       93
 21.554       92
 21.571      107
 21.588      100
 21.605      106
 21.622      114
 21.639      116
 21.656      117
 21.673      110
 21.690      113
 21.707      104
 21.724       99
 21.741      116
 21.758      105
 21.775       94
 21.792      107
 21.809      120
 21.826      129
 21.843      136
 21.860      105
 21.877      103
 21.894       94
 21.911       99
 21.928      123
 21.945      123
 21.962      118
 21.979       99
 21.996      111
 22.013       96
 22.030       97
 22.047      103
 22.064      105
 22.081      111
 22.098      103
 22.115      107
 22.132      104
 22.149      105
 22.166      107
 22.183      109
 22.200       96
 22.217      116
 22.234      123
 22.251      118
 22.268       98
 22.285       88
 22.302       97
 22.319      114
 22.336      113
 22.353      123
 22.370      127
 22.387      115
 22.404      114
 22.421      116
 22.438      102
 22.455      103
 22.472      107
 22.489      112
 22.506       96
 22.523      102
 22.540      112
 22.557      127
 22.574      133
 22.591      113
 22.608      105
 22.625      102
 22.642      108
 22.659      116
 22.676       93
 22.693      120
 22.710      115
 22.727      136
 22.744      125
 22.761      134
 22.778      122
 22.795       99
 22.812      103
 22.829      130
 22.846      123
 22.863      109
 22.880      102
 22.897      116
 22.914      110
 22.931      112
 22.948       98
 22.965      108
 22.982      125
 22.999      131
 23.016      105
 23.033      109
 23.050      120
 23.067      124
 23.084      106
 23.101       98
 23.118      125
 23.135      109
 23.152      102
 23.169       95
 23.186      114
 23.203      113
 23.220      110
 23.237      119
 23.254      117
 23.271      104
 23.288      108
 23.305      103
 23.322      108
 23.339      109
 23.356      112
 23.373       99
 23.390       99
 23.407      109
 23.424      105
 23.441      110
 23.458      104
 23.475      107
 23.492      100
 23.509      119
 23.526      142
 23.543      127
 23.560      111
 23.577      107
 23.594      119
 23.611      112
 23.628      108
 23.645      113
 23.662      121
 23.679      112
 23.696      102
 23.713      120
 23.730      102
 23.747      103
 23.764      104
 23.781      125
 23.798       94
 23.815      133
 23.832      107
 23.849      115
 23.866       92
 23.883      108
 23.900       97
 23.917      113
 23.934       97
 23.951      108
 23.968      125
 23.985      111
 24.002      104
 24.019      116
 24.036      112
 24.053      106
 24.070      116
 24.087      129
 24.104      123
 24.121      104
 24.138      101
 24.155      101
 24.172      129
 24.189      143
 24.206      118
 24.223      104
 24.240      114
 24.257      110
 24.274      111
 24.291      116
 24.308      106
 24.325       99
 24.342      104
 24.359       99
 24.376       96
 24.393      107
 24.410      101
 24.427      100
 24.444       98
 24.461      112
 24.478      116
 24.495      109
 24.512       97
 24.529      115
 24.546      123
 24.563      123
 24.580      107
 24.597      115
 24.614      122
 24.631      107
 24.648       98
 24.665      121
 24.682      107
 24.699      110
 24.716      114
 24.733       89
 24.750      131
 24.767      107
 24.784      114
 24.801       94
 24.818      128
 24.835      117
 24.852      116
 24.869      122
 24.886      118
 24.903      114
 24.920      111
 24.937      115
 24.954      119
 24.971      108
 24.988      119
 25.005      125
 25.022      123
 25.039      105
 25.056      109
 25.073      109
 25.090      118
 25.107      112
 25.124      105
 25.141      111
 25.158      114
 25.175      109
 25.192      116
 25.209      129
 25.226      113
 25.243      114
 25.260      117
 25.277      127
 25.294      115
 25.311      116
 25.328      103
 25.345      106
 25.362      133
 25.379      121
 25.396      112
 25.413      118
 25.430      117
 25.447      112
 25.464      104
 25.481      115
 25.498      120
 25.515      106
 25.532      116
 25.549      107
 25.566      121
 25.583      119
 25.600      117
 25.617      112
 25.634      117
 25.651      132
 25.668      116
 25.685      116
 25.702       94
 25.719      128
 25.736      123
 25.753      104
 25.770      107
 25.787      125
 25.804      108
 25.821      110
 25.838      114
 25.855       93
 25.872       90
 25.889      109
 25.906      100
 25.923      128
 25.940      119
 25.957      113
 25.974      110
 25.991      114
 26.008      104
 26.025      117
 26.042      117
 26.059      118
 26.076      117
 26.093      118
 26.110      128
 26.127      123
 26.144      124
 26.161      128
 26.178      118
 26.195      121
 26.212      126
 26.229      123
 26.246      129
 26.263      141
 26.280      125
 26.297      120
 26.314      128
 26.331      126
 26.348      129
 26.365      128
 26.382      141
 26.399      148
 26.416      141
 26.433      141
 26.450      121
 26.467      125
 26.484      141
 26.501      158
 26.518      129
 26.535      134
 26.552      107
 26.569      122
 26.586      112
 26.603      122
 26.620      142
 26.637      124
 26.654      129
 26.671      135
 26.688      117
 26.705      136
 26.722      118
 26.739      135
 26.756      124
 26.773      148
 26.790      126
 26.807      117
 26.824       96
 26.841      132
 26.858      151
 26.875      138
 26.892      117
 26.909      118
 26.926      140
 26.943      153
 26.960      119
 26.977      120
 26.994      113
 27.011      120
 27.028      126
 27.045      105
 27.062      117
 27.079      108
 27.096      103
 27.113      123
 27.130      128
 27.147      125
 27.164      120
 27.181      111
 27.198      109
 27.215      113
 27.232      110
 27.249      106
 27.266      100
 27.283      109
 27.300      118
 27.317      121
 27.334      119
 27.351      102
 27.368      103
 27.385      116
 27.402      113
 27.419      110
 27.436      103
 27.453      104
 27.470       98
 27.487      116
 27.504      102
 27.521      100
 27.538      107
 27.555      104
 27.572      111
 27.589      111
 27.606       90
 27.623      113
 27.640      112
 27.657      108
 27.674       88
 27.691      123
 27.708      100
 27.725      110
 27.742      142
 27.759      125
 27.776      108
 27.793      111
 27.810       95
 27.827      112
 27.844       97
 27.861      114
 27.878      110
 27.895      108
 27.912      107
 27.929       93
 27.946      113
 27.963      123
 27.980      129
 27.997      107
 28.014      114
 28.031      112
 28.048      101
 28.065      110
 28.082      114
 28.099      120
 28.116      116
 28.133      126
 28.150      117
 28.167      111
 28.184      120
 28.201      120
 28.218      116
 28.235      118
 28.252      122
 28.269      123
 28.286      116
 28.303      114
 28.320      120
 28.337      117
 28.354      119
 28.371      121
 28.388      113
 28.405      116
 28.422       99
 28.439      111
 28.456      113
 28.473      100
 28.490      110
 28.507      105
 28.524      106
 28.541      110
 28.558      114
 28.575      111
 28.592      131
 28.609      106
 28.626      123
 28.643      115
 28.660      131
 28.677      126
 28.694      135
 28.711      119
 28.728      141
 28.745      104
 28.762      125
 28.779      111
 28.796      101
 28.813      114
 28.830      112
 28.847      122
 28.864      105
 28.881      114
 28.898      112
 28.915      111
 28.932      106
 28.949       99
 28.966      119
 28.983      127
 29.000      115
 29.017      112
 29.034      113
 29.051      100
 29.068      111
 29.085      131
 29.102      124
 29.119      111
 29.136       96
 29.153       95
 29.170      108
 29.187      126
 29.204      119
 29.221      112
 29.238      103
 29.255      112
 29.272      128
 29.289      127
 29.306      125
 29.323      124
 29.340      126
 29.357      129
 29.374      126
 29.391      127
 29.408      119
 29.425      135
 29.442      157
 29.459      149
 29.476      140
 29.493      154
 29.510      151
 29.527      121
 29.544      144
 29.561      133
 29.578      127
 29.595      122
 29.612      129
 29.629      118
 29.646      123
 29.663      118
 29.680      114
 29.697      138
 29.714      114
 29.731      114
 29.748      120
 29.765      119
 29.782      122
 29.799      119
 29.816      110
 29.833      119
 29.850      123
 29.867      113
 29.884      127
 29.901      123
 29.918      113
 29.935      109
 29.952      111
 29.969      111
 29.986      106
 30.003      114
 30.020      114
 30.037      115
 30.054      105
 30.071      117
 30.088      111
 30.105      112
 30.122      115
 30.139      100
 30.156      106
 30.173      116
 30.190      126
 30.207      117
 30.224      123
 30.241      113
 30.258      102
 30.275      104
 30.292      107
 30.309      114
 30.326      109
 30.343      127
 30.360       99
 30.377      106
 30.394      115
 30.411      121
 30.428      121
 30.445      120
 30.462      113
 30.479      117
 30.496      124
 30.513      120
 30.530      154
 30.547      137
 30.564      153
 30.581      135
 30.598      142
 30.615      141
 30.632      145
 30.649      162
 30.666      170
 30.683      141
 30.700      176
 30.717      135
 30.734      131
 30.751      143
 30.768      161
 30.785      163
 30.802      171
 30.819      128
 30.836      148
 30.853      151
 30.870      128
 30.887      140
 30.904      131
 30.921      135
 30.938      156
 30.955      143
 30.972      135
 30.989      136
 31.006      135
 31.023      130
 31.040      131
 31.057      117
 31.074      104
 31.091      111
 31.108      125
 31.125      114
 31.142      108
 31.159      115
 31.176      119
 31.193      114
 31.210      125
 31.227      116
 31.244      116
 31.261      121
 31.278      117
 31.295      120
 31.312      114
 31.329      117
 31.346      123
 31.363      126
 31.380      120
 31.397      121
 31.414      112
 31.431      115
 31.448      119
 31.465      135
 31.482      123
 31.499      138
 31.516      148
 31.533      123
 31.550      122
 31.567      106
 31.584      102
 31.601      121
 31.618      130
 31.635      126
 31.652      120
 31.669      143
 31.686      103
 31.703      125
 31.720      116
 31.737      112
 31.754      119
 31.771      130
 31.788      119
 31.805      103
 31.822      130
 31.839      109
 31.856      122
 31.873      146
 31.890      139
 31.907      129
 31.924      145
 31.941      152
 31.958      145
 31.975      145
 31.992      145
 32.009      150
 32.026      164
 32.043      157
 32.060      158
 32.077      139
 32.094      143
 32.111      143
 32.128      136
 32.145      150
 32.162      151
 32.179      133
 32.196      135
 32.213      147
 32.230      147
 32.247      120
 32.264      126
 32.281      118
 32.298      102
 32.315      119
 32.332      111
 32.349      115
 32.366      116
 32.383      119
 32.400      107
 32.417      108
 32.434      106
 32.451      115
 32.468      118
 32.485      106
 32.502      101
 32.519      108
 32.536      115
 32.553      121
 32.570      111
 32.587      101
 32.604      115
 32.621      110
 32.638      105
 32.655      132
 32.672      122
 32.689      122
 32.706      124
 32.723      116
 32.740      106
 32.757       96
 32.774       92
 32.791       99
 32.808      106
 32.825      129
 32.842      120
 32.859      104
 32.876      101
 32.893       93
 32.910       97
 32.927      115
 32.944      104
 32.961      112
 32.978       95
 32.995      104
 33.012      102
 33.029      107
 33.046      115
 33.063      105
 33.080      105
 33.097      113
 33.114      114
 33.131      101
 33.148       96
 33.165      103
 33.182       94
 33.199       88
 33.216       94
 33.233      106
 33.250      111
 33.267      105
 33.284       91
 33.301      102
 33.318      110
 33.335      102
 33.352       81
 33.369       99
 33.386      121
 33.403      124
 33.420      112
 33.437      110
 33.454      104
 33.471      116
 33.488      119
 33.505      120
 33.522      110
 33.539      116
 33.556      101
 33.573      121
 33.590      122
 33.607      117
 33.624      125
 33.641      130
 33.658      110
 33.675      119
 33.692      129
 33.709      160
 33.726      123
 33.743      133
 33.760      144
 33.777      151
 33.794      141
 33.811      139
 33.828      151
 33.845      129
 33.862      146
 33.879      142
 33.896      130
 33.913      120
 33.930      120
 33.947      136
 33.964      138
 33.981      143
 33.998      129
 34.015      126
 34.032      143
 34.049      149
 34.066      143
 34.083      156
 34.100      171
 34.117      178
 34.134      170
 34.151      168
 34.168      165
 34.185      164
 34.202      158
 34.219      159
 34.236      179
 34.253      190
 34.270      200
 34.287      188
 34.304      181
 34.321      162
 34.338      158
 34.355      161
 34.372      163
 34.389      173
 34.406      154
 34.423      156
 34.440      170
 34.457      181
 34.474      167
 34.491      197
 34.508      176
 34.525      204
 34.542      211
 34.559      256
 34.576      256
 34.593      261
 34.610      287
 34.627      305
 34.644      354
 34.661      384
 34.678      375
 34.695      429
 34.712      523
 34.729      629
 34.746      754
 34.763      972
 34.780     1130
 34.797     1520
 34.814     2048
 34.831     2796
 34.848     4000
 34.865     5848
 34.882     8101
 34.899    10731
 34.916    11827
 34.933    10204
 34.950     7738
 34.967     6446
 34.984     6372
 35.001     6480
 35.018     5440
 35.035     3628
 35.052     2089
 35.069     1297
 35.086      969
 35.103      798
 35.120      703
 35.137      628
 35.154      558
 35.171      483
 35.188      413
 35.205      388
 35.222      345
 35.239      325
 35.256      278
 35.273      270
 35.290      250
 35.307      227
 35.324      238
 35.341      215
 35.358      203
 35.375      202
 35.392      182
 35.409      183
 35.426      190
 35.443      213
 35.460      198
 35.477      195
 35.494      180
 35.511      205
 35.528      188
 35.545      190
 35.562      199
 35.579      238
 35.596      237
 35.613      239
 35.630      228
 35.647      234
 35.664      240
 35.681      251
 35.698      237
 35.715      268
 35.732      217
 35.749      219
 35.766      219
 35.783      242
 35.800      224
 35.817      230
 35.834      217
 35.851      208
 35.868      184
 35.885      179
 35.902      182
 35.919      172
 35.936      160
 35.953      152
 35.970      145
 35.987      143
 36.004      154
 36.021      144
 36.038      136
 36.055      127
 36.072      115
 36.089      135
 36.106      131
 36.123      112
 36.140      121
 36.157      136
 36.174      135
 36.191      122
 36.208      127
 36.225      111
 36.242      102
 36.259      112
 36.276      116
 36.293      112
 36.310      114
 36.327      126
 36.344      113
 36.361      123
 36.378      119
 36.395      128
 36.412      129
 36.429      104
 36.446      115
 36.463      112
 36.480       98
 36.497      102
 36.514      130
 36.531      131
 36.548      112
 36.565      130
 36.582      119
 36.599      124
 36.616      111
 36.633      100
 36.650      109
 36.667      113
 36.684      122
 36.701      139
 36.718      144
 36.735      124
 36.752      109
 36.769      111
 36.786      119
 36.803      127
 36.820      123
 36.837       94
 36.854       98
 36.871      117
 36.888      129
 36.905      122
 36.922      127
 36.939      134
 36.956      130
 36.973      131
 36.990      130
 37.007      129
 37.024      134
 37.041      136
 37.058      136
 37.075      139
 37.092      146
 37.109      140
 37.126      141
 37.143      135
 37.160      136
 37.177      131
 37.194      125
 37.211      148
 37.228      141
 37.245      137
 37.262      135
 37.279      142
 37.296      134
 37.313      127
 37.330      132
 37.347      133
 37.364      139
 37.381      135
 37.398      142
 37.415      138
 37.432      126
 37.449      133
 37.466      148
 37.483      107
 37.500      117
 37.517      127
 37.534      115
 37.551      141
 37.568      137
 37.585      133
 37.602      117
 37.619      131
 37.636      129
 37.653      135
 37.670      139
 37.687      113
 37.704      141
 37.721      128
 37.738      118
 37.755      117
 37.772      122
 37.789      121
 37.806      122
 37.823      116
 37.840      122
 37.857      148
 37.874      138
 37.891      140
 37.908      146
 37.925      156
 37.942      145
 37.959      137
 37.976      140
 37.993      146
 38.010      136
 38.027      139
 38.044      132
 38.061      118
 38.078      117
 38.095      117
 38.112      117
 38.129      112
 38.146      116
 38.163      122
 38.180      128
 38.197      132
 38.214      138
 38.231      126
 38.248      129
 38.265      129
 38.282      128
 38.299      137
 38.316      118
 38.333      111
 38.350      115
 38.367      142
 38.384      104
 38.401       94
 38.418      102
 38.435       94
 38.452      109
 38.469       88
 38.486       96
 38.503       85
 38.520      115
 38.537       96
 38.554      103
 38.571       82
 38.588       85
 38.605       95
 38.622       78
 38.639       77
 38.656       87
 38.673       90
 38.690       93
 38.707       95
 38.724       93
 38.741       91
 38.758       86
 38.775       77
 38.792       82
 38.809       75
 38.826       86
 38.843       97
 38.860       88
 38.877       71
 38.894       68
 38.911       61
 38.928       60
 38.945       71
 38.962       80
 38.979       83
 38.996       86
 39.013       83
 39.030       86
 39.047       87
 39.064       84
 39.081       86
 39.098       85
 39.115       83
 39.132       72
 39.149       73
 39.166       71
 39.183       79
 39.200       82
 39.217       85
 39.234       86
 39.251       86
 39.268       90
 39.285       77
 39.302       80
 39.319       87
 39.336       82
 39.353       89
 39.370       88
 39.387       80
 39.404       83
 39.421       77
 39.438       70
 39.455       81
 39.472       79
 39.489       65
 39.506      104
 39.523       70
 39.540       76
 39.557       64
 39.574       74
 39.591       77
 39.608       72
 39.625       76
 39.642       74
 39.659       76
 39.676       70
 39.693       65
 39.710       78
 39.727       77
 39.744       88
 39.761       70
 39.778       73
 39.795       82
 39.812       79
 39.829       70
 39.846       72
 39.863       89
 39.880       88
 39.897       71
 39.914       75
 39.931       80
 39.948       71
 39.965       79
 39.982       89
 39.999       82
 40.016       70
 40.033       71
 40.050       84
 40.067       89
 40.084       84
 40.101       68
 40.118       72
 40.135       89
 40.152       83
 40.169       83
 40.186       90
 40.203       84
 40.220       96
 40.237       89
 40.254       88
 40.271       91
 40.288       91
 40.305       84
 40.322       90
 40.339       76
 40.356       90
 40.373       81
 40.390       89
 40.407       83
 40.424       71
 40.441       79
 40.458       88
 40.475       70
 40.492       77
 40.509       82
 40.526       79
 40.543       90
 40.560       66
 40.577       71
 40.594       82
 40.611       81
 40.628       88
 40.645       83
 40.662       83
 40.679       69
 40.696       86
 40.713       73
 40.730       72
 40.747       73
 40.764       76
 40.781       71
 40.798       70
 40.815       74
 40.832       79
 40.849       80
 40.866       84
 40.883       80
 40.900       81
 40.917       88
 40.934       89
 40.951       82
 40.968       80
 40.985       77
 41.002       70
 41.019       76
 41.036       83
 41.053       80
 41.070       73
 41.087       72
 41.104       81
 41.121       83
 41.138       75
 41.155       88
 41.172       95
 41.189       93
 41.206      104
 41.223       93
 41.240       77
 41.257       95
 41.274       90
 41.291       98
 41.308       94
 41.325       93
 41.342       87
 41.359       81
 41.376       91
 41.393       73
 41.410       76
 41.427       71
 41.444       81
 41.461       89
 41.478       71
 41.495       78
 41.512       71
 41.529       88
 41.546       78
 41.563       81
 41.580       76
 41.597       79
 41.614       84
 41.631       65
 41.648       71
 41.665       80
 41.682       97
 41.699       96
 41.716       84
 41.733       80
 41.750       77
 41.767       82
 41.784       69
 41.801       81
 41.818       75
 41.835       73
 41.852       75
 41.869       75
 41.886       83
 41.903       70
 41.920       64
 41.937       67
 41.954       74
 41.971       81
 41.988       78
 42.005       80
 42.022       86
 42.039       77
 42.056       74
 42.073       84
 42.090       90
 42.107       80
 42.124       76
 42.141       85
 42.158       83
 42.175       74
 42.192       76
 42.209       64
 42.226       78
 42.243       78
 42.260       67
 42.277       78
 42.294       71
 42.311       67
 42.328       63
 42.345       62
 42.362       64
 42.379       67
 42.396       69
 42.413       78
 42.430       64
 42.447       70
 42.464       69
 42.481       78
 42.498       59
 42.515       65
 42.532       72
 42.549       80
 42.566       61
 42.583       63
 42.600       70
 42.617       63
 42.634       75
 42.651       81
 42.668       59
 42.685       66
 42.702       66
 42.719       76
 42.736       63
 42.753       67
 42.770       73
 42.787       73
 42.804       69
 42.821       68
 42.838       68
 42.855       63
 42.872       75
 42.889       68
 42.906       67
 42.923       77
 42.940       79
 42.957       70
 42.974       60
 42.991       75
 43.008       80
 43.025       82
 43.042       73
 43.059       66
 43.076       70
 43.093       71
 43.110       78
 43.127       77
 43.144       68
 43.161       59
 43.178       74
 43.195       76
 43.212       60
 43.229       72
 43.246       71
 43.263       83
 43.280       81
 43.297       83
 43.314       75
 43.331       78
 43.348       68
 43.365       85
 43.382       65
 43.399       78
 43.416       69
 43.433       70
 43.450       74
 43.467       84
 43.484       61
 43.501       66
 43.518       84
 43.535       68
 43.552      101
 43.569       91
 43.586       66
 43.603       77
 43.620       83
 43.637       84
 43.654       72
 43.671       67
 43.688       85
 43.705       76
 43.722       84
 43.739       81
 43.756       83
 43.773       78
 43.790       77
 43.807       81
 43.824       84
 43.841       93
 43.858       93
 43.875       79
 43.892       93
 43.909      103
 43.926      100
 43.943       84
 43.960       77
 43.977       83
 43.994       89
 44.011       91
 44.028       83
 44.045       85
 44.062       93
 44.079       84
 44.096       83
 44.113       81
 44.130       75
 44.147       72
 44.164       67
 44.181       69
 44.198       89
 44.215       70
 44.232       73
 44.249       62
 44.266       88
 44.283       78
 44.300       80
 44.317       84
 44.334       87
 44.351       77
 44.368       77
 44.385       86
 44.402       67
 44.419       70
 44.436       78
 44.453       73
 44.470       78
 44.487       81
 44.504       71
 44.521       74
 44.538       82
 44.555       76
 44.572       67
 44.589       85
 44.606       74
 44.623       67
 44.640       71
 44.657       74
 44.674       67
 44.691       72
 44.708       74
 44.725       73
 44.742       76
 44.759       82
 44.776       76
 44.793       76
 44.810       83
 44.827       75
 44.844       66
 44.861       75
 44.878       64
 44.895       66
 44.912       81
 44.929       89
 44.946       80
 44.963       75
 44.980       77
 44.997       68
 45.014       61
 45.031       74
 45.048       76
 45.065       62
 45.082       57
 45.099       66
 45.116       71
 45.133       70
 45.150       64
 45.167       76
 45.184       67
 45.201       68
 45.218       72
 45.235       75
 45.252       60
 45.269       65
 45.286       64
 45.303       68
 45.320       59
 45.337       65
 45.354       65
 45.371       69
 45.388       67
 45.405       47
 45.422       59
 45.439       69
 45.456       62
 45.473       79
 45.490       72
 45.507       78
 45.524       84
 45.541       70
 45.558       66
 45.575       69
 45.592       84
 45.609       75
 45.626       78
 45.643       83
 45.660       85
 45.677       77
 45.694       77
 45.711       70
 45.728       74
 45.745       70
 45.762       78
 45.779       68
 45.796       64
 45.813       62
 45.830       64
 45.847       73
 45.864       71
 45.881       68
 45.898       67
 45.915       76
 45.932       81
 45.949       73
 45.966       70
 45.983       69
 46.000       62
 46.017       61
 46.034       73
 46.051       78
 46.068       78
 46.085       81
 46.102       75
 46.119       61
 46.136       66
 46.153       70
 46.170       66
 46.187       72
 46.204       67
 46.221       63
 46.238       65
 46.255       53
 46.272       63
 46.289       62
 46.306       61
 46.323       71
 46.340       78
 46.357       76
 46.374       84
 46.391       69
 46.408       61
 46.425       76
 46.442       54
 46.459       50
 46.476       68
 46.493       82
 46.510       62
 46.527       60
 46.544       68
 46.561       65
 46.578       66
 46.595       77
 46.612       74
 46.629       82
 46.646       69
 46.663       75
 46.680       81
 46.697       65
 46.714       71
 46.731       77
 46.748       70
 46.765       76
 46.782       70
 46.799       70
 46.816       71
 46.833       75
 46.850       74
 46.867       63
 46.884       59
 46.901       64
 46.918       65
 46.935       67
 46.952       69
 46.969       75
 46.986       79
 47.003       66
 47.020       62
 47.037       74
 47.054       75
 47.071       56
 47.088       68
 47.105       62
 47.122       62
 47.139       65
 47.156       74
 47.173       69
 47.190       65
 47.207       60
 47.224       66
 47.241       58
 47.258       62
 47.275       66
 47.292       65
 47.309       66
 47.326       57
 47.343       64
 47.360       74
 47.377       72
 47.394       65
 47.411       70
 47.428       79
 47.445       67
 47.462       62
 47.479       74
 47.496       72
 47.513       60
 47.530       74
 47.547       74
 47.564       58
 47.581       59
 47.598       74
 47.615       55
 47.632       55
 47.649       70
 47.666       73
 47.683       75
 47.700       67
 47.717       61
 47.734       68
 47.751       71
 47.768       67
 47.785       63
 47.802       57
 47.819       68
 47.836       69
 47.853       63
 47.870       67
 47.887       68
 47.904       67
 47.921       61
 47.938       65
 47.955       73
 47.972       65
 47.989       69
 48.006       71
 48.023       89
 48.040       96
 48.057       83
 48.074       80
 48.091       66
 48.108       68
 48.125       67
 48.142       73
 48.159       78
 48.176       73
 48.193       77
 48.210       58
 48.227       52
 48.244       70
 48.261       65
 48.278       58
 48.295       62
 48.312       49
 48.329       76
 48.346       63
 48.363       58
 48.380       61
 48.397       62
 48.414       61
 48.431       58
 48.448       57
 48.465       63
 48.482       61
 48.499       62
 48.516       63
 48.533       71
 48.550       63
 48.567       69
 48.584       64
 48.601       60
 48.618       60
 48.635       75
 48.652       77
 48.669       63
 48.686       56
 48.703       55
 48.720       61
 48.737       57
 48.754       45
 48.771       57
 48.788       78
 48.805       68
 48.822       61
 48.839       60
 48.856       65
 48.873       63
 48.890       63
 48.907       59
 48.924       58
 48.941       58
 48.958       75
 48.975       75
 48.992       61
 49.009       56
 49.026       65
 49.043       71
 49.060       70
 49.077       61
 49.094       58
 49.111       57
 49.128       66
 49.145       61
 49.162       69
 49.179       74
 49.196       66
 49.213       64
 49.230       64
 49.247       70
 49.264       76
 49.281       71
 49.298       63
 49.315       79
 49.332       67
 49.349       59
 49.366       76
 49.383       72
 49.400       61
 49.417       62
 49.434       72
 49.451       65
 49.468       66
 49.485       59
 49.502       64
 49.519       72
 49.536       71
 49.553       56
 49.570       54
 49.587       60
 49.604       82
 49.621       59
 49.638       47
 49.655       70
 49.672       75
 49.689       67
 49.706       56
 49.723       53
 49.740       59
 49.757       68
 49.774       69
 49.791       60
 49.808       64
 49.825       68
 49.842       56
 49.859       59
 49.876       61
 49.893       51
 49.910       52
 49.927       72
 49.944       71
 49.961       59
 49.978       57
 49.995       61
 50.012       59
 50.029       53
 50.046       62
 50.063       67
 50.080       55
 50.097       59
 50.114       70
 50.131       58
 50.148       60
 50.165       62
 50.182       60
 50.199       63
 50.216       70
 50.233       57
 50.250       57
 50.267       68
 50.284       55
 50.301       68
 50.318       78
 50.335       56
 50.352       64
 50.369       67
 50.386       61
 50.403       66
 50.420       79
 50.437       71
 50.454       61
 50.471       76
 50.488       73
 50.505       65
 50.522       63
 50.539       51
 50.556       68
 50.573       70
 50.590       68
 50.607       61
 50.624       53
 50.641       57
 50.658       68
 50.675       64
 50.692       63
 50.709       71
 50.726       78
 50.743       74
 50.760       76
 50.777       71
 50.794       64
 50.811       71
 50.828       80
 50.845       79
 50.862       80
 50.879       70
 50.896       70
 50.913       87
 50.930       79
 50.947       88
 50.964       83
 50.981       73
 50.998       73
 51.015       79
 51.032       84
 51.049       92
 51.066       85
 51.083       78
 51.100       79
 51.117       74
 51.134       65
 51.151       80
 51.168       65
 51.185       65
 51.202       82
 51.219       89
 51.236       74
 51.253       62
 51.270       72
 51.287       60
 51.304       70
 51.321       64
 51.338       78
 51.355       56
 51.372       79
 51.389       60
 51.406       81
 51.423       75
 51.440       58
 51.457       67
 51.474       66
 51.491       65
 51.508       66
 51.525       68
 51.542       63
 51.559       67
 51.576       67
 51.593       55
 51.610       48
 51.627       63
 51.644       65
 51.661       65
 51.678       65
 51.695       57
 51.712       60
 51.729       57
 51.746       62
 51.763       68
 51.780       55
 51.797       59
 51.814       53
 51.831       55
 51.848       62
 51.865       64
 51.882       62
 51.899       70
 51.916       68
 51.933       56
 51.950       58
 51.967       56
 51.984       55
 52.001       58
 52.018       53
 52.035       64
 52.052       72
 52.069       75
 52.086       57
 52.103       48
 52.120       55
 52.137       56
 52.154       61
 52.171       59
 52.188       57
 52.205       70
 52.222       57
 52.239       58
 52.256       65
 52.273       69
 52.290       52
 52.307       49
 52.324       55
 52.341       63
 52.358       56
 52.375       78
 52.392       62
 52.409       63
 52.426       57
 52.443       61
 52.460       64
 52.477       60
 52.494       52
 52.511       64
 52.528       61
 52.545       66
 52.562       58
 52.579       65
 52.596       57
 52.613       63
 52.630       62
 52.647       62
 52.664       68
 52.681       59
 52.698       53
 52.715       59
 52.732       67
 52.749       57
 52.766       53
 52.783       55
 52.800       61
 52.817       59
 52.834       53
 52.851       62
 52.868       66
 52.885       53
 52.902       55
 52.919       66
 52.936       76
 52.953       68
 52.970       58
 52.987       60
 53.004       64
 53.021       73
 53.038       72
 53.055       66
 53.072       65
 53.089       63
 53.106       56
 53.123       60
 53.140       65
 53.157       72
 53.174       67
 53.191       59
 53.208       72
 53.225       66
 53.242       66
 53.259       73
 53.276       52
 53.293       57
 53.310       59
 53.327       63
 53.344       59
 53.361       71
 53.378       73
 53.395       68
 53.412       72
 53.429       47
 53.446       72
 53.463       68
 53.480       61
 53.497       62
 53.514       73
 53.531       68
 53.548       64
 53.565       65
 53.582       65
 53.599       66
 53.616       65
 53.633       69
 53.650       69
 53.667       71
 53.684       71
 53.701       71
 53.718       74
 53.735       64
 53.752       66
 53.769       74
 53.786       70
 53.803       66
 53.820       62
 53.837       66
 53.854       69
 53.871       64
 53.888       59
 53.905       67
 53.922       70
 53.939       66
 53.956       70
 53.973       71
 53.990       82
 54.007       64
 54.024       63
 54.041       65
 54.058       54
 54.075       60
 54.092       54
 54.109       75
 54.126       56
 54.143       66
 54.160       76
 54.177       66
 54.194       65
 54.211       67
 54.228       65
 54.245       58
 54.262       70
 54.279       57
 54.296       76
 54.313       50
 54.330       55
 54.347       66
 54.364       72
 54.381       69
 54.398       72
 54.415       65
 54.432       65
 54.449       67
 54.466       58
 54.483       71
 54.500       57
 54.517       45
 54.534       58
 54.551       62
 54.568       62
 54.585       61
 54.602       57
 54.619       61
 54.636       71
 54.653       69
 54.670       59
 54.687       64
 54.704       62
 54.721       60
 54.738       55
 54.755       58
 54.772       61
 54.789       59
 54.806       53
 54.823       49
 54.840       59
 54.857       70
 54.874       63
 54.891       57
 54.908       42
 54.925       52
 54.942       62
 54.959       62
 54.976       75
 54.993       56
 55.010       58
 55.027       61
 55.044       56
 55.061       48
 55.078       54
 55.095       61
 55.112       65
 55.129       65
 55.146       48
 55.163       50
 55.180       51
 55.197       62
 55.214       52
 55.231       48
 55.248       63
 55.265       54
 55.282       61
 55.299       46
 55.316       57
 55.333       58
 55.350       70
 55.367       50
 55.384       68
 55.401       59
 55.418       68
 55.435       66
 55.452       66
 55.469       54
 55.486       63
 55.503       53
 55.520       59
 55.537       59
 55.554       54
 55.571       72
 55.588       57
 55.605       63
 55.622       66
 55.639       55
 55.656       56
 55.673       58
 55.690       65
 55.707       62
 55.724       64
 55.741       67
 55.758       67
 55.775       59
 55.792       58
 55.809       72
 55.826       74
 55.843       61
 55.860       61
 55.877       52
 55.894       62
 55.911       70
 55.928       56
 55.945       56
 55.962       56
 55.979       55
 55.996       53
 56.013       54
 56.030       69
 56.047       64
 56.064       58
 56.081       53
 56.098       58
 56.115       65
 56.132       66
 56.149       62
 56.166       55
 56.183       47
 56.200       54
 56.217       51
 56.234       59
 56.251       76
 56.268       66
 56.285       52
 56.302       55
 56.319       48
 56.336       59
 56.353       57
 56.370       51
 56.387       67
 56.404       43
 56.421       53
 56.438       62
 56.455       55
 56.472       50
 56.489       71
 56.506       71
 56.523       59
 56.540       59
 56.557       63
 56.574       53
 56.591       56
 56.608       48
 56.625       47
 56.642       55
 56.659       54
 56.676       48
 56.693       58
 56.710       62
 56.727       61
 56.744       64
 56.761       66
 56.778       62
 56.795       57
 56.812       51
 56.829       54
 56.846       71
 56.863       65
 56.880       57
 56.897       57
 56.914       61
 56.931       57
 56.948       56
 56.965       52
 56.982       57
 56.999       69
 57.016       60
 57.033       52
 57.050       48
 57.067       50
 57.084       59
 57.101       62
 57.118       69
 57.135       58
 57.152       65
 57.169       58
 57.186       65
 57.203       56
 57.220       55
 57.237       50
 57.254       63
 57.271       52
 57.288       66
 57.305       55
 57.322       62
 57.339       64
 57.356       53
 57.373       57
 57.390       60
 57.407       69
 57.424       58
 57.441       57
 57.458       50
 57.475       51
 57.492       60
 57.509       70
 57.526       59
 57.543       54
 57.560       65
 57.577       64
 57.594       62
 57.611       63
 57.628       63
 57.645       58
 57.662       60
 57.679       59
 57.696       67
 57.713       55
 57.730       50
 57.747       59
 57.764       64
 57.781       55
 57.798       49
 57.815       55
 57.832       52
 57.849       49
 57.866       53
 57.883       56
 57.900       60
 57.917       64
 57.934       54
 57.951       57
 57.968       58
 57.985       60
 58.002       68
 58.019       56
 58.036       69
 58.053       84
 58.070       57
 58.087       67
 58.104       62
 58.121       65
 58.138       49
 58.155       62
 58.172       54
 58.189       75
 58.206       44
 58.223       59
 58.240       77
 58.257       60
 58.274       41
 58.291       64
 58.308       52
 58.325       61
 58.342       57
 58.359       60
 58.376       59
 58.393       68
 58.410       58
 58.427       66
 58.444       63
 58.461       68
 58.478       75
 58.495       66
 58.512       54
 58.529       52
 58.546       57
 58.563       57
 58.580       61
 58.597       71
 58.614       68
 58.631       69
 58.648       71
 58.665       70
 58.682       55
 58.699       53
 58.716       59
 58.733       70
 58.750       70
 58.767       66
 58.784       58
 58.801       59
 58.818       64
 58.835       64
 58.852       64
 58.869       61
 58.886       63
 58.903       68
 58.920       57
 58.937       61
 58.954       60
 58.971       69
 58.988       63
 59.005       59
 59.022       56
 59.039       67
 59.056       56
 59.073       57
 59.090       53
 59.107       71
 59.124       53
 59.141       57
 59.158       70
 59.175       82
 59.192       76
 59.209       69
 59.226       61
 59.243       57
 59.260       49
 59.277       60
 59.294       70
 59.311       65
 59.328       62
 59.345       65
 59.362       61
 59.379       63
 59.396       71
 59.413       68
 59.430       72
 59.447       57
 59.464       63
 59.481       67
 59.498       67
 59.515       54
 59.532       60
 59.549       52
 59.566       52
 59.583       59
 59.600       58
 59.617       57
 59.634       67
 59.651       73
 59.668       64
 59.685       55
 59.702       58
 59.719       57
 59.736       54
 59.753       60
 59.770       58
 59.787       60
 59.804       72
 59.821       73
 59.838       64
 59.855       53
 59.872       65
 59.889       62
 59.906       50
 59.923       63
 59.940       65
 59.957       60
 59.974       57
 59.991       59
 60.008       66
 60.025       56
 60.042       63
 60.059       77
 60.076       65
 60.093       63
 60.110       71
 60.127       71
 60.144       70
 60.161       65
 60.178       52
 60.195       84
 60.212       72
 60.229       65
 60.246       67
 60.263       66
 60.280       71
 60.297       71
 60.314       86
 60.331       69
 60.348       72
 60.365       75
 60.382       73
 60.399       88
 60.416       86
 60.433       81
 60.450       70
 60.467       69
 60.484       66
 60.501       74
 60.518       85
 60.535       83
 60.552       81
 60.569       69
 60.586       73
 60.603       81
 60.620       89
 60.637       87
 60.654       88
 60.671       83
 60.688       77
 60.705       74
 60.722       72
 60.739       69
 60.756       72
 60.773       66
 60.790       67
 60.807       75
 60.824       71
 60.841       80
 60.858       77
 60.875       66
 60.892       68
 60.909       63
 60.926       72
 60.943       66
 60.960       74
 60.977       65
 60.994       65
 61.011       59
 61.028       66
 61.045       78
 61.062       73
 61.079       60
 61.096       62
 61.113       56
 61.130       54
 61.147       50
 61.164       61
 61.181       70
 61.198       56
 61.215       73
 61.232       56
 61.249       63
 61.266       56
 61.283       59
 61.300       59
 61.317       63
 61.334       65
 61.351       57
 61.368       58
 61.385       65
 61.402       55
 61.419       46
 61.436       61
 61.453       66
 61.470       55
 61.487       59
 61.504       77
 61.521       68
 61.538       54
 61.555       56
 61.572       63
 61.589       69
 61.606       60
 61.623       57
 61.640       65
 61.657       70
 61.674       76
 61.691       73
 61.708       60
 61.725       61
 61.742       62
 61.759       61
 61.776       64
 61.793       59
 61.810       52
 61.827       61
 61.844       66
 61.861       66
 61.878       74
 61.895       68
 61.912       63
 61.929       62
 61.946       64
 61.963       57
 61.980       66
 61.997       64
 62.014       66
 62.031       60
 62.048       63
 62.065       63
 62.082       70
 62.099       60
 62.116       48
 62.133       59
 62.150       70
 62.167       62
 62.184       67
 62.201       61
 62.218       47
 62.235       70
 62.252       62
 62.269       57
 62.286       70
 62.303       65
 62.320       58
 62.337       73
 62.354       51
 62.371       65
 62.388       64
 62.405       63
 62.422       60
 62.439       73
 62.456       69
 62.473       63
 62.490       53
 62.507       51
 62.524       53
 62.541       59
 62.558       66
 62.575       64
 62.592       58
 62.609       62
 62.626       63
 62.643       63
 62.660       64
 62.677       52
 62.694       54
 62.711       58
 62.728       57
 62.745       60
 62.762       60
 62.779       58
 62.796       60
 62.813       68
 62.830       64
 62.847       78
 62.864       66
 62.881       65
 62.898       60
 62.915       66
 62.932       64
 62.949       57
 62.966       61
 62.983       66
 63.000       67
 63.017       72
 63.034       67
 63.051       71
 63.068       72
 63.085       66
 63.102       65
 63.119       81
 63.136       82
 63.153       74
 63.170       87
 63.187       78
 63.204       91
 63.221       89
 63.238       93
 63.255      100
 63.272       89
 63.289      101
 63.306      100
 63.323      106
 63.340      105
 63.357       87
 63.374       95
 63.391       98
 63.408       85
 63.425       77
 63.442       84
 63.459       94
 63.476       86
 63.493       79
 63.510       75
 63.527       82
 63.544       77
 63.561       73
 63.578       67
 63.595       62
 63.612       61
 63.629       69
 63.646       73
 63.663       66
 63.680       63
 63.697       63
 63.714       73
 63.731       69
 63.748       67
 63.765       64
 63.782       59
 63.799       61
 63.816       58
 63.833       60
 63.850       72
 63.867       65
 63.884       62
 63.901       57
 63.918       67
 63.935       65
 63.952       56
 63.969       54
 63.986       62
 64.003       66
 64.020       70
 64.037       77
 64.054       48
 64.071       56
 64.088       49
 64.105       66
 64.122       55
 64.139       62
 64.156       64
 64.173       58
 64.190       69
 64.207       63
 64.224       73
 64.241       61
 64.258       56
 64.275       54
 64.292       58
 64.309       76
 64.326       61
 64.343       76
 64.360       61
 64.377       56
 64.394       61
 64.411       67
 64.428       63
 64.445       66
 64.462       73
 64.479       70
 64.496       47
 64.513       57
 64.530       62
 64.547       58
 64.564       70
 64.581       67
 64.598       64
 64.615       70
 64.632       63
 64.649       56
 64.666       67
 64.683       68
 64.700       58
 64.717       55
 64.734       59
 64.751       55
 64.768       53
 64.785       57
 64.802       52
 64.819       56
 64.836       53
 64.853       50
 64.870       50
 64.887       60
 64.904       60
 64.921       59
 64.938       68
 64.955       53
 64.972       54
 64.989       44
 65.006       51
 65.023       51
 65.040       57
 65.057       65
 65.074       57
 65.091       64
 65.108       56
 65.125       52
 65.142       57
 65.159       63
 65.176       77
 65.193       63
 65.210       65
 65.227       58
 65.244       61
 65.261       53
 65.278       58
 65.295       50
 65.312       49
 65.329       59
 65.346       65
 65.363       72
 65.380       72
 65.397       58
 65.414       56
 65.431       50
 65.448       55
 65.465       58
 65.482       51
 65.499       52
 65.516       54
 65.533       55
 65.550       55
 65.567       62
 65.584       59
 65.601       60
 65.618       67
 65.635       58
 65.652       56
 65.669       64
 65.686       63
 65.703       59
 65.720       49
 65.737       55
 65.754       59
 65.771       58
 65.788       62
 65.805       54
 65.822       54
 65.839       52
 65.856       66
 65.873       63
 65.890       48
 65.907       58
 65.924       49
 65.941       60
 65.958       53
 65.975       54
 65.992       34
 66.009       60
 66.026       55
 66.043       63
 66.060       64
 66.077       66
 66.094       50
 66.111       50
 66.128       56
 66.145       67
 66.162       57
 66.179       60
 66.196       51
 66.213       61
 66.230       56
 66.247       55
 66.264       56
 66.281       55
 66.298       56
 66.315       54
 66.332       56
 66.349       59
 66.366       60
 66.383       61
 66.400       69
 66.417       50
 66.434       49
 66.451       51
 66.468       58
 66.485       61
 66.502       68
 66.519       63
 66.536       60
 66.553       65
 66.570       57
 66.587       59
 66.604       52
 66.621       53
 66.638       55
 66.655       51
 66.672       54
 66.689       59
 66.706       58
 66.723       60
 66.740       64
 66.757       61
 66.774       65
 66.791       49
 66.808       52
 66.825       52
 66.842       54
 66.859       63
 66.876       52
 66.893       53
 66.910       64
 66.927       62
 66.944       53
 66.961       48
 66.978       60
 66.995       51
 67.012       48
 67.029       55
 67.046       56
 67.063       35
 67.080       61
 67.097       55
 67.114       58
 67.131       54
 67.148       58
 67.165       55
 67.182       49
 67.199       51
 67.216       51
 67.233       52
 67.250       59
 67.267       62
 67.284       53
 67.301       53
 67.318       46
 67.335       55
 67.352       53
 67.369       61
 67.386       64
 67.403       56
 67.420       68
 67.437       61
 67.454       55
 67.471       54
 67.488       55
 67.505       55
 67.522       51
 67.539       47
 67.556       54
 67.573       47
 67.590       57
 67.607       55
 67.624       55
 67.641       59
 67.658       55
 67.675       56
 67.692       49
 67.709       53
 67.726       54
 67.743       49
 67.760       55
 67.777       58
 67.794       61
 67.811       62
 67.828       65
 67.845       67
 67.862       64
 67.879       64
 67.896       57
 67.913       47
 67.930       55
 67.947       56
 67.964       55
 67.981       51
 67.998       61
 68.015       71
 68.032       63
 68.049       55
 68.066       57
 68.083       66
 68.100       51
 68.117       48
 68.134       58
 68.151       55
 68.168       56
 68.185       57
 68.202       64
 68.219       66
 68.236       48
 68.253       52
 68.270       68
 68.287       62
 68.304       62
 68.321       55
 68.338       50
 68.355       58
 68.372       65
 68.389       62
 68.406       59
 68.423       65
 68.440       89
 68.457       75
 68.474       50
 68.491       53
 68.508       54
 68.525       51
 68.542       45
 68.559       51
 68.576       58
 68.593       52
 68.610       51
 68.627       49
 68.644       52
 68.661       59
 68.678       59
 68.695       53
 68.712       39
 68.729       34
 68.746       39
 68.763       52
 68.780       53
 68.797       52
 68.814       50
 68.831       56
 68.848       56
 68.865       54
 68.882       52
 68.899       50
 68.916       63
 68.933       55
 68.950       63
 68.967       56
 68.984       54
 69.001       49
 69.018       55
 69.035       52
 69.052       54
 69.069       48
 69.086       57
 69.103       44
 69.120       53
 69.137       62
 69.154       58
 69.171       58
 69.188       53
 69.205       49
 69.222       56
 69.239       51
 69.256       57
 69.273       52
 69.290       44
 69.307       54
 69.324       48
 69.341       45
 69.358       50
 69.375       62
 69.392       66
 69.409       58
 69.426       53
 69.443       59
 69.460       69
 69.477       47
 69.494       51
 69.511       65
 69.528       63
 69.545       54
 69.562       51
 69.579       50
 69.596       47
 69.613       49
 69.630       55
 69.647       56
 69.664       59
 69.681       44
 69.698       45
 69.715       51
 69.732       44
 69.749       50
 69.766       46
 69.783       57
 69.800       51
 69.817       37
 69.834       51
 69.851       62
 69.868       52
 69.885       54
 69.902       42
 69.919       54
 69.936       61
 69.953       49
 69.970       56
 69.987       43
 70.004       62
 70.021       65
 70.038       52
 70.055       41
 70.072       59
 70.089       54
 70.106       43
 70.123       51
 70.140       56
 70.157       57
 70.174       72
 70.191       61
 70.208       48
 70.225       43
 70.242       48
 70.259       51
 70.276       55
 70.293       55
 70.310       54
 70.327       51
 70.344       51
 70.361       49
 70.378       49
 70.395       48
 70.412       46
 70.429       44
 70.446       44
 70.463       54
 70.480       57
 70.497       52
 70.514       50
 70.531       53
 70.548       57
 70.565       54
 70.582       49
 70.599       48
 70.616       56
 70.633       62
 70.650       62
 70.667       59
 70.684       60
 70.701       62
 70.718       48
 70.735       43
 70.752       43
 70.769       53
 70.786       55
 70.803       45
 70.820       52
 70.837       48
 70.854       57
 70.871       52
 70.888       60
 70.905       57
 70.922       49
 70.939       51
 70.956       56
 70.973       46
 70.990       51
 71.007       65
 71.024       50
 71.041       43
 71.058       59
 71.075       51
 71.092       58
 71.109       49
 71.126       45
 71.143       52
 71.160       67
 71.177       42
 71.194       37
 71.211       43
 71.228       55
 71.245       54
 71.262       49
 71.279       48
 71.296       50
 71.313       47
 71.330       49
 71.347       48
 71.364       49
 71.381       53
 71.398       48
 71.415       46
 71.432       51
 71.449       52
 71.466       55
 71.483       51
 71.500       47
 71.517       41
 71.534       41
 71.551       53
 71.568       53
 71.585       53
 71.602       52
 71.619       48
 71.636       48
 71.653       52
 71.670       47
 71.687       52
 71.704       51
 71.721       43
 71.738       53
 71.755       60
 71.772       50
 71.789       45
 71.806       62
 71.823       48
 71.840       62
 71.857       51
 71.874       50
 71.891       60
 71.908       47
 71.925       40
 71.942       57
 71.959       56
 71.976       46
 71.993       55
 72.010       62
 72.027       56
 72.044       41
 72.061       50
 72.078       52
 72.095       56
 72.112       43
 72.129       54
 72.146       52
 72.163       40
 72.180       48
 72.197       46
 72.214       49
 72.231       55
 72.248       42
 72.265       48
 72.282       54
 72.299       51
 72.316       49
 72.333       53
 72.350       56
 72.367       55
 72.384       55
 72.401       53
 72.418       56
 72.435       57
 72.452       50
 72.469       50
 72.486       54
 72.503       56
 72.520       56
 72.537       57
 72.554       54
 72.571       52
 72.588       62
 72.605       61
 72.622       48
 72.639       49
 72.656       50
 72.673       58
 72.690       62
 72.707       58
 72.724       56
 72.741       52
 72.758       59
 72.775       74
 72.792       65
 72.809       82
 72.826       88
 72.843      106
 72.860      107
 72.877      152
 72.894      172
 72.911      197
 72.928      226
 72.945      279
 72.962      318
 72.979      298
 72.996      281
 73.013      230
 73.030      194
 73.047      153
 73.064      130
 73.081      119
 73.098      140
 73.115      127
 73.132      158
 73.149      151
 73.166      179
 73.183      175
 73.200      155
 73.217      117
 73.234      130
 73.251      106
 73.268       89
 73.285       90
 73.302       75
 73.319       69
 73.336       71
 73.353       65
 73.370       69
 73.387       65
 73.404       58
 73.421       54
 73.438       54
 73.455       55
 73.472       50
 73.489       50
 73.506       55
 73.523       56
 73.540       57
 73.557       52
 73.574       47
 73.591       52
 73.608       51
 73.625       43
 73.642       40
 73.659       47
 73.676       45
 73.693       51
 73.710       45
 73.727       56
 73.744       59
 73.761       40
 73.778       48
 73.795       36
 73.812       44
 73.829       55
 73.846       51
 73.863       61
 73.880       45
 73.897       48
 73.914       49
 73.931       52
 73.948       50
 73.965       46
 73.982       39
 73.999       42
 74.016       49
 74.033       43
 74.050       50
 74.067       49
 74.084       53
 74.101       49
 74.118       54
 74.135       60
 74.152       42
 74.169       56
 74.186       56
 74.203       46
 74.220       42
 74.237       63
 74.254       52
 74.271       43
 74.288       48
 74.305       46
 74.322       43
 74.339       57
 74.356       53
 74.373       48
 74.390       52
 74.407       46
 74.424       48
 74.441       48
 74.458       43
 74.475       38
 74.492       43
 74.509       60
 74.526       52
 74.543       46
 74.560       50
 74.577       53
 74.594       55
 74.611       57
 74.628       51
 74.645       50
 74.662       50
 74.679       55
 74.696       56
 74.713       49
 74.730       53
 74.747       56
 74.764       56
 74.781       50
 74.798       56
 74.815       57
 74.832       54
 74.849       58
 74.866       66
 74.883       50
 74.900       50
 74.917       55
 74.934       74
 74.951       52
 74.968       47
 74.985       57
 75.002       60
 75.019       50
 75.036       49
 75.053       63
 75.070       55
 75.087       58
 75.104       64
 75.121       56
 75.138       60
 75.155       48
 75.172       48
 75.189       53
 75.206       48
 75.223       46
 75.240       55
 75.257       58
 75.274       50
 75.291       49
 75.308       48
 75.325       48
 75.342       46
 75.359       44
 75.376       41
 75.393       59
 75.410       62
 75.427       50
 75.444       46
 75.461       46
 75.478       47
 75.495       50
 75.512       52
 75.529       53
 75.546       45
 75.563       44
 75.580       42
 75.597       41
 75.614       50
 75.631       41
 75.648       39
 75.665       42
 75.682       52
 75.699       49
 75.716       38
 75.733       46
 75.750       50
 75.767       48
 75.784       34
 75.801       51
 75.818       51
 75.835       51
 75.852       48
 75.869       63
 75.886       42
 75.903       48
 75.920       62
 75.937       44
 75.954       39
 75.971       42
 75.988       55
 76.005       49
 76.022       48
 76.039       50
 76.056       42
 76.073       45
 76.090       59
 76.107       48
 76.124       50
 76.141       48
 76.158       49
 76.175       45
 76.192       41
 76.209       53
 76.226       62
 76.243       57
 76.260       55
 76.277       43
 76.294       46
 76.311       47
 76.328       45
 76.345       46
 76.362       45
 76.379       51
 76.396       49
 76.413       47
 76.430       46
 76.447       50
 76.464       50
 76.481       44
 76.498       47
 76.515       51
 76.532       45
 76.549       38
 76.566       40
 76.583       45
 76.600       39
 76.617       46
 76.634       45
 76.651       43
 76.668       45
 76.685       40
 76.702       44
 76.719       48
 76.736       42
 76.753       52
 76.770       41
 76.787       42
 76.804       46
 76.821       40
 76.838       44
 76.855       54
 76.872       35
 76.889       60
 76.906       52
 76.923       51
 76.940       55
 76.957       51
 76.974       60
 76.991       45
 77.008       55
 77.025       44
 77.042       54
 77.059       50
 77.076       48
 77.093       53
 77.110       48
 77.127       42
 77.144       40
 77.161       35
 77.178       43
 77.195       47
 77.212       51
 77.229       43
 77.246       40
 77.263       40
 77.280       48
 77.297       46
 77.314       42
 77.331       44
 77.348       39
 77.365       37
 77.382       41
 77.399       39
 77.416       45
 77.433       52
 77.450       51
 77.467       51
 77.484       50
 77.501       42
 77.518       42
 77.535       53
 77.552       47
 77.569       47
 77.586       54
 77.603       49
 77.620       47
 77.637       52
 77.654       45
 77.671       51
 77.688       46
 77.705       44
 77.722       42
 77.739       48
 77.756       47
 77.773       42
 77.790       49
 77.807       46
 77.824       34
 77.841       55
 77.858       66
 77.875       50
 77.892       46
 77.909       41
 77.926       52
 77.943       55
 77.960       42
 77.977       47
 77.994       50
 78.011       31
 78.028       46
 78.045       47
 78.062       44
 78.079       50
 78.096       50
 78.113       44
 78.130       50
 78.147       58
 78.164       47
 78.181       52
 78.198       54
 78.215       43
 78.232       35
 78.249       38
 78.266       49
 78.283       46
 78.300       45
 78.317       46
 78.334       46
 78.351       43
 78.368       42
 78.385       52
 78.402       51
 78.419       40
 78.436       42
 78.453       53
 78.470       48
 78.487       46
 78.504       50
 78.521       42
 78.538       43
 78.555       46
 78.572       53
 78.589       47
 78.606       42
 78.623       56
 78.640       53
 78.657       65
 78.674       40
 78.691       47
 78.708       32
 78.725       38
 78.742       52
 78.759       37
 78.776       59
 78.793       53
 78.810       46
 78.827       41
 78.844       36
 78.861       36
 78.878       46
 78.895       57
 78.912       38
 78.929       44
 78.946       48
 78.963       44
 78.980       58
 78.997       46
 79.014       43
 79.031       49
 79.048       48
 79.065       49
 79.082       43
 79.099       44
 79.116       45
 79.133       44
 79.150       47
 79.167       43
 79.184       41
 79.201       52
 79.218       48
 79.235       42
 79.252       42
 79.269       53
 79.286       45
 79.303       42
 79.320       39
 79.337       42
 79.354       45
 79.371       42
 79.388       38
 79.405       43
 79.422       46
 79.439       50
 79.456       50
 79.473       47
 79.490       46
 79.507       43
 79.524       38
 79.541       49
 79.558       50
 79.575       45
 79.592       43
 79.609       45
 79.626       32
 79.643       38
 79.660       43
 79.677       47
 79.694       38
 79.711       47
 79.728       59
 79.745       48
 79.762       34
 79.779       52
 79.796       63
 79.813       44
 79.830       39
 79.847       48
 79.864       49
 79.881       56
 79.898       50
 79.915       36
 79.932       39
 79.949       50
 79.966       50
 79.983       39
 80.000       46
 80.017       47
 80.034       42
 80.051       35
 80.068       42
 80.085       46
 80.102       41
 80.119       38
 80.136       37
 80.153       42
 80.170       42
 80.187       40
 80.204       41
 80.221       38
 80.238       45
 80.255       47
 80.272       48
 80.289       49
 80.306       47
 80.323       40
 80.340       39
 80.357       38
 80.374       39
 80.391       43
 80.408       41
 80.425       47
 80.442       48
 80.459       45
 80.476       47
 80.493       41
 80.510       43
 80.527       49
 80.544       50
 80.561       49
 80.578       49
 80.595       39
 80.612       41
 80.629       47
 80.646       37
 80.663       45
 80.680       48
 80.697       59
 80.714       48
 80.731       49
 80.748       50
 80.765       35
 80.782       38
 80.799       43
 80.816       44
 80.833       27
 80.850       33
 80.867       44
 80.884       48
 80.901       44
 80.918       44
 80.935       51
 80.952       50
 80.969       50
 80.986       48
 81.003       44
 81.020       44
 81.037       53
 81.054       42
 81.071       38
 81.088       35
 81.105       45
 81.122       50
 81.139       54
 81.156       46
 81.173       42
 81.190       39
 81.207       40
 81.224       53
 81.241       52
 81.258       44
 81.275       43
 81.292       39
 81.309       34
 81.326       34
 81.343       44
 81.360       44
 81.377       45
 81.394       49
 81.411       49
 81.428       47
 81.445       39
 81.462       41
 81.479       44
 81.496       40
 81.513       33
 81.530       41
 81.547       38
 81.564       41
 81.581       46
 81.598       49
 81.615       49
 81.632       55
 81.649       38
 81.666       53
 81.683       50
 81.700       56
 81.717       44
 81.734       42
 81.751       55
 81.768       50
 81.785       41
 81.802       51
 81.819       38
 81.836       56
 81.853       49
 81.870       52
 81.887       50
 81.904       41
 81.921       39
 81.938       37
 81.955       47
 81.972       41
 81.989       41
 82.006       39
 82.023       43
 82.040       43
 82.057       39
 82.074       36
 82.091       38
 82.108       45
 82.125       36
 82.142       34
 82.159       34
 82.176       39
 82.193       40
 82.210       43
 82.227       40
 82.244       40
 82.261       39
 82.278       35
 82.295       38
 82.312       44
 82.329       48
 82.346       44
 82.363       44
 82.380       40
 82.397       39
 82.414       39
 82.431       39
 82.448       40
 82.465       46
 82.482       45
 82.499       43
 82.516       41
 82.533       39
 82.550       47
 82.567       43
 82.584       43
 82.601       42
 82.618       47
 82.635       35
 82.652       34
 82.669       41
 82.686       47
 82.703       42
 82.720       35
 82.737       39
 82.754       43
 82.771       33
 82.788       43
 82.805       31
 82.822       47
 82.839       40
 82.856       38
 82.873       40
 82.890       60
 82.907       43
 82.924       53
 82.941       41
 82.958       41
 82.975       44
 82.992       41
 83.009       42
 83.026       44
 83.043       43
 83.060       37
 83.077       45
 83.094       37
 83.111       32
 83.128       41
 83.145       39
 83.162       35
 83.179       35
 83.196       39
 83.213       31
 83.230       34
 83.247       37
 83.264       42
 83.281       37
 83.298       38
 83.315       39
 83.332       39
 83.349       42
 83.366       41
 83.383       33
 83.400       35
 83.417       43
 83.434       35
 83.451       33
 83.468       37
 83.485       45
 83.502       45
 83.519       47
 83.536       56
 83.553       46
 83.570       34
 83.587       43
 83.604       50
 83.621       39
 83.638       42
 83.655       39
 83.672       34
 83.689       29
 83.706       40
 83.723       50
 83.740       47
 83.757       46
 83.774       44
 83.791       44
 83.808       44
 83.825       51
 83.842       25
 83.859       31
 83.876       40
 83.893       45
 83.910       31
 83.927       30
 83.944       37
 83.961       43
 83.978       44
 83.995       34
 84.012       38
 84.029       37
 84.046       38
 84.063       37
 84.080       44
 84.097       44
 84.114       37
 84.131       45
 84.148       43
 84.165       37
 84.182       42
 84.199       44
 84.216       37
 84.233       37
 84.250       37
 84.267       38
 84.284       38
 84.301       38
 84.318       45
 84.335       41
 84.352       37
 84.369       30
 84.386       32
 84.403       37
 84.420       38
 84.437       39
 84.454       46
 84.471       34
 84.488       35
 84.505       44
 84.522       45
 84.539       47
 84.556       41
 84.573       41
 84.590       47
 84.607       49
 84.624       38
 84.641       39
 84.658       47
 84.675       51
 84.692       39
 84.709       38
 84.726       43
 84.743       40
 84.760       39
 84.777       47
 84.794       48
 84.811       41
 84.828       39
 84.845       37
 84.862       27
 84.879       43
 84.896       46
 84.913       45
 84.930       41
 84.947       41
 84.964       25
 84.981       39
 84.998       47
 85.015       39
 85.032       47
 85.049       51
 85.066       40
 85.083       45
 85.100       48
 85.117       43
 85.134       34
 85.151       39
 85.168       40
 85.185       41
 85.202       46
 85.219       43
 85.236       39
 85.253       40
 85.270       38
 85.287       38
 85.304       41
 85.321       46
 85.338       40
 85.355       34
 85.372       40
 85.389       46
 85.406       38
 85.423       34
 85.440       35
 85.457       40
 85.474       42
 85.491       46
 85.508       40
 85.525       35
 85.542       39
 85.559       43
 85.576       39
 85.593       46
 85.610       38
 85.627       40
 85.644       35
 85.661       42
 85.678       49
 85.695       43
 85.712       35
 85.729       39
 85.746       35
 85.763       31
 85.780       36
 85.797       38
 85.814       48
 85.831       26
 85.848       39
 85.865       48
 85.882       36
 85.899       45
 85.916       37
 85.933       42
 85.950       41
 85.967       42
 85.984       35
 86.001       40
 86.018       43
 86.035       40
 86.052       41
 86.069       40
 86.086       38
 86.103       41
 86.120       42
 86.137       47
 86.154       45
 86.171       41
 86.188       30
 86.205       36
 86.222       46
 86.239       42
 86.256       40
 86.273       41
 86.290       34
 86.307       32
 86.324       33
 86.341       35
 86.358       35
 86.375       34
 86.392       32
 86.409       37
 86.426       37
 86.443       38
 86.460       36
 86.477       34
 86.494       28
 86.511       36
 86.528       35
 86.545       34
 86.562       41
 86.579       36
 86.596       44
 86.613       48
 86.630       46
 86.647       40
 86.664       35
 86.681       32
 86.698       28
 86.715       48
 86.732       39
 86.749       35
 86.766       38
 86.783       36
 86.800       47
 86.817       37
 86.834       46
 86.851       45
 86.868       39
 86.885       42
 86.902       45
 86.919       36
 86.936       27
 86.953       31
 86.970       32
 86.987       35
 87.004       42
 87.021       36
 87.038       33
 87.055       40
 87.072       37
 87.089       42
 87.106       39
 87.123       36
 87.140       40
 87.157       33
 87.174       33
 87.191       31
 87.208       35
 87.225       36
 87.242       31
 87.259       37
 87.276       43
 87.293       40
 87.310       34
 87.327       30
 87.344       35
 87.361       47
 87.378       39
 87.395       37
 87.412       30
 87.429       28
 87.446       39
 87.463       40
 87.480       38
 87.497       42
 87.514       37
 87.531       37
 87.548       33
 87.565       37
 87.582       40
 87.599       43
 87.616       31
 87.633       37
 87.650       33
 87.667       35
 87.684       33
 87.701       35
 87.718       48
 87.735       26
 87.752       35
 87.769       39
 87.786       28
 87.803       35
 87.820       28
 87.837       23
 87.854       28
 87.871       40
 87.888       40
 87.905       35
 87.922       35
 87.939       32
 87.956       44
 87.973       35
 87.990       36
 88.007       41
 88.024       35
 88.041       38
 88.058       38
 88.075       41
 88.092       37
 88.109       42
 88.126       47
 88.143       46
 88.160       31
 88.177       30
 88.194       39
 88.211       36
 88.228       35
 88.245       43
 88.262       34
 88.279       35
 88.296       46
 88.313       42
 88.330       35
 88.347       28
 88.364       26
 88.381       31
 88.398       28
 88.415       28
 88.432       29
 88.449       33
 88.466       25
 88.483       19
 88.500       28
 88.517       43
 88.534       32
 88.551       29
 88.568       34
 88.585       32
 88.602       39
 88.619       40
 88.636       42
 88.653       36
 88.670       41
 88.687       46
 88.704       35
 88.721       36
 88.738       38
 88.755       40
 88.772       49
 88.789       39
 88.806       39
 88.823       36
 88.840       46
 88.857       30
 88.874       39
 88.891       34
 88.908       37
 88.925       39
 88.942       35
 88.959       33
 88.976       32
 88.993       35
 89.010       40
 89.027       34
 89.044       27
 89.061       32
 89.078       39
 89.095       36
 89.112       43
 89.129       47
 89.146       48
 89.163       39
 89.180       33
 89.197       35
 89.214       34
 89.231       30
 89.248       36
 89.265       35
 89.282       31
 89.299       32
 89.316       38
 89.333       40
 89.350       35
 89.367       33
 89.384       33
 89.401       41
 89.418       38
 89.435       37
 89.452       47
 89.469       30
 89.486       39
 89.503       34
 89.520       41
 89.537       42
 89.554       37
 89.571       30
 89.588       26
 89.605       32
 89.622       35
 89.639       40
 89.656       33
 89.673       28
 89.690       42
 89.707       36
 89.724       27
 89.741       41
 89.758       23
 89.775       33
 89.792       32
 89.809       34
 89.826       38
 89.843       32
 89.860       34
 89.877       32
 89.894       39
 89.911       38
 89.928       36
 89.945       38
 89.962       41
 89.979       33
 89.996       34
