# Supplementary material for: Numerical simulation of quantum dots as a buffer layer in CIGS solar cells: a comparative study
Source: Sci Rep. 2022 May 16;12:8099. doi: 10.1038/s41598-022-12234-0 (PMC9110751; doi:10.1038/s41598-022-12234-0)
Supplement: Supplementary file 2 — Supplementary Information 2. [file 41598_2022_12234_MOESM2_ESM.asc]

 20.010     2210
 20.030     2166
 20.050     2266
 20.070     2179
 20.090     2241
 20.110     2192
 20.130     2211
 20.150     2160
 20.170     2120
 20.190     2229
 20.210     2214
 20.230     2123
 20.250     2169
 20.270     2141
 20.290     2125
 20.310     2190
 20.330     2105
 20.350     2136
 20.370     2188
 20.390     2158
 20.410     2213
 20.430     2235
 20.450     2190
 20.470     2181
 20.490     2149
 20.510     2357
 20.530     2254
 20.550     2115
 20.570     2188
 20.590     2127
 20.610     2165
 20.630     2170
 20.650     2198
 20.670     2169
 20.690     2132
 20.710     2191
 20.730     2170
 20.750     2135
 20.770     2289
 20.790     2167
 20.810     2245
 20.830     2201
 20.850     2181
 20.870     2228
 20.890     2184
 20.910     2159
 20.930     2103
 20.950     2197
 20.970     2280
 20.990     2126
 21.010     2200
 21.030     2211
 21.050     2275
 21.070     2238
 21.090     2295
 21.110     2317
 21.130     2180
 21.150     2240
 21.170     2334
 21.190     2244
 21.210     2218
 21.230     2217
 21.250     2265
 21.270     2326
 21.290     2261
 21.310     2236
 21.330     2258
 21.350     2272
 21.370     2253
 21.390     2183
 21.410     2221
 21.430     2185
 21.450     2138
 21.470     2257
 21.490     2125
 21.510     2207
 21.530     2122
 21.550     2129
 21.570     2160
 21.590     2163
 21.610     2051
 21.630     2143
 21.650     2192
 21.670     2146
 21.690     2194
 21.710     2176
 21.730     2204
 21.750     2139
 21.770     2185
 21.790     2175
 21.810     2080
 21.830     2209
 21.850     2042
 21.870     2204
 21.890     2149
 21.910     2169
 21.930     2142
 21.950     2068
 21.970     2094
 21.990     2130
 22.010     2159
 22.030     2145
 22.050     2133
 22.070     2213
 22.090     2207
 22.110     2154
 22.130     2085
 22.150     2154
 22.170     2116
 22.190     2179
 22.210     2158
 22.230     2189
 22.250     2235
 22.270     2212
 22.290     2221
 22.310     2232
 22.330     2099
 22.350     2205
 22.370     2206
 22.390     2221
 22.410     2260
 22.430     2185
 22.450     2234
 22.470     2241
 22.490     2172
 22.510     2195
 22.530     2226
 22.550     2132
 22.570     2148
 22.590     2201
 22.610     2090
 22.630     2099
 22.650     2179
 22.670     2014
 22.690     2112
 22.710     2132
 22.730     2132
 22.750     2044
 22.770     2122
 22.790     2061
 22.810     2118
 22.830     2090
 22.850     1977
 22.870     2028
 22.890     2147
 22.910     2078
 22.930     2075
 22.950     2079
 22.970     2115
 22.990     2076
 23.010     2071
 23.030     2060
 23.050     2063
 23.070     2069
 23.090     2046
 23.110     2081
 23.130     2101
 23.150     1974
 23.170     1968
 23.190     2074
 23.210     2043
 23.230     2024
 23.250     2067
 23.270     2087
 23.290     1969
 23.310     2009
 23.330     1981
 23.350     2163
 23.370     1989
 23.390     2017
 23.410     2061
 23.430     1955
 23.450     2009
 23.470     2001
 23.490     1980
 23.510     2049
 23.530     2098
 23.550     1970
 23.570     2036
 23.590     1945
 23.610     1964
 23.630     2038
 23.650     2017
 23.670     2056
 23.690     2020
 23.710     2038
 23.730     1972
 23.750     2001
 23.770     1954
 23.790     2018
 23.810     2055
 23.830     1944
 23.850     1965
 23.870     1952
 23.890     1941
 23.910     2040
 23.930     1970
 23.950     2001
 23.970     2039
 23.990     1978
 24.010     1962
 24.030     1937
 24.050     1941
 24.070     1959
 24.090     1943
 24.110     1945
 24.130     1992
 24.150     1959
 24.170     1934
 24.190     1959
 24.210     1864
 24.230     1964
 24.250     1994
 24.270     1961
 24.290     1873
 24.310     1923
 24.330     1898
 24.350     1941
 24.370     2022
 24.390     1956
 24.410     1968
 24.430     2007
 24.450     1971
 24.470     1984
 24.490     1983
 24.510     2009
 24.530     1948
 24.550     1897
 24.570     1947
 24.590     1961
 24.610     1899
 24.630     1936
 24.650     1928
 24.670     1938
 24.690     1919
 24.710     1958
 24.730     1943
 24.750     1980
 24.770     2000
 24.790     1961
 24.810     1924
 24.830     1985
 24.850     1989
 24.870     1975
 24.890     1998
 24.910     1929
 24.930     1964
 24.950     1966
 24.970     2014
 24.990     2031
 25.010     1951
 25.030     1949
 25.050     2054
 25.070     1874
 25.090     2038
 25.110     1929
 25.130     1954
 25.150     2002
 25.170     1998
 25.190     1973
 25.210     1963
 25.230     1999
 25.250     1935
 25.270     1964
 25.290     1962
 25.310     1985
 25.330     1976
 25.350     2020
 25.370     2067
 25.390     1991
 25.410     2013
 25.430     2092
 25.450     2085
 25.470     2066
 25.490     2070
 25.510     2114
 25.530     2091
 25.550     2197
 25.570     2254
 25.590     2314
 25.610     2291
 25.630     2325
 25.650     2405
 25.670     2455
 25.690     2435
 25.710     2544
 25.730     2641
 25.750     2756
 25.770     2797
 25.790     2854
 25.810     2919
 25.830     2959
 25.850     2952
 25.870     2945
 25.890     3124
 25.910     3141
 25.930     3028
 25.950     3248
 25.970     3174
 25.990     3093
 26.010     3018
 26.030     3054
 26.050     3005
 26.070     2918
 26.090     2796
 26.110     2915
 26.130     2794
 26.150     2830
 26.170     2619
 26.190     2520
 26.210     2683
 26.230     2537
 26.250     2414
 26.270     2404
 26.290     2451
 26.310     2330
 26.330     2370
 26.350     2317
 26.370     2355
 26.390     2326
 26.410     2292
 26.430     2244
 26.450     2107
 26.470     2110
 26.490     2085
 26.510     1985
 26.530     1995
 26.550     1907
 26.570     1941
 26.590     1983
 26.610     1988
 26.630     1939
 26.650     1966
 26.670     1842
 26.690     1746
 26.710     1780
 26.730     1922
 26.750     1749
 26.770     1845
 26.790     1803
 26.810     1803
 26.830     1798
 26.850     1665
 26.870     1811
 26.890     1803
 26.910     1680
 26.930     1796
 26.950     1768
 26.970     1805
 26.990     1770
 27.010     1684
 27.030     1716
 27.050     1737
 27.070     1724
 27.090     1798
 27.110     1733
 27.130     1799
 27.150     1774
 27.170     1663
 27.190     1738
 27.210     1725
 27.230     1821
 27.250     1686
 27.270     1707
 27.290     1725
 27.310     1771
 27.330     1682
 27.350     1729
 27.370     1662
 27.390     1638
 27.410     1643
 27.430     1753
 27.450     1754
 27.470     1670
 27.490     1753
 27.510     1698
 27.530     1689
 27.550     1778
 27.570     1715
 27.590     1686
 27.610     1706
 27.630     1802
 27.650     1733
 27.670     1736
 27.690     1709
 27.710     1721
 27.730     1641
 27.750     1744
 27.770     1648
 27.790     1686
 27.810     1690
 27.830     1737
 27.850     1678
 27.870     1721
 27.890     1736
 27.910     1718
 27.930     1759
 27.950     1740
 27.970     1693
 27.990     1688
 28.010     1709
 28.030     1749
 28.050     1752
 28.070     1768
 28.090     1759
 28.110     1760
 28.130     1774
 28.150     1820
 28.170     1850
 28.190     1872
 28.210     1797
 28.230     1744
 28.250     1860
 28.270     1765
 28.290     1881
 28.310     1818
 28.330     1866
 28.350     1860
 28.370     1864
 28.390     1984
 28.410     1915
 28.430     1936
 28.450     1983
 28.470     1985
 28.490     2057
 28.510     2020
 28.530     2092
 28.550     2098
 28.570     2145
 28.590     2154
 28.610     2145
 28.630     2152
 28.650     2295
 28.670     2292
 28.690     2345
 28.710     2414
 28.730     2347
 28.750     2460
 28.770     2469
 28.790     2517
 28.810     2636
 28.830     2708
 28.850     2743
 28.870     2726
 28.890     2889
 28.910     2843
 28.930     2778
 28.950     2859
 28.970     2814
 28.990     2800
 29.010     2788
 29.030     2757
 29.050     2644
 29.070     2564
 29.090     2565
 29.110     2556
 29.130     2541
 29.150     2318
 29.170     2183
 29.190     2250
 29.210     2096
 29.230     2085
 29.250     2065
 29.270     1986
 29.290     1862
 29.310     1953
 29.330     1795
 29.350     1773
 29.370     1758
 29.390     1808
 29.410     1652
 29.430     1697
 29.450     1764
 29.470     1688
 29.490     1711
 29.510     1687
 29.530     1718
 29.550     1711
 29.570     1718
 29.590     1753
 29.610     1736
 29.630     1779
 29.650     1795
 29.670     1740
 29.690     1731
 29.710     1785
 29.730     1810
 29.750     1820
 29.770     1883
 29.790     1842
 29.810     1933
 29.830     1922
 29.850     1970
 29.870     1952
 29.890     2114
 29.910     2139
 29.930     2146
 29.950     2155
 29.970     2246
 29.990     2280
 30.010     2286
 30.030     2366
 30.050     2393
 30.070     2379
 30.090     2447
 30.110     2516
 30.130     2475
 30.150     2457
 30.170     2500
 30.190     2541
 30.210     2614
 30.230     2493
 30.250     2477
 30.270     2547
 30.290     2507
 30.310     2506
 30.330     2424
 30.350     2448
 30.370     2282
 30.390     2346
 30.410     2329
 30.430     2240
 30.450     2276
 30.470     2201
 30.490     2140
 30.510     2074
 30.530     2128
 30.550     2057
 30.570     2044
 30.590     1931
 30.610     1946
 30.630     1885
 30.650     1857
 30.670     1876
 30.690     1846
 30.710     1925
 30.730     1913
 30.750     1864
 30.770     1941
 30.790     1780
 30.810     1902
 30.830     1935
 30.850     1904
 30.870     1889
 30.890     1866
 30.910     1972
 30.930     1949
 30.950     2007
 30.970     1937
 30.990     2029
 31.010     1990
 31.030     1974
 31.050     2042
 31.070     1998
 31.090     2073
 31.110     2080
 31.130     2065
 31.150     2025
 31.170     2165
 31.190     2218
 31.210     2193
 31.230     2274
 31.250     2300
 31.270     2333
 31.290     2475
 31.310     2636
 31.330     2590
 31.350     2638
 31.370     2759
 31.390     2924
 31.410     2890
 31.430     2953
 31.450     3024
 31.470     3065
 31.490     3037
 31.510     3072
 31.530     3122
 31.550     3141
 31.570     3073
 31.590     2973
 31.610     2989
 31.630     2894
 31.650     2787
 31.670     2635
 31.690     2631
 31.710     2656
 31.730     2483
 31.750     2371
 31.770     2291
 31.790     2168
 31.810     2090
 31.830     2092
 31.850     2077
 31.870     1912
 31.890     1886
 31.910     1819
 31.930     1830
 31.950     1872
 31.970     1787
 31.990     1686
 32.010     1840
 32.030     1769
 32.050     1744
 32.070     1728
 32.090     1690
 32.110     1800
 32.130     1695
 32.150     1683
 32.170     1680
 32.190     1638
 32.210     1685
 32.230     1542
 32.250     1673
 32.270     1573
 32.290     1631
 32.310     1617
 32.330     1685
 32.350     1607
 32.370     1598
 32.390     1616
 32.410     1628
 32.430     1549
 32.450     1692
 32.470     1587
 32.490     1731
 32.510     1618
 32.530     1663
 32.550     1558
 32.570     1660
 32.590     1646
 32.610     1636
 32.630     1672
 32.650     1676
 32.670     1711
 32.690     1673
 32.710     1686
 32.730     1714
 32.750     1796
 32.770     1863
 32.790     1807
 32.810     1844
 32.830     1861
 32.850     1821
 32.870     1768
 32.890     1979
 32.910     1891
 32.930     1880
 32.950     1879
 32.970     1950
 32.990     2022
 33.010     1944
 33.030     1921
 33.050     2060
 33.070     2027
 33.090     2074
 33.110     2050
 33.130     2019
 33.150     1986
 33.170     2021
 33.190     2066
 33.210     2145
 33.230     2116
 33.250     2142
 33.270     2129
 33.290     2187
 33.310     2160
 33.330     2256
 33.350     2238
 33.370     2283
 33.390     2280
 33.410     2446
 33.430     2438
 33.450     2538
 33.470     2518
 33.490     2665
 33.510     2677
 33.530     2778
 33.550     2868
 33.570     2800
 33.590     2829
 33.610     2946
 33.630     2995
 33.650     3044
 33.670     3188
 33.690     3109
 33.710     3110
 33.730     3168
 33.750     3239
 33.770     3305
 33.790     3225
 33.810     3489
 33.830     3651
 33.850     3530
 33.870     3683
 33.890     3877
 33.910     3997
 33.930     4337
 33.950     4469
 33.970     4551
 33.990     5081
 34.010     5550
 34.030     5811
 34.050     6464
 34.070     7065
 34.090     7919
 34.110     8780
 34.130     9990
 34.150    11380
 34.170    12775
 34.190    14575
 34.210    16445
 34.230    19104
 34.250    21981
 34.270    24543
 34.290    28020
 34.310    31672
 34.330    34284
 34.350    37418
 34.370    40160
 34.390    43842
 34.410    46673
 34.430    48426
 34.450    49883
 34.470    51525
 34.490    51266
 34.510    51256
 34.530    49630
 34.550    47630
 34.570    45672
 34.590    42201
 34.610    39744
 34.630    35712
 34.650    32166
 34.670    28370
 34.690    24411
 34.710    21039
 34.730    17665
 34.750    14843
 34.770    12622
 34.790    10316
 34.810     8805
 34.830     7179
 34.850     6122
 34.870     5325
 34.890     4570
 34.910     4297
 34.930     3805
 34.950     3466
 34.970     3326
 34.990     3096
 35.010     3019
 35.030     2782
 35.050     2820
 35.070     2672
 35.090     2582
 35.110     2639
 35.130     2418
 35.150     2439
 35.170     2327
 35.190     2237
 35.210     2324
 35.230     2317
 35.250     2090
 35.270     2159
 35.290     2070
 35.310     2039
 35.330     1960
 35.350     2052
 35.370     1943
 35.390     1926
 35.410     1927
 35.430     1879
 35.450     1806
 35.470     1781
 35.490     1723
 35.510     1626
 35.530     1661
 35.550     1709
 35.570     1687
 35.590     1602
 35.610     1728
 35.630     1570
 35.650     1606
 35.670     1627
 35.690     1583
 35.710     1654
 35.730     1594
 35.750     1534
 35.770     1630
 35.790     1651
 35.810     1573
 35.830     1624
 35.850     1675
 35.870     1630
 35.890     1615
 35.910     1680
 35.930     1629
 35.950     1682
 35.970     1666
 35.990     1742
 36.010     1808
 36.030     1833
 36.050     1806
 36.070     1863
 36.090     1859
 36.110     1870
 36.130     1941
 36.150     1940
 36.170     1962
 36.190     2011
 36.210     2160
 36.230     2082
 36.250     2169
 36.270     2198
 36.290     2168
 36.310     2278
 36.330     2372
 36.350     2408
 36.370     2369
 36.390     2455
 36.410     2509
 36.430     2460
 36.450     2573
 36.470     2643
 36.490     2667
 36.510     2654
 36.530     2793
 36.550     2756
 36.570     2764
 36.590     2741
 36.610     2754
 36.630     2851
 36.650     2746
 36.670     2881
 36.690     2782
 36.710     2800
 36.730     2794
 36.750     2834
 36.770     2896
 36.790     2975
 36.810     2944
 36.830     2939
 36.850     2887
 36.870     2912
 36.890     2803
 36.910     2938
 36.930     2822
 36.950     2849
 36.970     2776
 36.990     2707
 37.010     2697
 37.030     2565
 37.050     2522
 37.070     2387
 37.090     2479
 37.110     2298
 37.130     2346
 37.150     2254
 37.170     2184
 37.190     1983
 37.210     2037
 37.230     2014
 37.250     1917
 37.270     1922
 37.290     1914
 37.310     1862
 37.330     1860
 37.350     1815
 37.370     1766
 37.390     1803
 37.410     1818
 37.430     1778
 37.450     1846
 37.470     1898
 37.490     1953
 37.510     1947
 37.530     1944
 37.550     2073
 37.570     2035
 37.590     2119
 37.610     2142
 37.630     2051
 37.650     2145
 37.670     2217
 37.690     2160
 37.710     2149
 37.730     2084
 37.750     2209
 37.770     2073
 37.790     2120
 37.810     2011
 37.830     2084
 37.850     1858
 37.870     1888
 37.890     1684
 37.910     1724
 37.930     1611
 37.950     1664
 37.970     1506
 37.990     1504
 38.010     1421
 38.030     1398
 38.050     1407
 38.070     1325
 38.090     1276
 38.110     1361
 38.130     1253
 38.150     1265
 38.170     1290
 38.190     1207
 38.210     1189
 38.230     1165
 38.250     1148
 38.270     1153
 38.290     1174
 38.310     1144
 38.330     1098
 38.350     1066
 38.370     1112
 38.390     1094
 38.410     1045
 38.430     1097
 38.450     1084
 38.470     1133
 38.490     1024
 38.510      995
 38.530     1057
 38.550     1019
 38.570     1032
 38.590     1041
 38.610      957
 38.630     1041
 38.650     1085
 38.670     1030
 38.690     1063
 38.710      985
 38.730      996
 38.750     1004
 38.770     1037
 38.790      978
 38.810     1043
 38.830     1020
 38.850      998
 38.870     1025
 38.890     1035
 38.910     1029
 38.930     1016
 38.950     1058
 38.970     1031
 38.990     1033
 39.010     1075
 39.030     1021
 39.050     1036
 39.070      996
 39.090     1042
 39.110      965
 39.130      948
 39.150      975
 39.170     1001
 39.190     1018
 39.210     1032
 39.230      994
 39.250     1029
 39.270     1022
 39.290      970
 39.310      992
 39.330     1007
 39.350      977
 39.370      987
 39.390      972
 39.410      995
 39.430     1048
 39.450     1021
 39.470      996
 39.490      964
 39.510      916
 39.530     1014
 39.550     1040
 39.570      987
 39.590      981
 39.610      991
 39.630     1005
 39.650      911
 39.670      984
 39.690      999
 39.710     1010
 39.730     1013
 39.750     1030
 39.770      957
 39.790     1035
 39.810     1085
 39.830     1010
 39.850     1014
 39.870      973
 39.890     1076
 39.910      995
 39.930     1048
 39.950     1007
 39.970     1005
 39.990     1065
 40.010     1044
 40.030      999
 40.050     1002
 40.070     1008
 40.090     1047
 40.110     1012
 40.130      949
 40.150     1019
 40.170     1031
 40.190     1026
 40.210     1113
 40.230     1080
 40.250     1095
 40.270     1029
 40.290     1099
 40.310     1068
 40.330     1162
 40.350     1094
 40.370     1087
 40.390     1168
 40.410     1235
 40.430     1229
 40.450     1269
 40.470     1391
 40.490     1403
 40.510     1435
 40.530     1458
 40.550     1539
 40.570     1637
 40.590     1765
 40.610     1715
 40.630     1825
 40.650     1910
 40.670     1965
 40.690     1898
 40.710     1994
 40.730     2049
 40.750     2053
 40.770     2009
 40.790     2067
 40.810     2054
 40.830     1931
 40.850     1926
 40.870     1900
 40.890     1859
 40.910     1762
 40.930     1665
 40.950     1698
 40.970     1521
 40.990     1647
 41.010     1437
 41.030     1409
 41.050     1259
 41.070     1265
 41.090     1257
 41.110     1238
 41.130     1146
 41.150     1120
 41.170     1077
 41.190     1093
 41.210     1116
 41.230     1070
 41.250     1011
 41.270     1058
 41.290     1014
 41.310      993
 41.330      995
 41.350      979
 41.370      989
 41.390      966
 41.410     1046
 41.430      912
 41.450      953
 41.470      953
 41.490      963
 41.510      906
 41.530      898
 41.550      959
 41.570      989
 41.590      945
 41.610      933
 41.630      919
 41.650     1003
 41.670      942
 41.690      909
 41.710      961
 41.730      908
 41.750      950
 41.770      937
 41.790      900
 41.810      905
 41.830      901
 41.850      925
 41.870      931
 41.890      942
 41.910      903
 41.930      929
 41.950      804
 41.970      902
 41.990      870
 42.010      931
 42.030      904
 42.050      899
 42.070      906
 42.090      884
 42.110      886
 42.130      897
 42.150      934
 42.170      933
 42.190      926
 42.210      911
 42.230      923
 42.250      914
 42.270      885
 42.290      875
 42.310      887
 42.330      896
 42.350      892
 42.370      922
 42.390      888
 42.410      835
 42.430      873
 42.450      868
 42.470      935
 42.490      878
 42.510      897
 42.530      902
 42.550      859
 42.570      934
 42.590      909
 42.610      874
 42.630      926
 42.650      917
 42.670      863
 42.690      912
 42.710      869
 42.730      890
 42.750      928
 42.770      886
 42.790      914
 42.810      915
 42.830      951
 42.850      956
 42.870      955
 42.890      982
 42.910      977
 42.930     1014
 42.950     1033
 42.970     1030
 42.990     1086
 43.010     1082
 43.030     1093
 43.050     1084
 43.070     1136
 43.090     1229
 43.110     1229
 43.130     1219
 43.150     1288
 43.170     1305
 43.190     1387
 43.210     1491
 43.230     1535
 43.250     1548
 43.270     1519
 43.290     1621
 43.310     1647
 43.330     1728
 43.350     1760
 43.370     1820
 43.390     1916
 43.410     1867
 43.430     1850
 43.450     1850
 43.470     1927
 43.490     1944
 43.510     1948
 43.530     1978
 43.550     1794
 43.570     1738
 43.590     1812
 43.610     1759
 43.630     1643
 43.650     1641
 43.670     1665
 43.690     1525
 43.710     1469
 43.730     1457
 43.750     1362
 43.770     1307
 43.790     1349
 43.810     1273
 43.830     1187
 43.850     1118
 43.870     1212
 43.890     1197
 43.910     1168
 43.930     1134
 43.950     1114
 43.970     1101
 43.990     1078
 44.010     1123
 44.030     1179
 44.050     1180
 44.070     1217
 44.090     1197
 44.110     1122
 44.130     1171
 44.150     1097
 44.170     1045
 44.190     1213
 44.210     1174
 44.230     1185
 44.250     1158
 44.270     1155
 44.290     1106
 44.310     1127
 44.330     1054
 44.350     1003
 44.370     1060
 44.390     1066
 44.410     1029
 44.430      965
 44.450      991
 44.470      900
 44.490      938
 44.510      869
 44.530      853
 44.550      805
 44.570      837
 44.590      855
 44.610      877
 44.630      887
 44.650      824
 44.670      853
 44.690      858
 44.710      795
 44.730      857
 44.750      834
 44.770      882
 44.790      840
 44.810      880
 44.830      836
 44.850      863
 44.870      815
 44.890      814
 44.910      824
 44.930      872
 44.950      844
 44.970      905
 44.990      848
 45.010      858
 45.030      855
 45.050      906
 45.070      917
 45.090      895
 45.110      961
 45.130      980
 45.150      985
 45.170     1000
 45.190     1015
 45.210     1025
 45.230     1027
 45.250      962
 45.270     1021
 45.290     1032
 45.310     1077
 45.330     1102
 45.350     1112
 45.370     1215
 45.390     1190
 45.410     1225
 45.430     1121
 45.450     1137
 45.470     1202
 45.490     1130
 45.510     1173
 45.530     1158
 45.550     1181
 45.570     1126
 45.590     1197
 45.610     1142
 45.630     1151
 45.650     1164
 45.670     1179
 45.690     1198
 45.710     1139
 45.730     1114
 45.750     1135
 45.770     1069
 45.790     1127
 45.810     1075
 45.830     1041
 45.850     1100
 45.870     1076
 45.890     1062
 45.910     1144
 45.930     1087
 45.950     1115
 45.970     1099
 45.990     1096
 46.010     1129
 46.030     1118
 46.050     1212
 46.070     1130
 46.090     1122
 46.110     1069
 46.130     1117
 46.150     1155
 46.170     1126
 46.190     1116
 46.210     1128
 46.230     1171
 46.250     1085
 46.270     1074
 46.290     1007
 46.310     1062
 46.330     1049
 46.350      979
 46.370     1001
 46.390      955
 46.410      940
 46.430      887
 46.450      929
 46.470      861
 46.490      890
 46.510      835
 46.530      821
 46.550      866
 46.570      838
 46.590      781
 46.610      863
 46.630      834
 46.650      820
 46.670      831
 46.690      797
 46.710      884
 46.730      791
 46.750      819
 46.770      822
 46.790      749
 46.810      759
 46.830      774
 46.850      823
 46.870      841
 46.890      822
 46.910      769
 46.930      850
 46.950      767
 46.970      761
 46.990      801
 47.010      761
 47.030      815
 47.050      847
 47.070      823
 47.090      860
 47.110      843
 47.130      911
 47.150      935
 47.170      974
 47.190     1085
 47.210     1095
 47.230     1087
 47.250     1109
 47.270     1133
 47.290     1349
 47.310     1287
 47.330     1469
 47.350     1665
 47.370     1646
 47.390     1627
 47.410     1814
 47.430     1903
 47.450     1960
 47.470     2149
 47.490     2239
 47.510     2253
 47.530     2316
 47.550     2376
 47.570     2454
 47.590     2500
 47.610     2466
 47.630     2535
 47.650     2446
 47.670     2391
 47.690     2272
 47.710     2220
 47.730     2104
 47.750     2063
 47.770     1966
 47.790     1795
 47.810     1822
 47.830     1686
 47.850     1523
 47.870     1460
 47.890     1342
 47.910     1281
 47.930     1242
 47.950     1148
 47.970     1102
 47.990     1097
 48.010     1039
 48.030     1006
 48.050      955
 48.070      924
 48.090      949
 48.110      894
 48.130      845
 48.150      838
 48.170      865
 48.190      870
 48.210      826
 48.230      836
 48.250      775
 48.270      799
 48.290      858
 48.310      806
 48.330      806
 48.350      728
 48.370      848
 48.390      811
 48.410      808
 48.430      821
 48.450      801
 48.470      780
 48.490      792
 48.510      787
 48.530      809
 48.550      833
 48.570      826
 48.590      825
 48.610      803
 48.630      842
 48.650      783
 48.670      864
 48.690      806
 48.710      837
 48.730      832
 48.750      844
 48.770      817
 48.790      826
 48.810      831
 48.830      757
 48.850      818
 48.870      726
 48.890      774
 48.910      773
 48.930      777
 48.950      772
 48.970      770
 48.990      751
 49.010      726
 49.030      742
 49.050      734
 49.070      699
 49.090      733
 49.110      722
 49.130      743
 49.150      700
 49.170      715
 49.190      714
 49.210      710
 49.230      645
 49.250      672
 49.270      660
 49.290      745
 49.310      689
 49.330      685
 49.350      660
 49.370      677
 49.390      681
 49.410      704
 49.430      626
 49.450      654
 49.470      739
 49.490      647
 49.510      694
 49.530      672
 49.550      705
 49.570      674
 49.590      646
 49.610      657
 49.630      663
 49.650      651
 49.670      666
 49.690      616
 49.710      654
 49.730      602
 49.750      622
 49.770      701
 49.790      679
 49.810      641
 49.830      668
 49.850      718
 49.870      649
 49.890      660
 49.910      682
 49.930      677
 49.950      690
 49.970      768
 49.990      716
 50.010      738
 50.030      675
 50.050      756
 50.070      750
 50.090      762
 50.110      812
 50.130      739
 50.150      810
 50.170      752
 50.190      809
 50.210      832
 50.230      852
 50.250      777
 50.270      829
 50.290      877
 50.310      853
 50.330      916
 50.350      936
 50.370      936
 50.390      951
 50.410      963
 50.430      906
 50.450      972
 50.470      941
 50.490     1010
 50.510      993
 50.530     1031
 50.550      960
 50.570     1003
 50.590     1012
 50.610     1006
 50.630     1017
 50.650     1044
 50.670     1027
 50.690      964
 50.710      988
 50.730      938
 50.750      952
 50.770      992
 50.790      960
 50.810      994
 50.830      982
 50.850      966
 50.870      899
 50.890      899
 50.910      928
 50.930      844
 50.950      883
 50.970      838
 50.990      890
 51.010      835
 51.030      849
 51.050      820
 51.070      827
 51.090      763
 51.110      817
 51.130      761
 51.150      736
 51.170      775
 51.190      777
 51.210      743
 51.230      748
 51.250      767
 51.270      737
 51.290      702
 51.310      736
 51.330      696
 51.350      636
 51.370      685
 51.390      674
 51.410      625
 51.430      669
 51.450      658
 51.470      690
 51.490      684
 51.510      622
 51.530      634
 51.550      563
 51.570      625
 51.590      635
 51.610      589
 51.630      639
 51.650      625
 51.670      680
 51.690      619
 51.710      600
 51.730      591
 51.750      596
 51.770      591
 51.790      597
 51.810      619
 51.830      589
 51.850      625
 51.870      626
 51.890      626
 51.910      570
 51.930      659
 51.950      613
 51.970      624
 51.990      604
 52.010      648
 52.030      612
 52.050      625
 52.070      584
 52.090      591
 52.110      627
 52.130      631
 52.150      622
 52.170      596
 52.190      636
 52.210      616
 52.230      611
 52.250      621
 52.270      624
 52.290      646
 52.310      621
 52.330      606
 52.350      590
 52.370      659
 52.390      615
 52.410      585
 52.430      652
 52.450      627
 52.470      600
 52.490      626
 52.510      579
 52.530      607
 52.550      621
 52.570      685
 52.590      622
 52.610      641
 52.630      613
 52.650      621
 52.670      658
 52.690      694
 52.710      692
 52.730      714
 52.750      705
 52.770      708
 52.790      709
 52.810      691
 52.830      748
 52.850      747
 52.870      734
 52.890      700
 52.910      726
 52.930      723
 52.950      728
 52.970      759
 52.990      754
 53.010      764
 53.030      833
 53.050      798
 53.070      774
 53.090      812
 53.110      881
 53.130      819
 53.150      838
 53.170      833
 53.190      840
 53.210      771
 53.230      833
 53.250      816
 53.270      854
 53.290      874
 53.310      851
 53.330      874
 53.350      896
 53.370      837
 53.390      872
 53.410      853
 53.430      825
 53.450      833
 53.470      824
 53.490      751
 53.510      850
 53.530      762
 53.550      740
 53.570      793
 53.590      682
 53.610      732
 53.630      721
 53.650      672
 53.670      670
 53.690      657
 53.710      666
 53.730      663
 53.750      660
 53.770      664
 53.790      635
 53.810      626
 53.830      609
 53.850      661
 53.870      634
 53.890      647
 53.910      618
 53.930      656
 53.950      608
 53.970      638
 53.990      653
 54.010      640
 54.030      588
 54.050      621
 54.070      574
 54.090      692
 54.110      606
 54.130      639
 54.150      651
 54.170      637
 54.190      638
 54.210      683
 54.230      648
 54.250      664
 54.270      629
 54.290      658
 54.310      662
 54.330      625
 54.350      645
 54.370      616
 54.390      624
 54.410      617
 54.430      607
 54.450      623
 54.470      625
 54.490      618
 54.510      640
 54.530      571
 54.550      614
 54.570      570
 54.590      576
 54.610      601
 54.630      583
 54.650      555
 54.670      619
 54.690      580
 54.710      574
 54.730      577
 54.750      588
 54.770      624
 54.790      605
 54.810      577
 54.830      589
 54.850      552
 54.870      581
 54.890      546
 54.910      604
 54.930      540
 54.950      626
 54.970      549
 54.990      638
 55.010      584
 55.030      596
 55.050      580
 55.070      671
 55.090      576
 55.110      585
 55.130      625
 55.150      588
 55.170      545
 55.190      600
 55.210      597
 55.230      602
 55.250      619
 55.270      580
 55.290      607
 55.310      625
 55.330      586
 55.350      636
 55.370      623
 55.390      592
 55.410      653
 55.430      624
 55.450      616
 55.470      561
 55.490      623
 55.510      631
 55.530      664
 55.550      607
 55.570      642
 55.590      640
 55.610      637
 55.630      609
 55.650      648
 55.670      604
 55.690      626
 55.710      638
 55.730      661
 55.750      615
 55.770      603
 55.790      627
 55.810      606
 55.830      621
 55.850      602
 55.870      639
 55.890      637
 55.910      597
 55.930      595
 55.950      637
 55.970      649
 55.990      627
 56.010      615
 56.030      579
 56.050      659
 56.070      656
 56.090      651
 56.110      663
 56.130      681
 56.150      633
 56.170      674
 56.190      699
 56.210      665
 56.230      668
 56.250      734
 56.270      698
 56.290      724
 56.310      685
 56.330      726
 56.350      717
 56.370      692
 56.390      703
 56.410      740
 56.430      738
 56.450      676
 56.470      699
 56.490      698
 56.510      673
 56.530      673
 56.550      738
 56.570      768
 56.590      693
 56.610      690
 56.630      723
 56.650      710
 56.670      728
 56.690      706
 56.710      720
 56.730      691
 56.750      697
 56.770      638
 56.790      660
 56.810      697
 56.830      675
 56.850      647
 56.870      644
 56.890      658
 56.910      668
 56.930      641
 56.950      671
 56.970      686
 56.990      666
 57.010      666
 57.030      624
 57.050      609
 57.070      656
 57.090      657
 57.110      674
 57.130      654
 57.150      642
 57.170      650
 57.190      601
 57.210      648
 57.230      623
 57.250      560
 57.270      661
 57.290      644
 57.310      629
 57.330      600
 57.350      581
 57.370      660
 57.390      643
 57.410      616
 57.430      638
 57.450      634
 57.470      607
 57.490      651
 57.510      622
 57.530      606
 57.550      566
 57.570      615
 57.590      629
 57.610      633
 57.630      627
 57.650      618
 57.670      612
 57.690      647
 57.710      604
 57.730      594
 57.750      667
 57.770      640
 57.790      662
 57.810      669
 57.830      669
 57.850      669
 57.870      679
 57.890      658
 57.910      683
 57.930      684
 57.950      714
 57.970      721
 57.990      776
 58.010      666
 58.030      739
 58.050      721
 58.070      764
 58.090      767
 58.110      831
 58.130      793
 58.150      810
 58.170      838
 58.190      858
 58.210      833
 58.230      839
 58.250      811
 58.270      805
 58.290      824
 58.310      790
 58.330      790
 58.350      864
 58.370      780
 58.390      846
 58.410      808
 58.430      827
 58.450      807
 58.470      807
 58.490      763
 58.510      793
 58.530      809
 58.550      782
 58.570      763
 58.590      768
 58.610      784
 58.630      750
 58.650      698
 58.670      676
 58.690      712
 58.710      725
 58.730      744
 58.750      704
 58.770      688
 58.790      660
 58.810      690
 58.830      665
 58.850      683
 58.870      660
 58.890      737
 58.910      653
 58.930      570
 58.950      699
 58.970      633
 58.990      703
 59.010      648
 59.030      631
 59.050      640
 59.070      661
 59.090      684
 59.110      630
 59.130      698
 59.150      641
 59.170      645
 59.190      648
 59.210      622
 59.230      684
 59.250      721
 59.270      681
 59.290      645
 59.310      704
 59.330      663
 59.350      707
 59.370      708
 59.390      722
 59.410      697
 59.430      715
 59.450      745
 59.470      759
 59.490      716
 59.510      761
 59.530      789
 59.550      730
 59.570      796
 59.590      764
 59.610      761
 59.630      767
 59.650      837
 59.670      804
 59.690      817
 59.710      841
 59.730      829
 59.750      835
 59.770      855
 59.790      922
 59.810      890
 59.830      918
 59.850      896
 59.870      919
 59.890      935
 59.910      950
 59.930      973
 59.950      933
 59.970     1019
 59.990      937
 60.010     1002
 60.030      999
 60.050     1027
 60.070      997
 60.090      999
 60.110      994
 60.130      988
 60.150      983
 60.170      973
 60.190      982
 60.210      961
 60.230     1000
 60.250      940
 60.270      987
 60.290      939
 60.310      942
 60.330      873
 60.350      917
 60.370      959
 60.390      857
 60.410      878
 60.430      908
 60.450      910
 60.470      853
 60.490      843
 60.510      842
 60.530      875
 60.550      865
 60.570      832
 60.590      847
 60.610      858
 60.630      866
 60.650      803
 60.670      787
 60.690      829
 60.710      871
 60.730      780
 60.750      797
 60.770      845
 60.790      827
 60.810      807
 60.830      834
 60.850      858
 60.870      799
 60.890      799
 60.910      826
 60.930      782
 60.950      828
 60.970      803
 60.990      789
 61.010      853
 61.030      839
 61.050      832
 61.070      863
 61.090      831
 61.110      898
 61.130      859
 61.150      818
 61.170      848
 61.190      859
 61.210      842
 61.230      822
 61.250      860
 61.270      832
 61.290      804
 61.310      831
 61.330      827
 61.350      829
 61.370      763
 61.390      847
 61.410      833
 61.430      849
 61.450      825
 61.470      850
 61.490      849
 61.510      882
 61.530      803
 61.550      888
 61.570      842
 61.590      823
 61.610      850
 61.630      836
 61.650      856
 61.670      817
 61.690      828
 61.710      859
 61.730      802
 61.750      814
 61.770      870
 61.790      828
 61.810      871
 61.830      851
 61.850      826
 61.870      830
 61.890      850
 61.910      897
 61.930      903
 61.950      840
 61.970      910
 61.990      865
 62.010      925
 62.030      900
 62.050      919
 62.070      920
 62.090      968
 62.110      993
 62.130      991
 62.150      976
 62.170     1012
 62.190     1074
 62.210     1019
 62.230     1149
 62.250     1049
 62.270     1085
 62.290     1051
 62.310     1180
 62.330     1188
 62.350     1253
 62.370     1316
 62.390     1356
 62.410     1577
 62.430     1664
 62.450     1694
 62.470     1880
 62.490     2055
 62.510     2150
 62.530     2461
 62.550     2594
 62.570     2825
 62.590     3238
 62.610     3580
 62.630     4132
 62.650     4733
 62.670     5317
 62.690     5949
 62.710     6739
 62.730     7530
 62.750     8145
 62.770     9037
 62.790     9638
 62.810    10356
 62.830    11303
 62.850    11851
 62.870    12554
 62.890    12982
 62.910    12973
 62.930    13473
 62.950    13616
 62.970    13706
 62.990    13674
 63.010    13277
 63.030    13008
 63.050    12491
 63.070    11901
 63.090    11177
 63.110    10476
 63.130     9456
 63.150     8934
 63.170     8308
 63.190     7317
 63.210     6734
 63.230     5941
 63.250     5247
 63.270     4902
 63.290     4314
 63.310     3829
 63.330     3454
 63.350     3105
 63.370     2763
 63.390     2467
 63.410     2215
 63.430     1998
 63.450     1873
 63.470     1765
 63.490     1608
 63.510     1511
 63.530     1456
 63.550     1445
 63.570     1311
 63.590     1229
 63.610     1198
 63.630     1145
 63.650     1136
 63.670     1139
 63.690     1147
 63.710     1089
 63.730     1035
 63.750     1056
 63.770      972
 63.790     1019
 63.810     1027
 63.830      965
 63.850     1008
 63.870      916
 63.890      902
 63.910      912
 63.930      869
 63.950      891
 63.970      874
 63.990      853
 64.010      820
 64.030      786
 64.050      862
 64.070      812
 64.090      806
 64.110      764
 64.130      782
 64.150      784
 64.170      737
 64.190      741
 64.210      707
 64.230      665
 64.250      762
 64.270      755
 64.290      787
 64.310      719
 64.330      712
 64.350      698
 64.370      702
 64.390      731
 64.410      700
 64.430      720
 64.450      734
 64.470      768
 64.490      674
 64.510      722
 64.530      707
 64.550      661
 64.570      684
 64.590      735
 64.610      674
 64.630      681
 64.650      649
 64.670      716
 64.690      679
 64.710      688
 64.730      678
 64.750      622
 64.770      660
 64.790      643
 64.810      664
 64.830      645
 64.850      620
 64.870      656
 64.890      646
 64.910      688
 64.930      622
 64.950      618
 64.970      637
 64.990      611
 65.010      616
 65.030      599
 65.050      620
 65.070      612
 65.090      582
 65.110      584
 65.130      628
 65.150      605
 65.170      599
 65.190      565
 65.210      604
 65.230      572
 65.250      604
 65.270      571
 65.290      592
 65.310      586
 65.330      611
 65.350      561
 65.370      584
 65.390      593
 65.410      588
 65.430      550
 65.450      621
 65.470      600
 65.490      596
 65.510      594
 65.530      563
 65.550      607
 65.570      632
 65.590      614
 65.610      575
 65.630      545
 65.650      575
 65.670      632
 65.690      585
 65.710      616
 65.730      603
 65.750      587
 65.770      615
 65.790      629
 65.810      627
 65.830      617
 65.850      578
 65.870      605
 65.890      536
 65.910      597
 65.930      616
 65.950      607
 65.970      567
 65.990      582
 66.010      583
 66.030      549
 66.050      580
 66.070      645
 66.090      567
 66.110      615
 66.130      587
 66.150      580
 66.170      580
 66.190      604
 66.210      587
 66.230      618
 66.250      589
 66.270      561
 66.290      631
 66.310      566
 66.330      573
 66.350      600
 66.370      634
 66.390      590
 66.410      579
 66.430      617
 66.450      601
 66.470      606
 66.490      585
 66.510      597
 66.530      606
 66.550      565
 66.570      652
 66.590      568
 66.610      574
 66.630      607
 66.650      591
 66.670      571
 66.690      590
 66.710      578
 66.730      576
 66.750      571
 66.770      549
 66.790      572
 66.810      562
 66.830      574
 66.850      584
 66.870      581
 66.890      596
 66.910      545
 66.930      585
 66.950      564
 66.970      531
 66.990      512
 67.010      563
 67.030      543
 67.050      509
 67.070      570
 67.090      528
 67.110      567
 67.130      522
 67.150      524
 67.170      564
 67.190      552
 67.210      548
 67.230      546
 67.250      508
 67.270      571
 67.290      550
 67.310      545
 67.330      577
 67.350      576
 67.370      559
 67.390      573
 67.410      602
 67.430      568
 67.450      619
 67.470      592
 67.490      637
 67.510      569
 67.530      609
 67.550      668
 67.570      614
 67.590      683
 67.610      663
 67.630      724
 67.650      690
 67.670      688
 67.690      728
 67.710      771
 67.730      789
 67.750      833
 67.770      766
 67.790      807
 67.810      824
 67.830      951
 67.850      911
 67.870      919
 67.890      995
 67.910      932
 67.930      926
 67.950     1002
 67.970     1008
 67.990     1027
 68.010      967
 68.030     1009
 68.050     1007
 68.070     1005
 68.090      959
 68.110      899
 68.130      926
 68.150      873
 68.170      889
 68.190      830
 68.210      842
 68.230      827
 68.250      785
 68.270      807
 68.290      762
 68.310      752
 68.330      715
 68.350      674
 68.370      690
 68.390      630
 68.410      586
 68.430      600
 68.450      594
 68.470      589
 68.490      596
 68.510      601
 68.530      568
 68.550      565
 68.570      550
 68.590      580
 68.610      591
 68.630      548
 68.650      549
 68.670      547
 68.690      570
 68.710      537
 68.730      527
 68.750      530
 68.770      575
 68.790      554
 68.810      537
 68.830      598
 68.850      552
 68.870      536
 68.890      546
 68.910      581
 68.930      594
 68.950      575
 68.970      544
 68.990      557
 69.010      577
 69.030      526
 69.050      589
 69.070      582
 69.090      580
 69.110      565
 69.130      557
 69.150      594
 69.170      600
 69.190      580
 69.210      556
 69.230      566
 69.250      564
 69.270      572
 69.290      566
 69.310      571
 69.330      572
 69.350      603
 69.370      508
 69.390      583
 69.410      531
 69.430      580
 69.450      551
 69.470      570
 69.490      607
 69.510      591
 69.530      583
 69.550      567
 69.570      590
 69.590      532
 69.610      584
 69.630      563
 69.650      538
 69.670      563
 69.690      588
 69.710      532
 69.730      558
 69.750      583
 69.770      599
 69.790      569
 69.810      551
 69.830      535
 69.850      592
 69.870      564
 69.890      566
 69.910      566
 69.930      558
 69.950      557
 69.970      611
 69.990      544
 70.010      577
 70.030      531
 70.050      545
 70.070      545
 70.090      569
 70.110      521
 70.130      542
 70.150      562
 70.170      516
 70.190      626
 70.210      512
 70.230      578
 70.250      553
 70.270      570
 70.290      584
 70.310      544
 70.330      568
 70.350      565
 70.370      544
 70.390      554
 70.410      601
 70.430      562
 70.450      599
 70.470      566
 70.490      558
 70.510      554
 70.530      570
 70.550      601
 70.570      568
 70.590      573
 70.610      565
 70.630      590
 70.650      591
 70.670      573
 70.690      580
 70.710      593
 70.730      566
 70.750      555
 70.770      536
 70.790      573
 70.810      592
 70.830      571
 70.850      577
 70.870      560
 70.890      584
 70.910      533
 70.930      529
 70.950      551
 70.970      577
 70.990      528
 71.010      507
 71.030      512
 71.050      527
 71.070      509
 71.090      512
 71.110      528
 71.130      506
 71.150      537
 71.170      503
 71.190      479
 71.210      506
 71.230      513
 71.250      568
 71.270      496
 71.290      516
 71.310      510
 71.330      504
 71.350      499
 71.370      527
 71.390      506
 71.410      529
 71.430      505
 71.450      494
 71.470      505
 71.490      489
 71.510      538
 71.530      484
 71.550      545
 71.570      525
 71.590      479
 71.610      502
 71.630      519
 71.650      543
 71.670      538
 71.690      518
 71.710      496
 71.730      496
 71.750      523
 71.770      481
 71.790      497
 71.810      486
 71.830      472
 71.850      440
 71.870      526
 71.890      507
 71.910      521
 71.930      489
 71.950      506
 71.970      490
 71.990      478
 72.010      521
 72.030      516
 72.050      487
 72.070      539
 72.090      463
 72.110      505
 72.130      487
 72.150      500
 72.170      520
 72.190      526
 72.210      487
 72.230      517
 72.250      526
 72.270      496
 72.290      499
 72.310      537
 72.330      551
 72.350      577
 72.370      567
 72.390      545
 72.410      558
 72.430      529
 72.450      569
 72.470      557
 72.490      509
 72.510      563
 72.530      577
 72.550      553
 72.570      581
 72.590      553
 72.610      605
 72.630      557
 72.650      594
 72.670      527
 72.690      588
 72.710      555
 72.730      569
 72.750      572
 72.770      552
 72.790      560
 72.810      545
 72.830      570
 72.850      499
 72.870      509
 72.890      545
 72.910      489
 72.930      460
 72.950      519
 72.970      520
 72.990      521
 73.010      519
 73.030      570
 73.050      491
 73.070      494
 73.090      480
 73.110      496
 73.130      485
 73.150      503
 73.170      496
 73.190      500
 73.210      517
 73.230      483
 73.250      503
 73.270      522
 73.290      470
 73.310      518
 73.330      490
 73.350      475
 73.370      489
 73.390      475
 73.410      510
 73.430      478
 73.450      506
 73.470      517
 73.490      476
 73.510      510
 73.530      482
 73.550      503
 73.570      476
 73.590      455
 73.610      518
 73.630      480
 73.650      462
 73.670      465
 73.690      464
 73.710      492
 73.730      455
 73.750      455
 73.770      464
 73.790      479
 73.810      500
 73.830      475
 73.850      441
 73.870      515
 73.890      446
 73.910      460
 73.930      445
 73.950      495
 73.970      451
 73.990      481
 74.010      457
 74.030      456
 74.050      447
 74.070      438
 74.090      496
 74.110      479
 74.130      443
 74.150      462
 74.170      455
 74.190      480
 74.210      466
 74.230      476
 74.250      461
 74.270      448
 74.290      476
 74.310      487
 74.330      473
 74.350      490
 74.370      462
 74.390      450
 74.410      494
 74.430      428
 74.450      507
 74.470      505
 74.490      483
 74.510      531
 74.530      465
 74.550      477
 74.570      461
 74.590      450
 74.610      487
 74.630      482
 74.650      474
 74.670      500
 74.690      455
 74.710      481
 74.730      487
 74.750      436
 74.770      462
 74.790      487
 74.810      464
 74.830      456
 74.850      473
 74.870      454
 74.890      473
 74.910      473
 74.930      449
 74.950      480
 74.970      455
 74.990      474
 75.010      469
 75.030      467
 75.050      490
 75.070      438
 75.090      472
 75.110      458
 75.130      426
 75.150      463
 75.170      455
 75.190      439
 75.210      441
 75.230      486
 75.250      444
 75.270      456
 75.290      453
 75.310      452
 75.330      415
 75.350      419
 75.370      446
 75.390      417
 75.410      412
 75.430      384
 75.450      473
 75.470      439
 75.490      455
 75.510      431
 75.530      436
 75.550      413
 75.570      442
 75.590      431
 75.610      431
 75.630      454
 75.650      430
 75.670      427
 75.690      439
 75.710      420
 75.730      420
 75.750      419
 75.770      408
 75.790      432
 75.810      424
 75.830      433
 75.850      435
 75.870      434
 75.890      470
 75.910      438
 75.930      387
 75.950      424
 75.970      407
 75.990      404
 76.010      428
 76.030      403
 76.050      394
 76.070      423
 76.090      422
 76.110      413
 76.130      425
 76.150      425
 76.170      416
 76.190      463
 76.210      435
 76.230      434
 76.250      425
 76.270      439
 76.290      439
 76.310      427
 76.330      420
 76.350      464
 76.370      459
 76.390      438
 76.410      398
 76.430      423
 76.450      391
 76.470      445
 76.490      429
 76.510      444
 76.530      418
 76.550      426
 76.570      419
 76.590      415
 76.610      412
 76.630      404
 76.650      431
 76.670      395
 76.690      474
 76.710      454
 76.730      439
 76.750      472
 76.770      411
 76.790      399
 76.810      490
 76.830      451
 76.850      483
 76.870      436
 76.890      463
 76.910      460
 76.930      481
 76.950      487
 76.970      468
 76.990      480
 77.010      453
 77.030      497
 77.050      488
 77.070      468
 77.090      485
 77.110      459
 77.130      463
 77.150      477
 77.170      454
 77.190      477
 77.210      511
 77.230      456
 77.250      445
 77.270      454
 77.290      459
 77.310      470
 77.330      435
 77.350      440
 77.370      448
 77.390      430
 77.410      433
 77.430      431
 77.450      455
 77.470      476
 77.490      436
 77.510      426
 77.530      438
 77.550      444
 77.570      505
 77.590      431
 77.610      438
 77.630      438
 77.650      378
 77.670      435
 77.690      426
 77.710      437
 77.730      437
 77.750      443
 77.770      421
 77.790      383
 77.810      402
 77.830      460
 77.850      427
 77.870      417
 77.890      434
 77.910      403
 77.930      422
 77.950      449
 77.970      468
 77.990      397
 78.010      471
 78.030      453
 78.050      444
 78.070      423
 78.090      472
 78.110      431
 78.130      415
 78.150      441
 78.170      468
 78.190      421
 78.210      445
 78.230      431
 78.250      446
 78.270      433
 78.290      436
 78.310      441
 78.330      444
 78.350      454
 78.370      421
 78.390      412
 78.410      452
 78.430      464
 78.450      447
 78.470      419
 78.490      455
 78.510      441
 78.530      439
 78.550      430
 78.570      412
 78.590      426
 78.610      434
 78.630      437
 78.650      440
 78.670      433
 78.690      378
 78.710      428
 78.730      431
 78.750      432
 78.770      405
 78.790      430
 78.810      441
 78.830      387
 78.850      432
 78.870      396
 78.890      430
 78.910      416
 78.930      413
 78.950      414
 78.970      374
 78.990      410
 79.010      421
 79.030      405
 79.050      399
 79.070      378
 79.090      434
 79.110      394
 79.130      391
 79.150      411
 79.170      375
 79.190      373
 79.210      411
 79.230      428
 79.250      412
 79.270      389
 79.290      369
 79.310      416
 79.330      397
 79.350      378
 79.370      420
 79.390      420
 79.410      352
 79.430      367
 79.450      350
 79.470      363
 79.490      365
 79.510      401
 79.530      344
 79.550      372
 79.570      363
 79.590      340
 79.610      358
 79.630      382
 79.650      380
 79.670      397
 79.690      326
 79.710      381
 79.730      401
 79.750      383
 79.770      380
 79.790      408
 79.810      355
 79.830      360
 79.850      396
 79.870      372
 79.890      365
 79.910      361
 79.930      413
 79.950      347
 79.970      371
 79.990      380
