# Supplementary material for: Numerical simulation of quantum dots as a buffer layer in CIGS solar cells: a comparative study
Source: Sci Rep. 2022 May 16;12:8099. doi: 10.1038/s41598-022-12234-0 (PMC9110751; doi:10.1038/s41598-022-12234-0)
Supplement: Supplementary file 3 — Supplementary Information 3. [file 41598_2022_12234_MOESM3_ESM.txt]

SCAPS 3.3.10 ELIS-UGent: Version scaps3310.exe, dated 10-04-2021, 11:22:08
Simulation of energy band diagrammes
Single shot simulation #	8
Calculation started : 	5-11-2021 at 15:53:26

problem definition file :	c:\Program Files (x86)\Scaps3309\def\Ag2S-15.def
last saved: 	05-11-2021 at 15:28:36

Calculation under illumination
Optical generation from internal SCAPS calculation
Illumination spectrum read from file
spectrum file :	
C:\Program Files (x86)\Scaps3309\spectrum\AM1_5G 1 sun.spe  last saved: 	22-05-2009 at 15:59:48
Neutral density filter: ND	  0.0000
Transmission of ND filter:	  1.0000e+00
Power from spectrum:	  100.0000	mW/cm2
Incident power on solar cell structure	  100.0000	mW/cm2

Working point conditions
Temperature	  300.00	K
Workpoint bias voltage	    0.0000	Volt
Frequency	  1.0000e+06	Hz

Voltage reference convention: voltage referred to right contact, voltage V applied to left contact
Current reference convention: current positive when entering the left contact
Power generated by the cell: = -V*I; power consumed by the cell = +V*I

Band diagramme at actual bias voltage	    0.0000	Volt

bulk

   i	       x(um)	        y	      Ec(eV)	      Fn(eV)	      Fp(eV)	      Ev(eV)	     n(/cm3)	     p(/cm3)	rho(defect) (/cm3)	net doping (/cm3)	   rho(/cm3)	     E(V/cm)	  jn(mA/cm2)	  jp(mA/cm2)	  jn_tunnel(mA/cm2)	  jp_tunnel(mA/cm2)	jtot(mA/cm2)	 generation(#/cm3.s)	  recombination(#/cm3.s)	cumulative generation (mA/cm2)	cumulative recombination L to R (mA/cm2)	cumulative recombination R to L (mA/cm2)

   0	       0.000000	     0.00000000	     1.04728960	     0.57017937	    -0.00000032	    -0.15271040	   1.99887281e+10	   5.50006705e+15	   0.00000000e+00	  -5.50000000e+15	   4.70576244e+10	  -6.17261517e+00	   3.20202308e-01	  -1.07807677e+02	   0.00000000e+00	   0.00000000e+00	  -1.07487474e+02	   5.67917497e+19	    3.54211759e+19	   3.94226091e+01	    3.20202308e-01	    1.92817240e+00
   1	       0.000100	     0.00000000	     1.04728954	     0.57019936	    -0.00000038	    -0.15271046	   2.00042102e+10	   5.50006693e+15	   0.00000000e+00	  -5.50000000e+15	   4.69256464e+10	  -6.17253027e+00	   3.20185125e-01	  -1.07807660e+02	   0.00000000e+00	   0.00000000e+00	  -1.07487474e+02	   5.68093040e+19	    3.54486111e+19	   3.94225181e+01	    3.20259075e-01	    1.60791332e+00
   2	       0.000201	     0.00000000	     1.04728948	     0.57021950	    -0.00000044	    -0.15271052	   2.00198225e+10	   5.50006681e+15	   0.00000000e+00	  -5.50000000e+15	   4.67927254e+10	  -6.17244476e+00	   3.20150478e-01	  -1.07807625e+02	   0.00000000e+00	   0.00000000e+00	  -1.07487474e+02	   5.68270141e+19	    3.54762770e+19	   3.94224263e+01	    3.20316369e-01	    1.60785603e+00
   3	       0.000304	     0.00000000	     1.04728941	     0.57024013	    -0.00000050	    -0.15271059	   2.00358252e+10	   5.50006669e+15	   0.00000000e+00	  -5.50000000e+15	   4.66566534e+10	  -6.17235736e+00	   3.20114979e-01	  -1.07807589e+02	   0.00000000e+00	   0.00000000e+00	  -1.07487474e+02	   5.68451758e+19	    3.55046347e+19	   3.94223322e+01	    3.20375149e-01	    1.60779725e+00
   4	       0.000412	     0.00000000	     1.04728935	     0.57026159	    -0.00000057	    -0.15271065	   2.00524843e+10	   5.50006657e+15	   0.00000000e+00	  -5.50000000e+15	   4.65151859e+10	  -6.17226663e+00	   3.20078032e-01	  -1.07807552e+02	   0.00000000e+00	   0.00000000e+00	  -1.07487474e+02	   5.68640919e+19	    3.55341555e+19	   3.94222342e+01	    3.20436396e-01	    1.60773600e+00
   5	       0.000526	     0.00000000	     1.04728928	     0.57028425	    -0.00000064	    -0.15271072	   2.00700846e+10	   5.50006644e+15	   0.00000000e+00	  -5.50000000e+15	   4.63659298e+10	  -6.17217107e+00	   3.20039005e-01	  -1.07807513e+02	   0.00000000e+00	   0.00000000e+00	  -1.07487474e+02	   5.68840871e+19	    3.55653444e+19	   3.94221306e+01	    3.20501167e-01	    1.60767123e+00
   6	       0.000647	     0.00000000	     1.04728920	     0.57030850	    -0.00000071	    -0.15271080	   2.00889438e+10	   5.50006630e+15	   0.00000000e+00	  -5.50000000e+15	   4.62062317e+10	  -6.17206899e+00	   3.19997190e-01	  -1.07807472e+02	   0.00000000e+00	   0.00000000e+00	  -1.07487474e+02	   5.69055243e+19	    3.55987639e+19	   3.94220195e+01	    3.20570642e-01	    1.60760176e+00
   7	       0.000780	     0.00000000	     1.04728912	     0.57033481	    -0.00000079	    -0.15271088	   2.01094261e+10	   5.50006614e+15	   0.00000000e+00	  -5.50000000e+15	   4.60330614e+10	  -6.17195852e+00	   3.19951780e-01	  -1.07807426e+02	   0.00000000e+00	   0.00000000e+00	  -1.07487474e+02	   5.69288204e+19	    3.56350597e+19	   3.94218988e+01	    3.20646180e-01	    1.60752622e+00
   8	       0.000926	     0.00000000	     1.04728903	     0.57036372	    -0.00000088	    -0.15271097	   2.01319589e+10	   5.50006597e+15	   0.00000000e+00	  -5.50000000e+15	   4.58428810e+10	  -6.17183745e+00	   3.19901827e-01	  -1.07807376e+02	   0.00000000e+00	   0.00000000e+00	  -1.07487474e+02	   5.69544654e+19	    3.56749890e+19	   3.94217659e+01	    3.20729381e-01	    1.60744302e+00
   9	       0.001088	     0.00000000	     1.04728893	     0.57039589	    -0.00000098	    -0.15271107	   2.01570514e+10	   5.50006579e+15	   0.00000000e+00	  -5.50000000e+15	   4.56314960e+10	  -6.17170319e+00	   3.19846205e-01	  -1.07807321e+02	   0.00000000e+00	   0.00000000e+00	  -1.07487474e+02	   5.69830445e+19	    3.57194545e+19	   3.94216178e+01	    3.20822159e-01	    1.60735024e+00
  10	       0.001271	     0.00000000	     1.04728882	     0.57043207	    -0.00000109	    -0.15271118	   2.01853175e+10	   5.50006558e+15	   0.00000000e+00	  -5.50000000e+15	   4.53938802e+10	  -6.17155267e+00	   3.19783556e-01	  -1.07807258e+02	   0.00000000e+00	   0.00000000e+00	  -1.07487474e+02	   5.70152640e+19	    3.57695436e+19	   3.94214509e+01	    3.20926827e-01	    1.60724557e+00
  11	       0.001479	     0.00000000	     1.04728869	     0.57047320	    -0.00000122	    -0.15271131	   2.02175019e+10	   5.50006534e+15	   0.00000000e+00	  -5.50000000e+15	   4.51239707e+10	  -6.17138221e+00	   3.19712240e-01	  -1.07807187e+02	   0.00000000e+00	   0.00000000e+00	  -1.07487474e+02	   5.70519837e+19	    3.58265762e+19	   3.94212607e+01	    3.21046208e-01	    1.60712619e+00
  12	       0.001718	     0.00000000	     1.04728854	     0.57052042	    -0.00000137	    -0.15271146	   2.02545134e+10	   5.50006507e+15	   0.00000000e+00	  -5.50000000e+15	   4.48144245e+10	  -6.17118738e+00	   3.19630256e-01	  -1.07807105e+02	   0.00000000e+00	   0.00000000e+00	  -1.07487474e+02	   5.70942552e+19	    3.58921628e+19	   3.94210418e+01	    3.21183761e-01	    1.60698864e+00
  13	       0.001996	     0.00000000	     1.04728837	     0.57057512	    -0.00000154	    -0.15271163	   2.02974637e+10	   5.50006475e+15	   0.00000000e+00	  -5.50000000e+15	   4.44563349e+10	  -6.17096292e+00	   3.19535165e-01	  -1.07807010e+02	   0.00000000e+00	   0.00000000e+00	  -1.07487474e+02	   5.71433690e+19	    3.59682732e+19	   3.94207875e+01	    3.21343744e-01	    1.60682865e+00
  14	       0.002321	     0.00000000	     1.04728817	     0.57063896	    -0.00000174	    -0.15271183	   2.03477148e+10	   5.50006439e+15	   0.00000000e+00	  -5.50000000e+15	   4.40389008e+10	  -6.17070250e+00	   3.19423989e-01	  -1.07806898e+02	   0.00000000e+00	   0.00000000e+00	  -1.07487474e+02	   5.72009127e+19	    3.60573209e+19	   3.94204895e+01	    3.21531409e-01	    1.60664099e+00
  15	       0.002705	     0.00000000	     1.04728793	     0.57071399	    -0.00000197	    -0.15271207	   2.04069348e+10	   5.50006396e+15	   0.00000000e+00	  -5.50000000e+15	   4.35490499e+10	  -6.17039863e+00	   3.19293093e-01	  -1.07806768e+02	   0.00000000e+00	   0.00000000e+00	  -1.07487474e+02	   5.72688400e+19	    3.61622623e+19	   3.94201379e+01	    3.21753247e-01	    1.60641915e+00
  16	       0.003160	     0.00000000	     1.04728765	     0.57080269	    -0.00000225	    -0.15271235	   2.04771660e+10	   5.50006345e+15	   0.00000000e+00	  -5.50000000e+15	   4.29710170e+10	  -6.17004250e+00	   3.19138050e-01	  -1.07806612e+02	   0.00000000e+00	   0.00000000e+00	  -1.07487474e+02	   5.73495561e+19	    3.62867159e+19	   3.94197202e+01	    3.22017281e-01	    1.60615512e+00
  17	       0.003703	     0.00000000	     1.04728732	     0.57090805	    -0.00000258	    -0.15271268	   2.05609022e+10	   5.50006285e+15	   0.00000000e+00	  -5.50000000e+15	   4.22858871e+10	  -6.16962388e+00	   3.18953483e-01	  -1.07806428e+02	   0.00000000e+00	   0.00000000e+00	  -1.07487474e+02	   5.74460193e+19	    3.64351014e+19	   3.94192211e+01	    3.22333437e-01	    1.60583896e+00
  18	       0.004353	     0.00000000	     1.04728691	     0.57103366	    -0.00000298	    -0.15271309	   2.06611812e+10	   5.50006213e+15	   0.00000000e+00	  -5.50000000e+15	   4.14711193e+10	  -6.16913107e+00	   3.18732892e-01	  -1.07806207e+02	   0.00000000e+00	   0.00000000e+00	  -1.07487474e+02	   5.75618634e+19	    3.66128015e+19	   3.94186220e+01	    3.22713983e-01	    1.60545842e+00
  19	       0.005135	     0.00000000	     1.04728643	     0.57118381	    -0.00000346	    -0.15271357	   2.07816883e+10	   5.50006128e+15	   0.00000000e+00	  -5.50000000e+15	   4.05000817e+10	  -6.16855105e+00	   3.18468458e-01	  -1.07805943e+02	   0.00000000e+00	   0.00000000e+00	  -1.07487474e+02	   5.77015442e+19	    3.68263469e+19	   3.94178999e+01	    3.23174079e-01	    1.60499832e+00
  20	       0.006078	     0.00000000	     1.04728585	     0.57136354	    -0.00000404	    -0.15271415	   2.09268737e+10	   5.50006027e+15	   0.00000000e+00	  -5.50000000e+15	   3.93416366e+10	  -6.16786981e+00	   3.18150839e-01	  -1.07805625e+02	   0.00000000e+00	   0.00000000e+00	  -1.07487474e+02	   5.78705126e+19	    3.70836239e+19	   3.94170268e+01	    3.23732443e-01	    1.60443995e+00
  21	       0.007218	     0.00000000	     1.04728515	     0.57157878	    -0.00000473	    -0.15271485	   2.11020813e+10	   5.50005906e+15	   0.00000000e+00	  -5.50000000e+15	   3.79598315e+10	  -6.16707301e+00	   3.17768965e-01	  -1.07805243e+02	   0.00000000e+00	   0.00000000e+00	  -1.07487474e+02	   5.80754197e+19	    3.73941017e+19	   3.94159686e+01	    3.24412166e-01	    1.60376023e+00
  22	       0.008596	     0.00000000	     1.04728430	     0.57183635	    -0.00000558	    -0.15271570	   2.13136853e+10	   5.50005763e+15	   0.00000000e+00	  -5.50000000e+15	   3.63137588e+10	  -6.16614720e+00	   3.17309841e-01	  -1.07804784e+02	   0.00000000e+00	   0.00000000e+00	  -1.07487474e+02	   5.83243584e+19	    3.77690762e+19	   3.94146839e+01	    3.25241706e-01	    1.60293069e+00
  23	       0.010262	     0.00000000	     1.04728327	     0.57214401	    -0.00000659	    -0.15271673	   2.15692319e+10	   5.50005593e+15	   0.00000000e+00	  -5.50000000e+15	   3.43576392e+10	  -6.16508171e+00	   3.16758385e-01	  -1.07804233e+02	   0.00000000e+00	   0.00000000e+00	  -1.07487474e+02	   5.86271463e+19	    3.82219194e+19	   3.94131227e+01	    3.26256105e-01	    1.60191629e+00
  24	       0.012277	     0.00000000	     1.04728203	     0.57251040	    -0.00000783	    -0.15271797	   2.18775762e+10	   5.50005392e+15	   0.00000000e+00	  -5.50000000e+15	   3.20411490e+10	  -6.16387159e+00	   3.16097324e-01	  -1.07803572e+02	   0.00000000e+00	   0.00000000e+00	  -1.07487474e+02	   5.89956584e+19	    3.87683232e+19	   3.94112247e+01	    3.27498476e-01	    1.60067392e+00
  25	       0.014709	     0.00000000	     1.04728053	     0.57294493	    -0.00000932	    -0.15271947	   2.22490071e+10	   5.50005156e+15	   0.00000000e+00	  -5.50000000e+15	   2.93099219e+10	  -6.16252170e+00	   3.15307173e-01	  -1.07802782e+02	   0.00000000e+00	   0.00000000e+00	  -1.07487474e+02	   5.94442169e+19	    3.94265201e+19	   3.94089173e+01	    3.29021826e-01	    1.59915057e+00
  26	       0.017639	     0.00000000	     1.04727872	     0.57345757	    -0.00001111	    -0.15272128	   2.26953454e+10	   5.50004880e+15	   0.00000000e+00	  -5.50000000e+15	   2.61059706e+10	  -6.16105261e+00	   3.14366341e-01	  -1.07801841e+02	   0.00000000e+00	   0.00000000e+00	  -1.07487474e+02	   5.99900503e+19	    4.02174573e+19	   3.94061139e+01	    3.30891275e-01	    1.59728112e+00
  27	       0.021161	     0.00000000	     1.04727655	     0.57405847	    -0.00001326	    -0.15272345	   2.32299997e+10	   5.50004560e+15	   0.00000000e+00	  -5.50000000e+15	   2.23674504e+10	  -6.15950843e+00	   3.13251383e-01	  -1.07800726e+02	   0.00000000e+00	   0.00000000e+00	  -1.07487474e+02	   6.06538384e+19	    4.11648954e+19	   3.94027110e+01	    3.33186754e-01	    1.59498564e+00
  28	       0.025378	     0.00000000	     1.04727396	     0.57475757	    -0.00001584	    -0.15272604	   2.38679614e+10	   5.50004189e+15	   0.00000000e+00	  -5.50000000e+15	   1.80266518e+10	  -6.15796723e+00	   3.11937398e-01	  -1.07799412e+02	   0.00000000e+00	   0.00000000e+00	  -1.07487474e+02	   6.14603623e+19	    4.22954002e+19	   3.93985856e+01	    3.36006266e-01	    1.59216613e+00
  29	       0.030410	     0.00000000	     1.04727086	     0.57556396	    -0.00001892	    -0.15272914	   2.46257183e+10	   5.50003763e+15	   0.00000000e+00	  -5.50000000e+15	   1.30042776e+10	  -6.15655473e+00	   3.10398571e-01	  -1.07797873e+02	   0.00000000e+00	   0.00000000e+00	  -1.07487474e+02	   6.24392910e+19	    4.36381889e+19	   3.93935920e+01	    3.39469758e-01	    1.58870264e+00
  30	       0.036386	     0.00000000	     1.04726718	     0.57648524	    -0.00002258	    -0.15273282	   2.55210646e+10	   5.50003272e+15	   0.00000000e+00	  -5.50000000e+15	   7.19680798e+09	  -6.15546262e+00	   3.08608738e-01	  -1.07796083e+02	   0.00000000e+00	   0.00000000e+00	  -1.07487474e+02	   6.36261422e+19	    4.52247940e+19	   3.93875572e+01	    3.43723659e-01	    1.58444874e+00
  31	       0.043449	     0.00000000	     1.04726283	     0.57752683	    -0.00002690	    -0.15273717	   2.65727893e+10	   5.50002702e+15	   0.00000000e+00	  -5.50000000e+15	   4.51865133e+08	  -6.15497403e+00	   3.06541796e-01	  -1.07794016e+02	   0.00000000e+00	   0.00000000e+00	  -1.07487474e+02	   6.50634726e+19	    4.70885105e+19	   3.93802769e+01	    3.48946037e-01	    1.57922636e+00
  32	       0.051749	     0.00000000	     1.04725772	     0.57869127	    -0.00003197	    -0.15274228	   2.78002223e+10	   5.50002032e+15	   0.00000000e+00	  -5.50000000e+15	  -7.47648395e+09	  -6.15550169e+00	   3.04171601e-01	  -1.07791646e+02	   0.00000000e+00	   0.00000000e+00	  -1.07487474e+02	   6.68023673e+19	    4.92635922e+19	   3.93715094e+01	    3.55352263e-01	    1.57282014e+00
  33	       0.061446	     0.00000000	     1.04725175	     0.57997769	    -0.00003790	    -0.15274825	   2.92226268e+10	   5.50001222e+15	   0.00000000e+00	  -5.50000000e+15	  -1.70056025e+10	  -6.15764962e+00	   3.01470801e-01	  -1.07788945e+02	   0.00000000e+00	   0.00000000e+00	  -1.07487474e+02	   6.89043247e+19	    5.17841747e+19	   3.93609688e+01	    3.63200889e-01	    1.56497151e+00
  34	       0.072702	     0.00000000	     1.04724482	     0.58138144	    -0.00004479	    -0.15275518	   3.08584235e+10	   5.50000200e+15	   0.00000000e+00	  -5.50000000e+15	  -2.88577808e+10	  -6.16231983e+00	   2.98407777e-01	  -1.07785882e+02	   0.00000000e+00	   0.00000000e+00	  -1.07487474e+02	   7.14436604e+19	    5.46829003e+19	   3.93483159e+01	    3.72799285e-01	    1.55537311e+00
  35	       0.085675	     0.00000000	     1.04723682	     0.58289393	    -0.00005272	    -0.15276318	   3.27242322e+10	   5.49998843e+15	   0.00000000e+00	  -5.50000000e+15	  -4.42901192e+10	  -6.17090573e+00	   2.94940540e-01	  -1.07782415e+02	   0.00000000e+00	   0.00000000e+00	  -1.07487474e+02	   7.45105907e+19	    5.79892203e+19	   3.93331482e+01	    3.84508297e-01	    1.54366410e+00
  36	       0.100522	     0.00000000	     1.04722765	     0.58450272	    -0.00006181	    -0.15277235	   3.48337028e+10	   5.49996933e+15	   0.00000000e+00	  -5.50000000e+15	  -6.54987033e+10	  -6.18565218e+00	   2.91006076e-01	  -1.07778481e+02	   0.00000000e+00	   0.00000000e+00	  -1.07487474e+02	   7.82152055e+19	    6.17273232e+19	   3.93149861e+01	    3.98744943e-01	    1.52942745e+00
  37	       0.117381	     0.00000000	     1.04721721	     0.58619178	    -0.00007212	    -0.15278279	   3.71960814e+10	   5.49994084e+15	   0.00000000e+00	  -5.50000000e+15	  -9.63513116e+10	  -6.21033843e+00	   2.86503239e-01	  -1.07773978e+02	   0.00000000e+00	   0.00000000e+00	  -1.07487474e+02	   8.26925959e+19	    6.59135937e+19	   3.92932567e+01	    4.15981860e-01	    1.51219054e+00
  38	       0.136373	     0.00000000	     1.04720538	     0.58794181	    -0.00008373	    -0.15279462	   3.98144096e+10	   5.49989605e+15	   0.00000000e+00	  -5.50000000e+15	  -1.43760925e+11	  -6.25159421e+00	   2.81266915e-01	  -1.07768741e+02	   0.00000000e+00	   0.00000000e+00	  -1.07487474e+02	   8.81094780e+19	    7.05534213e+19	   3.92672734e+01	    4.36741909e-01	    1.49143049e+00
  39	       0.157589	     0.00000000	     1.04719206	     0.58973051	    -0.00009671	    -0.15280794	   4.26831880e+10	   5.49982234e+15	   0.00000000e+00	  -5.50000000e+15	  -2.20342511e+11	  -6.32148164e+00	   2.75030860e-01	  -1.07762505e+02	   0.00000000e+00	   0.00000000e+00	  -1.07487474e+02	   9.46727368e+19	    7.56370612e+19	   3.92362106e+01	    4.61586148e-01	    1.46658625e+00
  40	       0.181087	     0.00000000	     1.04717709	     0.59153262	    -0.00011108	    -0.15282291	   4.57852583e+10	   5.49969609e+15	   0.00000000e+00	  -5.50000000e+15	  -3.49693981e+11	  -6.44266058e+00	   2.67376362e-01	  -1.07754851e+02	   0.00000000e+00	   0.00000000e+00	  -1.07487474e+02	   1.02640422e+20	    8.11341073e+19	   3.91990730e+01	    4.91093140e-01	    1.43707926e+00
  41	       0.206881	     0.00000000	     1.04716027	     0.59331956	    -0.00012685	    -0.15283973	   4.90875779e+10	   5.49947195e+15	   0.00000000e+00	  -5.50000000e+15	  -5.77138867e+11	  -6.65893517e+00	   2.57663769e-01	  -1.07745138e+02	   0.00000000e+00	   0.00000000e+00	  -1.07487474e+02	   1.12335833e+20	    8.69860069e+19	   3.91546579e+01	    5.25827518e-01	    1.40234488e+00
  42	       0.234936	     0.00000000	     1.04714117	     0.59505866	    -0.00014400	    -0.15285883	   5.25355385e+10	   5.49906053e+15	   0.00000000e+00	  -5.50000000e+15	  -9.92009952e+11	  -7.05719917e+00	   2.44944112e-01	  -1.07732419e+02	   0.00000000e+00	   0.00000000e+00	  -1.07487474e+02	   1.24165441e+20	    9.30959906e+19	   3.91015111e+01	    5.66295746e-01	    1.36187665e+00
  43	       0.265166	     0.00000000	     1.04711902	     0.59671159	    -0.00016249	    -0.15288098	   5.60455545e+10	   5.49828143e+15	   0.00000000e+00	  -5.50000000e+15	  -1.77461575e+12	  -7.81383798e+00	   2.27848661e-01	  -1.07715323e+02	   0.00000000e+00	   0.00000000e+00	  -1.07487474e+02	   1.38641467e+20	    9.93159397e+19	   3.90378736e+01	    6.12887393e-01	    1.31528501e+00
  44	       0.297430	     0.00000000	     1.04709214	     0.59823207	    -0.00018222	    -0.15290786	   5.94959558e+10	   5.49676309e+15	   0.00000000e+00	  -5.50000000e+15	  -3.29640605e+12	  -9.29400185e+00	   2.04455806e-01	  -1.07691930e+02	   0.00000000e+00	   0.00000000e+00	  -1.07487474e+02	   1.56409925e+20	    1.05430248e+20	   3.89616217e+01	    6.65801152e-01	    1.26237125e+00
  45	       0.331531	     0.00000000	     1.04705698	     0.59956243	    -0.00020307	    -0.15294302	   6.27169343e+10	   5.49372772e+15	   0.00000000e+00	  -5.50000000e+15	  -6.33499581e+12	  -1.22653416e+01	   1.72137718e-01	  -1.07659612e+02	   0.00000000e+00	   0.00000000e+00	  -1.07487474e+02	   1.78284763e+20	    1.11138006e+20	   3.88701998e+01	    7.24956834e-01	    1.20321556e+00
  46	       0.367220	     0.00000000	     1.04700590	     0.60062867	    -0.00022491	    -0.15299410	   6.54817053e+10	   5.48752991e+15	   0.00000000e+00	  -5.50000000e+15	  -1.25355734e+13	  -1.83580075e+01	   1.27394838e-01	  -1.07614869e+02	   0.00000000e+00	   0.00000000e+00	  -1.07487474e+02	   2.05288230e+20	    1.16037338e+20	   3.87605496e+01	    7.89898390e-01	    1.13827401e+00
  47	       0.404198	     0.00000000	     1.04692251	     0.60133288	    -0.00024756	    -0.15307749	   6.75035566e+10	   5.47467622e+15	   0.00000000e+00	  -5.50000000e+15	  -2.53912837e+13	  -3.10459070e+01	   6.56956431e-02	  -1.07553170e+02	   0.00000000e+00	   0.00000000e+00	  -1.07487474e+02	   2.38696629e+20	    1.19620174e+20	   3.86290421e+01	    8.59699679e-01	    1.06847272e+00
  48	       0.442129	     0.00000000	     1.04677170	     0.60154168	    -0.00027087	    -0.15322830	   6.84473380e+10	   5.44779145e+15	   0.00000000e+00	  -5.50000000e+15	  -5.22770011e+13	  -5.76978620e+01	  -1.86465984e-02	  -1.07468828e+02	   0.00000000e+00	   0.00000000e+00	  -1.07487474e+02	   2.80088886e+20	    1.21292608e+20	   3.84714217e+01	    9.32895210e-01	    9.95277188e-01
  49	       0.480644	     0.00000000	     1.04647932	     0.60106750	    -0.00029470	    -0.15352068	   6.79685548e+10	   5.39159621e+15	   0.00000000e+00	  -5.50000000e+15	  -1.08471758e+14	  -1.13708381e+02	  -1.32509343e-01	  -1.07354965e+02	   0.00000000e+00	   0.00000000e+00	  -1.07487474e+02	   3.31392691e+20	    1.20444175e+20	   3.82827769e+01	    1.00747207e+00	    9.20700323e-01
  50	       0.519356	     0.00000000	     1.04589208	     0.59963847	    -0.00031900	    -0.15410792	   6.57950118e+10	   5.27567367e+15	   0.00000000e+00	  -5.50000000e+15	  -2.24392127e+14	  -2.30282648e+02	  -2.83838655e-01	  -1.07203636e+02	   0.00000000e+00	   0.00000000e+00	  -1.07487474e+02	   3.94919238e+20	    1.16592529e+20	   3.80575612e+01	    1.08097270e+00	    8.47199694e-01
  51	       0.557871	     0.00000000	     1.04470401	     0.59685139	    -0.00034397	    -0.15529599	   6.18558034e+10	   5.04399795e+15	   0.00000000e+00	  -5.50000000e+15	  -4.56063909e+14	  -4.67377431e+02	  -4.81294031e-01	  -1.07006180e+02	   0.00000000e+00	   0.00000000e+00	  -1.07487474e+02	   4.73372985e+20	    1.09612020e+20	   3.77896892e+01	    1.15075781e+00	    7.77414592e-01
  52	       0.595802	     0.00000000	     1.04233760	     0.59210593	    -0.00037022	    -0.15766240	   5.64271741e+10	   4.60823765e+15	   0.00000000e+00	  -5.50000000e+15	  -8.91818777e+14	  -9.29904709e+02	  -7.33618401e-01	  -1.06753856e+02	   0.00000000e+00	   0.00000000e+00	  -1.07487474e+02	   5.69818293e+20	    9.99921663e+19	   3.74727408e+01	    1.21444098e+00	    7.13731421e-01
  53	       0.632780	     0.00000000	     1.03779571	     0.58453739	    -0.00039939	    -0.16220429	   5.02038484e+10	   3.87137305e+15	   0.00000000e+00	  -5.50000000e+15	  -1.62867715e+15	  -1.77310099e+03	  -1.00600758e+00	  -1.06481467e+02	   0.00000000e+00	   0.00000000e+00	  -1.07487474e+02	   6.87581901e+20	    8.89640541e+19	   3.71003013e+01	    1.27040944e+00	    6.57762963e-01
  54	       0.650624	     0.00000000	     1.03416258	     0.57933978	    -0.00041581	    -0.16583742	   4.72610956e+10	   3.36681659e+15	   0.00000000e+00	  -5.50000000e+15	  -2.13323067e+15	  -2.38039665e+03	  -1.23335922e+00	  -1.06254115e+02	   0.00000000e+00	   0.00000000e+00	  -1.07487474e+02	   7.54805902e+20	    8.37493077e+19	   3.68941370e+01	    1.29509582e+00	    6.33076581e-01
  55	       0.668469	     0.00000000	     1.02930042	     0.57288563	    -0.00043512	    -0.17069958	   4.44435703e+10	   2.79263390e+15	   0.00000000e+00	  -5.50000000e+15	  -2.70741054e+15	  -3.16183534e+03	  -1.43427435e+00	  -1.06053200e+02	   0.00000000e+00	   0.00000000e+00	  -1.07487474e+02	   8.30071555e+20	    7.87564620e+19	   3.66676062e+01	    1.31832320e+00	    6.09849198e-01
  56	       0.685519	     0.00000000	     1.02319723	     0.56531006	    -0.00045788	    -0.17680277	   4.19874800e+10	   2.20829239e+15	   0.00000000e+00	  -5.50000000e+15	  -3.29174960e+15	  -4.08722078e+03	  -1.65346839e+00	  -1.05834006e+02	   0.00000000e+00	   0.00000000e+00	  -1.07487474e+02	   9.10535815e+20	    7.44040856e+19	   3.64298825e+01	    1.33924112e+00	    5.88931274e-01
  57	       0.702570	     0.00000000	     1.01536252	     0.55612482	    -0.00048761	    -0.18463748	   3.98541930e+10	   1.63373545e+15	   0.00000000e+00	  -5.50000000e+15	  -3.86630440e+15	  -5.19136849e+03	  -1.89124049e+00	  -1.05596234e+02	   0.00000000e+00	   0.00000000e+00	  -1.07487474e+02	   1.00049959e+21	    7.06237079e+19	   3.61688826e+01	    1.35904832e+00	    5.69124081e-01
  58	       0.718702	     0.00000000	     1.00607750	     0.54573826	    -0.00052668	    -0.19392250	   3.81947199e+10	   1.14325822e+15	   0.00000000e+00	  -5.50000000e+15	  -4.35677997e+15	  -6.39147022e+03	  -2.11443089e+00	  -1.05373044e+02	   0.00000000e+00	   0.00000000e+00	  -1.07487474e+02	   1.09553937e+21	    6.76829124e+19	   3.58980367e+01	    1.37692001e+00	    5.51252386e-01
  59	       0.726768	     0.00000000	     1.00066568	     0.53984889	    -0.00055245	    -0.19933432	   3.74969266e+10	   9.28603529e+14	   0.00000000e+00	  -5.50000000e+15	  -4.57143397e+15	  -7.04297545e+03	  -2.28386231e+00	  -1.05203612e+02	   0.00000000e+00	   0.00000000e+00	  -1.07487474e+02	   1.14707494e+21	    6.64462958e+19	   3.57531437e+01	    1.38558596e+00	    5.42586436e-01
  60	       0.734834	     0.00000000	     0.99471572	     0.53347852	    -0.00058447	    -0.20528428	   3.68931876e+10	   7.38920259e+14	   0.00000000e+00	  -5.50000000e+15	  -4.76111663e+15	  -7.72398574e+03	  -2.43623496e+00	  -1.05051239e+02	   0.00000000e+00	   0.00000000e+00	  -1.07487474e+02	   1.20151772e+21	    6.53763176e+19	   3.56014036e+01	    1.39410288e+00	    5.34069513e-01
  61	       0.744911	     0.00000000	     0.98649505	     0.52482085	    -0.00063700	    -0.21350495	   3.62759338e+10	   5.39055140e+14	   0.00000000e+00	  -5.50000000e+15	  -4.96098114e+15	  -8.61027464e+03	  -2.61642407e+00	  -1.04871050e+02	   0.00000000e+00	   0.00000000e+00	  -1.07487474e+02	   1.27390435e+21	    6.42822951e+19	   3.54015997e+01	    1.40456829e+00	    5.23604105e-01
  62	       0.754988	     0.00000000	     0.97736293	     0.51535075	    -0.00071019	    -0.22263707	   3.58056225e+10	   3.79954729e+14	   0.00000000e+00	  -5.50000000e+15	  -5.12008108e+15	  -9.52928757e+03	  -2.81802559e+00	  -1.04669449e+02	   0.00000000e+00	   0.00000000e+00	  -1.07487474e+02	   1.35151911e+21	    6.34485475e+19	   3.51896883e+01	    1.41487810e+00	    5.13294297e-01
  63	       0.765064	     0.00000000	     0.96729012	     0.50504024	    -0.00081577	    -0.23270988	   3.54785119e+10	   2.58583098e+14	   0.00000000e+00	  -5.50000000e+15	  -5.24145238e+15	  -1.04738689e+04	  -3.02874338e+00	  -1.04458731e+02	   0.00000000e+00	   0.00000000e+00	  -1.07487474e+02	   1.43479453e+21	    6.28683666e+19	   3.49647907e+01	    1.42507378e+00	    5.03098614e-01
  64	       0.774416	     0.00000000	     0.95708059	     0.49469733	    -0.00095975	    -0.24291941	   3.52962725e+10	   1.75315250e+14	   0.00000000e+00	  -5.50000000e+15	  -5.32472005e+15	  -1.13677934e+04	  -3.24448484e+00	  -1.04242990e+02	   0.00000000e+00	   0.00000000e+00	  -1.07487474e+02	   1.51755358e+21	    6.25446531e+19	   3.47436391e+01	    1.43446810e+00	    4.93704296e-01
  65	       0.783768	     0.00000000	     0.94602850	     0.48359496	    -0.00117508	    -0.25397150	   3.52278243e+10	   1.15373923e+14	   0.00000000e+00	  -5.50000000e+15	  -5.38466130e+15	  -1.22738338e+04	  -3.44019417e+00	  -1.04047280e+02	   0.00000000e+00	   0.00000000e+00	  -1.07487474e+02	   1.60600505e+21	    6.24221116e+19	   3.45096625e+01	    1.44382899e+00	    4.84343406e-01
  66	       0.788444	     0.00000000	     0.94018294	     0.47775076	    -0.00132219	    -0.25981706	   3.52296640e+10	   9.25881131e+13	   0.00000000e+00	  -5.50000000e+15	  -5.40744712e+15	  -1.27303534e+04	  -3.58646715e+00	  -1.03901007e+02	   0.00000000e+00	   0.00000000e+00	  -1.07487474e+02	   1.65250341e+21	    6.24244764e+19	   3.43876199e+01	    1.44850494e+00	    4.79667461e-01
  67	       0.793119	     0.00000000	     0.93412347	     0.47171163	    -0.00150594	    -0.26587653	   3.52573448e+10	   7.37955935e+13	   0.00000000e+00	  -5.50000000e+15	  -5.42623966e+15	  -1.31886319e+04	  -3.71900338e+00	  -1.03768471e+02	   0.00000000e+00	   0.00000000e+00	  -1.07487474e+02	   1.70059513e+21	    6.24723769e+19	   3.42620346e+01	    1.45318276e+00	    4.74989635e-01
  68	       0.799568	     0.00000000	     0.92541488	     0.46306276	    -0.00183993	    -0.27458512	   3.53387386e+10	   5.34077376e+13	   0.00000000e+00	  -5.50000000e+15	  -5.44662760e+15	  -1.38229169e+04	  -3.88015566e+00	  -1.03607319e+02	   0.00000000e+00	   0.00000000e+00	  -1.07487474e+02	   1.76964568e+21	    6.26144531e+19	   3.40827927e+01	    1.45964364e+00	    4.68528758e-01
  69	       0.806016	     0.00000000	     0.91629652	     0.45403809	    -0.00230335	    -0.28370348	   3.54668063e+10	   3.82363935e+13	   0.00000000e+00	  -5.50000000e+15	  -5.46179907e+15	  -1.44592764e+04	  -4.06022225e+00	  -1.03427252e+02	   0.00000000e+00	   0.00000000e+00	  -1.07487474e+02	   1.84201499e+21	    6.28383125e+19	   3.38962464e+01	    1.46612342e+00	    4.62048980e-01
  70	       0.812464	     0.00000000	     0.90676724	     0.44463505	    -0.00295260	    -0.29323276	   3.56400905e+10	   2.71378540e+13	   0.00000000e+00	  -5.50000000e+15	  -5.47289779e+15	  -1.50971683e+04	  -4.24791831e+00	  -1.03239556e+02	   0.00000000e+00	   0.00000000e+00	  -1.07487474e+02	   1.91788369e+21	    6.31409690e+19	   3.37020433e+01	    1.47263039e+00	    4.55542008e-01
  71	       0.818913	     0.00000000	     0.89682621	     0.43485138	    -0.00386867	    -0.30317379	   3.58572853e+10	   1.91533086e+13	   0.00000000e+00	  -5.50000000e+15	  -5.48088255e+15	  -1.57361736e+04	  -4.43916220e+00	  -1.03048312e+02	   0.00000000e+00	   0.00000000e+00	  -1.07487474e+02	   1.99744318e+21	    6.35195559e+19	   3.34998122e+01	    1.47917255e+00	    4.48999848e-01
  72	       0.824787	     0.00000000	     0.88741099	     0.42560516	    -0.00503069	    -0.31258901	   3.60920437e+10	   1.39268568e+13	   0.00000000e+00	  -5.50000000e+15	  -5.48610924e+15	  -1.63190101e+04	  -4.62915629e+00	  -1.02858318e+02	   0.00000000e+00	   0.00000000e+00	  -1.07487474e+02	   2.07330580e+21	    6.39275886e+19	   3.33082662e+01	    1.48516948e+00	    4.43002919e-01
  73	       0.830662	     0.00000000	     0.87765321	     0.41604005	    -0.00662368	    -0.32234679	   3.63615218e+10	   1.01611980e+13	   0.00000000e+00	  -5.50000000e+15	  -5.48987516e+15	  -1.69023246e+04	  -4.82196319e+00	  -1.02665511e+02	   0.00000000e+00	   0.00000000e+00	  -1.07487474e+02	   2.15256195e+21	    6.43943675e+19	   3.31094213e+01	    1.49120757e+00	    4.36964827e-01
  74	       0.836536	     0.00000000	     0.86755266	     0.40615483	    -0.00879363	    -0.33244734	   3.66650827e+10	   7.48106688e+12	   0.00000000e+00	  -5.50000000e+15	  -5.49255560e+15	  -1.74859817e+04	  -5.02234989e+00	  -1.02465125e+02	   0.00000000e+00	   0.00000000e+00	  -1.07487474e+02	   2.23538276e+21	    6.49181563e+19	   3.29029499e+01	    1.49729227e+00	    4.30880125e-01
  75	       0.842411	     0.00000000	     0.85710915	     0.39594837	    -0.01171271	    -0.34289085	   3.70021933e+10	   5.59491022e+12	   0.00000000e+00	  -5.50000000e+15	  -5.49444209e+15	  -1.80698814e+04	  -5.22550112e+00	  -1.02261973e+02	   0.00000000e+00	   0.00000000e+00	  -1.07487474e+02	   2.32194879e+21	    6.54976123e+19	   3.26885081e+01	    1.50342889e+00	    4.24743510e-01
  76	       0.847715	     0.00000000	     0.84738481	     0.38645604	    -0.01514362	    -0.35261519	   3.73351544e+10	   4.38797278e+12	   0.00000000e+00	  -5.50000000e+15	  -5.49564936e+15	  -1.85972429e+04	  -5.42583052e+00	  -1.02061644e+02	   0.00000000e+00	   0.00000000e+00	  -1.07487474e+02	   2.40348642e+21	    6.60682412e+19	   3.24877429e+01	    1.50901860e+00	    4.19153794e-01
  77	       0.853019	     0.00000000	     0.83738072	     0.37670040	    -0.01945870	    -0.36261928	   3.76950225e+10	   3.52265264e+12	   0.00000000e+00	  -5.50000000e+15	  -5.49651504e+15	  -1.91247039e+04	  -5.62802660e+00	  -1.01859448e+02	   0.00000000e+00	   0.00000000e+00	  -1.07487474e+02	   2.48838029e+21	    6.66840124e+19	   3.22799067e+01	    1.51465873e+00	    4.13513672e-01
  78	       0.858323	     0.00000000	     0.82709683	     0.36668081	    -0.02475004	    -0.37290317	   3.80816479e+10	   2.90505429e+12	   0.00000000e+00	  -5.50000000e+15	  -5.49713303e+15	  -1.96522361e+04	  -5.83753122e+00	  -1.01649943e+02	   0.00000000e+00	   0.00000000e+00	  -1.07487474e+02	   2.57678551e+21	    6.73455923e+19	   3.20647077e+01	    1.52035312e+00	    4.07819280e-01
  79	       0.863627	     0.00000000	     0.81653312	     0.35639666	    -0.03105985	    -0.38346688	   3.84949272e+10	   2.46504181e+12	   0.00000000e+00	  -5.50000000e+15	  -5.49757345e+15	  -2.01798190e+04	  -6.04885266e+00	  -1.01438622e+02	   0.00000000e+00	   0.00000000e+00	  -1.07487474e+02	   2.66886500e+21	    6.80539711e+19	   3.18418406e+01	    1.52610571e+00	    4.02066684e-01
  80	       0.868375	     0.00000000	     0.80683968	     0.34696630	    -0.03755985	    -0.39316032	   3.88879397e+10	   2.17909492e+12	   0.00000000e+00	  -5.50000000e+15	  -5.49785979e+15	  -2.06521143e+04	  -6.25570283e+00	  -1.01231772e+02	   0.00000000e+00	   0.00000000e+00	  -1.07487474e+02	   2.75454611e+21	    6.87294937e+19	   3.16355814e+01	    1.53130776e+00	    3.96864637e-01
  81	       0.873123	     0.00000000	     0.79692199	     0.33732329	    -0.04481974	    -0.40307801	   3.93025642e+10	   1.96657208e+12	   0.00000000e+00	  -5.50000000e+15	  -5.49807273e+15	  -2.11244310e+04	  -6.46334625e+00	  -1.01024128e+02	   0.00000000e+00	   0.00000000e+00	  -1.07487474e+02	   2.84343706e+21	    6.94444577e+19	   3.14226831e+01	    1.53656269e+00	    3.91609708e-01
  82	       0.877871	     0.00000000	     0.78678003	     0.32746731	    -0.05277219	    -0.41321997	   3.97389115e+10	   1.80715725e+12	   0.00000000e+00	  -5.50000000e+15	  -5.49823258e+15	  -2.15967637e+04	  -6.67782222e+00	  -1.00809652e+02	   0.00000000e+00	   0.00000000e+00	  -1.07487474e+02	   2.93567232e+21	    7.01993758e+19	   3.12028963e+01	    1.54187352e+00	    3.86298877e-01
  83	       0.882619	     0.00000000	     0.77641382	     0.31739803	    -0.06133960	    -0.42358618	   4.01971268e+10	   1.68590650e+12	   0.00000000e+00	  -5.50000000e+15	  -5.49835429e+15	  -2.20691084e+04	  -6.89306595e+00	  -1.00594409e+02	   0.00000000e+00	   0.00000000e+00	  -1.07487474e+02	   3.03139253e+21	    7.09945614e+19	   3.09759613e+01	    1.54724330e+00	    3.80929094e-01
  84	       0.886834	     0.00000000	     0.76702376	     0.30828100	    -0.06939653	    -0.43297624	   4.06231173e+10	   1.60132452e+12	   0.00000000e+00	  -5.50000000e+15	  -5.49843930e+15	  -2.24884195e+04	  -7.10222307e+00	  -1.00385251e+02	   0.00000000e+00	   0.00000000e+00	  -1.07487474e+02	   3.11940227e+21	    7.17356783e+19	   3.07683070e+01	    1.55206196e+00	    3.76110440e-01
  85	       0.891049	     0.00000000	     0.75745697	     0.29899572	    -0.07782792	    -0.44254303	   4.10670659e+10	   1.53264245e+12	   0.00000000e+00	  -5.50000000e+15	  -5.49850842e+15	  -2.29077363e+04	  -7.31105033e+00	  -1.00176424e+02	   0.00000000e+00	   0.00000000e+00	  -1.07487474e+02	   3.21038130e+21	    7.25095372e+19	   3.05546100e+01	    1.55693176e+00	    3.71240641e-01
  86	       0.895263	     0.00000000	     0.74771345	     0.28954212	    -0.08659103	    -0.45228655	   4.15293404e+10	   1.47571023e+12	   0.00000000e+00	  -5.50000000e+15	  -5.49856582e+15	  -2.33270581e+04	  -7.52607124e+00	  -9.99614032e+01	   0.00000000e+00	   0.00000000e+00	  -1.07487474e+02	   3.30444132e+21	    7.33165917e+19	   3.03346659e+01	    1.56185493e+00	    3.66317469e-01
  87	       0.899478	     0.00000000	     0.73779319	     0.27992016	    -0.09565042	    -0.46220681	   4.20104215e+10	   1.42746652e+12	   0.00000000e+00	  -5.50000000e+15	  -5.49861454e+15	  -2.37463838e+04	  -7.75727732e+00	  -9.97301971e+01	   0.00000000e+00	   0.00000000e+00	  -1.07487474e+02	   3.40169855e+21	    7.41574951e+19	   3.01082628e+01	    1.56683374e+00	    3.61338660e-01
  88	       0.904427	     0.00000000	     0.72591975	     0.26840651	    -0.10662987	    -0.47408025	   4.25980709e+10	   1.37903547e+12	   0.00000000e+00	  -5.50000000e+15	  -5.49866356e+15	  -2.42387384e+04	  -7.98181691e+00	  -9.95056576e+01	   0.00000000e+00	   0.00000000e+00	  -1.07487474e+02	   3.52013740e+21	    7.51856808e+19	   2.98338821e+01	    1.57275368e+00	    3.55418716e-01
  89	       0.906901	     0.00000000	     0.71989166	     0.26256414	    -0.11224307	    -0.48010834	   4.29046343e+10	   1.35712116e+12	   0.00000000e+00	  -5.50000000e+15	  -5.49868578e+15	  -2.44849173e+04	  -8.15371208e+00	  -9.93337624e+01	   0.00000000e+00	   0.00000000e+00	  -1.07487474e+02	   3.58113590e+21	    7.57223857e+19	   2.96931353e+01	    1.57574467e+00	    3.52427727e-01
  90	       0.909376	     0.00000000	     0.71380266	     0.25666418	    -0.11793673	    -0.48619734	   4.32189296e+10	   1.33656323e+12	   0.00000000e+00	  -5.50000000e+15	  -5.49870666e+15	  -2.47310972e+04	  -8.29388852e+00	  -9.91935860e+01	   0.00000000e+00	   0.00000000e+00	  -1.07487474e+02	   3.64335558e+21	    7.62728148e+19	   2.95499463e+01	    1.57875721e+00	    3.49415192e-01
  91	       0.911850	     0.00000000	     0.70765274	     0.25070678	    -0.12370784	    -0.49234726	   4.35413846e+10	   1.31715719e+12	   0.00000000e+00	  -5.50000000e+15	  -5.49872638e+15	  -2.49772780e+04	  -8.43653398e+00	  -9.90509405e+01	   0.00000000e+00	   0.00000000e+00	  -1.07487474e+02	   3.70682356e+21	    7.68376986e+19	   2.94042662e+01	    1.58179185e+00	    3.46380551e-01
  92	       0.914325	     0.00000000	     0.70144191	     0.24469219	    -0.12955386	    -0.49855809	   4.38725404e+10	   1.29873421e+12	   0.00000000e+00	  -5.50000000e+15	  -5.49874514e+15	  -2.52234596e+04	  -8.60907234e+00	  -9.88784022e+01	   0.00000000e+00	   0.00000000e+00	  -1.07487474e+02	   3.77156761e+21	    7.74179699e+19	   2.92560450e+01	    1.58484918e+00	    3.43323213e-01
  93	       0.918649	     0.00000000	     0.69044063	     0.23404110	    -0.13994894	    -0.50955937	   4.44697546e+10	   1.26869001e+12	   0.00000000e+00	  -5.50000000e+15	  -5.49877578e+15	  -2.56537264e+04	  -8.84162395e+00	  -9.86458506e+01	   0.00000000e+00	   0.00000000e+00	  -1.07487474e+02	   3.88787409e+21	    7.84647440e+19	   2.89907191e+01	    1.59024902e+00	    3.37923378e-01
  94	       0.922974	     0.00000000	     0.67925328	     0.22321711	    -0.15055620	    -0.52074672	   4.50980401e+10	   1.24059036e+12	   0.00000000e+00	  -5.50000000e+15	  -5.49880451e+15	  -2.60839955e+04	  -9.10967687e+00	  -9.83777976e+01	   0.00000000e+00	   0.00000000e+00	  -1.07487475e+02	   4.00832272e+21	    7.95662901e+19	   2.87171920e+01	    1.59572327e+00	    3.32449125e-01
  95	       0.927298	     0.00000000	     0.66787985	     0.21222329	    -0.16136944	    -0.53212015	   4.57638970e+10	   1.21404591e+12	   0.00000000e+00	  -5.50000000e+15	  -5.49883172e+15	  -2.65142668e+04	  -9.37684670e+00	  -9.81106278e+01	   0.00000000e+00	   0.00000000e+00	  -1.07487475e+02	   4.13307712e+21	    8.07340016e+19	   2.84351709e+01	    1.60127613e+00	    3.26896264e-01
  96	       0.931050	     0.00000000	     0.65786244	     0.20255317	    -0.17091206	    -0.54213756	   4.63816679e+10	   1.19199345e+12	   0.00000000e+00	  -5.50000000e+15	  -5.49885439e+15	  -2.68875375e+04	  -9.63302937e+00	  -9.78544451e+01	   0.00000000e+00	   0.00000000e+00	  -1.07487475e+02	   4.24492389e+21	    8.18176378e+19	   2.81834017e+01	    1.60616101e+00	    3.22011389e-01
  97	       0.934802	     0.00000000	     0.64770499	     0.19276450	    -0.18060454	    -0.55229501	   4.70468103e+10	   1.17078500e+12	   0.00000000e+00	  -5.50000000e+15	  -5.49887626e+15	  -2.72608097e+04	  -9.88667299e+00	  -9.76008015e+01	   0.00000000e+00	   0.00000000e+00	  -1.07487475e+02	   4.36025526e+21	    8.29846605e+19	   2.79248056e+01	    1.61111352e+00	    3.17058879e-01
  98	       0.938554	     0.00000000	     0.63740750	     0.18286519	    -0.19044510	    -0.56259250	   4.77756896e+10	   1.15031066e+12	   0.00000000e+00	  -5.50000000e+15	  -5.49889747e+15	  -2.76340834e+04	  -1.01381408e+01	  -9.73493338e+01	   0.00000000e+00	   0.00000000e+00	  -1.07487475e+02	   4.47919133e+21	    8.42638821e+19	   2.76591695e+01	    1.61613954e+00	    3.12032857e-01
  99	       0.941786	     0.00000000	     0.62842333	     0.17425746	    -0.19903994	    -0.57157667	   4.84751532e+10	   1.13314870e+12	   0.00000000e+00	  -5.50000000e+15	  -5.49891533e+15	  -2.79556808e+04	  -1.03775582e+01	  -9.71099164e+01	   0.00000000e+00	   0.00000000e+00	  -1.07487475e+02	   4.58464729e+21	    8.54918591e+19	   2.74244993e+01	    1.62053466e+00	    3.07637743e-01
 100	       0.945018	     0.00000000	     0.61933520	     0.16558794	    -0.20774329	    -0.58066480	   4.92649899e+10	   1.11643894e+12	   0.00000000e+00	  -5.50000000e+15	  -5.49893283e+15	  -2.82772793e+04	  -1.06133000e+01	  -9.68741746e+01	   0.00000000e+00	   0.00000000e+00	  -1.07487475e+02	   4.69295378e+21	    8.68789630e+19	   2.71842947e+01	    1.62499748e+00	    3.03174922e-01
 101	       0.948251	     0.00000000	     0.61014313	     0.15687275	    -0.21655452	    -0.58985687	   5.01804707e+10	   1.10014241e+12	   0.00000000e+00	  -5.50000000e+15	  -5.49895004e+15	  -2.85988787e+04	  -1.08719859e+01	  -9.66154887e+01	   0.00000000e+00	   0.00000000e+00	  -1.07487475e+02	   4.80419588e+21	    8.84873153e+19	   2.69384057e+01	    1.62953785e+00	    2.98634546e-01
 102	       0.952401	     0.00000000	     0.59818808	     0.14565091	    -0.22802805	    -0.60181192	   5.16213563e+10	   1.07987784e+12	   0.00000000e+00	  -5.50000000e+15	  -5.49897174e+15	  -2.90118142e+04	  -1.11326019e+01	  -9.63548726e+01	   0.00000000e+00	   0.00000000e+00	  -1.07487475e+02	   4.95147666e+21	    9.10198552e+19	   2.66140898e+01	    1.63550536e+00	    2.92667041e-01
 103	       0.954476	     0.00000000	     0.59214628	     0.14004901	    -0.23382787	    -0.60785372	   5.25056051e+10	   1.06983584e+12	   0.00000000e+00	  -5.50000000e+15	  -5.49898267e+15	  -2.92182825e+04	  -1.13358074e+01	  -9.61516671e+01	   0.00000000e+00	   0.00000000e+00	  -1.07487475e+02	   5.02704628e+21	    9.25745510e+19	   2.64482277e+01	    1.63855705e+00	    2.89615350e-01
 104	       0.956551	     0.00000000	     0.58606164	     0.13446776	    -0.23967199	    -0.61393836	   5.35360777e+10	   1.05994668e+12	   0.00000000e+00	  -5.50000000e+15	  -5.49899359e+15	  -2.94247513e+04	  -1.15303124e+01	  -9.59571622e+01	   0.00000000e+00	   0.00000000e+00	  -1.07487475e+02	   5.10393501e+21	    9.43867508e+19	   2.62798314e+01	    1.64166470e+00	    2.86507695e-01
 105	       0.960082	     0.00000000	     0.57560867	     0.12505924	    -0.24972137	    -0.62439133	   5.57391004e+10	   1.04355815e+12	   0.00000000e+00	  -5.50000000e+15	  -5.49901218e+15	  -2.97761082e+04	  -1.17881772e+01	  -9.56992974e+01	   0.00000000e+00	   0.00000000e+00	  -1.07487475e+02	   5.23788411e+21	    9.82620968e+19	   2.59873010e+01	    1.64711400e+00	    2.81058398e-01
 106	       0.963614	     0.00000000	     0.56503163	     0.11585112	    -0.25989718	    -0.63496837	   5.87644057e+10	   1.02751621e+12	   0.00000000e+00	  -5.50000000e+15	  -5.49903125e+15	  -3.01274663e+04	  -1.20712199e+01	  -9.54162547e+01	   0.00000000e+00	   0.00000000e+00	  -1.07487475e+02	   5.37585531e+21	    1.03585293e+20	   2.56870790e+01	    1.65282349e+00	    2.75348910e-01
 107	       0.966602	     0.00000000	     0.55598464	     0.10831112	    -0.26860524	    -0.64401536	   6.22850412e+10	   1.01415777e+12	   0.00000000e+00	  -5.50000000e+15	  -5.49904813e+15	  -3.04247793e+04	  -1.23377987e+01	  -9.51496760e+01	   0.00000000e+00	   0.00000000e+00	  -1.07487475e+02	   5.49584376e+21	    1.09780973e+20	   2.54268631e+01	    1.65793044e+00	    2.70241953e-01
 108	       0.969590	     0.00000000	     0.54684880	     0.10110292	    -0.27740386	    -0.65315120	   6.70975387e+10	   1.00103911e+12	   0.00000000e+00	  -5.50000000e+15	  -5.49906606e+15	  -3.07220932e+04	  -1.25879692e+01	  -9.48995054e+01	   0.00000000e+00	   0.00000000e+00	  -1.07487475e+02	   5.61889046e+21	    1.18250611e+20	   2.51608301e+01	    1.66338842e+00	    2.64783979e-01
 109	       0.972106	     0.00000000	     0.53908803	     0.09537254	    -0.28488119	    -0.66091197	   7.25692244e+10	   9.90143600e+11	   0.00000000e+00	  -5.50000000e+15	  -5.49908243e+15	  -3.09724165e+04	  -1.28220158e+01	  -9.46654588e+01	   0.00000000e+00	   0.00000000e+00	  -1.07487475e+02	   5.72492355e+21	    1.27880213e+20	   2.49322279e+01	    1.66834848e+00	    2.59823915e-01
 110	       0.974622	     0.00000000	     0.53126427	     0.09002462	    -0.29242265	    -0.66873573	   7.98486578e+10	   9.79410174e+11	   0.00000000e+00	  -5.50000000e+15	  -5.49910044e+15	  -3.12227406e+04	  -1.30402442e+01	  -9.44472305e+01	   0.00000000e+00	   0.00000000e+00	  -1.07487475e+02	   5.83323784e+21	    1.40690239e+20	   2.46993062e+01	    1.67376075e+00	    2.54411645e-01
 111	       0.976731	     0.00000000	     0.52465795	     0.08588513	    -0.29879269	    -0.67534205	   8.78277281e+10	   9.70515988e+11	   0.00000000e+00	  -5.50000000e+15	  -5.49911731e+15	  -3.14325606e+04	  -1.32431615e+01	  -9.42443131e+01	   0.00000000e+00	   0.00000000e+00	  -1.07487475e+02	   5.92582248e+21	    1.54729560e+20	   2.45006799e+01	    1.67875079e+00	    2.49421610e-01
 112	       0.978839	     0.00000000	     0.51800739	     0.08209394	    -0.30520773	    -0.68199261	   9.80794291e+10	   9.61730680e+11	   0.00000000e+00	  -5.50000000e+15	  -5.49913635e+15	  -3.16423813e+04	  -1.34724925e+01	  -9.40149822e+01	   0.00000000e+00	   0.00000000e+00	  -1.07487475e+02	   6.02008012e+21	    1.72764276e+20	   2.42988977e+01	    1.68428260e+00	    2.43889801e-01
 113	       0.982361	     0.00000000	     0.50680328	     0.07660019	    -0.31602311	    -0.69319672	   1.22272865e+11	   9.47403626e+11	   0.00000000e+00	  -5.50000000e+15	  -5.49917487e+15	  -3.19927535e+04	  -1.37584992e+01	  -9.37289755e+01	   0.00000000e+00	   0.00000000e+00	  -1.07487475e+02	   6.18129699e+21	    2.15309158e+20	   2.39547443e+01	    1.69522864e+00	    2.32943759e-01
 114	       0.985291	     0.00000000	     0.49738537	     0.07285172	    -0.32511679	    -0.70261463	   1.52193434e+11	   9.35617514e+11	   0.00000000e+00	  -5.50000000e+15	  -5.49921658e+15	  -3.22843285e+04	  -1.40426204e+01	  -9.34448543e+01	   0.00000000e+00	   0.00000000e+00	  -1.07487475e+02	   6.31919976e+21	    2.67892647e+20	   2.36613255e+01	    1.70657063e+00	    2.21601773e-01
 115	       0.987723	     0.00000000	     0.48950393	     0.07029140	    -0.33272912	    -0.71049607	   1.86905066e+11	   9.25946557e+11	   0.00000000e+00	  -5.50000000e+15	  -5.49926096e+15	  -3.25263282e+04	  -1.42813528e+01	  -9.32061219e+01	   0.00000000e+00	   0.00000000e+00	  -1.07487475e+02	   6.43630784e+21	    3.28850147e+20	   2.34128295e+01	    1.71819605e+00	    2.09976348e-01
 116	       0.989738	     0.00000000	     0.48293107	     0.06852210	    -0.33907930	    -0.71706893	   2.24992377e+11	   9.18019942e+11	   0.00000000e+00	  -5.50000000e+15	  -5.49930697e+15	  -3.27267811e+04	  -1.44806347e+01	  -9.30068400e+01	   0.00000000e+00	   0.00000000e+00	  -1.07487475e+02	   6.53517469e+21	    3.95678650e+20	   2.32035122e+01	    1.72988758e+00	    1.98284819e-01
 117	       0.991404	     0.00000000	     0.47746323	     0.06727799	    -0.34436323	    -0.72253677	   2.64845043e+11	   9.11524069e+11	   0.00000000e+00	  -5.50000000e+15	  -5.49935332e+15	  -3.28926048e+04	  -1.46461668e+01	  -9.28413080e+01	   0.00000000e+00	   0.00000000e+00	  -1.07487475e+02	   6.61826280e+21	    4.65540641e+20	   2.30279279e+01	    1.74138393e+00	    1.86788464e-01
 118	       0.992782	     0.00000000	     0.47292170	     0.06638580	    -0.34875296	    -0.72707830	   3.04918967e+11	   9.06197498e+11	   0.00000000e+00	  -5.50000000e+15	  -5.49939872e+15	  -3.30297044e+04	  -1.47832082e+01	  -9.27042667e+01	   0.00000000e+00	   0.00000000e+00	  -1.07487475e+02	   6.68786192e+21	    5.35724423e+20	   2.28810746e+01	    1.75243441e+00	    1.75737984e-01
 119	       0.993922	     0.00000000	     0.46915187	     0.06573315	    -0.35239750	    -0.73084813	   3.43917144e+11	   9.01824072e+11	   0.00000000e+00	  -5.50000000e+15	  -5.49944209e+15	  -3.31430783e+04	  -1.48964597e+01	  -9.25910151e+01	   0.00000000e+00	   0.00000000e+00	  -1.07487475e+02	   6.74604257e+21	    6.03960542e+20	   2.27584697e+01	    1.76283578e+00	    1.65336615e-01
 120	       0.994865	     0.00000000	     0.46602154	     0.06524656	    -0.35542429	    -0.73397846	   3.80876628e+11	   8.98226065e+11	   0.00000000e+00	  -5.50000000e+15	  -5.49948265e+15	  -3.32369264e+04	  -1.49900184e+01	  -9.24974565e+01	   0.00000000e+00	   0.00000000e+00	  -1.07487475e+02	   6.79463634e+21	    6.68571544e+20	   2.26561745e+01	    1.77244932e+00	    1.55723073e-01
 121	       0.995647	     0.00000000	     0.46341888	     0.06487728	    -0.35794122	    -0.73658112	   4.15177642e+11	   8.95257954e+11	   0.00000000e+00	  -5.50000000e+15	  -5.49951992e+15	  -3.33147542e+04	  -1.50673846e+01	  -9.24200904e+01	   0.00000000e+00	   0.00000000e+00	  -1.07487475e+02	   6.83523527e+21	    7.28484640e+20	   2.25707834e+01	    1.78120188e+00	    1.46970521e-01
 122	       0.996297	     0.00000000	     0.46125005	     0.06459239	    -0.36003887	    -0.73874995	   4.46502660e+11	   8.92800971e+11	   0.00000000e+00	  -5.50000000e+15	  -5.49955370e+15	  -3.33794708e+04	  -1.51315028e+01	  -9.23559722e+01	   0.00000000e+00	   0.00000000e+00	  -1.07487475e+02	   6.86920363e+21	    7.83157141e+20	   2.24993896e+01	    1.78907683e+00	    1.39095569e-01
 123	       0.996840	     0.00000000	     0.45943690	     0.06436923	    -0.36179270	    -0.74056310	   4.74772133e+11	   8.90758442e+11	   0.00000000e+00	  -5.50000000e+15	  -5.49958401e+15	  -3.34334784e+04	  -1.51848214e+01	  -9.23026536e+01	   0.00000000e+00	   0.00000000e+00	  -1.07487475e+02	   6.89769718e+21	    8.32461900e+20	   2.24395385e+01	    1.79610068e+00	    1.32071719e-01
 124	       0.997295	     0.00000000	     0.45791470	     0.06419191	    -0.36326523	    -0.74208530	   5.00076317e+11	   8.89051837e+11	   0.00000000e+00	  -5.50000000e+15	  -5.49961102e+15	  -3.34787526e+04	  -1.52293577e+01	  -9.22581174e+01	   0.00000000e+00	   0.00000000e+00	  -1.07487475e+02	   6.92168601e+21	    8.76566894e+20	   2.23891748e+01	    1.80232911e+00	    1.25843293e-01
 125	       0.997679	     0.00000000	     0.45663011	     0.06404908	    -0.36450800	    -0.74336989	   5.22614576e+11	   8.87617465e+11	   0.00000000e+00	  -5.50000000e+15	  -5.49963500e+15	  -3.35169122e+04	  -1.52667636e+01	  -9.22207115e+01	   0.00000000e+00	   0.00000000e+00	  -1.07487475e+02	   6.94197836e+21	    9.15828622e+20	   2.23465896e+01	    1.80783483e+00	    1.20337570e-01
 126	       0.998004	     0.00000000	     0.45553933	     0.06393252	    -0.36556334	    -0.74446067	   5.42647010e+11	   8.86403719e+11	   0.00000000e+00	  -5.50000000e+15	  -5.49965624e+15	  -3.35492807e+04	  -1.52983857e+01	  -9.21890894e+01	   0.00000000e+00	   0.00000000e+00	  -1.07487475e+02	   6.95924382e+21	    9.50707572e+20	   2.23103695e+01	    1.81269815e+00	    1.15474243e-01
 127	       0.998282	     0.00000000	     0.45460648	     0.06383617	    -0.36646594	    -0.74539352	   5.60459112e+11	   8.85368796e+11	   0.00000000e+00	  -5.50000000e+15	  -5.49967509e+15	  -3.35769380e+04	  -1.53253187e+01	  -9.21621564e+01	   0.00000000e+00	   0.00000000e+00	  -1.07487475e+02	   6.97403476e+21	    9.81706719e+20	   2.22793498e+01	    1.81700029e+00	    1.11172113e-01
 128	       0.998521	     0.00000000	     0.45380221	     0.06375549	    -0.36724416	    -0.74619779	   5.76337936e+11	   8.84478825e+11	   0.00000000e+00	  -5.50000000e+15	  -5.49969186e+15	  -3.36007648e+04	  -1.53484513e+01	  -9.21390238e+01	   0.00000000e+00	   0.00000000e+00	  -1.07487475e+02	   6.98680563e+21	    1.00933025e+21	   2.22525736e+01	    1.82081900e+00	    1.07353402e-01
 129	       0.998729	     0.00000000	     0.45310253	     0.06368707	    -0.36792120	    -0.74689747	   5.90557426e+11	   8.83706330e+11	   0.00000000e+00	  -5.50000000e+15	  -5.49970685e+15	  -3.36214793e+04	  -1.53685051e+01	  -9.21189700e+01	   0.00000000e+00	   0.00000000e+00	  -1.07487475e+02	   6.99792982e+21	    1.03405828e+21	   2.22292552e+01	    1.82422619e+00	    1.03946213e-01
 130	       0.998912	     0.00000000	     0.45248781	     0.06362828	    -0.36851606	    -0.74751219	   6.03370508e+11	   8.83028968e+11	   0.00000000e+00	  -5.50000000e+15	  -5.49972034e+15	  -3.36396682e+04	  -1.53860669e+01	  -9.21014083e+01	   0.00000000e+00	   0.00000000e+00	  -1.07487475e+02	   7.00771420e+21	    1.05633338e+21	   2.22087493e+01	    1.82728677e+00	    1.00885631e-01
 131	       0.999074	     0.00000000	     0.45194193	     0.06357710	    -0.36904433	    -0.74805807	   6.15005897e+11	   8.82428508e+11	   0.00000000e+00	  -5.50000000e+15	  -5.49973258e+15	  -3.36558122e+04	  -1.54016152e+01	  -9.20858600e+01	   0.00000000e+00	   0.00000000e+00	  -1.07487475e+02	   7.01641148e+21	    1.07655522e+21	   2.21905248e+01	    1.83005847e+00	    9.81139255e-02
 132	       0.999220	     0.00000000	     0.45145158	     0.06353192	    -0.36951886	    -0.74854842	   6.25667997e+11	   8.81889990e+11	   0.00000000e+00	  -5.50000000e+15	  -5.49974378e+15	  -3.36703070e+04	  -1.54155425e+01	  -9.20719327e+01	   0.00000000e+00	   0.00000000e+00	  -1.07487475e+02	   7.02423066e+21	    1.09508062e+21	   2.21741428e+01	    1.83259223e+00	    9.55801635e-02
 133	       0.999353	     0.00000000	     0.45100574	     0.06349150	    -0.36995034	    -0.74899426	   6.35538755e+11	   8.81401045e+11	   0.00000000e+00	  -5.50000000e+15	  -5.49975414e+15	  -3.36834808e+04	  -1.54281728e+01	  -9.20593024e+01	   0.00000000e+00	   0.00000000e+00	  -1.07487475e+02	   7.03134582e+21	    1.11222687e+21	   2.21592380e+01	    1.83493292e+00	    9.32394808e-02
 134	       0.999474	     0.00000000	     0.45059513	     0.06345481	    -0.37034773	    -0.74940487	   6.44780687e+11	   8.80951325e+11	   0.00000000e+00	  -5.50000000e+15	  -5.49976383e+15	  -3.36956092e+04	  -1.54397770e+01	  -9.20476982e+01	   0.00000000e+00	   0.00000000e+00	  -1.07487475e+02	   7.03790348e+21	    1.12827715e+21	   2.21455027e+01	    1.83712024e+00	    9.10521610e-02
 135	       0.999588	     0.00000000	     0.45021185	     0.06342103	    -0.37071869	    -0.74978815	   6.53540599e+11	   8.80532038e+11	   0.00000000e+00	  -5.50000000e+15	  -5.49977301e+15	  -3.37069266e+04	  -1.54505848e+01	  -9.20368905e+01	   0.00000000e+00	   0.00000000e+00	  -1.07487475e+02	   7.04402892e+21	    1.14348706e+21	   2.21326742e+01	    1.83918979e+00	    8.89826105e-02
 136	       0.999696	     0.00000000	     0.44984898	     0.06338945	    -0.37106989	    -0.75015102	   6.61953788e+11	   8.80135548e+11	   0.00000000e+00	  -5.50000000e+15	  -5.49978182e+15	  -3.37176375e+04	  -1.54607954e+01	  -9.20266798e+01	   0.00000000e+00	   0.00000000e+00	  -1.07487475e+02	   7.04983163e+21	    1.15809196e+21	   2.21205230e+01	    1.84117413e+00	    8.69982669e-02
 137	       0.999799	     0.00000000	     0.44950034	     0.06335948	    -0.37140733	    -0.75049966	   6.70148673e+11	   8.79755019e+11	   0.00000000e+00	  -5.50000000e+15	  -5.49979039e+15	  -3.37279253e+04	  -1.54705869e+01	  -9.20168884e+01	   0.00000000e+00	   0.00000000e+00	  -1.07487475e+02	   7.05541021e+21	    1.17231509e+21	   2.21088423e+01	    1.84310396e+00	    8.50684400e-02
 138	       0.999900	     0.00000000	     0.44916014	     0.06333058	    -0.37173661	    -0.75083986	   6.78251990e+11	   8.79384097e+11	   0.00000000e+00	  -5.50000000e+15	  -5.49979887e+15	  -3.37379611e+04	  -1.54801245e+01	  -9.20073507e+01	   0.00000000e+00	   0.00000000e+00	  -1.07487475e+02	   7.06085692e+21	    1.18637657e+21	   2.20974389e+01	    1.84500935e+00	    8.31630461e-02
 139	       1.000000	     0.00000000	     0.44882271	     0.06330225	    -0.37206321	    -0.75117729	   6.86394889e+11	   8.79016583e+11	   0.00000000e+00	  -5.50000000e+15	  -5.49980738e+15	  -3.37479121e+04	  -1.54848500e+01	  -9.20026252e+01	   0.00000000e+00	   0.00000000e+00	  -1.07487475e+02	   7.06626234e+21	    1.20050400e+21	   2.20861231e+01	    1.84692124e+00	    8.12511548e-02
 140	       1.000000	     0.00000000	     0.49882271	     0.06065680	    -0.37370230	    -0.60117729	   8.99101045e+10	   2.30018015e+15	   0.00000000e+00	   1.00000000e+15	   3.30009024e+15	  -3.37478920e+04	  -1.55289018e+01	  -9.19585734e+01	   0.00000000e+00	   0.00000000e+00	  -1.07487475e+02	   8.79487561e+21	    1.29485293e+19	   2.20861231e+01	    1.84692124e+00	    8.12511548e-02
 141	       1.000100	     0.00000000	     0.49848526	     0.06044168	    -0.37370243	    -0.60151474	   9.03357755e+10	   2.27041665e+15	   0.00000000e+00	   1.00000000e+15	   3.27032632e+15	  -3.37419767e+04	  -1.55683382e+01	  -9.19191370e+01	   0.00000000e+00	   0.00000000e+00	  -1.07487475e+02	   8.80192295e+21	    1.28509663e+19	   2.20720281e+01	    1.84694191e+00	    8.12304894e-02
 142	       1.000200	     0.00000000	     0.49814655	     0.06022565	    -0.37370256	    -0.60185345	   9.07646710e+10	   2.24092971e+15	   0.00000000e+00	   1.00000000e+15	   3.24083894e+15	  -3.37360651e+04	  -1.56475256e+01	  -9.18399497e+01	   0.00000000e+00	   0.00000000e+00	  -1.07487475e+02	   8.80900425e+21	    1.27536731e+19	   2.20578667e+01	    1.84696250e+00	    8.12099001e-02
 143	       1.000302	     0.00000000	     0.49780402	     0.06000707	    -0.37370269	    -0.60219598	   9.12001039e+10	   2.21149910e+15	   0.00000000e+00	   1.00000000e+15	   3.21140790e+15	  -3.37301398e+04	  -1.57276411e+01	  -9.17598343e+01	   0.00000000e+00	   0.00000000e+00	  -1.07487475e+02	   8.81617346e+21	    1.26559255e+19	   2.20435312e+01	    1.84698317e+00	    8.11892330e-02
 144	       1.000405	     0.00000000	     0.49745511	     0.05978432	    -0.37370282	    -0.60254489	   9.16454043e+10	   2.18191856e+15	   0.00000000e+00	   1.00000000e+15	   3.18182692e+15	  -3.37241584e+04	  -1.58092844e+01	  -9.16781909e+01	   0.00000000e+00	   0.00000000e+00	  -1.07487475e+02	   8.82348414e+21	    1.25570260e+19	   2.20289144e+01	    1.84700406e+00	    8.11683408e-02
 145	       1.000512	     0.00000000	     0.49709724	     0.05955574	    -0.37370296	    -0.60290276	   9.21040236e+10	   2.15198909e+15	   0.00000000e+00	   1.00000000e+15	   3.15189699e+15	  -3.37180793e+04	  -1.58930680e+01	  -9.15944073e+01	   0.00000000e+00	   0.00000000e+00	  -1.07487475e+02	   8.83099120e+21	    1.24562832e+19	   2.20139068e+01	    1.84702532e+00	    8.11470776e-02
 146	       1.000621	     0.00000000	     0.49672769	     0.05931959	    -0.37370311	    -0.60327231	   9.25796331e+10	   2.12151365e+15	   0.00000000e+00	   1.00000000e+15	   3.12142107e+15	  -3.37118606e+04	  -1.59796339e+01	  -9.15078414e+01	   0.00000000e+00	   0.00000000e+00	  -1.07487475e+02	   8.83875235e+21	    1.23529930e+19	   2.19983931e+01	    1.84704710e+00	    8.11252955e-02
 147	       1.000735	     0.00000000	     0.49634355	     0.05907400	    -0.37370326	    -0.60365645	   9.30762216e+10	   2.09029276e+15	   0.00000000e+00	   1.00000000e+15	   3.09019968e+15	  -3.37054587e+04	  -1.60696701e+01	  -9.14178053e+01	   0.00000000e+00	   0.00000000e+00	  -1.07487475e+02	   8.84682964e+21	    1.22464224e+19	   2.19822495e+01	    1.84706956e+00	    8.11028409e-02
 148	       1.000854	     0.00000000	     0.49594166	     0.05881695	    -0.37370343	    -0.60405834	   9.35981975e+10	   2.05812090e+15	   0.00000000e+00	   1.00000000e+15	   3.05802730e+15	  -3.36988280e+04	  -1.61639263e+01	  -9.13235491e+01	   0.00000000e+00	   0.00000000e+00	  -1.07487475e+02	   8.85529085e+21	    1.21357952e+19	   2.19653408e+01	    1.84709285e+00	    8.10795515e-02
 149	       1.000980	     0.00000000	     0.49551852	     0.05854619	    -0.37370360	    -0.60448148	   9.41504974e+10	   2.02478365e+15	   0.00000000e+00	   1.00000000e+15	   3.02468950e+15	  -3.36919198e+04	  -1.62632308e+01	  -9.12242445e+01	   0.00000000e+00	   0.00000000e+00	  -1.07487475e+02	   8.86421107e+21	    1.20202781e+19	   2.19475173e+01	    1.84711714e+00	    8.10552537e-02
 150	       1.001113	     0.00000000	     0.49507026	     0.05825923	    -0.37370379	    -0.60492974	   9.47387054e+10	   1.99005545e+15	   0.00000000e+00	   1.00000000e+15	   2.98996072e+15	  -3.36846816e+04	  -1.63685074e+01	  -9.11189680e+01	   0.00000000e+00	   0.00000000e+00	  -1.07487475e+02	   8.87367427e+21	    1.18989695e+19	   2.19286115e+01	    1.84714264e+00	    8.10297596e-02
 151	       1.001255	     0.00000000	     0.49459249	     0.05795327	    -0.37370400	    -0.60540751	   9.53691861e+10	   1.95369811e+15	   0.00000000e+00	   1.00000000e+15	   2.95360274e+15	  -3.36770568e+04	  -1.64807935e+01	  -9.10066819e+01	   0.00000000e+00	   0.00000000e+00	  -1.07487475e+02	   8.88377500e+21	    1.17708881e+19	   2.19084353e+01	    1.84716953e+00	    8.10028656e-02
 152	       1.001407	     0.00000000	     0.49408033	     0.05762513	    -0.37370422	    -0.60591967	   9.60492351e+10	   1.91546018e+15	   0.00000000e+00	   1.00000000e+15	   2.91536413e+15	  -3.36689835e+04	  -1.66012595e+01	  -9.08862159e+01	   0.00000000e+00	   0.00000000e+00	  -1.07487475e+02	   8.89462022e+21	    1.16349639e+19	   2.18867755e+01	    1.84719805e+00	    8.09743498e-02
 153	       1.001571	     0.00000000	     0.49352821	     0.05727126	    -0.37370446	    -0.60647179	   9.67872511e+10	   1.87507744e+15	   0.00000000e+00	   1.00000000e+15	   2.87498065e+15	  -3.36603948e+04	  -1.67312295e+01	  -9.07562459e+01	   0.00000000e+00	   0.00000000e+00	  -1.07487475e+02	   8.90633129e+21	    1.14900316e+19	   2.18633906e+01	    1.84722843e+00	    8.09439707e-02
 154	       1.001749	     0.00000000	     0.49292986	     0.05688761	    -0.37370474	    -0.60707014	   9.75929336e+10	   1.83227463e+15	   0.00000000e+00	   1.00000000e+15	   2.83217703e+15	  -3.36512183e+04	  -1.68722028e+01	  -9.06152726e+01	   0.00000000e+00	   0.00000000e+00	  -1.07487475e+02	   8.91904612e+21	    1.13348261e+19	   2.18380062e+01	    1.84726093e+00	    8.09114668e-02
 155	       1.001942	     0.00000000	     0.49227819	     0.05646964	    -0.37370504	    -0.60772181	   9.84775128e+10	   1.78676886e+15	   0.00000000e+00	   1.00000000e+15	   2.78667039e+15	  -3.36413760e+04	  -1.70258777e+01	  -9.04615977e+01	   0.00000000e+00	   0.00000000e+00	  -1.07487475e+02	   8.93292146e+21	    1.11679833e+19	   2.18103108e+01	    1.84729584e+00	    8.08765560e-02
 156	       1.002154	     0.00000000	     0.49156520	     0.05601221	    -0.37370538	    -0.60843480	   9.94540182e+10	   1.73827504e+15	   0.00000000e+00	   1.00000000e+15	   2.73817558e+15	  -3.36307843e+04	  -1.71941753e+01	  -9.02933002e+01	   0.00000000e+00	   0.00000000e+00	  -1.07487475e+02	   8.94813536e+21	    1.09880461e+19	   2.17799504e+01	    1.84733346e+00	    8.08389372e-02
 157	       1.002387	     0.00000000	     0.49078186	     0.05550953	    -0.37370576	    -0.60921814	   1.00537595e+11	   1.68651358e+15	   0.00000000e+00	   1.00000000e+15	   2.68641304e+15	  -3.36193550e+04	  -1.73792644e+01	  -9.01082110e+01	   0.00000000e+00	   0.00000000e+00	  -1.07487475e+02	   8.96488977e+21	    1.07934769e+19	   2.17465242e+01	    1.84737411e+00	    8.07982923e-02
 158	       1.002644	     0.00000000	     0.48991806	     0.05495515	    -0.37370620	    -0.61008194	   1.01745881e+11	   1.63122098e+15	   0.00000000e+00	   1.00000000e+15	   2.63111924e+15	  -3.36069961e+04	  -1.75835873e+01	  -8.99038882e+01	   0.00000000e+00	   0.00000000e+00	  -1.07487475e+02	   8.98341326e+21	    1.05826810e+19	   2.17095787e+01	    1.84741811e+00	    8.07542907e-02
 159	       1.002929	     0.00000000	     0.48896247	     0.05434185	    -0.37370669	    -0.61103753	   1.03099458e+11	   1.57216331e+15	   0.00000000e+00	   1.00000000e+15	   2.57206021e+15	  -3.35936126e+04	  -1.78098838e+01	  -8.96775917e+01	   0.00000000e+00	   0.00000000e+00	  -1.07487476e+02	   9.00396384e+21	    1.03540403e+19	   2.16686026e+01	    1.84746580e+00	    8.07065959e-02
 160	       1.003244	     0.00000000	     0.48790248	     0.05366165	    -0.37370727	    -0.61209752	   1.04622405e+11	   1.50915289e+15	   0.00000000e+00	   1.00000000e+15	   2.50904827e+15	  -3.35791093e+04	  -1.80612155e+01	  -8.94262600e+01	   0.00000000e+00	   0.00000000e+00	  -1.07487476e+02	   9.02683173e+21	    1.01059616e+19	   2.16230213e+01	    1.84751752e+00	    8.06548736e-02
 161	       1.003595	     0.00000000	     0.48672413	     0.05290578	    -0.37370793	    -0.61327587	   1.06342980e+11	   1.44206802e+15	   0.00000000e+00	   1.00000000e+15	   2.44196168e+15	  -3.35633922e+04	  -1.83409864e+01	  -8.91464892e+01	   0.00000000e+00	   0.00000000e+00	  -1.07487476e+02	   9.05234220e+21	    9.83694034e+18	   2.15721917e+01	    1.84757359e+00	    8.05988041e-02
 162	       1.003986	     0.00000000	     0.48541207	     0.05206470	    -0.37370870	    -0.61458793	   1.08294472e+11	   1.37087520e+15	   0.00000000e+00	   1.00000000e+15	   2.37076691e+15	  -3.35463720e+04	  -1.86529609e+01	  -8.88345147e+01	   0.00000000e+00	   0.00000000e+00	  -1.07487476e+02	   9.08085819e+21	    9.54564258e+18	   2.15153972e+01	    1.84763430e+00	    8.05380965e-02
 163	       1.004422	     0.00000000	     0.48394951	     0.05112814	    -0.37370961	    -0.61605049	   1.10516295e+11	   1.29565292e+15	   0.00000000e+00	   1.00000000e+15	   2.29554240e+15	  -3.35279668e+04	  -1.90012763e+01	  -8.84861993e+01	   0.00000000e+00	   0.00000000e+00	  -1.07487476e+02	   9.11278278e+21	    9.23100443e+18	   2.14518433e+01	    1.84769989e+00	    8.04725060e-02
 164	       1.004909	     0.00000000	     0.48231824	     0.05008519	    -0.37371068	    -0.61768176	   1.13055401e+11	   1.21661536e+15	   0.00000000e+00	   1.00000000e+15	   2.21650231e+15	  -3.35081057e+04	  -1.93904486e+01	  -8.80970270e+01	   0.00000000e+00	   0.00000000e+00	  -1.07487476e+02	   9.14856123e+21	    8.89234910e+18	   2.13806541e+01	    1.84777054e+00	    8.04018548e-02
 165	       1.005452	     0.00000000	     0.48049871	     0.04892448	    -0.37371195	    -0.61950129	   1.15968146e+11	   1.13413392e+15	   0.00000000e+00	   1.00000000e+15	   2.13401795e+15	  -3.34867321e+04	  -1.98253697e+01	  -8.76621060e+01	   0.00000000e+00	   0.00000000e+00	  -1.07487476e+02	   9.18868266e+21	    8.52951739e+18	   2.13008695e+01	    1.84784635e+00	    8.03260530e-02
 166	       1.006058	     0.00000000	     0.47847008	     0.04763444	    -0.37371346	    -0.62152992	   1.19322793e+11	   1.04875348e+15	   0.00000000e+00	   1.00000000e+15	   2.04863416e+15	  -3.34638065e+04	  -2.03112941e+01	  -8.71761816e+01	   0.00000000e+00	   0.00000000e+00	  -1.07487476e+02	   9.23368102e+21	    8.14300562e+18	   2.12114443e+01	    1.84792728e+00	    8.02451218e-02
 167	       1.006734	     0.00000000	     0.47621043	     0.04620360	    -0.37371529	    -0.62378957	   1.23202912e+11	   9.61200390e+14	   0.00000000e+00	   1.00000000e+15	   1.96107719e+15	  -3.34393084e+04	  -2.08538137e+01	  -8.66336621e+01	   0.00000000e+00	   0.00000000e+00	  -1.07487476e+02	   9.28413529e+21	    7.73410081e+18	   2.11112483e+01	    1.84801318e+00	    8.01592141e-02
 168	       1.007486	     0.00000000	     0.47369696	     0.04462112	    -0.37371750	    -0.62630304	   1.27712067e+11	   8.72378636e+14	   0.00000000e+00	   1.00000000e+15	   1.87225092e+15	  -3.34132372e+04	  -2.14588173e+01	  -8.60286585e+01	   0.00000000e+00	   0.00000000e+00	  -1.07487476e+02	   9.34066879e+21	    7.30499957e+18	   2.09990691e+01	    1.84810377e+00	    8.00686319e-02
 169	       1.008321	     0.00000000	     0.47090632	     0.04287744	    -0.37372021	    -0.62909368	   1.32980352e+11	   7.83351335e+14	   0.00000000e+00	   1.00000000e+15	   1.78321836e+15	  -3.33856115e+04	  -2.21324349e+01	  -8.53550410e+01	   0.00000000e+00	   0.00000000e+00	  -1.07487476e+02	   9.40394727e+21	    6.85889369e+18	   2.08736169e+01	    1.84819856e+00	    7.99738372e-02
 170	       1.009248	     0.00000000	     0.46781494	     0.04096505	    -0.37372354	    -0.63218506	   1.39173615e+11	   6.95305731e+14	   0.00000000e+00	   1.00000000e+15	   1.69516656e+15	  -3.33564660e+04	  -2.28809643e+01	  -8.46065116e+01	   0.00000000e+00	   0.00000000e+00	  -1.07487476e+02	   9.47467576e+21	    6.40000360e+18	   2.07335323e+01	    1.84829695e+00	    7.98754525e-02
 171	       1.010272	     0.00000000	     0.46439952	     0.03887954	    -0.37372768	    -0.63560048	   1.46506577e+11	   6.09501654e+14	   0.00000000e+00	   1.00000000e+15	   1.60935515e+15	  -3.33258470e+04	  -2.37107793e+01	  -8.37766967e+01	   0.00000000e+00	   0.00000000e+00	  -1.07487476e+02	   9.55359394e+21	    5.93354146e+18	   2.05773969e+01	    1.84839815e+00	    7.97742503e-02
 172	       1.011402	     0.00000000	     0.46063752	     0.03662082	    -0.37373287	    -0.63936248	   1.55261685e+11	   5.27205820e+14	   0.00000000e+00	   1.00000000e+15	   1.52705056e+15	  -3.32938061e+04	  -2.46282191e+01	  -8.28592569e+01	   0.00000000e+00	   0.00000000e+00	  -1.07487476e+02	   9.64146977e+21	    5.46558897e+18	   2.04037473e+01	    1.84850127e+00	    7.96711272e-02
 173	       1.012643	     0.00000000	     0.45650781	     0.03419453	    -0.37373943	    -0.64349219	   1.65816386e+11	   4.49616966e+14	   0.00000000e+00	   1.00000000e+15	   1.44945115e+15	  -3.32603934e+04	  -2.56394595e+01	  -8.18480166e+01	   0.00000000e+00	   0.00000000e+00	  -1.07487476e+02	   9.73909136e+21	    5.00288259e+18	   2.02110930e+01	    1.84860533e+00	    7.95670644e-02
 174	       1.014001	     0.00000000	     0.45199128	     0.03161355	    -0.37374780	    -0.64800872	   1.78682879e+11	   3.77789163e+14	   0.00000000e+00	   1.00000000e+15	   1.37761048e+15	  -3.32256494e+04	  -2.67503665e+01	  -8.07371096e+01	   0.00000000e+00	   0.00000000e+00	  -1.07487476e+02	   9.84725686e+21	    4.55250896e+18	   1.99979379e+01	    1.84870932e+00	    7.94630746e-02
 175	       1.015483	     0.00000000	     0.44707158	     0.02889952	    -0.37375861	    -0.65292842	   1.94566400e+11	   3.12562198e+14	   0.00000000e+00	   1.00000000e+15	   1.31236763e+15	  -3.31896002e+04	  -2.79663355e+01	  -7.95211407e+01	   0.00000000e+00	   0.00000000e+00	  -1.07487476e+02	   9.96676230e+21	    4.12152656e+18	   1.97628059e+01	    1.84881226e+00	    7.93601402e-02
 176	       1.017091	     0.00000000	     0.44173581	     0.02608403	    -0.37377267	    -0.65826419	   2.14451137e+11	   2.54507981e+14	   0.00000000e+00	   1.00000000e+15	   1.25429353e+15	  -3.31522526e+04	  -2.92921178e+01	  -7.81953584e+01	   0.00000000e+00	   0.00000000e+00	  -1.07487476e+02	   1.00983871e+22	    3.71654301e+18	   1.95042704e+01	    1.84891325e+00	    7.92591482e-02
 177	       1.018830	     0.00000000	     0.43597526	     0.02320928	    -0.37379117	    -0.66402474	   2.39727431e+11	   2.03900344e+14	   0.00000000e+00	   1.00000000e+15	   1.20366062e+15	  -3.31135947e+04	  -3.07316401e+01	  -7.67558361e+01	   0.00000000e+00	   0.00000000e+00	  -1.07487476e+02	   1.02428777e+22	    3.34329027e+18	   1.92209877e+01	    1.84901157e+00	    7.91608294e-02
 178	       1.020700	     0.00000000	     0.42978610	     0.02032750	    -0.37381574	    -0.67021390	   2.72380688e+11	   1.60712393e+14	   0.00000000e+00	   1.00000000e+15	   1.16044001e+15	  -3.30735984e+04	  -3.22878213e+01	  -7.51996549e+01	   0.00000000e+00	   0.00000000e+00	  -1.07487476e+02	   1.04009287e+22	    3.00624900e+18	   1.89117343e+01	    1.84910669e+00	    7.90657105e-02
 179	       1.022702	     0.00000000	     0.42317003	     0.01749896	    -0.37384867	    -0.67682997	   3.15272495e+11	   1.24641415e+14	   0.00000000e+00	   1.00000000e+15	   1.12432614e+15	  -3.30322266e+04	  -3.39623925e+01	  -7.35250838e+01	   0.00000000e+00	   0.00000000e+00	  -1.07487476e+02	   1.05731620e+22	    2.70837564e+18	   1.85754471e+01	    1.84919831e+00	    7.89740853e-02
 180	       1.024833	     0.00000000	     0.41613477	     0.01478792	    -0.37389318	    -0.68386523	   3.72559020e+11	   9.51569853e+13	   0.00000000e+00	   1.00000000e+15	   1.09478443e+15	  -3.29894428e+04	  -3.57557280e+01	  -7.17317483e+01	   0.00000000e+00	   0.00000000e+00	  -1.07487476e+02	   1.07601045e+22	    2.45097766e+18	   1.82112661e+01	    1.84928639e+00	    7.88860098e-02
 181	       1.027090	     0.00000000	     0.40869449	     0.01225690	    -0.37395383	    -0.69130551	   4.50312754e+11	   7.15645748e+13	   0.00000000e+00	   1.00000000e+15	   1.07111426e+15	  -3.29452223e+04	  -3.76666937e+01	  -6.98207827e+01	   0.00000000e+00	   0.00000000e+00	  -1.07487476e+02	   1.09621641e+22	    2.23376284e+18	   1.78185794e+01	    1.84937108e+00	    7.88013209e-02
 182	       1.029467	     0.00000000	     0.40087005	     0.00995997	    -0.37403699	    -0.69912995	   5.57442849e+11	   5.30751626e+13	   0.00000000e+00	   1.00000000e+15	   1.05251772e+15	  -3.28995634e+04	  -3.96925208e+01	  -6.77949556e+01	   0.00000000e+00	   0.00000000e+00	  -1.07487476e+02	   1.11796049e+22	    2.05506024e+18	   1.73970677e+01	    1.84945272e+00	    7.87196748e-02
 183	       1.031955	     0.00000000	     0.39268901	     0.00793639	    -0.37415161	    -0.70731099	   7.07048687e+11	   3.88716163e+13	   0.00000000e+00	   1.00000000e+15	   1.03816457e+15	  -3.28524979e+04	  -4.18287126e+01	  -6.56587638e+01	   0.00000000e+00	   0.00000000e+00	  -1.07487476e+02	   1.14125224e+22	    1.91218090e+18	   1.69467482e+01	    1.84953180e+00	    7.86405974e-02
 184	       1.034545	     0.00000000	     0.38418553	     0.00620640	    -0.37431008	    -0.71581447	   9.18391930e+11	   2.81645118e+13	   0.00000000e+00	   1.00000000e+15	   1.02724612e+15	  -3.28040981e+04	  -4.40689909e+01	  -6.34184855e+01	   0.00000000e+00	   0.00000000e+00	  -1.07487476e+02	   1.16608196e+22	    1.80186577e+18	   1.64680153e+01	    1.84960886e+00	    7.85635372e-02
 185	       1.037226	     0.00000000	     0.37539994	     0.00477027	    -0.37452934	    -0.72460006	   1.21973278e+12	   2.02330397e+13	   0.00000000e+00	   1.00000000e+15	   1.01901331e+15	  -3.27544821e+04	  -4.64052879e+01	  -6.10821886e+01	   0.00000000e+00	   0.00000000e+00	  -1.07487477e+02	   1.19241848e+22	    1.72076177e+18	   1.59616767e+01	    1.84968449e+00	    7.84879111e-02
 186	       1.039982	     0.00000000	     0.36637820	     0.00361076	    -0.37483221	    -0.73362180	   1.65234078e+12	   1.44498072e+13	   0.00000000e+00	   1.00000000e+15	   1.01279747e+15	  -3.27038147e+04	  -4.88277888e+01	  -5.86596877e+01	   0.00000000e+00	   0.00000000e+00	  -1.07487477e+02	   1.22020733e+22	    1.66587491e+18	   1.54289812e+01	    1.84975926e+00	    7.84131359e-02
 187	       1.042800	     0.00000000	     0.35717109	     0.00269803	    -0.37524853	    -0.74282891	   2.27604549e+12	   1.02909815e+13	   0.00000000e+00	   1.00000000e+15	   1.00801494e+15	  -3.26523055e+04	  -5.13250283e+01	  -5.61624483e+01	   0.00000000e+00	   0.00000000e+00	  -1.07487477e+02	   1.24936931e+22	    1.63496633e+18	   1.48716375e+01	    1.84983376e+00	    7.83386412e-02
 188	       1.045662	     0.00000000	     0.34783323	     0.00199542	    -0.37581601	    -0.75216677	   3.17671251e+12	   7.33489524e+12	   0.00000000e+00	   1.00000000e+15	   1.00415818e+15	  -3.26002055e+04	  -5.38840403e+01	  -5.36034363e+01	   0.00000000e+00	   0.00000000e+00	  -1.07487477e+02	   1.27979974e+22	    1.62687490e+18	   1.42918201e+01	    1.84990854e+00	    7.82638628e-02
 189	       1.048551	     0.00000000	     0.33842199	     0.00146472	    -0.37658010	    -0.76157801	   4.47597677e+12	   5.25288044e+12	   0.00000000e+00	   1.00000000e+15	   1.00077690e+15	  -3.25478011e+04	  -5.64905618e+01	  -5.09969149e+01	   0.00000000e+00	   0.00000000e+00	  -1.07487477e+02	   1.31136839e+22	    1.64176182e+18	   1.36921614e+01	    1.84998418e+00	    7.81882187e-02
 190	       1.051449	     0.00000000	     0.32899629	     0.00107004	    -0.37759208	    -0.77100371	   6.34338479e+12	   3.79590378e+12	   0.00000000e+00	   1.00000000e+15	   9.97452519e+14	  -3.24954073e+04	  -5.91292836e+01	  -4.83581931e+01	   0.00000000e+00	   0.00000000e+00	  -1.07487477e+02	   1.34392040e+22	    1.68127512e+18	   1.30757273e+01	    1.85006132e+00	    7.81110733e-02
 191	       1.054338	     0.00000000	     0.31961528	     0.00078003	    -0.37890470	    -0.78038472	   9.01073395e+12	   2.77986357e+12	   0.00000000e+00	   1.00000000e+15	   9.93769130e+14	  -3.24433612e+04	  -6.17841444e+01	  -4.57033323e+01	   0.00000000e+00	   0.00000000e+00	  -1.07487477e+02	   1.37727800e+22	    1.74862513e+18	   1.24459764e+01	    1.85014070e+00	    7.80316971e-02
 192	       1.057200	     0.00000000	     0.31033711	     0.00056882	    -0.38056508	    -0.78966289	   1.27878065e+13	   2.07151169e+12	   0.00000000e+00	   1.00000000e+15	   9.89283705e+14	  -3.23920151e+04	  -6.44386570e+01	  -4.30488198e+01	   0.00000000e+00	   0.00000000e+00	  -1.07487477e+02	   1.41124330e+22	    1.84854898e+18	   1.18067020e+01	    1.85022317e+00	    7.79492311e-02
 193	       1.060018	     0.00000000	     0.30121768	     0.00041590	    -0.38260564	    -0.79878232	   1.80778810e+13	   1.57611529e+12	   0.00000000e+00	   1.00000000e+15	   9.83498234e+14	  -3.23417299e+04	  -6.70762553e+01	  -4.04112215e+01	   0.00000000e+00	   0.00000000e+00	  -1.07487477e+02	   1.44560199e+22	    1.98712973e+18	   1.11619580e+01	    1.85030973e+00	    7.78626660e-02
 194	       1.062774	     0.00000000	     0.29230948	     0.00030550	    -0.38503524	    -0.80769052	   2.53904500e+13	   1.22730893e+12	   0.00000000e+00	   1.00000000e+15	   9.75836859e+14	  -3.22928694e+04	  -6.96806504e+01	  -3.78068264e+01	   0.00000000e+00	   0.00000000e+00	  -1.07487477e+02	   1.48012791e+22	    2.17143079e+18	   1.05159717e+01	    1.85040155e+00	    7.77708472e-02
 195	       1.065455	     0.00000000	     0.28366058	     0.00022586	    -0.38783329	    -0.81633942	   3.53476736e+13	   9.79142945e+11	   0.00000000e+00	   1.00000000e+15	   9.65631469e+14	  -3.22457938e+04	  -7.22361813e+01	  -3.52512956e+01	   0.00000000e+00	   0.00000000e+00	  -1.07487477e+02	   1.51458831e+22	    2.40891691e+18	   9.87304608e+00	    1.85049988e+00	    7.76725132e-02
 196	       1.068045	     0.00000000	     0.27531381	     0.00016832	    -0.39094933	    -0.82468619	   4.86805600e+13	   8.00085885e+11	   0.00000000e+00	   1.00000000e+15	   9.52119526e+14	  -3.22008536e+04	  -7.47281454e+01	  -3.27593315e+01	   0.00000000e+00	   0.00000000e+00	  -1.07487477e+02	   1.54874949e+22	    2.70666339e+18	   9.23745525e+00	    1.85060602e+00	    7.75663735e-02
 197	       1.070533	     0.00000000	     0.26730608	     0.00012659	    -0.39430855	    -0.83269392	   6.62110449e+13	   6.68635901e+11	   0.00000000e+00	   1.00000000e+15	   9.34457591e+14	  -3.21583820e+04	  -7.71430972e+01	  -3.03443798e+01	   0.00000000e+00	   0.00000000e+00	  -1.07487477e+02	   1.58238275e+22	    3.07040533e+18	   8.61333959e+00	    1.85072118e+00	    7.74512216e-02
 198	       1.072910	     0.00000000	     0.25966794	     0.00009617	    -0.39782142	    -0.84033206	   8.88173263e+13	   5.70186280e+11	   0.00000000e+00	   1.00000000e+15	   9.11752860e+14	  -3.21186867e+04	  -7.94691017e+01	  -2.80183753e+01	   0.00000000e+00	   0.00000000e+00	  -1.07487477e+02	   1.61527014e+22	    3.50353686e+18	   8.00460406e+00	    1.85084632e+00	    7.73260738e-02
 199	       1.075167	     0.00000000	     0.25242334	     0.00007385	    -0.40139467	    -0.84757666	   1.17382101e+14	   4.94828971e+11	   0.00000000e+00	   1.00000000e+15	   8.83112728e+14	  -3.20820402e+04	  -8.16959349e+01	  -2.57915421e+01	   0.00000000e+00	   0.00000000e+00	  -1.07487477e+02	   1.64720986e+22	    4.00622017e+18	   7.41482568e+00	    1.85098208e+00	    7.71903154e-02
 200	       1.077298	     0.00000000	     0.24558959	     0.00005735	    -0.40494063	    -0.85441041	   1.52726478e+14	   4.35837971e+11	   0.00000000e+00	   1.00000000e+15	   8.47709360e+14	  -3.20486689e+04	  -8.38152236e+01	  -2.36722535e+01	   0.00000000e+00	   0.00000000e+00	  -1.07487477e+02	   1.67802099e+22	    4.57478086e+18	   6.84717434e+00	    1.85112857e+00	    7.70438288e-02
 201	       1.079300	     0.00000000	     0.23917754	     0.00004505	    -0.40838368	    -0.86082246	   1.95535711e+14	   3.88633721e+11	   0.00000000e+00	   1.00000000e+15	   8.04852923e+14	  -3.20187431e+04	  -8.58205217e+01	  -2.16669554e+01	   0.00000000e+00	   0.00000000e+00	  -1.07487477e+02	   1.70754726e+22	    5.20153626e+18	   6.30435060e+00	    1.85128532e+00	    7.68870806e-02
 202	       1.081170	     0.00000000	     0.23319189	     0.00003580	    -0.41166353	    -0.86680811	   2.46285658e+14	   3.50081569e+11	   0.00000000e+00	   1.00000000e+15	   7.54064424e+14	  -3.19923672e+04	  -8.77073246e+01	  -1.97801526e+01	   0.00000000e+00	   0.00000000e+00	  -1.07487477e+02	   1.73565985e+22	    5.87512519e+18	   5.78854288e+00	    1.85145125e+00	    7.67211473e-02
 203	       1.082909	     0.00000000	     0.22763163	     0.00002877	    -0.41473597	    -0.87236837	   3.05180192e+14	   3.18019114e+11	   0.00000000e+00	   1.00000000e+15	   6.95137827e+14	  -3.19695726e+04	  -8.94730221e+01	  -1.80144551e+01	   0.00000000e+00	   0.00000000e+00	  -1.07487477e+02	   1.76225899e+22	    6.58130536e+18	   5.30140512e+00	    1.85162473e+00	    7.65476728e-02
 204	       1.084517	     0.00000000	     0.22249067	     0.00002338	    -0.41757187	    -0.87750933	   3.72109104e+14	   2.90938802e+11	   0.00000000e+00	   1.00000000e+15	   6.28181835e+14	  -3.19503150e+04	  -9.11168003e+01	  -1.63706769e+01	   0.00000000e+00	   0.00000000e+00	  -1.07487477e+02	   1.78727439e+22	    7.30408987e+18	   4.84405470e+00	    1.85180364e+00	    7.63687622e-02
 205	       1.085999	     0.00000000	     0.21775842	     0.00001920	    -0.42015532	    -0.88224158	   4.46633383e+14	   2.67775136e+11	   0.00000000e+00	   1.00000000e+15	   5.53634392e+14	  -3.19344752e+04	  -9.26394972e+01	  -1.48479801e+01	   0.00000000e+00	   0.00000000e+00	  -1.07487477e+02	   1.81066467e+22	    8.02703733e+18	   4.41708902e+00	    1.85198557e+00	    7.61868284e-02
 206	       1.087357	     0.00000000	     0.21342055	     0.00001594	    -0.42248131	    -0.88657945	   5.28000647e+14	   2.47762091e+11	   0.00000000e+00	   1.00000000e+15	   4.72247116e+14	  -3.19218656e+04	  -9.40434243e+01	  -1.34440531e+01	   0.00000000e+00	   0.00000000e+00	  -1.07487477e+02	   1.83241577e+22	    8.73450156e+18	   4.02061841e+00	    1.85216798e+00	    7.60044153e-02
 207	       1.088598	     0.00000000	     0.20945963	     0.00001336	    -0.42455352	    -0.89054037	   6.15188817e+14	   2.30337543e+11	   0.00000000e+00	   1.00000000e+15	   3.85041521e+14	  -3.19122406e+04	  -9.53321639e+01	  -1.21553134e+01	   0.00000000e+00	   0.00000000e+00	  -1.07487477e+02	   1.85253854e+22	    9.41267991e+18	   3.65431203e+00	    1.85234838e+00	    7.58240215e-02
 208	       1.089728	     0.00000000	     0.20585587	     0.00001131	    -0.42638211	    -0.89414413	   7.06972074e+14	   2.15079172e+11	   0.00000000e+00	   1.00000000e+15	   2.93243005e+14	  -3.19053103e+04	  -9.65103536e+01	  -1.09771237e+01	   0.00000000e+00	   0.00000000e+00	  -1.07487477e+02	   1.87106588e+22	    1.00503561e+19	   3.31745331e+00	    1.85252445e+00	    7.56479477e-02
 209	       1.090752	     0.00000000	     0.20258777	     0.00000966	    -0.42798183	    -0.89741223	   8.02000321e+14	   2.01661429e+11	   0.00000000e+00	   1.00000000e+15	   1.98201341e+14	  -3.19007558e+04	  -9.75834667e+01	  -9.90401070e+00	   0.00000000e+00	   0.00000000e+00	  -1.07487477e+02	   1.88804935e+22	    1.06392970e+19	   3.00900119e+00	    1.85269422e+00	    7.54781799e-02
 210	       1.091679	     0.00000000	     0.19963271	     0.00000832	    -0.42937048	    -0.90036729	   8.98882426e+14	   1.89826622e+11	   0.00000000e+00	   1.00000000e+15	   1.01307400e+14	  -3.18982457e+04	  -9.85575981e+01	  -8.92987933e+00	   0.00000000e+00	   0.00000000e+00	  -1.07487477e+02	   1.90355571e+22	    1.11743192e+19	   2.72765368e+00	    1.85285608e+00	    7.53163169e-02
 211	       1.092514	     0.00000000	     0.19696754	     0.00000723	    -0.43056750	    -0.90303246	   9.96264245e+14	   1.79365466e+11	   0.00000000e+00	   1.00000000e+15	   3.91512046e+12	  -3.18974503e+04	  -9.94392632e+01	  -8.04821423e+00	   0.00000000e+00	   0.00000000e+00	  -1.07487477e+02	   1.91766342e+22	    1.16530834e+19	   2.47191080e+00	    1.85300886e+00	    7.51635398e-02
 212	       1.093266	     0.00000000	     0.19456902	     0.00000633	    -0.43159291	    -0.90543098	   1.09289441e+15	   1.70103971e+11	   0.00000000e+00	   1.00000000e+15	  -9.27243060e+13	  -3.18980545e+04	  -1.00235214e+02	  -7.25226305e+00	   0.00000000e+00	   0.00000000e+00	  -1.07487477e+02	   1.93045930e+22	    1.20756952e+19	   2.24013418e+00	    1.85315178e+00	    7.50206188e-02
 213	       1.093942	     0.00000000	     0.19241425	     0.00000558	    -0.43246655	    -0.90758575	   1.18767361e+15	   1.61894582e+11	   0.00000000e+00	   1.00000000e+15	  -1.87511711e+14	  -3.18997670e+04	  -1.00952279e+02	  -6.53519804e+00	   0.00000000e+00	   0.00000000e+00	  -1.07487478e+02	   1.94203545e+22	    1.24442015e+19	   2.03060159e+00	    1.85328445e+00	    7.48879468e-02
 214	       1.094548	     0.00000000	     0.19048102	     0.00000496	    -0.43320738	    -0.90951898	   1.27968577e+15	   1.54610152e+11	   0.00000000e+00	   1.00000000e+15	  -2.79531156e+14	  -3.19023276e+04	  -1.01597224e+02	  -5.89025373e+00	   0.00000000e+00	   0.00000000e+00	  -1.07487478e+02	   1.95248653e+22	    1.27620562e+19	   1.84155498e+00	    1.85340681e+00	    7.47655914e-02
 215	       1.095091	     0.00000000	     0.18874804	     0.00000444	    -0.43383313	    -0.91125196	   1.36821199e+15	   1.48139796e+11	   0.00000000e+00	   1.00000000e+15	  -3.68063853e+14	  -3.19055099e+04	  -1.02176637e+02	  -5.31084010e+00	   0.00000000e+00	   0.00000000e+00	  -1.07487478e+02	   1.96190743e+22	    1.30336160e+19	   1.67124139e+00	    1.85351904e+00	    7.46533555e-02
 216	       1.095578	     0.00000000	     0.18719516	     0.00000400	    -0.43435998	    -0.91280484	   1.45272964e+15	   1.42386004e+11	   0.00000000e+00	   1.00000000e+15	  -4.52587255e+14	  -3.19091232e+04	  -1.02696846e+02	  -4.79063161e+00	   0.00000000e+00	   0.00000000e+00	  -1.07487478e+02	   1.97039133e+22	    1.32637054e+19	   1.51794644e+00	    1.85362156e+00	    7.45508392e-02
 217	       1.096014	     0.00000000	     0.18580352	     0.00000362	    -0.43480249	    -0.91419648	   1.53289996e+15	   1.37262564e+11	   0.00000000e+00	   1.00000000e+15	  -5.32762694e+14	  -3.19130107e+04	  -1.03163844e+02	  -4.32363375e+00	   0.00000000e+00	   0.00000000e+00	  -1.07487478e+02	   1.97802819e+22	    1.34572683e+19	   1.38002058e+00	    1.85371490e+00	    7.44574977e-02
 218	       1.096405	     0.00000000	     0.18455558	     0.00000330	    -0.43517353	    -0.91544442	   1.60854790e+15	   1.32693029e+11	   0.00000000e+00	   1.00000000e+15	  -6.08415206e+14	  -3.19170476e+04	  -1.03583249e+02	  -3.90422908e+00	   0.00000000e+00	   0.00000000e+00	  -1.07487478e+02	   1.98490358e+22	    1.36191114e+19	   1.25589864e+00	    1.85379971e+00	    7.43726925e-02
 219	       1.096756	     0.00000000	     0.18343523	     0.00000302	    -0.43548431	    -0.91656477	   1.67963755e+15	   1.28609536e+11	   0.00000000e+00	   1.00000000e+15	  -6.79508936e+14	  -3.19211373e+04	  -1.03960272e+02	  -3.52720541e+00	   0.00000000e+00	   0.00000000e+00	  -1.07487478e+02	   1.99109792e+22	    1.37537304e+19	   1.14411331e+00	    1.85387666e+00	    7.42957338e-02
 220	       1.097071	     0.00000000	     0.18242773	     0.00000278	    -0.43574453	    -0.91757227	   1.74624593e+15	   1.24951846e+11	   0.00000000e+00	   1.00000000e+15	  -7.46120978e+14	  -3.19252077e+04	  -1.04299709e+02	  -3.18776869e+00	   0.00000000e+00	   0.00000000e+00	  -1.07487478e+02	   1.99668595e+22	    1.38652071e+19	   1.04330334e+00	    1.85394648e+00	    7.42259139e-02
 221	       1.097356	     0.00000000	     0.18151972	     0.00000258	    -0.43596245	    -0.91848028	   1.80853749e+15	   1.21666543e+11	   0.00000000e+00	   1.00000000e+15	  -8.08415828e+14	  -3.19292074e+04	  -1.04605934e+02	  -2.88154344e+00	   0.00000000e+00	   0.00000000e+00	  -1.07487478e+02	   2.00173649e+22	    1.39571613e+19	   9.52217367e-01	    1.85400986e+00	    7.41625332e-02
 222	       1.097613	     0.00000000	     0.18069914	     0.00000239	    -0.43614508	    -0.91930086	   1.86674065e+15	   1.18706334e+11	   0.00000000e+00	   1.00000000e+15	  -8.66621948e+14	  -3.19331016e+04	  -1.04882914e+02	  -2.60456333e+00	   0.00000000e+00	   0.00000000e+00	  -1.07487478e+02	   2.00631236e+22	    1.40327432e+19	   8.69714117e-01	    1.85406748e+00	    7.41049177e-02
 223	       1.097846	     0.00000000	     0.17995518	     0.00000223	    -0.43629829	    -0.92004482	   1.92112733e+15	   1.16029419e+11	   0.00000000e+00	   1.00000000e+15	  -9.21011299e+14	  -3.19368691e+04	  -1.05134224e+02	  -2.35325413e+00	   0.00000000e+00	   0.00000000e+00	  -1.07487478e+02	   2.01047057e+22	    1.40946519e+19	   7.94759848e-01	    1.85411997e+00	    7.40524312e-02
 224	       1.098058	     0.00000000	     0.17927817	     0.00000209	    -0.43642700	    -0.92072183	   1.97199587e+15	   1.13598919e+11	   0.00000000e+00	   1.00000000e+15	  -9.71882267e+14	  -3.19404991e+04	  -1.05363066e+02	  -2.12441138e+00	   0.00000000e+00	   0.00000000e+00	  -1.07487478e+02	   2.01426247e+22	    1.41451710e+19	   7.26423678e-01	    1.85416792e+00	    7.40044827e-02
 225	       1.098251	     0.00000000	     0.17865950	     0.00000196	    -0.43653531	    -0.92134050	   2.01965736e+15	   1.11382351e+11	   0.00000000e+00	   1.00000000e+15	  -1.01954598e+15	  -3.19439885e+04	  -1.05572303e+02	  -1.91517430e+00	   0.00000000e+00	   0.00000000e+00	  -1.07487478e+02	   2.01773413e+22	    1.41862120e+19	   6.63871446e-01	    1.85421187e+00	    7.39605295e-02
 226	       1.098429	     0.00000000	     0.17809156	     0.00000185	    -0.43662657	    -0.92190844	   2.06442519e+15	   1.09351141e+11	   0.00000000e+00	   1.00000000e+15	  -1.06431584e+15	  -3.19473401e+04	  -1.05764480e+02	  -1.72299767e+00	   0.00000000e+00	   0.00000000e+00	  -1.07487478e+02	   2.02092670e+22	    1.42193608e+19	   6.06358587e-01	    1.85425232e+00	    7.39200783e-02
 227	       1.098593	     0.00000000	     0.17756758	     0.00000174	    -0.43670357	    -0.92243242	   2.10660737e+15	   1.07480173e+11	   0.00000000e+00	   1.00000000e+15	  -1.10649989e+15	  -3.19505610e+04	  -1.05941855e+02	  -1.54562273e+00	   0.00000000e+00	   0.00000000e+00	  -1.07487478e+02	   2.02387681e+22	    1.42459233e+19	   5.53222459e-01	    1.85428971e+00	    7.38826838e-02
 228	       1.098745	     0.00000000	     0.17708158	     0.00000165	    -0.43676860	    -0.92291842	   2.14650139e+15	   1.05747378e+11	   0.00000000e+00	   1.00000000e+15	  -1.14639565e+15	  -3.19536610e+04	  -1.06106430e+02	  -1.38104796e+00	   0.00000000e+00	   0.00000000e+00	  -1.07487478e+02	   2.02661705e+22	    1.42669668e+19	   5.03874429e-01	    1.85432445e+00	    7.38479459e-02
 229	       1.098887	     0.00000000	     0.17662830	     0.00000156	    -0.43682352	    -0.92337170	   2.18439111e+15	   1.04133348e+11	   0.00000000e+00	   1.00000000e+15	  -1.18428698e+15	  -3.19566519e+04	  -1.06259977e+02	  -1.22750054e+00	   0.00000000e+00	   0.00000000e+00	  -1.07487478e+02	   2.02917632e+22	    1.42833584e+19	   4.57791961e-01	    1.85435689e+00	    7.38155067e-02
 230	       1.099020	     0.00000000	     0.17620306	     0.00000148	    -0.43686986	    -0.92379694	   2.22054521e+15	   1.02620987e+11	   0.00000000e+00	   1.00000000e+15	  -1.22044258e+15	  -3.19595467e+04	  -1.06404069e+02	  -1.08340878e+00	   0.00000000e+00	   0.00000000e+00	  -1.07487478e+02	   2.03158035e+22	    1.42957972e+19	   4.14510876e-01	    1.85438735e+00	    7.37850459e-02
 231	       1.099146	     0.00000000	     0.17580170	     0.00000141	    -0.43690884	    -0.92419830	   2.25521706e+15	   1.01195189e+11	   0.00000000e+00	   1.00000000e+15	  -1.25511586e+15	  -3.19623591e+04	  -1.06540102e+02	  -9.47375850e-01	   0.00000000e+00	   0.00000000e+00	  -1.07487478e+02	   2.03385202e+22	    1.43048422e+19	   3.73617872e-01	    1.85441612e+00	    7.37562774e-02
 232	       1.099265	     0.00000000	     0.17542054	     0.00000134	    -0.43694147	    -0.92457946	   2.28864562e+15	   9.98425395e+10	   0.00000000e+00	   1.00000000e+15	  -1.28854578e+15	  -3.19651032e+04	  -1.06669323e+02	  -8.18154825e-01	   0.00000000e+00	   0.00000000e+00	  -1.07487478e+02	   2.03601183e+22	    1.43109354e+19	   3.34743367e-01	    1.85444345e+00	    7.37289442e-02
 233	       1.099379	     0.00000000	     0.17505625	     0.00000127	    -0.43696854	    -0.92494375	   2.32105717e+15	   9.85510446e+10	   0.00000000e+00	   1.00000000e+15	  -1.32095861e+15	  -3.19677935e+04	  -1.06792853e+02	  -6.94625021e-01	   0.00000000e+00	   0.00000000e+00	  -1.07487478e+02	   2.03807822e+22	    1.43144208e+19	   2.97554645e-01	    1.85446958e+00	    7.37028146e-02
 234	       1.099488	     0.00000000	     0.17470584	     0.00000121	    -0.43699070	    -0.92529416	   2.35266775e+15	   9.73098710e+10	   0.00000000e+00	   1.00000000e+15	  -1.35257044e+15	  -3.19704447e+04	  -1.06911708e+02	  -5.75769380e-01	   0.00000000e+00	   0.00000000e+00	  -1.07487478e+02	   2.04006796e+22	    1.43155585e+19	   2.61749277e-01	    1.85449472e+00	    7.36776780e-02
 235	       1.099595	     0.00000000	     0.17436653	     0.00000115	    -0.43700842	    -0.92563347	   2.38368634e+15	   9.61091053e+10	   0.00000000e+00	   1.00000000e+15	  -1.38359023e+15	  -3.19730717e+04	  -1.07026825e+02	  -4.60652602e-01	   0.00000000e+00	   0.00000000e+00	  -1.07487478e+02	   2.04199652e+22	    1.43145370e+19	   2.27048708e-01	    1.85451906e+00	    7.36533403e-02
 236	       1.099698	     0.00000000	     0.17403576	     0.00000109	    -0.43702207	    -0.92596424	   2.41431864e+15	   9.49395177e+10	   0.00000000e+00	   1.00000000e+15	  -1.41422370e+15	  -3.19756901e+04	  -1.07139078e+02	  -3.48399534e-01	   0.00000000e+00	   0.00000000e+00	  -1.07487478e+02	   2.04387838e+22	    1.43114804e+19	   1.93191909e-01	    1.85454278e+00	    7.36296199e-02
 237	       1.099800	     0.00000000	     0.17371106	     0.00000103	    -0.43703191	    -0.92628894	   2.44477165e+15	   9.37923272e+10	   0.00000000e+00	   1.00000000e+15	  -1.44467786e+15	  -3.19783164e+04	  -1.07249305e+02	  -2.38173190e-01	   0.00000000e+00	   0.00000000e+00	  -1.07487478e+02	   2.04572742e+22	    1.43064533e+19	   1.59928875e-01	    1.85456605e+00	    7.36063434e-02
 238	       1.099900	     0.00000000	     0.17339001	     0.00000098	    -0.43703807	    -0.92660999	   2.47525923e+15	   9.26589564e+10	   0.00000000e+00	   1.00000000e+15	  -1.47516657e+15	  -3.19809682e+04	  -1.07358326e+02	  -1.29151570e-01	   0.00000000e+00	   0.00000000e+00	  -1.07487478e+02	   2.04755731e+22	    1.42994628e+19	   1.27013753e-01	    1.85458906e+00	    7.35833407e-02
 239	       1.100000	     0.00000000	     0.17307019	     0.00000093	    -0.43704061	    -0.92692981	   2.50600895e+15	   9.15307670e+10	   0.00000000e+00	   1.00000000e+15	  -1.50591742e+15	  -3.19836373e+04	  -1.07412638e+02	  -7.48393764e-02	   0.00000000e+00	   0.00000000e+00	  -1.07487478e+02	   2.04938190e+22	    1.42904555e+19	   9.41972703e-02	    1.85461196e+00	    7.35604401e-02
 240	       1.100000	     0.00000000	     0.07307019	     0.00000023	    -2.60258539	    -3.32692981	   2.38129752e+17	   6.43196239e+06	   0.00000000e+00	   5.00000000e+17	   2.61870248e+17	  -3.19816654e+04	  -1.07466913e+02	  -2.05656088e-02	   0.00000000e+00	   0.00000000e+00	  -1.07487478e+02	   6.60088156e+19	    1.13978214e+18	   9.41972703e-02	    1.85461196e+00	    7.35604401e-02
 241	       1.100100	     0.00000000	     0.07275272	     0.00000023	    -2.61107104	    -3.32724728	   2.41066630e+17	   8.81674942e+06	   0.00000000e+00	   5.00000000e+17	   2.58933370e+17	  -3.15131639e+04	  -1.07466964e+02	  -2.05138823e-02	   0.00000000e+00	   0.00000000e+00	  -1.07487478e+02	   6.60261217e+19	    1.56238064e+18	   9.40915103e-02	    1.85461412e+00	    7.35582757e-02
 242	       1.100200	     0.00000000	     0.07243883	     0.00000023	    -2.61751255	    -3.32756117	   2.44005894e+17	   1.11701051e+07	   0.00000000e+00	   5.00000000e+17	   2.55994106e+17	  -3.10456801e+04	  -1.07467068e+02	  -2.04103929e-02	   0.00000000e+00	   0.00000000e+00	  -1.07487478e+02	   6.60434937e+19	    1.97940932e+18	   9.39853498e-02	    1.85461697e+00	    7.35554287e-02
 243	       1.100302	     0.00000000	     0.07212644	     0.00000023	    -2.62274841	    -3.32787356	   2.46966840e+17	   1.35087325e+07	   0.00000000e+00	   5.00000000e+17	   2.53033160e+17	  -3.05787637e+04	  -1.07467171e+02	  -2.03064843e-02	   0.00000000e+00	   0.00000000e+00	  -1.07487478e+02	   6.60610509e+19	    2.39382805e+18	   9.38780608e-02	    1.85462052e+00	    7.35518770e-02
 244	       1.100405	     0.00000000	     0.07181357	     0.00000023	    -2.62719783	    -3.32818643	   2.49968232e+17	   1.58480837e+07	   0.00000000e+00	   5.00000000e+17	   2.50031768e+17	  -3.01094953e+04	  -1.07467276e+02	  -2.02014723e-02	   0.00000000e+00	   0.00000000e+00	  -1.07487478e+02	   6.60789110e+19	    2.80837505e+18	   9.37689240e-02	    1.85462482e+00	    7.35475804e-02
 245	       1.100510	     0.00000000	     0.07149838	     0.00000023	    -2.63110096	    -3.32850162	   2.53028814e+17	   1.82028678e+07	   0.00000000e+00	   5.00000000e+17	   2.46971186e+17	  -2.96350575e+04	  -1.07467384e+02	  -2.00946802e-02	   0.00000000e+00	   0.00000000e+00	  -1.07487478e+02	   6.60971935e+19	    3.22565686e+18	   9.36572087e-02	    1.85462992e+00	    7.35424804e-02
 246	       1.100619	     0.00000000	     0.07117905	     0.00000023	    -2.63460865	    -3.32882095	   2.56167759e+17	   2.05874599e+07	   0.00000000e+00	   5.00000000e+17	   2.43832241e+17	  -2.91526644e+04	  -1.07467492e+02	  -1.99854208e-02	   0.00000000e+00	   0.00000000e+00	  -1.07487478e+02	   6.61160233e+19	    3.64822081e+18	   9.35421531e-02	    1.85463590e+00	    7.35364986e-02
 247	       1.100732	     0.00000000	     0.07085379	     0.00000023	    -2.63782222	    -3.32914621	   2.59405063e+17	   2.30162367e+07	   0.00000000e+00	   5.00000000e+17	   2.40594937e+17	  -2.86595057e+04	  -1.07467604e+02	  -1.98729812e-02	   0.00000000e+00	   0.00000000e+00	  -1.07487477e+02	   6.61355330e+19	    4.07861456e+18	   9.34229470e-02	    1.85464286e+00	    7.35295340e-02
 248	       1.100849	     0.00000000	     0.07052078	     0.00000023	    -2.64081334	    -3.32947922	   2.62761892e+17	   2.55038590e+07	   0.00000000e+00	   5.00000000e+17	   2.37238108e+17	  -2.81527005e+04	  -1.07467721e+02	  -1.97566083e-02	   0.00000000e+00	   0.00000000e+00	  -1.07487477e+02	   6.61558659e+19	    4.51943608e+18	   9.32987142e-02	    1.85465094e+00	    7.35214597e-02
 249	       1.100972	     0.00000000	     0.07017817	     0.00000023	    -2.64363489	    -3.32982183	   2.66260895e+17	   2.80655108e+07	   0.00000000e+00	   5.00000000e+17	   2.33739105e+17	  -2.76292613e+04	  -1.07467842e+02	  -1.96354964e-02	   0.00000000e+00	   0.00000000e+00	  -1.07487478e+02	   6.61771793e+19	    4.97337607e+18	   9.31684953e-02	    1.85466028e+00	    7.35121185e-02
 250	       1.101101	     0.00000000	     0.06982404	     0.00000023	    -2.64632723	    -3.33017596	   2.69926476e+17	   3.07171041e+07	   0.00000000e+00	   5.00000000e+17	   2.30073524e+17	  -2.70860683e+04	  -1.07467969e+02	  -1.95087743e-02	   0.00000000e+00	   0.00000000e+00	  -1.07487478e+02	   6.61996469e+19	    5.44325424e+18	   9.30312293e-02	    1.85467108e+00	    7.35013171e-02
 251	       1.101238	     0.00000000	     0.06945642	     0.00000023	    -2.64892206	    -3.33054358	   2.73785022e+17	   3.34754525e+07	   0.00000000e+00	   5.00000000e+17	   2.26214978e+17	  -2.65198530e+04	  -1.07468102e+02	  -1.93754943e-02	   0.00000000e+00	   0.00000000e+00	  -1.07487478e+02	   6.62234621e+19	    5.93205005e+18	   9.28857352e-02	    1.85468358e+00	    7.34888190e-02
 252	       1.101384	     0.00000000	     0.06907330	     0.00000022	    -2.65144486	    -3.33092670	   2.77865066e+17	   3.63584146e+07	   0.00000000e+00	   5.00000000e+17	   2.22134934e+17	  -2.59271962e+04	  -1.07468243e+02	  -1.92346211e-02	   0.00000000e+00	   0.00000000e+00	  -1.07487478e+02	   6.62488413e+19	    6.44292814e+18	   9.27306927e-02	    1.85469806e+00	    7.34743356e-02
 253	       1.101541	     0.00000000	     0.06867260	     0.00000022	    -2.65391652	    -3.33132740	   2.82197369e+17	   3.93850082e+07	   0.00000000e+00	   5.00000000e+17	   2.17802631e+17	  -2.53045397e+04	  -1.07468393e+02	  -1.90850222e-02	   0.00000000e+00	   0.00000000e+00	  -1.07487478e+02	   6.62760269e+19	    6.97925860e+18	   9.25646214e-02	    1.85471488e+00	    7.34575159e-02
 254	       1.101709	     0.00000000	     0.06825223	     0.00000022	    -2.65635433	    -3.33174777	   2.86814890e+17	   4.25754929e+07	   0.00000000e+00	   5.00000000e+17	   2.13185110e+17	  -2.46482177e+04	  -1.07468553e+02	  -1.89254598e-02	   0.00000000e+00	   0.00000000e+00	  -1.07487478e+02	   6.63052911e+19	    7.54463153e+18	   9.23858600e-02	    1.85473447e+00	    7.34379331e-02
 255	       1.101891	     0.00000000	     0.06781014	     0.00000022	    -2.65877274	    -3.33218986	   2.91752599e+17	   4.59514190e+07	   0.00000000e+00	   5.00000000e+17	   2.08247401e+17	  -2.39545115e+04	  -1.07468723e+02	  -1.87545839e-02	   0.00000000e+00	   0.00000000e+00	  -1.07487478e+02	   6.63369396e+19	    8.14286578e+18	   9.21925435e-02	    1.85475733e+00	    7.34150697e-02
 256	       1.102089	     0.00000000	     0.06734434	     0.00000022	    -2.66118383	    -3.33265566	   2.97047083e+17	   4.95356431e+07	   0.00000000e+00	   5.00000000e+17	   2.02952917e+17	  -2.32197320e+04	  -1.07468906e+02	  -1.85709287e-02	   0.00000000e+00	   0.00000000e+00	  -1.07487477e+02	   6.63713151e+19	    8.77801170e+18	   9.19825813e-02	    1.85478410e+00	    7.33882986e-02
 257	       1.102304	     0.00000000	     0.06685301	     0.00000022	    -2.66359758	    -3.33314699	   3.02735890e+17	   5.33523090e+07	   0.00000000e+00	   5.00000000e+17	   1.97264110e+17	  -2.24403362e+04	  -1.07469104e+02	  -1.83729120e-02	   0.00000000e+00	   0.00000000e+00	  -1.07487477e+02	   6.64088009e+19	    9.45434769e+18	   9.17536343e-02	    1.85481554e+00	    7.33568613e-02
 258	       1.102539	     0.00000000	     0.06633460	     0.00000022	    -2.66602208	    -3.33366540	   3.08856520e+17	   5.74267971e+07	   0.00000000e+00	   5.00000000e+17	   1.91143480e+17	  -2.16130824e+04	  -1.07469319e+02	  -1.81588388e-02	   0.00000000e+00	   0.00000000e+00	  -1.07487478e+02	   6.64498250e+19	    1.01763713e+19	   9.15030924e-02	    1.85485256e+00	    7.33198421e-02
 259	       1.102798	     0.00000000	     0.06578791	     0.00000022	    -2.66846361	    -3.33421209	   3.15445008e+17	   6.17856471e+07	   0.00000000e+00	   5.00000000e+17	   1.84554992e+17	  -2.07352282e+04	  -1.07469551e+02	  -1.79269110e-02	   0.00000000e+00	   0.00000000e+00	  -1.07487478e+02	   6.64948632e+19	    1.09487855e+19	   9.12280539e-02	    1.85489626e+00	    7.32761380e-02
 260	       1.103082	     0.00000000	     0.06521230	     0.00000022	    -2.67092670	    -3.33478770	   3.22534001e+17	   6.64564619e+07	   0.00000000e+00	   5.00000000e+17	   1.77465999e+17	  -1.98047742e+04	  -1.07469803e+02	  -1.76752431e-02	   0.00000000e+00	   0.00000000e+00	  -1.07487478e+02	   6.65444425e+19	    1.17764818e+19	   9.09253063e-02	    1.85494797e+00	    7.32244238e-02
 261	       1.103395	     0.00000000	     0.06460781	     0.00000022	    -2.67341412	    -3.33539219	   3.30150277e+17	   7.14678010e+07	   0.00000000e+00	   5.00000000e+17	   1.69849723e+17	  -1.88207503e+04	  -1.07470076e+02	  -1.74018869e-02	   0.00000000e+00	   0.00000000e+00	  -1.07487478e+02	   6.65991437e+19	    1.26645210e+19	   9.05913106e-02	    1.85500929e+00	    7.31631126e-02
 262	       1.103741	     0.00000000	     0.06397534	     0.00000021	    -2.67592684	    -3.33602466	   3.38311664e+17	   7.68490708e+07	   0.00000000e+00	   5.00000000e+17	   1.61688336e+17	  -1.77835395e+04	  -1.07470373e+02	  -1.71048644e-02	   0.00000000e+00	   0.00000000e+00	  -1.07487478e+02	   6.66596031e+19	    1.36181142e+19	   9.02221895e-02	    1.85508209e+00	    7.30903108e-02
 263	       1.104123	     0.00000000	     0.06331684	     0.00000021	    -2.67846398	    -3.33668316	   3.47023399e+17	   8.26304120e+07	   0.00000000e+00	   5.00000000e+17	   1.52976601e+17	  -1.66952230e+04	  -1.07470695e+02	  -1.67822136e-02	   0.00000000e+00	   0.00000000e+00	  -1.07487478e+02	   6.67265138e+19	    1.46426023e+19	   8.98137224e-02	    1.85516863e+00	    7.30037683e-02
 264	       1.104546	     0.00000000	     0.06263546	     0.00000021	    -2.68102280	    -3.33736454	   3.56274047e+17	   8.88425714e+07	   0.00000000e+00	   5.00000000e+17	   1.43725953e+17	  -1.55599218e+04	  -1.07471046e+02	  -1.64320439e-02	   0.00000000e+00	   0.00000000e+00	  -1.07487478e+02	   6.68006252e+19	    1.57434341e+19	   8.93613472e-02	    1.85527157e+00	    7.29008238e-02
 265	       1.105014	     0.00000000	     0.06193568	     0.00000021	    -2.68359866	    -3.33806432	   3.66031240e+17	   9.55167223e+07	   0.00000000e+00	   5.00000000e+17	   1.33968760e+17	  -1.43841002e+04	  -1.07471425e+02	  -1.60526070e-02	   0.00000000e+00	   0.00000000e+00	  -1.07487478e+02	   6.68827416e+19	    1.69261335e+19	   8.88601706e-02	    1.85539405e+00	    7.27783462e-02
 266	       1.105532	     0.00000000	     0.06122337	     0.00000021	    -2.68618501	    -3.33877663	   3.76237668e+17	   1.02684170e+08	   0.00000000e+00	   5.00000000e+17	   1.23762332e+17	  -1.31767827e+04	  -1.07471835e+02	  -1.56423792e-02	   0.00000000e+00	   0.00000000e+00	  -1.07487478e+02	   6.69737185e+19	    1.81962479e+19	   8.83049910e-02	    1.85553972e+00	    7.26326735e-02
 267	       1.106104	     0.00000000	     0.06050575	     0.00000021	    -2.68877347	    -3.33949425	   3.86807937e+17	   1.10375839e+08	   0.00000000e+00	   5.00000000e+17	   1.13192063e+17	  -1.19496294e+04	  -1.07472277e+02	  -1.52001576e-02	   0.00000000e+00	   0.00000000e+00	  -1.07487478e+02	   6.70744574e+19	    1.95592577e+19	   8.76903317e-02	    1.85571285e+00	    7.24595508e-02
 268	       1.106736	     0.00000000	     0.05979126	     0.00000020	    -2.69135394	    -3.34020874	   3.97627059e+17	   1.18621416e+08	   0.00000000e+00	   5.00000000e+17	   1.02372941e+17	  -1.07168121e+04	  -1.07472753e+02	  -1.47251677e-02	   0.00000000e+00	   0.00000000e+00	  -1.07487478e+02	   6.71858976e+19	    2.10204231e+19	   8.70104900e-02	    1.85591833e+00	    7.22540713e-02
 269	       1.107433	     0.00000000	     0.05908929	     0.00000020	    -2.69391479	    -3.34091071	   4.08551411e+17	   1.27447980e+08	   0.00000000e+00	   5.00000000e+17	   9.14485887e+16	  -9.49463961e+03	  -1.07473260e+02	  -1.42171788e-02	   0.00000000e+00	   0.00000000e+00	  -1.07487478e+02	   6.73090064e+19	    2.25845430e+19	   8.62596008e-02	    1.85616177e+00	    7.20106234e-02
 270	       1.108200	     0.00000000	     0.05840972	     0.00000020	    -2.69644315	    -3.34159028	   4.19412905e+17	   1.36878000e+08	   0.00000000e+00	   5.00000000e+17	   8.05870951e+16	  -8.30090543e+03	  -1.07473801e+02	  -1.36766218e-02	   0.00000000e+00	   0.00000000e+00	  -1.07487478e+02	   6.74447656e+19	    2.42555988e+19	   8.54317167e-02	    1.85644955e+00	    7.17228526e-02
 271	       1.109042	     0.00000000	     0.05776243	     0.00000020	    -2.69892527	    -3.34223757	   4.30026753e+17	   1.46926587e+08	   0.00000000e+00	   5.00000000e+17	   6.99732469e+16	  -7.15396533e+03	  -1.07474373e+02	  -1.31047028e-02	   0.00000000e+00	   0.00000000e+00	  -1.07487478e+02	   6.75941565e+19	    2.60362685e+19	   8.45209050e-02	    1.85678875e+00	    7.13836435e-02
 272	       1.109964	     0.00000000	     0.05715669	     0.00000019	    -2.70134699	    -3.34284331	   4.40202683e+17	   1.57598046e+08	   0.00000000e+00	   5.00000000e+17	   5.97973172e+16	  -6.07160273e+03	  -1.07474974e+02	  -1.25035000e-02	   0.00000000e+00	   0.00000000e+00	  -1.07487478e+02	   6.77581407e+19	    2.79273146e+19	   8.35213614e-02	    1.85718726e+00	    7.09851357e-02
 273	       1.110971	     0.00000000	     0.05660046	     0.00000019	    -2.70369425	    -3.34339954	   4.49758655e+17	   1.68881902e+08	   0.00000000e+00	   5.00000000e+17	   5.02413452e+16	  -5.06979158e+03	  -1.07475602e+02	  -1.18760324e-02	   0.00000000e+00	   0.00000000e+00	  -1.07487478e+02	   6.79376392e+19	    2.99268813e+19	   8.24275400e-02	    1.85765362e+00	    7.05187825e-02
 274	       1.112066	     0.00000000	     0.05609990	     0.00000019	    -2.70595364	    -3.34390010	   4.58535425e+17	   1.80748816e+08	   0.00000000e+00	   5.00000000e+17	   4.14645751e+16	  -4.16150951e+03	  -1.07476251e+02	  -1.12262844e-02	   0.00000000e+00	   0.00000000e+00	  -1.07487478e+02	   6.81335092e+19	    3.20297693e+19	   8.12342969e-02	    1.85819693e+00	    6.99754686e-02
 275	       1.113252	     0.00000000	     0.05565890	     0.00000018	    -2.70811293	    -3.34434110	   4.66409764e+17	   1.93146965e+08	   0.00000000e+00	   5.00000000e+17	   3.35902359e+16	  -3.35577135e+03	  -1.07476918e+02	  -1.05591740e-02	   0.00000000e+00	   0.00000000e+00	  -1.07487478e+02	   6.83465182e+19	    3.42267953e+19	   7.99370459e-02	    1.85882670e+00	    6.93456959e-02
 276	       1.114533	     0.00000000	     0.05527885	     0.00000018	    -2.71016153	    -3.34472115	   4.73304122e+17	   2.05999613e+08	   0.00000000e+00	   5.00000000e+17	   2.66958779e+16	  -2.65703509e+03	  -1.07477597e+02	  -9.88045150e-03	   0.00000000e+00	   0.00000000e+00	  -1.07487478e+02	   6.85773176e+19	    3.65043612e+19	   7.85319222e-02	    1.85955255e+00	    6.86198469e-02
 277	       1.115911	     0.00000000	     0.05495869	     0.00000018	    -2.71209089	    -3.34504131	   4.79191056e+17	   2.19204590e+08	   0.00000000e+00	   5.00000000e+17	   2.08089440e+16	  -2.06507699e+03	  -1.07478281e+02	  -9.19652476e-03	   0.00000000e+00	   0.00000000e+00	  -1.07487478e+02	   6.88264147e+19	    3.88443620e+19	   7.70159497e-02	    1.86038387e+00	    6.77885260e-02
 278	       1.117385	     0.00000000	     0.05469515	     0.00000017	    -2.71389471	    -3.34530485	   4.84091758e+17	   2.32636193e+08	   0.00000000e+00	   5.00000000e+17	   1.59082423e+16	  -1.57535072e+03	  -1.07478963e+02	  -8.51421466e-03	   0.00000000e+00	   0.00000000e+00	  -1.07487478e+02	   6.90941456e+19	    4.12245224e+19	   7.53872068e-02	    1.86132943e+00	    6.68429699e-02
 279	       1.118956	     0.00000000	     0.05448321	     0.00000017	    -2.71556907	    -3.34551679	   4.88069205e+17	   2.46149687e+08	   0.00000000e+00	   5.00000000e+17	   1.19307955e+16	  -1.17975865e+03	  -1.07479637e+02	  -7.84045408e-03	   0.00000000e+00	   0.00000000e+00	  -1.07487478e+02	   6.93806487e+19	    4.36191941e+19	   7.36449843e-02	    1.86239689e+00	    6.57755076e-02
 280	       1.120621	     0.00000000	     0.05431668	     0.00000016	    -2.71711235	    -3.34568332	   4.91217483e+17	   2.59588092e+08	   0.00000000e+00	   5.00000000e+17	   8.78251746e+15	  -8.67694151e+02	  -1.07480296e+02	  -7.18195451e-03	   0.00000000e+00	   0.00000000e+00	  -1.07487478e+02	   6.96858409e+19	    4.60005597e+19	   7.17899293e-02	    1.86359236e+00	    6.45800393e-02
 281	       1.122378	     0.00000000	     0.05418876	     0.00000016	    -2.71852511	    -3.34581124	   4.93649384e+17	   2.72790528e+08	   0.00000000e+00	   5.00000000e+17	   6.35061674e+15	  -6.27181068e+02	  -1.07480933e+02	  -6.54487077e-03	   0.00000000e+00	   0.00000000e+00	  -1.07487478e+02	   7.00093968e+19	    4.83401102e+19	   6.98241672e-02	    1.86491990e+00	    6.32524972e-02
 282	       1.124222	     0.00000000	     0.05409266	     0.00000015	    -2.71980981	    -3.34590734	   4.95484363e+17	   2.85601016e+08	   0.00000000e+00	   5.00000000e+17	   4.51563740e+15	  -4.45943685e+02	  -1.07481543e+02	  -5.93449697e-03	   0.00000000e+00	   0.00000000e+00	  -1.07487478e+02	   7.03507324e+19	    5.06102051e+19	   6.77513968e-02	    1.86638115e+00	    6.17912469e-02
 283	       1.126146	     0.00000000	     0.05402197	     0.00000015	    -2.72097046	    -3.34597803	   4.96838476e+17	   2.97876599e+08	   0.00000000e+00	   5.00000000e+17	   3.16152441e+15	  -3.12281961e+02	  -1.07482123e+02	  -5.35502331e-03	   0.00000000e+00	   0.00000000e+00	  -1.07487478e+02	   7.07089947e+19	    5.27855117e+19	   6.55769494e-02	    1.86797500e+00	    6.01973933e-02
 284	       1.128144	     0.00000000	     0.05397100	     0.00000014	    -2.72201233	    -3.34602900	   4.97817177e+17	   3.09493779e+08	   0.00000000e+00	   5.00000000e+17	   2.18282354e+15	  -2.15684703e+02	  -1.07482668e+02	  -4.80937569e-03	   0.00000000e+00	   0.00000000e+00	  -1.07487478e+02	   7.10830573e+19	    5.48441454e+19	   6.33078084e-02	    1.86969743e+00	    5.84749634e-02
 285	       1.130207	     0.00000000	     0.05393491	     0.00000014	    -2.72294157	    -3.34606509	   4.98511156e+17	   3.20352646e+08	   0.00000000e+00	   5.00000000e+17	   1.48884465e+15	  -1.47171392e+02	  -1.07483179e+02	  -4.29914852e-03	   0.00000000e+00	   0.00000000e+00	  -1.07487478e+02	   7.14715237e+19	    5.67684014e+19	   6.09525843e-02	    1.87154145e+00	    5.66309501e-02
 286	       1.132324	     0.00000000	     0.05390979	     0.00000013	    -2.72376484	    -3.34609021	   4.98994838e+17	   3.30378518e+08	   0.00000000e+00	   5.00000000e+17	   1.00516253e+15	  -9.93977446e+01	  -1.07483653e+02	  -3.82462976e-03	   0.00000000e+00	   0.00000000e+00	  -1.07487478e+02	   7.18727386e+19	    5.85450458e+19	   5.85214412e-02	    1.87349718e+00	    5.46752143e-02
 287	       1.134485	     0.00000000	     0.05389255	     0.00000013	    -2.72448909	    -3.34610745	   4.99326872e+17	   3.39521334e+08	   0.00000000e+00	   5.00000000e+17	   6.73128466e+14	  -6.65850283e+01	  -1.07484093e+02	  -3.38490688e-03	   0.00000000e+00	   0.00000000e+00	  -1.07487478e+02	   7.22848067e+19	    6.01652074e+19	   5.60259743e-02	    1.87555214e+00	    5.26202576e-02
 288	       1.136678	     0.00000000	     0.05388088	     0.00000012	    -2.72512124	    -3.34611912	   4.99551864e+17	   3.47753327e+08	   0.00000000e+00	   5.00000000e+17	   4.48135963e+14	  -4.43392865e+01	  -1.07484500e+02	  -2.97803582e-03	   0.00000000e+00	   0.00000000e+00	  -1.07487478e+02	   7.27056203e+19	    6.16239657e+19	   5.34790403e-02	    1.87769152e+00	    5.04808820e-02
 289	       1.138891	     0.00000000	     0.05387305	     0.00000011	    -2.72566802	    -3.34612695	   4.99702705e+17	   3.55065655e+08	   0.00000000e+00	   5.00000000e+17	   2.97295172e+14	  -2.94191791e+01	  -1.07484876e+02	  -2.60125190e-03	   0.00000000e+00	   0.00000000e+00	  -1.07487478e+02	   7.31328937e+19	    6.29197538e+19	   5.08945424e-02	    1.87989864e+00	    4.82737629e-02
 290	       1.141109	     0.00000000	     0.05386785	     0.00000011	    -2.72613584	    -3.34613215	   4.99802998e+17	   3.61464645e+08	   0.00000000e+00	   5.00000000e+17	   1.97002205e+14	  -1.94964961e+01	  -1.07485226e+02	  -2.25120203e-03	   0.00000000e+00	   0.00000000e+00	  -1.07487478e+02	   7.35642045e+19	    6.40536931e+19	   4.82871773e-02	    1.88215544e+00	    4.60169620e-02
 291	       1.143322	     0.00000000	     0.05386441	     0.00000010	    -2.72653066	    -3.34613559	   4.99869292e+17	   3.66968208e+08	   0.00000000e+00	   5.00000000e+17	   1.30708115e+14	  -1.29372408e+01	  -1.07485554e+02	  -1.92417988e-03	   0.00000000e+00	   0.00000000e+00	  -1.07487478e+02	   7.39970404e+19	    6.50289574e+19	   4.56721499e-02	    1.88444299e+00	    4.37294056e-02
 292	       1.145515	     0.00000000	     0.05386214	     0.00000010	    -2.72685798	    -3.34613786	   4.99912962e+17	   3.71602795e+08	   0.00000000e+00	   5.00000000e+17	   8.70382509e+13	  -8.61718093e+00	  -1.07485861e+02	  -1.61634982e-03	   0.00000000e+00	   0.00000000e+00	  -1.07487478e+02	   7.44288495e+19	    6.58502339e+19	   4.30648678e-02	    1.88674205e+00	    4.14303527e-02
 293	       1.147676	     0.00000000	     0.05386065	     0.00000009	    -2.72712286	    -3.34613935	   4.99941698e+17	   3.75401093e+08	   0.00000000e+00	   5.00000000e+17	   5.83025432e+13	  -5.77558418e+00	  -1.07486154e+02	  -1.32394912e-03	   0.00000000e+00	   0.00000000e+00	  -1.07487478e+02	   7.48570929e+19	    6.65233149e+19	   4.04806247e-02	    1.88903352e+00	    3.91388749e-02
 294	       1.149793	     0.00000000	     0.05385966	     0.00000008	    -2.72732996	    -3.34614034	   4.99960629e+17	   3.78400501e+08	   0.00000000e+00	   5.00000000e+17	   3.93709120e+13	  -3.90461235e+00	  -1.07486434e+02	  -1.04346151e-03	   0.00000000e+00	   0.00000000e+00	  -1.07487478e+02	   7.52792967e+19	    6.70548280e+19	   3.79342859e-02	    1.89129903e+00	    3.68733668e-02
 295	       1.151856	     0.00000000	     0.05385901	     0.00000008	    -2.72748361	    -3.34614099	   4.99973144e+17	   3.80642293e+08	   0.00000000e+00	   5.00000000e+17	   2.68562331e+13	  -2.66881414e+00	  -1.07486706e+02	  -7.71757832e-04	   0.00000000e+00	   0.00000000e+00	  -1.07487478e+02	   7.56931033e+19	    6.74520869e+19	   3.54399864e-02	    1.89352130e+00	    3.46511028e-02
 296	       1.153854	     0.00000000	     0.05385857	     0.00000007	    -2.72758787	    -3.34614143	   4.99981462e+17	   3.82171291e+08	   0.00000000e+00	   5.00000000e+17	   1.85388142e+13	  -1.84831423e+00	  -1.07486971e+02	  -5.06201363e-04	   0.00000000e+00	   0.00000000e+00	  -1.07487478e+02	   7.60963172e+19	    6.77230345e+19	   3.30108545e-02	    1.89568454e+00	    3.24878545e-02
 297	       1.155778	     0.00000000	     0.05385828	     0.00000007	    -2.72764669	    -3.34614172	   4.99987029e+17	   3.83035840e+08	   0.00000000e+00	   5.00000000e+17	   1.29709697e+13	  -1.29971931e+00	  -1.07487233e+02	  -2.44717071e-04	   0.00000000e+00	   0.00000000e+00	  -1.07487478e+02	   7.64869463e+19	    6.78762377e+19	   3.06587708e-02	    1.89777482e+00	    3.03975804e-02
 298	       1.157622	     0.00000000	     0.05385808	     0.00000006	    -2.72766393	    -3.34614192	   4.99990790e+17	   3.83287869e+08	   0.00000000e+00	   5.00000000e+17	   9.21068351e+12	  -9.29753301e-01	  -1.07487492e+02	   1.41751012e-05	   0.00000000e+00	   0.00000000e+00	  -1.07487478e+02	   7.68632354e+19	    6.79208987e+19	   2.83941696e-02	    1.89978020e+00	    2.83921941e-02
 299	       1.159379	     0.00000000	     0.05385794	     0.00000006	    -2.72764344	    -3.34614206	   4.99993355e+17	   3.82982845e+08	   0.00000000e+00	   5.00000000e+17	   6.64498795e+12	  -6.77756837e-01	  -1.07487749e+02	   2.71361342e-04	   0.00000000e+00	   0.00000000e+00	  -1.07487478e+02	   7.72236923e+19	    6.78668466e+19	   2.62258907e-02	    1.90169098e+00	    2.64814175e-02
 300	       1.161044	     0.00000000	     0.05385784	     0.00000005	    -2.72758915	    -3.34614216	   4.99995126e+17	   3.82179492e+08	   0.00000000e+00	   5.00000000e+17	   4.87420449e+12	  -5.04209956e-01	  -1.07488005e+02	   5.27166698e-04	   0.00000000e+00	   0.00000000e+00	  -1.07487478e+02	   7.75671042e+19	    6.77244877e+19	   2.41610838e-02	    1.90349968e+00	    2.46727187e-02
 301	       1.162615	     0.00000000	     0.05385777	     0.00000005	    -2.72750503	    -3.34614223	   4.99996364e+17	   3.80939201e+08	   0.00000000e+00	   5.00000000e+17	   3.63670957e+12	  -3.83270071e-01	  -1.07488259e+02	   7.81415113e-04	   0.00000000e+00	   0.00000000e+00	  -1.07487478e+02	   7.78925461e+19	    6.75047007e+19	   2.22051661e-02	    1.90520107e+00	    2.29713309e-02
 302	       1.164089	     0.00000000	     0.05385773	     0.00000005	    -2.72739511	    -3.34614227	   4.99997240e+17	   3.79325114e+08	   0.00000000e+00	   5.00000000e+17	   2.76030393e+12	  -2.97948028e-01	  -1.07488511e+02	   1.03351109e-03	   0.00000000e+00	   0.00000000e+00	  -1.07487478e+02	   7.81993794e+19	    6.72186748e+19	   2.03618324e-02	    1.90679205e+00	    2.13803444e-02
 303	       1.165467	     0.00000000	     0.05385769	     0.00000004	    -2.72726343	    -3.34614231	   4.99997870e+17	   3.77400949e+08	   0.00000000e+00	   5.00000000e+17	   2.13086726e+12	  -2.36999094e-01	  -1.07488760e+02	   1.28253611e-03	   0.00000000e+00	   0.00000000e+00	  -1.07487478e+02	   7.84872436e+19	    6.68777013e+19	   1.86331122e-02	    1.90827154e+00	    1.99008619e-02
 304	       1.166748	     0.00000000	     0.05385766	     0.00000004	    -2.72711401	    -3.34614234	   4.99998328e+17	   3.75229642e+08	   0.00000000e+00	   5.00000000e+17	   1.67216533e+12	  -1.92920675e-01	  -1.07489005e+02	   1.52735237e-03	   0.00000000e+00	   0.00000000e+00	  -1.07487478e+02	   7.87560401e+19	    6.64929328e+19	   1.70194686e-02	    1.90964020e+00	    1.85322014e-02
 305	       1.167934	     0.00000000	     0.05385764	     0.00000004	    -2.72695078	    -3.34614236	   4.99998668e+17	   3.72871940e+08	   0.00000000e+00	   5.00000000e+17	   1.33282210e+12	  -1.60661148e-01	  -1.07489244e+02	   1.76670625e-03	   0.00000000e+00	   0.00000000e+00	  -1.07487478e+02	   7.90059108e+19	    6.60751339e+19	   1.55199317e-02	    1.91090026e+00	    1.72721339e-02
 306	       1.169029	     0.00000000	     0.05385762	     0.00000003	    -2.72677748	    -3.34614238	   4.99998922e+17	   3.70385048e+08	   0.00000000e+00	   5.00000000e+17	   1.07788736e+12	  -1.36784783e-01	  -1.07489477e+02	   1.99932478e-03	   0.00000000e+00	   0.00000000e+00	  -1.07487478e+02	   7.92372115e+19	    6.56344418e+19	   1.41322568e-02	    1.91205526e+00	    1.61171385e-02
 307	       1.170036	     0.00000000	     0.05385761	     0.00000003	    -2.72659760	    -3.34614239	   4.99999117e+17	   3.67821458e+08	   0.00000000e+00	   5.00000000e+17	   8.83352163e+11	  -1.18929320e-01	  -1.07489702e+02	   2.22399953e-03	   0.00000000e+00	   0.00000000e+00	  -1.07487478e+02	   7.94504833e+19	    6.51801583e+19	   1.28531013e-02	    1.91310973e+00	    1.50626635e-02
 308	       1.170958	     0.00000000	     0.05385760	     0.00000003	    -2.72641435	    -3.34614240	   4.99999268e+17	   3.65228026e+08	   0.00000000e+00	   5.00000000e+17	   7.32559444e+11	  -1.05451671e-01	  -1.07489917e+02	   2.43965411e-03	   0.00000000e+00	   0.00000000e+00	  -1.07487478e+02	   7.96464214e+19	    6.47205866e+19	   1.16782096e-02	    1.91406902e+00	    1.41033783e-02
 309	       1.171800	     0.00000000	     0.05385759	     0.00000003	    -2.72623056	    -3.34614241	   4.99999387e+17	   3.62645350e+08	   0.00000000e+00	   5.00000000e+17	   6.13837632e+11	  -9.51950746e-02	  -1.07490123e+02	   2.64539316e-03	   0.00000000e+00	   0.00000000e+00	  -1.07487478e+02	   7.98258439e+19	    6.42629210e+19	   1.06025996e-02	    1.91493899e+00	    1.32334092e-02
 310	       1.172567	     0.00000000	     0.05385759	     0.00000002	    -2.72604868	    -3.34614241	   4.99999481e+17	   3.60107470e+08	   0.00000000e+00	   5.00000000e+17	   5.18927390e+11	  -8.73349600e-02	  -1.07490318e+02	   2.84053283e-03	   0.00000000e+00	   0.00000000e+00	  -1.07487478e+02	   7.99896621e+19	    6.38131935e+19	   9.62074426e-03	    1.91572585e+00	    1.24465505e-02
 311	       1.173264	     0.00000000	     0.05385758	     0.00000002	    -2.72587074	    -3.34614242	   4.99999558e+17	   3.57641862e+08	   0.00000000e+00	   5.00000000e+17	   4.41926249e+11	  -8.12761476e-02	  -1.07490502e+02	   3.02461376e-03	   0.00000000e+00	   0.00000000e+00	  -1.07487478e+02	   8.01388513e+19	    6.33762731e+19	   8.72674187e-03	    1.91643595e+00	    1.17364478e-02
 312	       1.173896	     0.00000000	     0.05385758	     0.00000002	    -2.72569838	    -3.34614242	   4.99999622e+17	   3.55269696e+08	   0.00000000e+00	   5.00000000e+17	   3.78574049e+11	  -7.65836996e-02	  -1.07490675e+02	   3.19739920e-03	   0.00000000e+00	   0.00000000e+00	  -1.07487478e+02	   8.02744249e+19	    6.29559113e+19	   7.91447211e-03	    1.91707565e+00	    1.10967513e-02
 313	       1.174468	     0.00000000	     0.05385757	     0.00000002	    -2.72553285	    -3.34614243	   4.99999675e+17	   3.53006304e+08	   0.00000000e+00	   5.00000000e+17	   3.25764589e+11	  -7.29360338e-02	  -1.07490837e+02	   3.35886117e-03	   0.00000000e+00	   0.00000000e+00	  -1.07487478e+02	   8.03974113e+19	    6.25548246e+19	   7.17773370e-03	    1.91765116e+00	    1.05212392e-02
 314	       1.174986	     0.00000000	     0.05385757	     0.00000002	    -2.72537503	    -3.34614243	   4.99999719e+17	   3.50861784e+08	   0.00000000e+00	   5.00000000e+17	   2.81208891e+11	  -7.00927201e-02	  -1.07490987e+02	   3.50915811e-03	   0.00000000e+00	   0.00000000e+00	  -1.07487478e+02	   8.05088340e+19	    6.21748029e+19	   6.51036303e-03	    1.91816848e+00	    1.00039138e-02
 315	       1.175454	     0.00000000	     0.05385756	     0.00000002	    -2.72522549	    -3.34614244	   4.99999757e+17	   3.48841705e+08	   0.00000000e+00	   5.00000000e+17	   2.43201157e+11	  -6.78722536e-02	  -1.07491126e+02	   3.64860710e-03	   0.00000000e+00	   0.00000000e+00	  -1.07487477e+02	   8.06096946e+19	    6.18168327e+19	   5.90633258e-03	    1.91863333e+00	    9.53907135e-03
 316	       1.175877	     0.00000000	     0.05385756	     0.00000001	    -2.72508449	    -3.34614244	   4.99999790e+17	   3.46947834e+08	   0.00000000e+00	   5.00000000e+17	   2.10454842e+11	  -6.61363872e-02	  -1.07491255e+02	   3.77765360e-03	   0.00000000e+00	   0.00000000e+00	  -1.07487477e+02	   8.07009600e+19	    6.14812276e+19	   5.35982980e-03	    1.91905105e+00	    9.12135107e-03
 317	       1.176259	     0.00000000	     0.05385756	     0.00000001	    -2.72495210	    -3.34614244	   4.99999818e+17	   3.45178866e+08	   0.00000000e+00	   5.00000000e+17	   1.81987192e+11	  -6.47790652e-02	  -1.07491374e+02	   3.89684107e-03	   0.00000000e+00	   0.00000000e+00	  -1.07487477e+02	   8.07835519e+19	    6.11677558e+19	   4.86531732e-03	    1.91942663e+00	    8.74576426e-03
 318	       1.176605	     0.00000000	     0.05385756	     0.00000001	    -2.72482817	    -3.34614244	   4.99999843e+17	   3.43531092e+08	   0.00000000e+00	   5.00000000e+17	   1.57037386e+11	  -6.37184342e-02	  -1.07491485e+02	   4.00678214e-03	   0.00000000e+00	   0.00000000e+00	  -1.07487478e+02	   8.08583393e+19	    6.08757605e+19	   4.41757612e-03	    1.91976469e+00	    8.40770888e-03
 319	       1.176918	     0.00000000	     0.05385755	     0.00000001	    -2.72471241	    -3.34614245	   4.99999865e+17	   3.41999024e+08	   0.00000000e+00	   5.00000000e+17	   1.35008252e+11	  -6.28910037e-02	  -1.07491586e+02	   4.10813268e-03	   0.00000000e+00	   0.00000000e+00	  -1.07487478e+02	   8.09261342e+19	    6.06042688e+19	   4.01173357e-03	    1.92006943e+00	    8.10297158e-03
 320	       1.177202	     0.00000000	     0.05385755	     0.00000001	    -2.72460441	    -3.34614245	   4.99999885e+17	   3.40575920e+08	   0.00000000e+00	   5.00000000e+17	   1.15424559e+11	  -6.22473539e-02	  -1.07491679e+02	   4.20156935e-03	   0.00000000e+00	   0.00000000e+00	  -1.07487477e+02	   8.09876885e+19	    6.03520864e+19	   3.64327843e-03	    1.92034468e+00	    7.82772027e-03
 321	       1.177461	     0.00000000	     0.05385755	     0.00000001	    -2.72450371	    -3.34614245	   4.99999902e+17	   3.39254245e+08	   0.00000000e+00	   5.00000000e+17	   9.79029849e+10	  -6.17488884e-02	  -1.07491766e+02	   4.28777104e-03	   0.00000000e+00	   0.00000000e+00	  -1.07487478e+02	   8.10436934e+19	    6.01178776e+19	   3.30806486e-03	    1.92059391e+00	    7.57848974e-03
 322	       1.177696	     0.00000000	     0.05385755	     0.00000001	    -2.72440977	    -3.34614245	   4.99999918e+17	   3.38026028e+08	   0.00000000e+00	   5.00000000e+17	   8.21303769e+10	  -6.13654461e-02	  -1.07491845e+02	   4.36740415e-03	   0.00000000e+00	   0.00000000e+00	  -1.07487478e+02	   8.10947803e+19	    5.99002303e+19	   3.00230768e-03	    1.92082024e+00	    7.35216223e-03
 323	       1.177911	     0.00000000	     0.05385755	     0.00000001	    -2.72432205	    -3.34614245	   4.99999932e+17	   3.36883164e+08	   0.00000000e+00	   5.00000000e+17	   6.78478698e+10	  -6.10733751e-02	  -1.07491919e+02	   4.44111150e-03	   0.00000000e+00	   0.00000000e+00	  -1.07487477e+02	   8.11415224e+19	    5.96977079e+19	   2.72257060e-03	    1.92102645e+00	    7.14594464e-03
 324	       1.178109	     0.00000000	     0.05385755	     0.00000001	    -2.72424001	    -3.34614245	   4.99999945e+17	   3.35817625e+08	   0.00000000e+00	   5.00000000e+17	   5.48392169e+10	  -6.08541343e-02	  -1.07491987e+02	   4.50950440e-03	   0.00000000e+00	   0.00000000e+00	  -1.07487477e+02	   8.11844378e+19	    5.95088880e+19	   2.46574927e-03	    1.92121505e+00	    6.95734390e-03
 325	       1.178291	     0.00000000	     0.05385755	     0.00000001	    -2.72416308	    -3.34614245	   4.99999957e+17	   3.34821627e+08	   0.00000000e+00	   5.00000000e+17	   4.29220413e+10	  -6.06932162e-02	  -1.07492052e+02	   4.57315759e-03	   0.00000000e+00	   0.00000000e+00	  -1.07487479e+02	   8.12239927e+19	    5.93323913e+19	   2.22905070e-03	    1.92138826e+00	    6.78414131e-03
 326	       1.178459	     0.00000000	     0.05385755	     0.00000001	    -2.72409074	    -3.34614245	   4.99999968e+17	   3.33887737e+08	   0.00000000e+00	   5.00000000e+17	   3.19412486e+10	  -6.05792152e-02	  -1.07492111e+02	   4.63260651e-03	   0.00000000e+00	   0.00000000e+00	  -1.07487478e+02	   8.12606050e+19	    5.91669004e+19	   2.00997018e-03	    1.92154803e+00	    6.62436687e-03
 327	       1.178616	     0.00000000	     0.05385754	     0.00000001	    -2.72402248	    -3.34614246	   4.99999979e+17	   3.33008938e+08	   0.00000000e+00	   5.00000000e+17	   2.17639767e+10	  -6.05031975e-02	  -1.07492165e+02	   4.68834643e-03	   0.00000000e+00	   0.00000000e+00	  -1.07487477e+02	   8.12946490e+19	    5.90111720e+19	   1.80626689e-03	    1.92169612e+00	    6.47627407e-03
 328	       1.178762	     0.00000000	     0.05385754	     0.00000001	    -2.72395782	    -3.34614246	   4.99999988e+17	   3.32178666e+08	   0.00000000e+00	   5.00000000e+17	   1.22755980e+10	  -6.04582065e-02	  -1.07492218e+02	   4.74083308e-03	   0.00000000e+00	   0.00000000e+00	  -1.07487478e+02	   8.13264589e+19	    5.88640427e+19	   1.61593892e-03	    1.92183408e+00	    6.33831565e-03
 329	       1.178899	     0.00000000	     0.05385754	     0.00000001	    -2.72389632	    -3.34614246	   4.99999997e+17	   3.31390812e+08	   0.00000000e+00	   5.00000000e+17	   3.37658518e+09	  -6.04387804e-02	  -1.07492268e+02	   4.79048443e-03	   0.00000000e+00	   0.00000000e+00	  -1.07487478e+02	   8.13563333e+19	    5.87244303e+19	   1.43719833e-03	    1.92196328e+00	    6.20912047e-03
 330	       1.179028	     0.00000000	     0.05385754	     0.00000001	    -2.72383755	    -3.34614246	   5.00000005e+17	   3.30639713e+08	   0.00000000e+00	   5.00000000e+17	  -5.02007072e+09	  -6.04407160e-02	  -1.07492315e+02	   4.83768329e-03	   0.00000000e+00	   0.00000000e+00	  -1.07487478e+02	   8.13845392e+19	    5.85913312e+19	   1.26844677e-03	    1.92208493e+00	    6.08747176e-03
 331	       1.179151	     0.00000000	     0.05385754	     0.00000001	    -2.72378113	    -3.34614246	   5.00000013e+17	   3.29920120e+08	   0.00000000e+00	   5.00000000e+17	  -1.29910096e+10	  -6.04607298e-02	  -1.07492360e+02	   4.88278062e-03	   0.00000000e+00	   0.00000000e+00	  -1.07487477e+02	   8.14113157e+19	    5.84638150e+19	   1.10825171e-03	    1.92220011e+00	    5.97228666e-03
 332	       1.179268	     0.00000000	     0.05385754	     0.00000001	    -2.72372667	    -3.34614246	   5.00000021e+17	   3.29227156e+08	   0.00000000e+00	   5.00000000e+17	  -2.06043028e+10	  -6.04963495e-02	  -1.07492403e+02	   4.92609919e-03	   0.00000000e+00	   0.00000000e+00	  -1.07487477e+02	   8.14368784e+19	    5.83410177e+19	   9.55323573e-04	    1.92230980e+00	    5.86259711e-03
 333	       1.179381	     0.00000000	     0.05385754	     0.00000001	    -2.72367384	    -3.34614246	   5.00000028e+17	   3.28556266e+08	   0.00000000e+00	   5.00000000e+17	  -2.79210617e+10	  -6.05457674e-02	  -1.07492446e+02	   4.96793770e-03	   0.00000000e+00	   0.00000000e+00	  -1.07487478e+02	   8.14614225e+19	    5.82221319e+19	   8.08493746e-04	    1.92241487e+00	    5.75753188e-03
 334	       1.179490	     0.00000000	     0.05385754	     0.00000000	    -2.72362230	    -3.34614246	   5.00000035e+17	   3.27903157e+08	   0.00000000e+00	   5.00000000e+17	  -3.49968372e+10	  -6.06076037e-02	  -1.07492488e+02	   5.00857518e-03	   0.00000000e+00	   0.00000000e+00	  -1.07487479e+02	   8.14851266e+19	    5.81063971e+19	   6.66693114e-04	    1.92251610e+00	    5.65629955e-03
 335	       1.179595	     0.00000000	     0.05385754	     0.00000000	    -2.72357175	    -3.34614246	   5.00000042e+17	   3.27263731e+08	   0.00000000e+00	   5.00000000e+17	  -4.18829323e+10	  -6.06809831e-02	  -1.07492526e+02	   5.04827568e-03	   0.00000000e+00	   0.00000000e+00	  -1.07487478e+02	   8.15081563e+19	    5.79930870e+19	   5.28931071e-04	    1.92261423e+00	    5.55817218e-03
 336	       1.179698	     0.00000000	     0.05385754	     0.00000000	    -2.72352186	    -3.34614246	   5.00000049e+17	   3.26634011e+08	   0.00000000e+00	   5.00000000e+17	  -4.86276631e+10	  -6.07654203e-02	  -1.07492565e+02	   5.08729342e-03	   0.00000000e+00	   0.00000000e+00	  -1.07487477e+02	   8.15306674e+19	    5.78814969e+19	   3.94274438e-04	    1.92270993e+00	    5.46246932e-03
 337	       1.179800	     0.00000000	     0.05385754	     0.00000000	    -2.72347234	    -3.34614246	   5.00000056e+17	   3.26010053e+08	   0.00000000e+00	   5.00000000e+17	  -5.52775950e+10	  -6.08607299e-02	  -1.07492604e+02	   5.12587840e-03	   0.00000000e+00	   0.00000000e+00	  -1.07487478e+02	   8.15528100e+19	    5.77709278e+19	   2.61825767e-04	    1.92280386e+00	    5.36854191e-03
 338	       1.179900	     0.00000000	     0.05385754	     0.00000000	    -2.72342286	    -3.34614246	   5.00000062e+17	   3.25387848e+08	   0.00000000e+00	   5.00000000e+17	  -6.18788667e+10	  -6.09670781e-02	  -1.07492640e+02	   5.16428278e-03	   0.00000000e+00	   0.00000000e+00	  -1.07487476e+02	   8.15747320e+19	    5.76606693e+19	   1.30700224e-04	    1.92289664e+00	    5.27575542e-03
 339	       1.180000	     0.00000000	     0.05385754	     0.00000000	    -2.72337310	    -3.34614246	   5.00000069e+17	   3.24763202e+08	   0.00000000e+00	   5.00000000e+17	  -6.84786136e+10	  -6.10790285e-02	  -1.07492658e+02	   5.18347169e-03	   0.00000000e+00	   0.00000000e+00	  -1.07487474e+02	   8.15965834e+19	    5.75499783e+19	   0.00000000e+00	    1.92817240e+00	    5.18347169e-03
