# Supplementary material for: Numerical simulation of quantum dots as a buffer layer in CIGS solar cells: a comparative study
Source: Sci Rep. 2022 May 16;12:8099. doi: 10.1038/s41598-022-12234-0 (PMC9110751; doi:10.1038/s41598-022-12234-0)
Supplement: Supplementary file 4 — Supplementary Information 4. [file 41598_2022_12234_MOESM4_ESM.txt]

SCAPS 3.3.10 ELIS-UGent: Version scaps3310.exe, dated 10-04-2021, 11:22:08
Simulation of energy band diagrammes
Single shot simulation #	11
Calculation started : 	5-11-2021 at 16:01:56

problem definition file :	c:\Program Files (x86)\Scaps3309\def\Ag2S-17.def
last saved: 	05-11-2021 at 15:29:46

Calculation under illumination
Optical generation from internal SCAPS calculation
Illumination spectrum read from file
spectrum file :	
C:\Program Files (x86)\Scaps3309\spectrum\AM1_5G 1 sun.spe  last saved: 	22-05-2009 at 15:59:48
Neutral density filter: ND	  0.0000
Transmission of ND filter:	  1.0000e+00
Power from spectrum:	  100.0000	mW/cm2
Incident power on solar cell structure	  100.0000	mW/cm2

Working point conditions
Temperature	  300.00	K
Workpoint bias voltage	    0.0000	Volt
Frequency	  1.0000e+06	Hz

Voltage reference convention: voltage referred to right contact, voltage V applied to left contact
Current reference convention: current positive when entering the left contact
Power generated by the cell: = -V*I; power consumed by the cell = +V*I

Band diagramme at actual bias voltage	    0.0000	Volt

bulk

   i	       x(um)	        y	      Ec(eV)	      Fn(eV)	      Fp(eV)	      Ev(eV)	     n(/cm3)	     p(/cm3)	rho(defect) (/cm3)	net doping (/cm3)	   rho(/cm3)	     E(V/cm)	  jn(mA/cm2)	  jp(mA/cm2)	  jn_tunnel(mA/cm2)	  jp_tunnel(mA/cm2)	jtot(mA/cm2)	 generation(#/cm3.s)	  recombination(#/cm3.s)	cumulative generation (mA/cm2)	cumulative recombination L to R (mA/cm2)	cumulative recombination R to L (mA/cm2)

   0	       0.000000	     0.00000000	     1.04728960	     0.56534396	    -0.00000006	    -0.15271040	   1.65845786e+10	   5.50001174e+15	   0.00000000e+00	  -5.50000000e+15	  -4.84782976e+09	  -1.18265839e+00	   2.65663000e-01	  -1.92016868e+01	   0.00000000e+00	   0.00000000e+00	  -1.89360238e+01	   5.67917497e+19	    2.93888274e+19	   3.94192517e+01	    2.65663000e-01	    9.04763017e+01
   1	       0.000100	     0.00000000	     1.04728959	     0.56536395	    -0.00000007	    -0.15271041	   1.65973917e+10	   5.50001154e+15	   0.00000000e+00	  -5.50000000e+15	  -5.05818121e+09	  -1.18266754e+00	   2.65640961e-01	  -1.92016648e+01	   0.00000000e+00	   0.00000000e+00	  -1.89360238e+01	   5.68093040e+19	    2.94115330e+19	   3.94191608e+01	    2.65710099e-01	    9.02105916e+01
   2	       0.000201	     0.00000000	     1.04728958	     0.56538409	    -0.00000008	    -0.15271042	   1.66103118e+10	   5.50001134e+15	   0.00000000e+00	  -5.50000000e+15	  -5.27034599e+09	  -1.18267696e+00	   2.65596516e-01	  -1.92016203e+01	   0.00000000e+00	   0.00000000e+00	  -1.89360238e+01	   5.68270141e+19	    2.94344281e+19	   3.94190690e+01	    2.65757636e-01	    9.02105440e+01
   3	       0.000304	     0.00000000	     1.04728956	     0.56540472	    -0.00000009	    -0.15271044	   1.66235541e+10	   5.50001114e+15	   0.00000000e+00	  -5.50000000e+15	  -5.48786412e+09	  -1.18268702e+00	   2.65550964e-01	  -1.92015748e+01	   0.00000000e+00	   0.00000000e+00	  -1.89360238e+01	   5.68451758e+19	    2.94578943e+19	   3.94189748e+01	    2.65806405e-01	    9.02104953e+01
   4	       0.000412	     0.00000000	     1.04728955	     0.56542618	    -0.00000010	    -0.15271045	   1.66373387e+10	   5.50001092e+15	   0.00000000e+00	  -5.50000000e+15	  -5.71435594e+09	  -1.18269793e+00	   2.65503542e-01	  -1.92015273e+01	   0.00000000e+00	   0.00000000e+00	  -1.89360238e+01	   5.68640919e+19	    2.94823214e+19	   3.94188768e+01	    2.65857222e-01	    9.02104445e+01
   5	       0.000526	     0.00000000	     1.04728954	     0.56544882	    -0.00000011	    -0.15271046	   1.66519013e+10	   5.50001070e+15	   0.00000000e+00	  -5.50000000e+15	  -5.95370489e+09	  -1.18270993e+00	   2.65453433e-01	  -1.92014772e+01	   0.00000000e+00	   0.00000000e+00	  -1.89360238e+01	   5.68840871e+19	    2.95081270e+19	   3.94187732e+01	    2.65910961e-01	    9.02103907e+01
   6	       0.000647	     0.00000000	     1.04728952	     0.56547307	    -0.00000013	    -0.15271048	   1.66675042e+10	   5.50001046e+15	   0.00000000e+00	  -5.50000000e+15	  -6.21024093e+09	  -1.18272335e+00	   2.65399729e-01	  -1.92014235e+01	   0.00000000e+00	   0.00000000e+00	  -1.89360238e+01	   5.69055243e+19	    2.95357763e+19	   3.94186621e+01	    2.65968604e-01	    9.02103331e+01
   7	       0.000780	     0.00000000	     1.04728951	     0.56549937	    -0.00000014	    -0.15271049	   1.66844487e+10	   5.50001020e+15	   0.00000000e+00	  -5.50000000e+15	  -6.48893790e+09	  -1.18273856e+00	   2.65341386e-01	  -1.92013652e+01	   0.00000000e+00	   0.00000000e+00	  -1.89360238e+01	   5.69288204e+19	    2.95658029e+19	   3.94185414e+01	    2.66031276e-01	    9.02102704e+01
   8	       0.000926	     0.00000000	     1.04728949	     0.56552827	    -0.00000016	    -0.15271051	   1.67030879e+10	   5.50000991e+15	   0.00000000e+00	  -5.50000000e+15	  -6.79563642e+09	  -1.18275606e+00	   2.65277182e-01	  -1.92013010e+01	   0.00000000e+00	   0.00000000e+00	  -1.89360238e+01	   5.69544654e+19	    2.95988327e+19	   3.94184085e+01	    2.66100307e-01	    9.02102014e+01
   9	       0.001088	     0.00000000	     1.04728947	     0.56556041	    -0.00000017	    -0.15271053	   1.67238427e+10	   5.50000959e+15	   0.00000000e+00	  -5.50000000e+15	  -7.13730453e+09	  -1.18277651e+00	   2.65205660e-01	  -1.92012295e+01	   0.00000000e+00	   0.00000000e+00	  -1.89360238e+01	   5.69830445e+19	    2.96356113e+19	   3.94182604e+01	    2.66177282e-01	    9.02101244e+01
  10	       0.001271	     0.00000000	     1.04728945	     0.56559657	    -0.00000019	    -0.15271055	   1.67472198e+10	   5.50000922e+15	   0.00000000e+00	  -5.50000000e+15	  -7.52234855e+09	  -1.18280075e+00	   2.65125065e-01	  -1.92011489e+01	   0.00000000e+00	   0.00000000e+00	  -1.89360238e+01	   5.70152640e+19	    2.96770370e+19	   3.94180935e+01	    2.66264123e-01	    9.02100375e+01
  11	       0.001479	     0.00000000	     1.04728943	     0.56563767	    -0.00000022	    -0.15271057	   1.67738345e+10	   5.50000881e+15	   0.00000000e+00	  -5.50000000e+15	  -7.96098861e+09	  -1.18282990e+00	   2.65033270e-01	  -1.92010571e+01	   0.00000000e+00	   0.00000000e+00	  -1.89360238e+01	   5.70519837e+19	    2.97241997e+19	   3.94179033e+01	    2.66363170e-01	    9.02099385e+01
  12	       0.001718	     0.00000000	     1.04728940	     0.56568485	    -0.00000024	    -0.15271060	   1.68044368e+10	   5.50000834e+15	   0.00000000e+00	  -5.50000000e+15	  -8.46571457e+09	  -1.18286549e+00	   2.64927678e-01	  -1.92009515e+01	   0.00000000e+00	   0.00000000e+00	  -1.89360238e+01	   5.70942552e+19	    2.97784287e+19	   3.94176844e+01	    2.66477293e-01	    9.02098244e+01
  13	       0.001996	     0.00000000	     1.04728936	     0.56573949	    -0.00000027	    -0.15271064	   1.68399438e+10	   5.50000779e+15	   0.00000000e+00	  -5.50000000e+15	  -9.05184098e+09	  -1.18290953e+00	   2.64805117e-01	  -1.92008289e+01	   0.00000000e+00	   0.00000000e+00	  -1.89360238e+01	   5.71433690e+19	    2.98413492e+19	   3.94174301e+01	    2.66610025e-01	    9.02096916e+01
  14	       0.002321	     0.00000000	     1.04728933	     0.56580325	    -0.00000031	    -0.15271067	   1.68814786e+10	   5.50000714e+15	   0.00000000e+00	  -5.50000000e+15	  -9.73818214e+09	  -1.18296482e+00	   2.64661703e-01	  -1.92006855e+01	   0.00000000e+00	   0.00000000e+00	  -1.89360238e+01	   5.72009127e+19	    2.99149513e+19	   3.94171321e+01	    2.66765722e-01	    9.02095360e+01
  15	       0.002705	     0.00000000	     1.04728928	     0.56587818	    -0.00000035	    -0.15271072	   1.69304162e+10	   5.50000638e+15	   0.00000000e+00	  -5.50000000e+15	  -1.05478720e+10	  -1.18303519e+00	   2.64492683e-01	  -1.92005165e+01	   0.00000000e+00	   0.00000000e+00	  -1.89360238e+01	   5.72688400e+19	    3.00016715e+19	   3.94167805e+01	    2.66949768e-01	    9.02093519e+01
  16	       0.003160	     0.00000000	     1.04728923	     0.56596673	    -0.00000040	    -0.15271077	   1.69884380e+10	   5.50000548e+15	   0.00000000e+00	  -5.50000000e+15	  -1.15093581e+10	  -1.18312597e+00	   2.64292248e-01	  -1.92003160e+01	   0.00000000e+00	   0.00000000e+00	  -1.89360238e+01	   5.73495561e+19	    3.01044895e+19	   3.94163628e+01	    2.67168821e-01	    9.02091329e+01
  17	       0.003703	     0.00000000	     1.04728916	     0.56607189	    -0.00000046	    -0.15271084	   1.70575960e+10	   5.50000440e+15	   0.00000000e+00	  -5.50000000e+15	  -1.26576038e+10	  -1.18324463e+00	   2.64053312e-01	  -1.92000771e+01	   0.00000000e+00	   0.00000000e+00	  -1.89360238e+01	   5.74460193e+19	    3.02270414e+19	   3.94158637e+01	    2.67431110e-01	    9.02088706e+01
  18	       0.004353	     0.00000000	     1.04728909	     0.56619722	    -0.00000053	    -0.15271091	   1.71403861e+10	   5.50000310e+15	   0.00000000e+00	  -5.50000000e+15	  -1.40355437e+10	  -1.18340167e+00	   2.63767261e-01	  -1.91997911e+01	   0.00000000e+00	   0.00000000e+00	  -1.89360238e+01	   5.75618634e+19	    3.03737502e+19	   3.94152646e+01	    2.67746812e-01	    9.02085549e+01
  19	       0.005135	     0.00000000	     1.04728899	     0.56634696	    -0.00000062	    -0.15271101	   1.72398323e+10	   5.50000154e+15	   0.00000000e+00	  -5.50000000e+15	  -1.56958489e+10	  -1.18361202e+00	   2.63423663e-01	  -1.91994475e+01	   0.00000000e+00	   0.00000000e+00	  -1.89360238e+01	   5.77015442e+19	    3.05499747e+19	   3.94145425e+01	    2.68128499e-01	    9.02081732e+01
  20	       0.006078	     0.00000000	     1.04728888	     0.56652613	    -0.00000072	    -0.15271112	   1.73595797e+10	   5.49999966e+15	   0.00000000e+00	  -5.50000000e+15	  -1.77030857e+10	  -1.18389696e+00	   2.63009951e-01	  -1.91990337e+01	   0.00000000e+00	   0.00000000e+00	  -1.89360238e+01	   5.78705126e+19	    3.07621738e+19	   3.94136694e+01	    2.68591691e-01	    9.02077100e+01
  21	       0.007218	     0.00000000	     1.04728875	     0.56674056	    -0.00000084	    -0.15271125	   1.75039948e+10	   5.49999737e+15	   0.00000000e+00	  -5.50000000e+15	  -2.01363935e+10	  -1.18428696e+00	   2.62511072e-01	  -1.91985349e+01	   0.00000000e+00	   0.00000000e+00	  -1.89360238e+01	   5.80754197e+19	    3.10180857e+19	   3.94126112e+01	    2.69155530e-01	    9.02071461e+01
  22	       0.008596	     0.00000000	     1.04728858	     0.56699700	    -0.00000099	    -0.15271142	   1.76782717e+10	   5.49999459e+15	   0.00000000e+00	  -5.50000000e+15	  -2.30928851e+10	  -1.18482575e+00	   2.61909120e-01	  -1.91979329e+01	   0.00000000e+00	   0.00000000e+00	  -1.89360238e+01	   5.83243584e+19	    3.13269143e+19	   3.94113265e+01	    2.69843602e-01	    9.02064581e+01
  23	       0.010262	     0.00000000	     1.04728839	     0.56730303	    -0.00000117	    -0.15271161	   1.78885363e+10	   5.49999120e+15	   0.00000000e+00	  -5.50000000e+15	  -2.66921082e+10	  -1.18557626e+00	   2.61182959e-01	  -1.91972068e+01	   0.00000000e+00	   0.00000000e+00	  -1.89360238e+01	   5.86271463e+19	    3.16995154e+19	   3.94097654e+01	    2.70684938e-01	    9.02056167e+01
  24	       0.012277	     0.00000000	     1.04728815	     0.56766712	    -0.00000139	    -0.15271185	   1.81419441e+10	   5.49998706e+15	   0.00000000e+00	  -5.50000000e+15	  -3.10821446e+10	  -1.18662908e+00	   2.60307846e-01	  -1.91963316e+01	   0.00000000e+00	   0.00000000e+00	  -1.89360238e+01	   5.89956584e+19	    3.21485686e+19	   3.94078673e+01	    2.71715237e-01	    9.02045864e+01
  25	       0.014709	     0.00000000	     1.04728786	     0.56809838	    -0.00000166	    -0.15271214	   1.84467592e+10	   5.49998200e+15	   0.00000000e+00	  -5.50000000e+15	  -3.64483278e+10	  -1.18811477e+00	   2.59255096e-01	  -1.91952789e+01	   0.00000000e+00	   0.00000000e+00	  -1.89360238e+01	   5.94442169e+19	    3.26887184e+19	   3.94055599e+01	    2.72978363e-01	    9.02033233e+01
  26	       0.017639	     0.00000000	     1.04728751	     0.56860639	    -0.00000198	    -0.15271249	   1.88124021e+10	   5.49997579e+15	   0.00000000e+00	  -5.50000000e+15	  -4.30262481e+10	  -1.19022143e+00	   2.57991761e-01	  -1.91940156e+01	   0.00000000e+00	   0.00000000e+00	  -1.89360238e+01	   5.99900503e+19	    3.33366587e+19	   3.94027565e+01	    2.74528148e-01	    9.02017735e+01
  27	       0.021161	     0.00000000	     1.04728709	     0.56920079	    -0.00000236	    -0.15271291	   1.92494508e+10	   5.49996813e+15	   0.00000000e+00	  -5.50000000e+15	  -5.11218596e+10	  -1.19322031e+00	   2.56480380e-01	  -1.91925042e+01	   0.00000000e+00	   0.00000000e+00	  -1.89360238e+01	   6.06538384e+19	    3.41111341e+19	   3.93993536e+01	    2.76430587e-01	    9.01998711e+01
  28	       0.025378	     0.00000000	     1.04728659	     0.56989082	    -0.00000282	    -0.15271341	   1.97695729e+10	   5.49995863e+15	   0.00000000e+00	  -5.50000000e+15	  -6.11434096e+10	  -1.19750327e+00	   2.54678737e-01	  -1.91907025e+01	   0.00000000e+00	   0.00000000e+00	  -1.89360238e+01	   6.14603623e+19	    3.50328202e+19	   3.93952283e+01	    2.78766455e-01	    9.01975352e+01
  29	       0.030410	     0.00000000	     1.04728598	     0.57068466	    -0.00000337	    -0.15271402	   2.03853688e+10	   5.49994673e+15	   0.00000000e+00	  -5.50000000e+15	  -7.36530772e+10	  -1.20363855e+00	   2.52539601e-01	  -1.91885634e+01	   0.00000000e+00	   0.00000000e+00	  -1.89360238e+01	   6.24392910e+19	    3.61240461e+19	   3.93902346e+01	    2.81634382e-01	    9.01946673e+01
  30	       0.036386	     0.00000000	     1.04728526	     0.57158873	    -0.00000402	    -0.15271474	   2.11101018e+10	   5.49993166e+15	   0.00000000e+00	  -5.50000000e+15	  -8.94515201e+10	  -1.21245591e+00	   2.50010303e-01	  -1.91860341e+01	   0.00000000e+00	   0.00000000e+00	  -1.89360238e+01	   6.36261422e+19	    3.74083145e+19	   3.93841998e+01	    2.85154401e-01	    9.01911473e+01
  31	       0.043449	     0.00000000	     1.04728440	     0.57260697	    -0.00000479	    -0.15271560	   2.19572884e+10	   5.49991224e+15	   0.00000000e+00	  -5.50000000e+15	  -1.09717632e+11	  -1.22518018e+00	   2.47031924e-01	  -1.91830557e+01	   0.00000000e+00	   0.00000000e+00	  -1.89360238e+01	   6.50634726e+19	    3.89095779e+19	   3.93769195e+01	    2.89471881e-01	    9.01868298e+01
  32	       0.051749	     0.00000000	     1.04728338	     0.57374007	    -0.00000569	    -0.15271662	   2.29401293e+10	   5.49988670e+15	   0.00000000e+00	  -5.50000000e+15	  -1.36241834e+11	  -1.24364790e+00	   2.43537700e-01	  -1.91795615e+01	   0.00000000e+00	   0.00000000e+00	  -1.89360238e+01	   6.68023673e+19	    4.06512285e+19	   3.93681521e+01	    2.94761693e-01	    9.01815400e+01
  33	       0.061446	     0.00000000	     1.04728216	     0.57498490	    -0.00000675	    -0.15271784	   2.40707541e+10	   5.49985225e+15	   0.00000000e+00	  -5.50000000e+15	  -1.71820368e+11	  -1.27066986e+00	   2.39450043e-01	  -1.91754738e+01	   0.00000000e+00	   0.00000000e+00	  -1.89360238e+01	   6.89043247e+19	    4.26547605e+19	   3.93576114e+01	    3.01232272e-01	    9.01750694e+01
  34	       0.072702	     0.00000000	     1.04728071	     0.57633404	    -0.00000797	    -0.15271929	   2.53592603e+10	   5.49980443e+15	   0.00000000e+00	  -5.50000000e+15	  -2.20932738e+11	  -1.31065678e+00	   2.34675329e-01	  -1.91706991e+01	   0.00000000e+00	   0.00000000e+00	  -1.89360238e+01	   7.14436604e+19	    4.49380674e+19	   3.93449585e+01	    3.09129086e-01	    9.01671726e+01
  35	       0.085675	     0.00000000	     1.04727897	     0.57777558	    -0.00000938	    -0.15272103	   2.68125176e+10	   5.49973588e+15	   0.00000000e+00	  -5.50000000e+15	  -2.90929939e+11	  -1.37072938e+00	   2.29095250e-01	  -1.91651190e+01	   0.00000000e+00	   0.00000000e+00	  -1.89360238e+01	   7.45105907e+19	    4.75133228e+19	   3.93297908e+01	    3.18736737e-01	    9.01575649e+01
  36	       0.100522	     0.00000000	     1.04727688	     0.57929307	    -0.00001100	    -0.15272312	   2.84326985e+10	   5.49963426e+15	   0.00000000e+00	  -5.50000000e+15	  -3.94169314e+11	  -1.46273859e+00	   2.22553220e-01	  -1.91585770e+01	   0.00000000e+00	   0.00000000e+00	  -1.89360238e+01	   7.82152055e+19	    5.03843763e+19	   3.93116287e+01	    3.30378694e-01	    9.01459230e+01
  37	       0.117381	     0.00000000	     1.04727431	     0.58086559	    -0.00001283	    -0.15272569	   3.02154706e+10	   5.49947826e+15	   0.00000000e+00	  -5.50000000e+15	  -5.51951061e+11	  -1.60703179e+00	   2.14833909e-01	  -1.91508577e+01	   0.00000000e+00	   0.00000000e+00	  -1.89360238e+01	   8.26925959e+19	    5.35435508e+19	   3.92898993e+01	    3.44413356e-01	    9.01318883e+01
  38	       0.136373	     0.00000000	     1.04727108	     0.58246785	    -0.00001489	    -0.15272892	   3.21477499e+10	   5.49923018e+15	   0.00000000e+00	  -5.50000000e+15	  -8.01970263e+11	  -1.83964245e+00	   2.05633671e-01	  -1.91416575e+01	   0.00000000e+00	   0.00000000e+00	  -1.89360238e+01	   8.81094780e+19	    5.69676607e+19	   3.92639161e+01	    3.61224878e-01	    9.01150768e+01
  39	       0.157589	     0.00000000	     1.04726685	     0.58407008	    -0.00001720	    -0.15273315	   3.42048653e+10	   5.49882142e+15	   0.00000000e+00	  -5.50000000e+15	  -1.21278783e+12	  -2.22633920e+00	   1.94519317e-01	  -1.91305431e+01	   0.00000000e+00	   0.00000000e+00	  -1.89360238e+01	   9.46727368e+19	    6.06129872e+19	   3.92328533e+01	    3.81207038e-01	    9.00950946e+01
  40	       0.181087	     0.00000000	     1.04726102	     0.58563747	    -0.00001975	    -0.15273898	   3.63469446e+10	   5.49812374e+15	   0.00000000e+00	  -5.50000000e+15	  -1.91260944e+12	  -2.89070918e+00	   1.80872558e-01	  -1.91168964e+01	   0.00000000e+00	   0.00000000e+00	  -1.89360238e+01	   1.02640422e+20	    6.44088745e+19	   3.91957156e+01	    4.04738272e-01	    9.00715634e+01
  41	       0.206881	     0.00000000	     1.04725241	     0.58712900	    -0.00002255	    -0.15274759	   3.85143320e+10	   5.49689074e+15	   0.00000000e+00	  -5.50000000e+15	  -3.14777177e+12	  -4.07150100e+00	   1.63817480e-01	  -1.90998413e+01	   0.00000000e+00	   0.00000000e+00	  -1.89360238e+01	   1.12335833e+20	    6.82496094e+19	   3.91513005e+01	    4.32146117e-01	    9.00441556e+01
  42	       0.234936	     0.00000000	     1.04723874	     0.58849525	    -0.00002559	    -0.15276126	   4.06219662e+10	   5.49463677e+15	   0.00000000e+00	  -5.50000000e+15	  -5.40385591e+12	  -6.24193336e+00	   1.42128945e-01	  -1.90781527e+01	   0.00000000e+00	   0.00000000e+00	  -1.89360238e+01	   1.24165441e+20	    7.19844579e+19	   3.90981537e+01	    4.63659673e-01	    9.00126420e+01
  43	       0.265166	     0.00000000	     1.04721541	     0.58967475	    -0.00002886	    -0.15278459	   4.25530089e+10	   5.49038229e+15	   0.00000000e+00	  -5.50000000e+15	  -9.66026070e+12	  -1.03617300e+01	   1.14121023e-01	  -1.90501448e+01	   0.00000000e+00	   0.00000000e+00	  -1.89360238e+01	   1.38641467e+20	    7.54063761e+19	   3.90345162e+01	    4.99349672e-01	    8.99769520e+01
  44	       0.297430	     0.00000000	     1.04717288	     0.59058812	    -0.00003236	    -0.15282712	   4.41528680e+10	   5.48211375e+15	   0.00000000e+00	  -5.50000000e+15	  -1.79304059e+13	  -1.84150089e+01	   7.75172262e-02	  -1.90135410e+01	   0.00000000e+00	   0.00000000e+00	  -1.89360238e+01	   1.56409925e+20	    7.82414179e+19	   3.89582644e+01	    5.39057773e-01	    8.99372439e+01
  45	       0.331531	     0.00000000	     1.04709122	     0.59112868	    -0.00003605	    -0.15290878	   4.52264457e+10	   5.46563555e+15	   0.00000000e+00	  -5.50000000e+15	  -3.44096808e+13	  -3.45621259e+01	   2.93094283e-02	  -1.89653332e+01	   0.00000000e+00	   0.00000000e+00	  -1.89360238e+01	   1.78284763e+20	    8.01438589e+19	   3.88668424e+01	    5.82320759e-01	    8.98939809e+01
  46	       0.367220	     0.00000000	     1.04692822	     0.59114712	    -0.00003992	    -0.15307178	   4.55443795e+10	   5.43215866e+15	   0.00000000e+00	  -5.50000000e+15	  -6.78868884e+13	  -6.75901151e+01	  -3.43787315e-02	  -1.89016451e+01	   0.00000000e+00	   0.00000000e+00	  -1.89360238e+01	   2.05288230e+20	    8.07072550e+19	   3.87571922e+01	    6.28302516e-01	    8.98479992e+01
  47	       0.404198	     0.00000000	     1.04659430	     0.59042578	    -0.00004396	    -0.15340570	   4.48681689e+10	   5.36340875e+15	   0.00000000e+00	  -5.50000000e+15	  -1.36636118e+14	  -1.36010310e+02	  -1.18393940e-01	  -1.88176299e+01	   0.00000000e+00	   0.00000000e+00	  -1.89360238e+01	   2.38696629e+20	    7.95089700e+19	   3.86256847e+01	    6.75758245e-01	    8.98005434e+01
  48	       0.442129	     0.00000000	     1.04590056	     0.58863496	    -0.00004816	    -0.15409944	   4.30073265e+10	   5.22250086e+15	   0.00000000e+00	  -5.50000000e+15	  -2.77542149e+14	  -2.78135888e+02	  -2.28572300e-01	  -1.87074515e+01	   0.00000000e+00	   0.00000000e+00	  -1.89360238e+01	   2.80088886e+20	    7.62114480e+19	   3.84680643e+01	    7.23070133e-01	    8.97532315e+01
  49	       0.480644	     0.00000000	     1.04445686	     0.58525993	    -0.00005257	    -0.15554314	   3.99169825e+10	   4.94019866e+15	   0.00000000e+00	  -5.50000000e+15	  -5.59841254e+14	  -5.69909545e+02	  -3.71611960e-01	  -1.85644118e+01	   0.00000000e+00	   0.00000000e+00	  -1.89360238e+01	   3.31392691e+20	    7.07351762e+19	   3.82794195e+01	    7.68403816e-01	    8.97078979e+01
  50	       0.519356	     0.00000000	     1.04149164	     0.57948856	    -0.00005736	    -0.15850836	   3.58182005e+10	   4.40659840e+15	   0.00000000e+00	  -5.50000000e+15	  -1.09343741e+15	  -1.14891404e+03	  -5.54745741e-01	  -1.83812781e+01	   0.00000000e+00	   0.00000000e+00	  -1.89360238e+01	   3.94919238e+20	    6.34718899e+19	   3.80542038e+01	    8.10018906e-01	    8.96662828e+01
  51	       0.557871	     0.00000000	     1.03559922	     0.57007641	    -0.00006296	    -0.16440078	   3.12668831e+10	   3.51069035e+15	   0.00000000e+00	  -5.50000000e+15	  -1.98934092e+15	  -2.22306205e+03	  -7.53479493e-01	  -1.81825443e+01	   0.00000000e+00	   0.00000000e+00	  -1.89360238e+01	   4.73372985e+20	    5.54066749e+19	   3.77863319e+01	    8.46693468e-01	    8.96296082e+01
  52	       0.576836	     0.00000000	     1.03073576	     0.56342445	    -0.00006631	    -0.16926424	   2.91806311e+10	   2.91003136e+15	   0.00000000e+00	  -5.50000000e+15	  -2.58999782e+15	  -3.00876424e+03	  -9.20670921e-01	  -1.80153529e+01	   0.00000000e+00	   0.00000000e+00	  -1.89360238e+01	   5.18898121e+20	    5.17096985e+19	   3.76355930e+01	    8.62965830e-01	    8.96133358e+01
  53	       0.595802	     0.00000000	     1.02418673	     0.55511335	    -0.00007046	    -0.17581327	   2.72613999e+10	   2.26022850e+15	   0.00000000e+00	  -5.50000000e+15	  -3.23979876e+15	  -4.00901432e+03	  -1.06987244e+00	  -1.78661514e+01	   0.00000000e+00	   0.00000000e+00	  -1.89360238e+01	   5.69818293e+20	    4.83086818e+19	   3.74702030e+01	    8.78159915e-01	    8.95981418e+01
  54	       0.614291	     0.00000000	     1.01577240	     0.54510695	    -0.00007583	    -0.18422760	   2.56361086e+10	   1.63361503e+15	   0.00000000e+00	  -5.50000000e+15	  -3.86641060e+15	  -5.19765511e+03	  -1.21251894e+00	  -1.77235049e+01	   0.00000000e+00	   0.00000000e+00	  -1.89360238e+01	   6.25373394e+20	    4.54285250e+19	   3.72931962e+01	    8.92042302e-01	    8.95842594e+01
  55	       0.623536	     0.00000000	     1.01066842	     0.53928028	    -0.00007928	    -0.18933158	   2.49306704e+10	   1.34160099e+15	   0.00000000e+00	  -5.50000000e+15	  -4.15842394e+15	  -5.86880377e+03	  -1.32221066e+00	  -1.76138131e+01	   0.00000000e+00	   0.00000000e+00	  -1.89360238e+01	   6.55590680e+20	    4.41784116e+19	   3.71983415e+01	    8.98677652e-01	    8.95776240e+01
  56	       0.632780	     0.00000000	     1.00492141	     0.53287147	    -0.00008351	    -0.19507859	   2.43017029e+10	   1.07480020e+15	   0.00000000e+00	  -5.50000000e+15	  -4.42522410e+15	  -6.58668821e+03	  -1.42205612e+00	  -1.75139677e+01	   0.00000000e+00	   0.00000000e+00	  -1.89360238e+01	   6.87581901e+20	    4.30637954e+19	   3.70988802e+01	    9.05137894e-01	    8.95711638e+01
  57	       0.644676	     0.00000000	     0.99651921	     0.52372388	    -0.00009063	    -0.20348079	   2.36122890e+10	   7.77245069e+14	   0.00000000e+00	  -5.50000000e+15	  -4.72277854e+15	  -7.57121378e+03	  -1.54234852e+00	  -1.73936753e+01	   0.00000000e+00	   0.00000000e+00	  -1.89360238e+01	   7.31555329e+20	    4.18420197e+19	   3.69636528e+01	    9.13228437e-01	    8.95630732e+01
  58	       0.656573	     0.00000000	     0.98690770	     0.51349614	    -0.00010065	    -0.21309230	   2.30571201e+10	   5.36486752e+14	   0.00000000e+00	  -5.50000000e+15	  -4.96353631e+15	  -8.61367353e+03	  -1.66081886e+00	  -1.72752049e+01	   0.00000000e+00	   0.00000000e+00	  -1.89360238e+01	   7.78948750e+20	    4.08580763e+19	   3.68197193e+01	    9.21108800e-01	    8.95551929e+01
  59	       0.662521	     0.00000000	     0.98162534	     0.50795022	    -0.00010726	    -0.21837466	   2.28236744e+10	   4.37617343e+14	   0.00000000e+00	  -5.50000000e+15	  -5.06240548e+15	  -9.15317906e+03	  -1.74994763e+00	  -1.71860762e+01	   0.00000000e+00	   0.00000000e+00	  -1.89360238e+01	   8.04023454e+20	    4.04442869e+19	   3.67442998e+01	    9.24982388e-01	    8.95513193e+01
  60	       0.668469	     0.00000000	     0.97601891	     0.50211332	    -0.00011538	    -0.22398109	   2.26214829e+10	   3.52550542e+14	   0.00000000e+00	  -5.50000000e+15	  -5.14747208e+15	  -9.70258235e+03	  -1.83212000e+00	  -1.71039038e+01	   0.00000000e+00	   0.00000000e+00	  -1.89360238e+01	   8.30071555e+20	    4.00858482e+19	   3.66664446e+01	    9.28819184e-01	    8.95474825e+01
  61	       0.676994	     0.00000000	     0.96740872	     0.49323447	    -0.00013065	    -0.23259128	   2.23880429e+10	   2.52988409e+14	   0.00000000e+00	  -5.50000000e+15	  -5.24703398e+15	  -1.05042715e+04	  -1.93455805e+00	  -1.70014657e+01	   0.00000000e+00	   0.00000000e+00	  -1.89360238e+01	   8.69190712e+20	    3.96718891e+19	   3.65504061e+01	    9.34265646e-01	    8.95420360e+01
  62	       0.685519	     0.00000000	     0.95810851	     0.48373376	    -0.00015208	    -0.24189149	   2.22153961e+10	   1.76812538e+14	   0.00000000e+00	  -5.50000000e+15	  -5.32320968e+15	  -1.13195147e+04	  -2.05069399e+00	  -1.68853298e+01	   0.00000000e+00	   0.00000000e+00	  -1.89360238e+01	   9.10535815e+20	    3.93655086e+19	   3.64288729e+01	    9.39662919e-01	    8.95366388e+01
  63	       0.694045	     0.00000000	     0.94810829	     0.47359945	    -0.00018297	    -0.25189171	   2.21006801e+10	   1.20322227e+14	   0.00000000e+00	  -5.50000000e+15	  -5.37969987e+15	  -1.21449899e+04	  -2.17267348e+00	  -1.67633503e+01	   0.00000000e+00	   0.00000000e+00	  -1.89360238e+01	   9.54253116e+20	    3.91615423e+19	   3.63015310e+01	    9.45025340e-01	    8.95312763e+01
  64	       0.702570	     0.00000000	     0.93740060	     0.46282173	    -0.00022867	    -0.26259940	   2.20409987e+10	   7.97194529e+13	   0.00000000e+00	  -5.50000000e+15	  -5.42030259e+15	  -1.29779535e+04	  -2.29904921e+00	  -1.66369746e+01	   0.00000000e+00	   0.00000000e+00	  -1.89360238e+01	   1.00049959e+21	    3.90547020e+19	   3.61680457e+01	    9.50366538e-01	    8.95259351e+01
  65	       0.710636	     0.00000000	     0.92661350	     0.45202403	    -0.00029350	    -0.27338650	   2.20319854e+10	   5.26953220e+13	   0.00000000e+00	  -5.50000000e+15	  -5.44732671e+15	  -1.37709807e+04	  -2.42804192e+00	  -1.65079819e+01	   0.00000000e+00	   0.00000000e+00	  -1.89360238e+01	   1.04673554e+21	    3.90371004e+19	   3.60357759e+01	    9.55411969e-01	    8.95208897e+01
  66	       0.718702	     0.00000000	     0.91518515	     0.44063731	    -0.00039206	    -0.28481485	   2.20674243e+10	   3.40245682e+13	   0.00000000e+00	  -5.50000000e+15	  -5.46599750e+15	  -1.45673423e+04	  -2.54434000e+00	  -1.63916838e+01	   0.00000000e+00	   0.00000000e+00	  -1.89360238e+01	   1.09553937e+21	    3.90972905e+19	   3.58973657e+01	    9.60460151e-01	    8.95158415e+01
  67	       0.722735	     0.00000000	     0.90922968	     0.43471938	    -0.00045994	    -0.29077032	   2.20994316e+10	   2.71062079e+13	   0.00000000e+00	  -5.50000000e+15	  -5.47291589e+15	  -1.49664568e+04	  -2.63047880e+00	  -1.63055450e+01	   0.00000000e+00	   0.00000000e+00	  -1.89360238e+01	   1.12095500e+21	    3.91521476e+19	   3.58257630e+01	    9.62987959e-01	    8.95133137e+01
  68	       0.726768	     0.00000000	     0.90311315	     0.42865222	    -0.00054502	    -0.29688685	   2.21415989e+10	   2.14749747e+13	   0.00000000e+00	  -5.50000000e+15	  -5.47854717e+15	  -1.53660292e+04	  -2.70121442e+00	  -1.62348094e+01	   0.00000000e+00	   0.00000000e+00	  -1.89360238e+01	   1.14707494e+21	    3.92244870e+19	   3.57524955e+01	    9.65519875e-01	    8.95107818e+01
  69	       0.730801	     0.00000000	     0.89683538	     0.42243531	    -0.00065225	    -0.30316462	   2.21936873e+10	   1.69224893e+13	   0.00000000e+00	  -5.50000000e+15	  -5.48309970e+15	  -1.57659731e+04	  -2.77365588e+00	  -1.61623679e+01	   0.00000000e+00	   0.00000000e+00	  -1.89360238e+01	   1.17392148e+21	    3.93137286e+19	   3.56775169e+01	    9.68057012e-01	    8.95082447e+01
  70	       0.734834	     0.00000000	     0.89039625	     0.41606818	    -0.00078806	    -0.30960375	   2.22554720e+10	   1.32669019e+13	   0.00000000e+00	  -5.50000000e+15	  -5.48675535e+15	  -1.61662165e+04	  -2.85721896e+00	  -1.60788048e+01	   0.00000000e+00	   0.00000000e+00	  -1.89360238e+01	   1.20151772e+21	    3.94192695e+19	   3.56007796e+01	    9.70600441e-01	    8.95057012e+01
  71	       0.740880	     0.00000000	     0.88044059	     0.40624149	    -0.00106464	    -0.31955941	   2.23665702e+10	   9.12996945e+12	   0.00000000e+00	  -5.50000000e+15	  -5.49089240e+15	  -1.67666651e+04	  -2.96247342e+00	  -1.59735504e+01	   0.00000000e+00	   0.00000000e+00	  -1.89360238e+01	   1.24434529e+21	    3.96079704e+19	   3.54823287e+01	    9.74427656e-01	    8.95018740e+01
  72	       0.746926	     0.00000000	     0.87012175	     0.39607495	    -0.00146564	    -0.32987825	   2.24984771e+10	   6.22537752e+12	   0.00000000e+00	  -5.50000000e+15	  -5.49379712e+15	  -1.73674988e+04	  -3.08131366e+00	  -1.58547101e+01	   0.00000000e+00	   0.00000000e+00	  -1.89360238e+01	   1.28899575e+21	    3.98297140e+19	   3.53596414e+01	    9.78274748e-01	    8.94980269e+01
  73	       0.752972	     0.00000000	     0.85943955	     0.38556735	    -0.00205154	    -0.34056045	   2.26506641e+10	   4.21569970e+12	   0.00000000e+00	  -5.50000000e+15	  -5.49580695e+15	  -1.79686014e+04	  -3.20454828e+00	  -1.57314755e+01	   0.00000000e+00	   0.00000000e+00	  -1.89360238e+01	   1.33555770e+21	    4.00818554e+19	   3.52325367e+01	    9.82144791e-01	    8.94941569e+01
  74	       0.759018	     0.00000000	     0.84839385	     0.37471760	    -0.00291175	    -0.35160615	   2.28226763e+10	   2.84497316e+12	   0.00000000e+00	  -5.50000000e+15	  -5.49717785e+15	  -1.85698889e+04	  -3.33236414e+00	  -1.56036597e+01	   0.00000000e+00	   0.00000000e+00	  -1.89360238e+01	   1.38412449e+21	    4.03613894e+19	   3.51008251e+01	    9.86040581e-01	    8.94902611e+01
  75	       0.765064	     0.00000000	     0.83698456	     0.36352466	    -0.00417544	    -0.36301544	   2.30141218e+10	   1.92289419e+12	   0.00000000e+00	  -5.50000000e+15	  -5.49810012e+15	  -1.91713018e+04	  -3.46252855e+00	  -1.54734952e+01	   0.00000000e+00	   0.00000000e+00	  -1.89360238e+01	   1.43479453e+21	    4.06651329e+19	   3.49643075e+01	    9.89964620e-01	    8.94863371e+01
  76	       0.770675	     0.00000000	     0.82607092	     0.35282939	    -0.00586441	    -0.37392908	   2.32089826e+10	   1.34671268e+12	   0.00000000e+00	  -5.50000000e+15	  -5.49867650e+15	  -1.97295146e+04	  -3.59246239e+00	  -1.53435614e+01	   0.00000000e+00	   0.00000000e+00	  -1.89360238e+01	   1.48379064e+21	    4.09663784e+19	   3.48331339e+01	    9.93633485e-01	    8.94826682e+01
  77	       0.776286	     0.00000000	     0.81484404	     0.34183711	    -0.00823917	    -0.38515596	   2.34201583e+10	   9.56845050e+11	   0.00000000e+00	  -5.50000000e+15	  -5.49906658e+15	  -2.02877764e+04	  -3.72443275e+00	  -1.52115911e+01	   0.00000000e+00	   0.00000000e+00	  -1.89360238e+01	   1.53477473e+21	    4.12849158e+19	   3.46974668e+01	    9.97330205e-01	    8.94789715e+01
  78	       0.781897	     0.00000000	     0.80330392	     0.33054714	    -0.01151518	    -0.39669608	   2.36474589e+10	   6.95453123e+11	   0.00000000e+00	  -5.50000000e+15	  -5.49932819e+15	  -2.08460713e+04	  -3.86105003e+00	  -1.50749738e+01	   0.00000000e+00	   0.00000000e+00	  -1.89360238e+01	   1.58783848e+21	    4.16210768e+19	   3.45571234e+01	    1.00105635e+00	    8.94752453e+01
  79	       0.787508	     0.00000000	     0.79145052	     0.31895878	    -0.01591173	    -0.40854948	   2.38906858e+10	   5.21471438e+11	   0.00000000e+00	  -5.50000000e+15	  -5.49950242e+15	  -2.14043883e+04	  -3.98451375e+00	  -1.49515100e+01	   0.00000000e+00	   0.00000000e+00	  -1.89360238e+01	   1.64307820e+21	    4.19770680e+19	   3.44119124e+01	    1.00481360e+00	    8.94714881e+01
  80	       0.790314	     0.00000000	     0.78540635	     0.31305337	    -0.01858626	    -0.41459365	   2.40190326e+10	   4.57854788e+11	   0.00000000e+00	  -5.50000000e+15	  -5.49956616e+15	  -2.16835529e+04	  -4.07509956e+00	  -1.48609242e+01	   0.00000000e+00	   0.00000000e+00	  -1.89360238e+01	   1.67154549e+21	    4.21650585e+19	   3.43374258e+01	    1.00670446e+00	    8.94695972e+01
  81	       0.793119	     0.00000000	     0.77928385	     0.30707342	    -0.02160189	    -0.42071615	   2.41515882e+10	   4.06098656e+11	   0.00000000e+00	  -5.50000000e+15	  -5.49961805e+15	  -2.19627204e+04	  -4.16460709e+00	  -1.47714167e+01	   0.00000000e+00	   0.00000000e+00	  -1.89360238e+01	   1.70059513e+21	    4.23600275e+19	   3.42616467e+01	    1.00860391e+00	    8.94676978e+01
  82	       0.798278	     0.00000000	     0.76782161	     0.29588125	    -0.02806449	    -0.43217839	   2.44047377e+10	   3.34808903e+11	   0.00000000e+00	  -5.50000000e+15	  -5.49968960e+15	  -2.24760493e+04	  -4.28827509e+00	  -1.46477487e+01	   0.00000000e+00	   0.00000000e+00	  -1.89360238e+01	   1.75557566e+21	    4.27360522e+19	   3.41188346e+01	    1.01212016e+00	    8.94641815e+01
  83	       0.803437	     0.00000000	     0.75609457	     0.28443566	    -0.03568954	    -0.44390543	   2.46713895e+10	   2.85768411e+11	   0.00000000e+00	  -5.50000000e+15	  -5.49973890e+15	  -2.29893838e+04	  -4.43216927e+00	  -1.45038545e+01	   0.00000000e+00	   0.00000000e+00	  -1.89360238e+01	   1.81265769e+21	    4.31396670e+19	   3.39713919e+01	    1.01566862e+00	    8.94606330e+01
  84	       0.808595	     0.00000000	     0.74410271	     0.27273611	    -0.04439008	    -0.45589729	   2.49514113e+10	   2.51666191e+11	   0.00000000e+00	  -5.50000000e+15	  -5.49977329e+15	  -2.35027222e+04	  -4.56194946e+00	  -1.43740743e+01	   0.00000000e+00	   0.00000000e+00	  -1.89360238e+01	   1.87193208e+21	    4.35726860e+19	   3.38191413e+01	    1.01925166e+00	    8.94570500e+01
  85	       0.811175	     0.00000000	     0.73800747	     0.26679221	    -0.04909860	    -0.46199253	   2.50976317e+10	   2.38546084e+11	   0.00000000e+00	  -5.50000000e+15	  -5.49978655e+15	  -2.37593925e+04	  -4.65701146e+00	  -1.42790123e+01	   0.00000000e+00	   0.00000000e+00	  -1.89360238e+01	   1.90242097e+21	    4.38024764e+19	   3.37411615e+01	    1.02105687e+00	    8.94552448e+01
  86	       0.813754	     0.00000000	     0.73184603	     0.26078499	    -0.05402464	    -0.46815397	   2.52475225e+10	   2.27434835e+11	   0.00000000e+00	  -5.50000000e+15	  -5.49979781e+15	  -2.40160634e+04	  -4.73444834e+00	  -1.42015755e+01	   0.00000000e+00	   0.00000000e+00	  -1.89360238e+01	   1.93349400e+21	    4.40403279e+19	   3.36619097e+01	    1.02287174e+00	    8.94534299e+01
  87	       0.816333	     0.00000000	     0.72561839	     0.25471446	    -0.05914950	    -0.47438161	   2.54011456e+10	   2.17954283e+11	   0.00000000e+00	  -5.50000000e+15	  -5.49980745e+15	  -2.42727347e+04	  -4.81317151e+00	  -1.41228523e+01	   0.00000000e+00	   0.00000000e+00	  -1.89360238e+01	   1.96516377e+21	    4.42862501e+19	   3.35813617e+01	    1.02469661e+00	    8.94516051e+01
  88	       0.818913	     0.00000000	     0.71932454	     0.24858064	    -0.06445521	    -0.48067546	   2.55585773e+10	   2.09795490e+11	   0.00000000e+00	  -5.50000000e+15	  -5.49981576e+15	  -2.45294065e+04	  -4.90978858e+00	  -1.40262352e+01	   0.00000000e+00	   0.00000000e+00	  -1.89360238e+01	   1.99744318e+21	    4.45402369e+19	   3.34994924e+01	    1.02653180e+00	    8.94497699e+01
  89	       0.823612	     0.00000000	     0.70768694	     0.23723959	    -0.07454003	    -0.49231306	   2.58528951e+10	   1.97587233e+11	   0.00000000e+00	  -5.50000000e+15	  -5.49982827e+15	  -2.49970640e+04	  -5.04248988e+00	  -1.38935339e+01	   0.00000000e+00	   0.00000000e+00	  -1.89360238e+01	   2.05786711e+21	    4.50193053e+19	   3.33468368e+01	    1.02990313e+00	    8.94463985e+01
  90	       0.828312	     0.00000000	     0.69582955	     0.22568720	    -0.08508084	    -0.50417045	   2.61591356e+10	   1.87794283e+11	   0.00000000e+00	  -5.50000000e+15	  -5.49983836e+15	  -2.54647224e+04	  -5.17684054e+00	  -1.37591833e+01	   0.00000000e+00	   0.00000000e+00	  -1.89360238e+01	   2.12044152e+21	    4.55222438e+19	   3.31895511e+01	    1.03331142e+00	    8.94429903e+01
  91	       0.830662	     0.00000000	     0.68981845	     0.21983316	    -0.09049555	    -0.51018155	   2.63182639e+10	   1.83519338e+11	   0.00000000e+00	  -5.50000000e+15	  -5.49984280e+15	  -2.56985519e+04	  -5.27507391e+00	  -1.36609499e+01	   0.00000000e+00	   0.00000000e+00	  -1.89360238e+01	   2.15256195e+21	    4.57849063e+19	   3.31091259e+01	    1.03502997e+00	    8.94412717e+01
  92	       0.833011	     0.00000000	     0.68375239	     0.21392665	    -0.09600045	    -0.51624761	   2.64808782e+10	   1.79585999e+11	   0.00000000e+00	  -5.50000000e+15	  -5.49984689e+15	  -2.59323816e+04	  -5.35499037e+00	  -1.35810334e+01	   0.00000000e+00	   0.00000000e+00	  -1.89360238e+01	   2.18525262e+21	    4.60540505e+19	   3.30274809e+01	    1.03675854e+00	    8.94395431e+01
  93	       0.835361	     0.00000000	     0.67763140	     0.20796774	    -0.10158944	    -0.52236860	   2.66471180e+10	   1.75934745e+11	   0.00000000e+00	  -5.50000000e+15	  -5.49985071e+15	  -2.61662115e+04	  -5.43613811e+00	  -1.34998857e+01	   0.00000000e+00	   0.00000000e+00	  -1.89360238e+01	   2.21852490e+21	    4.63298090e+19	   3.29445943e+01	    1.03849736e+00	    8.94378043e+01
  94	       0.837711	     0.00000000	     0.67145545	     0.20195654	    -0.10725727	    -0.52854455	   2.68171577e+10	   1.72516879e+11	   0.00000000e+00	  -5.50000000e+15	  -5.49985430e+15	  -2.64000415e+04	  -5.51853899e+00	  -1.34174848e+01	   0.00000000e+00	   0.00000000e+00	  -1.89360238e+01	   2.25239039e+21	    4.66123855e+19	   3.28604441e+01	    1.04024669e+00	    8.94360550e+01
  95	       0.840061	     0.00000000	     0.66522456	     0.19589322	    -0.11299952	    -0.53477544	   2.69912177e+10	   1.69292610e+11	   0.00000000e+00	  -5.50000000e+15	  -5.49985770e+15	  -2.66338717e+04	  -5.60221529e+00	  -1.33338085e+01	   0.00000000e+00	   0.00000000e+00	  -1.89360238e+01	   2.28686098e+21	    4.69020730e+19	   3.27750077e+01	    1.04200679e+00	    8.94342949e+01
  96	       0.842411	     0.00000000	     0.65893873	     0.18977797	    -0.11881243	    -0.54106127	   2.71695782e+10	   1.66229470e+11	   0.00000000e+00	  -5.50000000e+15	  -5.49986094e+15	  -2.68677020e+04	  -5.70444051e+00	  -1.32315833e+01	   0.00000000e+00	   0.00000000e+00	  -1.89360238e+01	   2.32194879e+21	    4.71992770e+19	   3.26882621e+01	    1.04377794e+00	    8.94325237e+01
  97	       0.846654	     0.00000000	     0.64744836	     0.17860132	    -0.12948529	    -0.55255164	   2.75006744e+10	   1.61064519e+11	   0.00000000e+00	  -5.50000000e+15	  -5.49986644e+15	  -2.72899610e+04	  -5.84401140e+00	  -1.30920124e+01	   0.00000000e+00	   0.00000000e+00	  -1.89360238e+01	   2.38691522e+21	    4.77516943e+19	   3.25282132e+01	    1.04700521e+00	    8.94292965e+01
  98	       0.850897	     0.00000000	     0.63577882	     0.16725687	    -0.14036206	    -0.56422118	   2.78480407e+10	   1.56209167e+11	   0.00000000e+00	  -5.50000000e+15	  -5.49987164e+15	  -2.77122205e+04	  -6.00528316e+00	  -1.29307406e+01	   0.00000000e+00	   0.00000000e+00	  -1.89360238e+01	   2.45401024e+21	    4.83318780e+19	   3.23636757e+01	    1.05027098e+00	    8.94260307e+01
  99	       0.855140	     0.00000000	     0.62393009	     0.15574750	    -0.15143278	    -0.57606991	   2.82153156e+10	   1.51586602e+11	   0.00000000e+00	  -5.50000000e+15	  -5.49987663e+15	  -2.81344804e+04	  -6.17115031e+00	  -1.27648735e+01	   0.00000000e+00	   0.00000000e+00	  -1.89360238e+01	   2.52331207e+21	    4.89458305e+19	   3.21945022e+01	    1.05357734e+00	    8.94227243e+01
 100	       0.859384	     0.00000000	     0.61190219	     0.14407791	    -0.16269019	    -0.58809781	   2.86083735e+10	   1.47143531e+11	   0.00000000e+00	  -5.50000000e+15	  -5.49988146e+15	  -2.85567407e+04	  -6.32013505e+00	  -1.26158888e+01	   0.00000000e+00	   0.00000000e+00	  -1.89360238e+01	   2.59490211e+21	    4.96034508e+19	   3.20205399e+01	    1.05692692e+00	    8.94193748e+01
 101	       0.861505	     0.00000000	     0.60582105	     0.13818708	    -0.16838266	    -0.59417895	   2.88193632e+10	   1.44951891e+11	   0.00000000e+00	  -5.50000000e+15	  -5.49988387e+15	  -2.87678709e+04	  -6.42889214e+00	  -1.25071317e+01	   0.00000000e+00	   0.00000000e+00	  -1.89360238e+01	   2.63158153e+21	    4.99567073e+19	   3.19317188e+01	    1.05861889e+00	    8.94176828e+01
 102	       0.863627	     0.00000000	     0.59969511	     0.13225994	    -0.17412073	    -0.60030489	   2.90414244e+10	   1.42797286e+11	   0.00000000e+00	  -5.50000000e+15	  -5.49988624e+15	  -2.89790013e+04	  -6.53485013e+00	  -1.24011737e+01	   0.00000000e+00	   0.00000000e+00	  -1.89360238e+01	   2.66886500e+21	    5.03288007e+19	   3.18416407e+01	    1.06032318e+00	    8.94159785e+01
 103	       0.867425	     0.00000000	     0.58861600	     0.12156148	    -0.18451129	    -0.61138400	   2.94713820e+10	   1.39051098e+11	   0.00000000e+00	  -5.50000000e+15	  -5.49989042e+15	  -2.93569867e+04	  -6.67865971e+00	  -1.22573641e+01	   0.00000000e+00	   0.00000000e+00	  -1.89360238e+01	   2.73715730e+21	    5.10502748e+19	   3.16771625e+01	    1.06340764e+00	    8.94128940e+01
 104	       0.871224	     0.00000000	     0.57739332	     0.11076705	    -0.19504144	    -0.62260668	   2.99627361e+10	   1.35382319e+11	   0.00000000e+00	  -5.50000000e+15	  -5.49989458e+15	  -2.97349724e+04	  -6.84422401e+00	  -1.20917998e+01	   0.00000000e+00	   0.00000000e+00	  -1.89360238e+01	   2.80748703e+21	    5.18764716e+19	   3.15084666e+01	    1.06653919e+00	    8.94097625e+01
 105	       0.875022	     0.00000000	     0.56602707	     0.09990008	    -0.20570940	    -0.63397293	   3.05459376e+10	   1.31781019e+11	   0.00000000e+00	  -5.50000000e+15	  -5.49989876e+15	  -3.01129584e+04	  -7.01407687e+00	  -1.19219469e+01	   0.00000000e+00	   0.00000000e+00	  -1.89360238e+01	   2.87992211e+21	    5.28596670e+19	   3.13354272e+01	    1.06972578e+00	    8.94065759e+01
 106	       0.878821	     0.00000000	     0.55451725	     0.08899682	    -0.21651364	    -0.64548275	   3.12697597e+10	   1.28239426e+11	   0.00000000e+00	  -5.50000000e+15	  -5.49990303e+15	  -3.04909446e+04	  -7.18833646e+00	  -1.17476873e+01	   0.00000000e+00	   0.00000000e+00	  -1.89360238e+01	   2.95453296e+21	    5.40835986e+19	   3.11579138e+01	    1.07297953e+00	    8.94033221e+01
 107	       0.882619	     0.00000000	     0.54286385	     0.07811296	    -0.22745280	    -0.65713615	   3.22127804e+10	   1.24751307e+11	   0.00000000e+00	  -5.50000000e+15	  -5.49990746e+15	  -3.08689312e+04	  -7.36203529e+00	  -1.15739885e+01	   0.00000000e+00	   0.00000000e+00	  -1.89360238e+01	   3.03139253e+21	    5.56831286e+19	   3.09757920e+01	    1.07631919e+00	    8.93999825e+01
 108	       0.885991	     0.00000000	     0.53239876	     0.06853543	    -0.23727362	    -0.66760124	   3.33357932e+10	   1.21686362e+11	   0.00000000e+00	  -5.50000000e+15	  -5.49991165e+15	  -3.12044723e+04	  -7.52970093e+00	  -1.14063229e+01	   0.00000000e+00	   0.00000000e+00	  -1.89360238e+01	   3.10156627e+21	    5.75930050e+19	   3.08101503e+01	    1.07937860e+00	    8.93969231e+01
 109	       0.889363	     0.00000000	     0.52182054	     0.05912381	    -0.24719944	    -0.67817946	   3.48716545e+10	   1.18659460e+11	   0.00000000e+00	  -5.50000000e+15	  -5.49991621e+15	  -3.15400136e+04	  -7.69600247e+00	  -1.12400213e+01	   0.00000000e+00	   0.00000000e+00	  -1.89360238e+01	   3.17362632e+21	    6.02104573e+19	   3.06406671e+01	    1.08256029e+00	    8.93937414e+01
 110	       0.892734	     0.00000000	     0.51112918	     0.04999335	    -0.25722926	    -0.68887082	   3.70378670e+10	   1.15667039e+11	   0.00000000e+00	  -5.50000000e+15	  -5.49992137e+15	  -3.18755553e+04	  -7.86607839e+00	  -1.10699454e+01	   0.00000000e+00	   0.00000000e+00	  -1.89360238e+01	   3.24762919e+21	    6.39076535e+19	   3.04672389e+01	    1.08591253e+00	    8.93903891e+01
 111	       0.896106	     0.00000000	     0.50032468	     0.04129311	    -0.26736215	    -0.69967532	   4.01726635e+10	   1.12706211e+11	   0.00000000e+00	  -5.50000000e+15	  -5.49992747e+15	  -3.22110972e+04	  -8.03996129e+00	  -1.08960625e+01	   0.00000000e+00	   0.00000000e+00	  -1.89360238e+01	   3.32363319e+21	    6.92622952e+19	   3.02897593e+01	    1.08950924e+00	    8.93867924e+01
 112	       0.899478	     0.00000000	     0.48940703	     0.03320156	    -0.27759720	    -0.71059297	   4.48042132e+10	   1.09774668e+11	   0.00000000e+00	  -5.50000000e+15	  -5.49993503e+15	  -3.25466396e+04	  -8.21228705e+00	  -1.07237368e+01	   0.00000000e+00	   0.00000000e+00	  -1.89360238e+01	   3.40169855e+21	    7.71741963e+19	   3.01081185e+01	    1.09346426e+00	    8.93828374e+01
 113	       0.902447	     0.00000000	     0.47969916	     0.02673214	    -0.28669248	    -0.72030084	   5.07716935e+10	   1.07208689e+11	   0.00000000e+00	  -5.50000000e+15	  -5.49994356e+15	  -3.28421222e+04	  -8.37722204e+00	  -1.05588018e+01	   0.00000000e+00	   0.00000000e+00	  -1.89360238e+01	   3.47220001e+21	    8.73615855e+19	   2.99446302e+01	    1.09737757e+00	    8.93789241e+01
 114	       0.905417	     0.00000000	     0.46990355	     0.02100052	    -0.29586629	    -0.73009645	   5.93973677e+10	   1.04665512e+11	   0.00000000e+00	  -5.50000000e+15	  -5.49995473e+15	  -3.31376053e+04	  -8.53959879e+00	  -1.03964250e+01	   0.00000000e+00	   0.00000000e+00	  -1.89360238e+01	   3.54439197e+21	    1.02067000e+20	   2.97777481e+01	    1.10188293e+00	    8.93744187e+01
 115	       0.908386	     0.00000000	     0.46002020	     0.01609008	    -0.30511808	    -0.73997980	   7.19703185e+10	   1.02144151e+11	   0.00000000e+00	  -5.50000000e+15	  -5.49996983e+15	  -3.34330892e+04	  -8.70459243e+00	  -1.02314314e+01	   0.00000000e+00	   0.00000000e+00	  -1.89360238e+01	   3.61831945e+21	    1.23453214e+20	   2.96073907e+01	    1.10724668e+00	    8.93690550e+01
 116	       0.911355	     0.00000000	     0.45004911	     0.01203119	    -0.31444744	    -0.74995089	   9.04252878e+10	   9.96444478e+10	   0.00000000e+00	  -5.50000000e+15	  -5.49999078e+15	  -3.37285740e+04	  -8.87189238e+00	  -1.00641314e+01	   0.00000000e+00	   0.00000000e+00	  -1.89360238e+01	   3.69402878e+21	    1.54734186e+20	   2.94334744e+01	    1.11386307e+00	    8.93624386e+01
 117	       0.914325	     0.00000000	     0.43999029	     0.00879457	    -0.32385425	    -0.76000971	   1.17675343e+11	   9.71672566e+10	   0.00000000e+00	  -5.50000000e+15	  -5.50002051e+15	  -3.40240601e+04	  -9.04492193e+00	  -9.89110189e+00	   0.00000000e+00	   0.00000000e+00	  -1.89360238e+01	   3.77156761e+21	    2.00678302e+20	   2.92559132e+01	    1.12231617e+00	    8.93539855e+01
 118	       0.917568	     0.00000000	     0.42890231	     0.00610262	    -0.33421992	    -0.77109769	   1.62731356e+11	   9.44948436e+10	   0.00000000e+00	  -5.50000000e+15	  -5.50006824e+15	  -3.43468355e+04	  -9.22684524e+00	  -9.70917859e+00	   0.00000000e+00	   0.00000000e+00	  -1.89360238e+01	   3.85841539e+21	    2.76002755e+20	   2.90576841e+01	    1.13470048e+00	    8.93416012e+01
 119	       0.920811	     0.00000000	     0.41770963	     0.00414765	    -0.34467888	    -0.78229037	   2.32471734e+11	   9.18554999e+10	   0.00000000e+00	  -5.50000000e+15	  -5.50014062e+15	  -3.46696145e+04	  -9.41231734e+00	  -9.52370649e+00	   0.00000000e+00	   0.00000000e+00	  -1.89360238e+01	   3.94757057e+21	    3.91025386e+20	   2.88548824e+01	    1.15203006e+00	    8.93242716e+01
 120	       0.924055	     0.00000000	     0.40641227	     0.00276991	    -0.35523363	    -0.79358773	   3.40960230e+11	   8.92591802e+10	   0.00000000e+00	  -5.50000000e+15	  -5.50025170e+15	  -3.49923988e+04	  -9.59494407e+00	  -9.34107979e+00	   0.00000000e+00	   0.00000000e+00	  -1.89360239e+01	   4.03910111e+21	    5.66209662e+20	   2.86473865e+01	    1.17689929e+00	    8.92994024e+01
 121	       0.927298	     0.00000000	     0.39501020	     0.00182234	    -0.36588865	    -0.80498980	   5.10512169e+11	   8.67214053e+10	   0.00000000e+00	  -5.50000000e+15	  -5.50042379e+15	  -3.53151914e+04	  -9.76527513e+00	  -9.17074875e+00	   0.00000000e+00	   0.00000000e+00	  -1.89360239e+01	   4.13307712e+21	    8.31077195e+20	   2.84350711e+01	    1.21320119e+00	    8.92631005e+01
 122	       0.930112	     0.00000000	     0.38503387	     0.00125391	    -0.37521756	    -0.81496613	   7.34106203e+11	   8.45805136e+10	   0.00000000e+00	  -5.50000000e+15	  -5.50064953e+15	  -3.55952307e+04	  -9.91417247e+00	  -9.02185148e+00	   0.00000000e+00	   0.00000000e+00	  -1.89360239e+01	   4.21664012e+21	    1.16438800e+21	   2.82468817e+01	    1.25817581e+00	    8.92181259e+01
 123	       0.932926	     0.00000000	     0.37497874	     0.00085495	    -0.38463586	    -0.82502126	   1.06579803e+12	   8.25261974e+10	   0.00000000e+00	  -5.50000000e+15	  -5.50098327e+15	  -3.58752841e+04	  -1.00432474e+01	  -8.89277665e+00	   0.00000000e+00	   0.00000000e+00	  -1.89360240e+01	   4.30214660e+21	    1.62751711e+21	   2.80548817e+01	    1.32110092e+00	    8.91552008e+01
 124	       0.935740	     0.00000000	     0.36484481	     0.00057789	    -0.39415448	    -0.83515519	   1.55939502e+12	   8.05887133e+10	   0.00000000e+00	  -5.50000000e+15	  -5.50147881e+15	  -3.61553587e+04	  -1.01516585e+01	  -8.78436570e+00	   0.00000000e+00	   0.00000000e+00	  -1.89360242e+01	   4.38964655e+21	    2.25422385e+21	   2.78589825e+01	    1.40858920e+00	    8.90677125e+01
 125	       0.938554	     0.00000000	     0.35463207	     0.00038731	    -0.40378854	    -0.84536793	   2.29619661e+12	   7.88080812e+10	   0.00000000e+00	  -5.50000000e+15	  -5.50221739e+15	  -3.64354647e+04	  -1.02338874e+01	  -8.70213724e+00	   0.00000000e+00	   0.00000000e+00	  -1.89360246e+01	   4.47919133e+21	    3.07097447e+21	   2.76590930e+01	    1.52861073e+00	    8.89476909e+01
 126	       0.941786	     0.00000000	     0.34280298	     0.00024204	    -0.41502243	    -0.85719702	   3.60516194e+12	   7.70176742e+10	   0.00000000e+00	  -5.50000000e+15	  -5.50352814e+15	  -3.67572941e+04	  -1.02766789e+01	  -8.65934652e+00	   0.00000000e+00	   0.00000000e+00	  -1.89360254e+01	   4.58464729e+21	    4.24895717e+21	   2.74244228e+01	    1.71812971e+00	    8.87581720e+01
 127	       0.945018	     0.00000000	     0.33086986	     0.00014963	    -0.42646876	    -0.86913014	   5.69470522e+12	   7.55836620e+10	   0.00000000e+00	  -5.50000000e+15	  -5.50561912e+15	  -3.70792229e+04	  -1.02610182e+01	  -8.67500868e+00	   0.00000000e+00	   0.00000000e+00	  -1.89360269e+01	   4.69295378e+21	    5.63357515e+21	   2.71842182e+01	    1.97399651e+00	    8.85023052e+01
 128	       0.948251	     0.00000000	     0.31883266	     0.00009155	    -0.43816305	    -0.88116734	   9.04354264e+12	   7.45895546e+10	   0.00000000e+00	  -5.50000000e+15	  -5.50896895e+15	  -3.74013108e+04	  -1.01812221e+01	  -8.75480730e+00	   0.00000000e+00	   0.00000000e+00	  -1.89360294e+01	   4.80419588e+21	    7.11184563e+21	   2.69383292e+01	    2.30398582e+00	    8.81723158e+01
 129	       0.951017	     0.00000000	     0.30844609	     0.00005967	    -0.44839556	    -0.89155391	   1.34886165e+13	   7.41471838e+10	   0.00000000e+00	  -5.50000000e+15	  -5.51341447e+15	  -3.76772134e+04	  -1.00494091e+01	  -8.88662366e+00	   0.00000000e+00	   0.00000000e+00	  -1.89360328e+01	   4.90181746e+21	    8.34777384e+21	   2.67232192e+01	    2.64661046e+00	    8.78296912e+01
 130	       0.953784	     0.00000000	     0.29798314	     0.00003865	    -0.45883869	    -0.90201686	   2.01864023e+13	   7.40904716e+10	   0.00000000e+00	  -5.50000000e+15	  -5.52011231e+15	  -3.79533949e+04	  -9.87374574e+00	  -9.06229168e+00	   0.00000000e+00	   0.00000000e+00	  -1.89360374e+01	   5.00171108e+21	    9.48209844e+21	   2.65037317e+01	    3.04176595e+00	    8.74345357e+01
 131	       0.956551	     0.00000000	     0.28744374	     0.00002490	    -0.46949197	    -0.91255626	   3.03078097e+13	   7.44169520e+10	   0.00000000e+00	  -5.50000000e+15	  -5.53023339e+15	  -3.82299975e+04	  -9.66419562e+00	  -9.27184749e+00	   0.00000000e+00	   0.00000000e+00	  -1.89360431e+01	   5.10393501e+21	    1.04798005e+22	   2.62797648e+01	    3.48417259e+00	    8.69921291e+01
 132	       0.958905	     0.00000000	     0.27841576	     0.00001708	    -0.47871825	    -0.92158424	   4.29344243e+13	   7.49888858e+10	   0.00000000e+00	  -5.50000000e+15	  -5.54285944e+15	  -3.84658346e+04	  -9.44029242e+00	  -9.49575702e+00	   0.00000000e+00	   0.00000000e+00	  -1.89360494e+01	   5.19279394e+21	    1.12196214e+22	   2.60855948e+01	    3.89336818e+00	    8.65829335e+01
 133	       0.961260	     0.00000000	     0.26933220	     0.00001169	    -0.48808054	    -0.93066780	   6.09578544e+13	   7.58002540e+10	   0.00000000e+00	  -5.50000000e+15	  -5.56088205e+15	  -3.87023245e+04	  -9.20246173e+00	  -9.73359467e+00	   0.00000000e+00	   0.00000000e+00	  -1.89360564e+01	   5.28342114e+21	    1.18689966e+22	   2.58880402e+01	    4.32876044e+00	    8.61475412e+01
 134	       0.963614	     0.00000000	     0.26019287	     0.00000801	    -0.49756842	    -0.93980713	   8.67395666e+13	   7.68272398e+10	   0.00000000e+00	  -5.50000000e+15	  -5.58666274e+15	  -3.89397473e+04	  -8.96935157e+00	  -9.96671183e+00	   0.00000000e+00	   0.00000000e+00	  -1.89360634e+01	   5.37585531e+21	    1.24434928e+22	   2.56870335e+01	    4.78723180e+00	    8.56890699e+01
 135	       0.965108	     0.00000000	     0.25436368	     0.00000630	    -0.50365281	    -0.94563632	   1.08625875e+14	   7.75879858e+10	   0.00000000e+00	  -5.50000000e+15	  -5.60854829e+15	  -3.90910684e+04	  -8.77255464e+00	  -1.01635148e+01	   0.00000000e+00	   0.00000000e+00	  -1.89360694e+01	   5.43547251e+21	    1.27780490e+22	   2.55576481e+01	    5.08907270e+00	    8.53872290e+01
 136	       0.966602	     0.00000000	     0.24851183	     0.00000496	    -0.50978014	    -0.95148817	   1.36155567e+14	   7.84176407e+10	   0.00000000e+00	  -5.50000000e+15	  -5.63607715e+15	  -3.92430573e+04	  -8.59377028e+00	  -1.03423047e+01	   0.00000000e+00	   0.00000000e+00	  -1.89360749e+01	   5.49584376e+21	    1.30927817e+22	   2.54268266e+01	    5.39868403e+00	    8.50776176e+01
 137	       0.968096	     0.00000000	     0.24263722	     0.00000392	    -0.51594797	    -0.95736278	   1.70814263e+14	   7.93104761e+10	   0.00000000e+00	  -5.50000000e+15	  -5.67073495e+15	  -3.93958868e+04	  -8.40910197e+00	  -1.05269787e+01	   0.00000000e+00	   0.00000000e+00	  -1.89360807e+01	   5.55697953e+21	    1.33912317e+22	   2.52945511e+01	    5.71563367e+00	    8.47606680e+01
 138	       0.969590	     0.00000000	     0.23673971	     0.00000311	    -0.52215406	    -0.96326029	   2.14486901e+14	   8.02610289e+10	   0.00000000e+00	  -5.50000000e+15	  -5.71440664e+15	  -3.95497750e+04	  -8.18594744e+00	  -1.07501402e+01	   0.00000000e+00	   0.00000000e+00	  -1.89360877e+01	   5.61889046e+21	    1.36765199e+22	   2.51608029e+01	    6.03956925e+00	    8.44367324e+01
 139	       0.972106	     0.00000000	     0.22675676	     0.00000213	    -0.53267978	    -0.97324324	   3.15340410e+14	   8.19607916e+10	   0.00000000e+00	  -5.50000000e+15	  -5.81525845e+15	  -3.98121959e+04	  -7.88714044e+00	  -1.10489566e+01	   0.00000000e+00	   0.00000000e+00	  -1.89360970e+01	   5.72492355e+21	    1.41315687e+22	   2.49322007e+01	    6.59996186e+00	    8.38763398e+01
 140	       0.974622	     0.00000000	     0.21670722	     0.00000149	    -0.54330169	    -0.98329278	   4.64815882e+14	   8.37922197e+10	   0.00000000e+00	  -5.50000000e+15	  -5.96473209e+15	  -4.00803143e+04	  -7.55595918e+00	  -1.13801482e+01	   0.00000000e+00	   0.00000000e+00	  -1.89361074e+01	   5.83323784e+21	    1.45678216e+22	   2.46992790e+01	    7.17831612e+00	    8.32979856e+01
 141	       0.976731	     0.00000000	     0.20823116	     0.00000114	    -0.55227602	    -0.99176884	   6.44766656e+14	   8.54198454e+10	   0.00000000e+00	  -5.50000000e+15	  -6.14468124e+15	  -4.03113333e+04	  -7.24217149e+00	  -1.16939456e+01	   0.00000000e+00	   0.00000000e+00	  -1.89361171e+01	   5.92582248e+21	    1.49255700e+22	   2.45006527e+01	    7.67649891e+00	    8.27998028e+01
 142	       0.978839	     0.00000000	     0.19970566	     0.00000089	    -0.56130944	    -1.00029434	   8.96097083e+14	   8.71115269e+10	   0.00000000e+00	  -5.50000000e+15	  -6.39600997e+15	  -4.05505800e+04	  -6.94669156e+00	  -1.19894347e+01	   0.00000000e+00	   0.00000000e+00	  -1.89361263e+01	   6.02008012e+21	    1.52779680e+22	   2.42988705e+01	    8.18667702e+00	    8.22896247e+01
 143	       0.980600	     0.00000000	     0.19254806	     0.00000074	    -0.56889700	    -1.00745194	   1.18133258e+15	   8.85696933e+10	   0.00000000e+00	  -5.50000000e+15	  -6.68124401e+15	  -4.07588804e+04	  -6.66966898e+00	  -1.22664658e+01	   0.00000000e+00	   0.00000000e+00	  -1.89361347e+01	   6.10008403e+21	    1.55703551e+22	   2.41279392e+01	    8.62173261e+00	    8.18545691e+01
 144	       0.982361	     0.00000000	     0.18535299	     0.00000064	    -0.57652366	    -1.01464701	   1.55961839e+15	   9.00579619e+10	   0.00000000e+00	  -5.50000000e+15	  -7.05952834e+15	  -4.09777497e+04	  -6.41105870e+00	  -1.25250839e+01	   0.00000000e+00	   0.00000000e+00	  -1.89361426e+01	   6.18129699e+21	    1.58609849e+22	   2.39547342e+01	    9.06501052e+00	    8.14112912e+01
 145	       0.983826	     0.00000000	     0.17933520	     0.00000057	    -0.58290106	    -1.02066480	   1.96754313e+15	   9.13171114e+10	   0.00000000e+00	  -5.50000000e+15	  -7.46745181e+15	  -4.11703099e+04	  -6.17037791e+00	  -1.27657719e+01	   0.00000000e+00	   0.00000000e+00	  -1.89361498e+01	   6.24981693e+21	    1.61021389e+22	   2.38088391e+01	    9.44013881e+00	    8.10361629e+01
 146	       0.985291	     0.00000000	     0.17328841	     0.00000052	    -0.58930572	    -1.02671159	   2.48494519e+15	   9.25876193e+10	   0.00000000e+00	  -5.50000000e+15	  -7.98485260e+15	  -4.13751355e+04	  -5.89831041e+00	  -1.30378475e+01	   0.00000000e+00	   0.00000000e+00	  -1.89361579e+01	   6.31919976e+21	    1.63420836e+22	   2.36613255e+01	    9.82091341e+00	    8.06553883e+01
 147	       0.987723	     0.00000000	     0.16318265	     0.00000046	    -0.59999425	    -1.03681735	   3.67088201e+15	   9.46945292e+10	   0.00000000e+00	  -5.50000000e+15	  -9.17078732e+15	  -4.17526113e+04	  -5.55847492e+00	  -1.33776929e+01	   0.00000000e+00	   0.00000000e+00	  -1.89361678e+01	   6.43630784e+21	    1.67343856e+22	   2.34128295e+01	    1.04652915e+01	    8.00110102e+01
 148	       0.989738	     0.00000000	     0.15473761	     0.00000043	    -0.60891236	    -1.04526239	   5.08601280e+15	   9.64400445e+10	   0.00000000e+00	  -5.50000000e+15	  -1.05859164e+16	  -4.21126843e+04	  -5.21998915e+00	  -1.37161884e+01	   0.00000000e+00	   0.00000000e+00	  -1.89361776e+01	   6.53517469e+21	    1.70552729e+22	   2.32035122e+01	    1.10105463e+01	    7.94657554e+01
 149	       0.991404	     0.00000000	     0.14769279	     0.00000041	    -0.61633660	    -1.05230721	   6.67583357e+15	   9.78632312e+10	   0.00000000e+00	  -5.50000000e+15	  -1.21757357e+16	  -4.24558554e+04	  -4.93448006e+00	  -1.40017056e+01	   0.00000000e+00	   0.00000000e+00	  -1.89361857e+01	   6.61826280e+21	    1.73149018e+22	   2.30279279e+01	    1.14693513e+01	    7.90069504e+01
 150	       0.992782	     0.00000000	     0.14182213	     0.00000040	    -0.62250916	    -1.05817787	   8.37423768e+15	   9.90106645e+10	   0.00000000e+00	  -5.50000000e+15	  -1.38741387e+16	  -4.27805673e+04	  -4.69482876e+00	  -1.42413637e+01	   0.00000000e+00	   0.00000000e+00	  -1.89361924e+01	   6.68786192e+21	    1.75232139e+22	   2.28810746e+01	    1.18538428e+01	    7.86224589e+01
 151	       0.993922	     0.00000000	     0.13693145	     0.00000040	    -0.62763895	    -1.06306855	   1.01146923e+16	   9.99289684e+10	   0.00000000e+00	  -5.50000000e+15	  -1.56145924e+16	  -4.30845314e+04	  -4.49432336e+00	  -1.44418746e+01	   0.00000000e+00	   0.00000000e+00	  -1.89361980e+01	   6.74604257e+21	    1.76894025e+22	   2.27584697e+01	    1.21752118e+01	    7.83010899e+01
 152	       0.994865	     0.00000000	     0.13285536	     0.00000039	    -0.63190407	    -1.06714464	   1.18386205e+16	   1.00660918e+11	   0.00000000e+00	  -5.50000000e+15	  -1.73385198e+16	  -4.33657031e+04	  -4.32685954e+00	  -1.46093431e+01	   0.00000000e+00	   0.00000000e+00	  -1.89362026e+01	   6.79463634e+21	    1.78215868e+22	   2.26561745e+01	    1.24434851e+01	    7.80328166e+01
 153	       0.995647	     0.00000000	     0.12945393	     0.00000039	    -0.63545501	    -1.07054607	   1.35000899e+16	   1.01243667e+11	   0.00000000e+00	  -5.50000000e+15	  -1.89999887e+16	  -4.36228305e+04	  -4.18703449e+00	  -1.47491719e+01	   0.00000000e+00	   0.00000000e+00	  -1.89362064e+01	   6.83523527e+21	    1.79266760e+22	   2.25707834e+01	    1.26674478e+01	    7.78088539e+01
 154	       0.996297	     0.00000000	     0.12660952	     0.00000039	    -0.63841800	    -1.07339048	   1.50671815e+16	   1.01708282e+11	   0.00000000e+00	  -5.50000000e+15	  -2.05670798e+16	  -4.38556361e+04	  -4.07016499e+00	  -1.48660446e+01	   0.00000000e+00	   0.00000000e+00	  -1.89362096e+01	   6.86920363e+21	    1.80103802e+22	   2.24993896e+01	    1.28546632e+01	    7.76216385e+01
 155	       0.996840	     0.00000000	     0.12422375	     0.00000038	    -0.64089827	    -1.07577625	   1.65210192e+16	   1.02080051e+11	   0.00000000e+00	  -5.50000000e+15	  -2.20209172e+16	  -4.40647505e+04	  -3.97225637e+00	  -1.49639559e+01	   0.00000000e+00	   0.00000000e+00	  -1.89362122e+01	   6.89769718e+21	    1.80773129e+22	   2.24395385e+01	    1.30115532e+01	    7.74647484e+01
 156	       0.997295	     0.00000000	     0.12221475	     0.00000038	    -0.64298305	    -1.07778525	   1.78535260e+16	   1.02379159e+11	   0.00000000e+00	  -5.50000000e+15	  -2.33534237e+16	  -4.42515174e+04	  -3.88994332e+00	  -1.50462711e+01	   0.00000000e+00	   0.00000000e+00	  -1.89362144e+01	   6.92168601e+21	    1.81311398e+22	   2.23891748e+01	    1.31435122e+01	    7.73327895e+01
 157	       0.997679	     0.00000000	     0.12051467	     0.00000038	    -0.64474437	    -1.07948533	   1.90647546e+16	   1.02621509e+11	   0.00000000e+00	  -5.50000000e+15	  -2.45646520e+16	  -4.44177592e+04	  -3.82041748e+00	  -1.51157988e+01	   0.00000000e+00	   0.00000000e+00	  -1.89362163e+01	   6.94197836e+21	    1.81747398e+22	   2.23465896e+01	    1.32550334e+01	    7.72212683e+01
 158	       0.998004	     0.00000000	     0.11906747	     0.00000038	    -0.64624149	    -1.08093253	   2.01603457e+16	   1.02819519e+11	   0.00000000e+00	  -5.50000000e+15	  -2.56602428e+16	  -4.45655599e+04	  -3.76135171e+00	  -1.51748661e+01	   0.00000000e+00	   0.00000000e+00	  -1.89362178e+01	   6.95924382e+21	    1.82103562e+22	   2.23103695e+01	    1.33498361e+01	    7.71264656e+01
 159	       0.998282	     0.00000000	     0.11782702	     0.00000038	    -0.64752305	    -1.08217298	   2.11493951e+16	   1.02982840e+11	   0.00000000e+00	  -5.50000000e+15	  -2.66492921e+16	  -4.46970899e+04	  -3.71082738e+00	  -1.52253918e+01	   0.00000000e+00	   0.00000000e+00	  -1.89362192e+01	   6.97403476e+21	    1.82397301e+22	   2.22793498e+01	    1.34309849e+01	    7.70453168e+01
 160	       0.998521	     0.00000000	     0.11675539	     0.00000038	    -0.64862889	    -1.08324461	   2.20428205e+16	   1.03118959e+11	   0.00000000e+00	  -5.50000000e+15	  -2.75427173e+16	  -4.48144805e+04	  -3.66726778e+00	  -1.52689526e+01	   0.00000000e+00	   0.00000000e+00	  -1.89362204e+01	   6.98680563e+21	    1.82642103e+22	   2.22525736e+01	    1.35009976e+01	    7.69753041e+01
 161	       0.998729	     0.00000000	     0.11582142	     0.00000038	    -0.64959166	    -1.08417858	   2.28522048e+16	   1.03233684e+11	   0.00000000e+00	  -5.50000000e+15	  -2.83521015e+16	  -4.49197439e+04	  -3.62937918e+00	  -1.53068421e+01	   0.00000000e+00	   0.00000000e+00	  -1.89362213e+01	   6.99792982e+21	    1.82848429e+22	   2.22292552e+01	    1.35619403e+01	    7.69143614e+01
 162	       0.998912	     0.00000000	     0.11499949	     0.00000038	    -0.65043812	    -1.08500051	   2.35890421e+16	   1.03331535e+11	   0.00000000e+00	  -5.50000000e+15	  -2.90889387e+16	  -4.50147298e+04	  -3.59610016e+00	  -1.53401221e+01	   0.00000000e+00	   0.00000000e+00	  -1.89362222e+01	   7.00771420e+21	    1.83024410e+22	   2.22087493e+01	    1.36155084e+01	    7.68607933e+01
 163	       0.999074	     0.00000000	     0.11426850	     0.00000038	    -0.65119029	    -1.08573150	   2.42642945e+16	   1.03416041e+11	   0.00000000e+00	  -5.50000000e+15	  -2.97641911e+16	  -4.51011089e+04	  -3.56655786e+00	  -1.53696651e+01	   0.00000000e+00	   0.00000000e+00	  -1.89362230e+01	   7.01641148e+21	    1.83176398e+22	   2.21905248e+01	    1.36630965e+01	    7.68132052e+01
 164	       0.999220	     0.00000000	     0.11361098	     0.00000038	    -0.65186632	    -1.08638902	   2.48881775e+16	   1.03489976e+11	   0.00000000e+00	  -5.50000000e+15	  -3.03880740e+16	  -4.51803757e+04	  -3.54003171e+00	  -1.53961920e+01	   0.00000000e+00	   0.00000000e+00	  -1.89362238e+01	   7.02423066e+21	    1.83309382e+22	   2.21741428e+01	    1.37058563e+01	    7.67704454e+01
 165	       0.999353	     0.00000000	     0.11301236	     0.00000038	    -0.65248134	    -1.08698764	   2.54701044e+16	   1.03555537e+11	   0.00000000e+00	  -5.50000000e+15	  -3.09700008e+16	  -4.52538629e+04	  -3.51592241e+00	  -1.54203019e+01	   0.00000000e+00	   0.00000000e+00	  -1.89362244e+01	   7.03134582e+21	    1.83427313e+22	   2.21592380e+01	    1.37447460e+01	    7.67315557e+01
 166	       0.999474	     0.00000000	     0.11246039	     0.00000038	    -0.65304805	    -1.08753961	   2.60187400e+16	   1.03614482e+11	   0.00000000e+00	  -5.50000000e+15	  -3.15186364e+16	  -4.53227644e+04	  -3.49372653e+00	  -1.54424983e+01	   0.00000000e+00	   0.00000000e+00	  -1.89362249e+01	   7.03790348e+21	    1.83533352e+22	   2.21455027e+01	    1.37805710e+01	    7.66957307e+01
 167	       0.999588	     0.00000000	     0.11194456	     0.00000038	    -0.65357731	    -1.08805544	   2.65421302e+16	   1.03668235e+11	   0.00000000e+00	  -5.50000000e+15	  -3.20420266e+16	  -4.53881619e+04	  -3.47301441e+00	  -1.54632110e+01	   0.00000000e+00	   0.00000000e+00	  -1.89362254e+01	   7.04402892e+21	    1.83630059e+22	   2.21326742e+01	    1.38140191e+01	    7.66622826e+01
 168	       0.999696	     0.00000000	     0.11145568	     0.00000038	    -0.65407861	    -1.08854432	   2.70478857e+16	   1.03717970e+11	   0.00000000e+00	  -5.50000000e+15	  -3.25477820e+16	  -4.54510568e+04	  -3.45341105e+00	  -1.54828149e+01	   0.00000000e+00	   0.00000000e+00	  -1.89362260e+01	   7.04983163e+21	    1.83719547e+22	   2.21205230e+01	    1.38456908e+01	    7.66306109e+01
 169	       0.999799	     0.00000000	     0.11098548	     0.00000038	    -0.65456048	    -1.08901452	   2.75434162e+16	   1.03764677e+11	   0.00000000e+00	  -5.50000000e+15	  -3.30433125e+16	  -4.55124036e+04	  -3.43457945e+00	  -1.55016470e+01	   0.00000000e+00	   0.00000000e+00	  -1.89362265e+01	   7.05541021e+21	    1.83803596e+22	   2.21088423e+01	    1.38761256e+01	    7.66001761e+01
 170	       0.999900	     0.00000000	     0.11052617	     0.00000038	    -0.65503090	    -1.08947383	   2.80362187e+16	   1.03809216e+11	   0.00000000e+00	  -5.50000000e+15	  -3.35361149e+16	  -4.55731492e+04	  -3.41620450e+00	  -1.55200224e+01	   0.00000000e+00	   0.00000000e+00	  -1.89362269e+01	   7.06085692e+21	    1.83883755e+22	   2.20974389e+01	    1.39058281e+01	    7.65704736e+01
 171	       1.000000	     0.00000000	     0.11007014	     0.00000038	    -0.65549769	    -1.08992986	   2.85342385e+16	   1.03852362e+11	   0.00000000e+00	  -5.50000000e+15	  -3.40341346e+16	  -4.56338278e+04	  -3.40709274e+00	  -1.55291343e+01	   0.00000000e+00	   0.00000000e+00	  -1.89362271e+01	   7.06626234e+21	    1.83961416e+22	   2.20861231e+01	    1.39352925e+01	    7.65410092e+01
 172	       1.000000	     0.00000000	     0.16007014	     0.00000036	    -0.65781023	    -0.93992986	   4.13961287e+15	   2.78916109e+14	   0.00000000e+00	   1.00000000e+17	   9.61393032e+16	  -4.56341126e+04	  -3.38196326e+00	  -1.55542650e+01	   0.00000000e+00	   0.00000000e+00	  -1.89362283e+01	   8.79487561e+21	    6.92068703e+22	   2.20861231e+01	    1.39352925e+01	    7.65410092e+01
 173	       1.000100	     0.00000000	     0.15961467	     0.00000036	    -0.65781041	    -0.94038533	   4.21305497e+15	   2.74055883e+14	   0.00000000e+00	   1.00000000e+17	   9.60610009e+16	  -4.54603044e+04	  -3.36593573e+00	  -1.55702934e+01	   0.00000000e+00	   0.00000000e+00	  -1.89362292e+01	   8.80192295e+21	    6.91225479e+22	   2.20720281e+01	    1.40460943e+01	    7.64302073e+01
 174	       1.000200	     0.00000000	     0.15915917	     0.00000036	    -0.65781059	    -0.94084083	   4.28780476e+15	   2.69280093e+14	   0.00000000e+00	   1.00000000e+17	   9.59814753e+16	  -4.52858905e+04	  -3.33383723e+00	  -1.56023937e+01	   0.00000000e+00	   0.00000000e+00	  -1.89362309e+01	   8.80900425e+21	    6.90371624e+22	   2.20578667e+01	    1.41571920e+01	    7.63191097e+01
 175	       1.000302	     0.00000000	     0.15870022	     0.00000036	    -0.65781077	    -0.94129978	   4.36446185e+15	   2.64552362e+14	   0.00000000e+00	   1.00000000e+17	   9.59000905e+16	  -4.51096222e+04	  -3.30153449e+00	  -1.56346982e+01	   0.00000000e+00	   0.00000000e+00	  -1.89362327e+01	   8.81617346e+21	    6.89500549e+22	   2.20435312e+01	    1.42694247e+01	    7.62068770e+01
 176	       1.000405	     0.00000000	     0.15823449	     0.00000036	    -0.65781097	    -0.94176551	   4.44365235e+15	   2.59839688e+14	   0.00000000e+00	   1.00000000e+17	   9.58161873e+16	  -4.49301983e+04	  -3.26879477e+00	  -1.56674398e+01	   0.00000000e+00	   0.00000000e+00	  -1.89362345e+01	   8.82348414e+21	    6.88605508e+22	   2.20289144e+01	    1.43836187e+01	    7.60926830e+01
 177	       1.000512	     0.00000000	     0.15775864	     0.00000036	    -0.65781117	    -0.94224136	   4.52604862e+15	   2.55111310e+14	   0.00000000e+00	   1.00000000e+17	   9.57290627e+16	  -4.47462954e+04	  -3.23538589e+00	  -1.57008505e+01	   0.00000000e+00	   0.00000000e+00	  -1.89362364e+01	   8.83099120e+21	    6.87679395e+22	   2.20139068e+01	    1.45006131e+01	    7.59756886e+01
 178	       1.000621	     0.00000000	     0.15726921	     0.00000036	    -0.65781138	    -0.94273079	   4.61238942e+15	   2.50337847e+14	   0.00000000e+00	   1.00000000e+17	   9.56379484e+16	  -4.45565318e+04	  -3.20107001e+00	  -1.57351683e+01	   0.00000000e+00	   0.00000000e+00	  -1.89362383e+01	   8.83875235e+21	    6.86714541e+22	   2.19983931e+01	    1.46212823e+01	    7.58550193e+01
 179	       1.000735	     0.00000000	     0.15676257	     0.00000036	    -0.65781161	    -0.94323743	   4.70350179e+15	   2.45490641e+14	   0.00000000e+00	   1.00000000e+17	   9.55419889e+16	  -4.43594333e+04	  -3.16559824e+00	  -1.57706421e+01	   0.00000000e+00	   0.00000000e+00	  -1.89362403e+01	   8.84682964e+21	    6.85702509e+22	   2.19822495e+01	    1.47465580e+01	    7.57297437e+01
 180	       1.000854	     0.00000000	     0.15623482	     0.00000036	    -0.65781185	    -0.94376518	   4.80032536e+15	   2.40541280e+14	   0.00000000e+00	   1.00000000e+17	   9.54402159e+16	  -4.41533995e+04	  -3.12870551e+00	  -1.58075369e+01	   0.00000000e+00	   0.00000000e+00	  -1.89362424e+01	   8.85529085e+21	    6.84633873e+22	   2.19653408e+01	    1.48774497e+01	    7.55988519e+01
 181	       1.000980	     0.00000000	     0.15568172	     0.00000036	    -0.65781211	    -0.94431828	   4.90394015e+15	   2.35461271e+14	   0.00000000e+00	   1.00000000e+17	   9.53315211e+16	  -4.39366706e+04	  -3.09010602e+00	  -1.58461385e+01	   0.00000000e+00	   0.00000000e+00	  -1.89362446e+01	   8.86421107e+21	    6.83497981e+22	   2.19475173e+01	    1.50150662e+01	    7.54612355e+01
 182	       1.001113	     0.00000000	     0.15509861	     0.00000035	    -0.65781239	    -0.94490139	   5.01559885e+15	   2.30221871e+14	   0.00000000e+00	   1.00000000e+17	   9.52146230e+16	  -4.37072926e+04	  -3.04948895e+00	  -1.58867579e+01	   0.00000000e+00	   0.00000000e+00	  -1.89362469e+01	   8.87367427e+21	    6.82282685e+22	   2.19286115e+01	    1.51606362e+01	    7.53156654e+01
 183	       1.001255	     0.00000000	     0.15448036	     0.00000035	    -0.65781270	    -0.94551964	   5.13676507e+15	   2.24794067e+14	   0.00000000e+00	   1.00000000e+17	   9.50880290e+16	  -4.34630816e+04	  -3.00651454e+00	  -1.59297348e+01	   0.00000000e+00	   0.00000000e+00	  -1.89362494e+01	   8.88377500e+21	    6.80974044e+22	   2.19084353e+01	    1.53155313e+01	    7.51607704e+01
 184	       1.001407	     0.00000000	     0.15382127	     0.00000035	    -0.65781304	    -0.94617873	   5.26915873e+15	   2.19148735e+14	   0.00000000e+00	   1.00000000e+17	   9.49499900e+16	  -4.32015870e+04	  -2.96081079e+00	  -1.59754412e+01	   0.00000000e+00	   0.00000000e+00	  -1.89362520e+01	   8.89462022e+21	    6.79555985e+22	   2.18867755e+01	    1.54812876e+01	    7.49950141e+01
 185	       1.001571	     0.00000000	     0.15311505	     0.00000035	    -0.65781342	    -0.94688495	   5.41481071e+15	   2.13257004e+14	   0.00000000e+00	   1.00000000e+17	   9.47984463e+16	  -4.29200528e+04	  -2.91197093e+00	  -1.60242839e+01	   0.00000000e+00	   0.00000000e+00	  -1.89362548e+01	   8.90633129e+21	    6.78009915e+22	   2.18633906e+01	    1.56596295e+01	    7.48166722e+01
 186	       1.001749	     0.00000000	     0.15235471	     0.00000035	    -0.65781385	    -0.94764529	   5.57612876e+15	   2.07090834e+14	   0.00000000e+00	   1.00000000e+17	   9.46309621e+16	  -4.26153788e+04	  -2.85955187e+00	  -1.60767060e+01	   0.00000000e+00	   0.00000000e+00	  -1.89362579e+01	   8.91904612e+21	    6.76314285e+22	   2.18380062e+01	    1.58524930e+01	    7.46238086e+01
 187	       1.001942	     0.00000000	     0.15153254	     0.00000035	    -0.65781432	    -0.94846746	   5.75597740e+15	   2.00623859e+14	   0.00000000e+00	   1.00000000e+17	   9.44446465e+16	  -4.22840809e+04	  -2.80307440e+00	  -1.61331868e+01	   0.00000000e+00	   0.00000000e+00	  -1.89362612e+01	   8.93292146e+21	    6.74444091e+22	   2.18103108e+01	    1.60620492e+01	    7.44142525e+01
 188	       1.002154	     0.00000000	     0.15064007	     0.00000035	    -0.65781487	    -0.94935993	   5.95777521e+15	   1.93832509e+14	   0.00000000e+00	   1.00000000e+17	   9.42360573e+16	  -4.19222535e+04	  -2.74202554e+00	  -1.61942393e+01	   0.00000000e+00	   0.00000000e+00	  -1.89362649e+01	   8.94813536e+21	    6.72370317e+22	   2.17799504e+01	    1.62907255e+01	    7.41855761e+01
 189	       1.002387	     0.00000000	     0.14966806	     0.00000035	    -0.65781549	    -0.95033194	   6.18561330e+15	   1.86697431e+14	   0.00000000e+00	   1.00000000e+17	   9.40010841e+16	  -4.15255337e+04	  -2.67586404e+00	  -1.62604048e+01	   0.00000000e+00	   0.00000000e+00	  -1.89362689e+01	   8.96488977e+21	    6.70059316e+22	   2.17465242e+01	    1.65412266e+01	    7.39350751e+01
 190	       1.002644	     0.00000000	     0.14860654	     0.00000034	    -0.65781620	    -0.95139346	   6.44439993e+15	   1.79205191e+14	   0.00000000e+00	   1.00000000e+17	   9.37348053e+16	  -4.10890723e+04	  -2.60402992e+00	  -1.63322434e+01	   0.00000000e+00	   0.00000000e+00	  -1.89362733e+01	   8.98341326e+21	    6.67472129e+22	   2.17095787e+01	    1.68165493e+01	    7.36597524e+01
 191	       1.002929	     0.00000000	     0.14744482	     0.00000034	    -0.65781703	    -0.95255518	   6.74003677e+15	   1.71350227e+14	   0.00000000e+00	   1.00000000e+17	   9.34313135e+16	  -4.06075122e+04	  -2.52595965e+00	  -1.64103185e+01	   0.00000000e+00	   0.00000000e+00	  -1.89362781e+01	   9.00396384e+21	    6.64563764e+22	   2.16686026e+01	    1.71199934e+01	    7.33563082e+01
 192	       1.003244	     0.00000000	     0.14617166	     0.00000034	    -0.65781800	    -0.95382834	   7.07963335e+15	   1.63136978e+14	   0.00000000e+00	   1.00000000e+17	   9.30835036e+16	  -4.00749803e+04	  -2.44110831e+00	  -1.64951751e+01	   0.00000000e+00	   0.00000000e+00	  -1.89362835e+01	   9.02683173e+21	    6.61282462e+22	   2.16230213e+01	    1.74551633e+01	    7.30211383e+01
 193	       1.003595	     0.00000000	     0.14477541	     0.00000034	    -0.65781914	    -0.95522459	   7.47176638e+15	   1.54582030e+14	   0.00000000e+00	   1.00000000e+17	   9.26828157e+16	  -3.94850975e+04	  -2.34898085e+00	  -1.65873085e+01	   0.00000000e+00	   0.00000000e+00	  -1.89362894e+01	   9.05234220e+21	    6.57569000e+22	   2.15721917e+01	    1.78259586e+01	    7.26503431e+01
 194	       1.003986	     0.00000000	     0.14324428	     0.00000034	    -0.65782049	    -0.95675572	   7.92679097e+15	   1.45716102e+14	   0.00000000e+00	   1.00000000e+17	   9.22189251e+16	  -3.88310136e+04	  -2.24917433e+00	  -1.66871216e+01	   0.00000000e+00	   0.00000000e+00	  -1.89362959e+01	   9.08085819e+21	    6.53356126e+22	   2.15153972e+01	    1.82365500e+01	    7.22397517e+01
 195	       1.004422	     0.00000000	     0.14156671	     0.00000034	    -0.65782211	    -0.95843329	   8.45720898e+15	   1.36585611e+14	   0.00000000e+00	   1.00000000e+17	   9.16793766e+16	  -3.81054749e+04	  -2.14143372e+00	  -1.67948695e+01	   0.00000000e+00	   0.00000000e+00	  -1.89363032e+01	   9.11278278e+21	    6.48568269e+22	   2.14518433e+01	    1.86913371e+01	    7.17849645e+01
 196	       1.004909	     0.00000000	     0.13973182	     0.00000034	    -0.65782405	    -0.96026818	   9.07809623e+15	   1.27253509e+14	   0.00000000e+00	   1.00000000e+17	   9.10491573e+16	  -3.73009339e+04	  -2.02572311e+00	  -1.69105881e+01	   0.00000000e+00	   0.00000000e+00	  -1.89363112e+01	   9.14856123e+21	    6.43121734e+22	   2.13806541e+01	    1.91948837e+01	    7.12814180e+01
 197	       1.005452	     0.00000000	     0.13772997	     0.00000033	    -0.65782640	    -0.96227003	   9.80758312e+15	   1.17799092e+14	   0.00000000e+00	   1.00000000e+17	   9.03102160e+16	  -3.64097132e+04	  -1.90231438e+00	  -1.70340057e+01	   0.00000000e+00	   0.00000000e+00	  -1.89363201e+01	   9.18868266e+21	    6.36925705e+22	   2.13008695e+01	    1.97518268e+01	    7.07244749e+01
 198	       1.006058	     0.00000000	     0.13555350	     0.00000033	    -0.65782927	    -0.96444650	   1.06673695e+16	   1.08316495e+14	   0.00000000e+00	   1.00000000e+17	   8.94409470e+16	  -3.54242353e+04	  -1.77189377e+00	  -1.71644361e+01	   0.00000000e+00	   0.00000000e+00	  -1.89363299e+01	   9.23368102e+21	    6.29884475e+22	   2.12114443e+01	    2.03667577e+01	    7.01095440e+01
 199	       1.006734	     0.00000000	     0.13319750	     0.00000033	    -0.65783278	    -0.96680250	   1.16832330e+16	   9.89117189e+13	   0.00000000e+00	   1.00000000e+17	   8.84156787e+16	  -3.43373310e+04	  -1.63568531e+00	  -1.73006554e+01	   0.00000000e+00	   0.00000000e+00	  -1.89363407e+01	   9.28413529e+21	    6.21901435e+22	   2.11112483e+01	    2.10440728e+01	    6.94322288e+01
 200	       1.007486	     0.00000000	     0.13066073	     0.00000033	    -0.65783711	    -0.96933927	   1.28854562e+16	   8.96981674e+13	   0.00000000e+00	   1.00000000e+17	   8.72042420e+16	  -3.31426418e+04	  -1.49558662e+00	  -1.74407660e+01	   0.00000000e+00	   0.00000000e+00	  -1.89363526e+01	   9.34066879e+21	    6.12885411e+22	   2.09990691e+01	    2.17877984e+01	    6.86885033e+01
 201	       1.008321	     0.00000000	     0.12794660	     0.00000033	    -0.65784247	    -0.97205340	   1.43090481e+16	   8.07909285e+13	   0.00000000e+00	   1.00000000e+17	   8.57717428e+16	  -3.18351231e+04	  -1.35430834e+00	  -1.75820572e+01	   0.00000000e+00	   0.00000000e+00	  -1.89363656e+01	   9.40394727e+21	    6.02759862e+22	   2.08736169e+01	    2.26013938e+01	    6.78749079e+01
 202	       1.009248	     0.00000000	     0.12506406	     0.00000033	    -0.65784915	    -0.97493594	   1.59935740e+16	   7.23002568e+13	   0.00000000e+00	   1.00000000e+17	   8.40787263e+16	  -3.04116568e+04	  -1.21550218e+00	  -1.77208775e+01	   0.00000000e+00	   0.00000000e+00	  -1.89363797e+01	   9.47467576e+21	    5.91475139e+22	   2.07335323e+01	    2.34875489e+01	    6.69887527e+01
 203	       1.010272	     0.00000000	     0.12202851	     0.00000033	    -0.65785750	    -0.97797149	   1.79823308e+16	   6.43249259e+13	   0.00000000e+00	   1.00000000e+17	   8.20819941e+16	  -2.88717623e+04	  -1.08385624e+00	  -1.78525388e+01	   0.00000000e+00	   0.00000000e+00	  -1.89363950e+01	   9.55359394e+21	    5.79023369e+22	   2.05773969e+01	    2.44479950e+01	    6.60283066e+01
 204	       1.011402	     0.00000000	     0.11886242	     0.00000033	    -0.65786794	    -0.98113758	   2.03205426e+16	   5.69462384e+13	   0.00000000e+00	   1.00000000e+17	   7.97364036e+16	  -2.72183825e+04	  -9.65130420e-01	  -1.79712811e+01	   0.00000000e+00	   0.00000000e+00	  -1.89364115e+01	   9.64146977e+21	    5.65454437e+22	   2.04037473e+01	    2.54833556e+01	    6.49929461e+01
 205	       1.012643	     0.00000000	     0.11559566	     0.00000033	    -0.65788101	    -0.98440434	   2.30522236e+16	   5.02234544e+13	   0.00000000e+00	   1.00000000e+17	   7.69979998e+16	  -2.54586884e+04	  -8.66102003e-01	  -1.80703272e+01	   0.00000000e+00	   0.00000000e+00	  -1.89364292e+01	   9.73909136e+21	    5.50890302e+22	   2.02110930e+01	    2.65930687e+01	    6.38832330e+01
 206	       1.014001	     0.00000000	     0.11226528	     0.00000033	    -0.65789732	    -0.98773472	   2.62154299e+16	   4.41912206e+13	   0.00000000e+00	   1.00000000e+17	   7.38287613e+16	  -2.36048105e+04	  -7.94396308e-01	  -1.81420518e+01	   0.00000000e+00	   0.00000000e+00	  -1.89364481e+01	   9.84725686e+21	    5.35533714e+22	   1.99979379e+01	    2.77754066e+01	    6.27008951e+01
 207	       1.015483	     0.00000000	     0.10891479	     0.00000033	    -0.65791761	    -0.99108521	   2.98358542e+16	   3.88592759e+13	   0.00000000e+00	   1.00000000e+17	   7.02030051e+16	  -2.16743633e+04	  -7.58190295e-01	  -1.81782778e+01	   0.00000000e+00	   0.00000000e+00	  -1.89364681e+01	   9.96676230e+21	    5.19667156e+22	   1.97628059e+01	    2.90276083e+01	    6.14486934e+01
 208	       1.017091	     0.00000000	     0.10559261	     0.00000033	    -0.65794267	    -0.99440739	   3.39191656e+16	   3.42143417e+13	   0.00000000e+00	   1.00000000e+17	   6.61150488e+16	  -1.96905917e+04	  -7.65799633e-01	  -1.81706895e+01	   0.00000000e+00	   0.00000000e+00	  -1.89364891e+01	   1.00983871e+22	    5.03639075e+22	   1.95042704e+01	    3.03461183e+01	    6.01301834e+01
 209	       1.018830	     0.00000000	     0.10234993	     0.00000032	    -0.65797332	    -0.99765007	   3.84431346e+16	   3.02237670e+13	   0.00000000e+00	   1.00000000e+17	   6.15870891e+16	  -1.76819582e+04	  -8.25186610e-01	  -1.81113246e+01	   0.00000000e+00	   0.00000000e+00	  -1.89365112e+01	   1.02428777e+22	    4.87837372e+22	   1.92209877e+01	    3.17268982e+01	    5.87494034e+01
 210	       1.020700	     0.00000000	     0.09923790	     0.00000032	    -0.65801037	    -1.00076210	   4.33512596e+16	   2.68402730e+13	   0.00000000e+00	   1.00000000e+17	   5.66755807e+16	  -1.56810238e+04	  -9.43449105e-01	  -1.79930851e+01	   0.00000000e+00	   0.00000000e+00	  -1.89365342e+01	   1.04009287e+22	    4.72653899e+22	   1.89117343e+01	    3.31657568e+01	    5.73105448e+01
 211	       1.022702	     0.00000000	     0.09630450	     0.00000032	    -0.65805450	    -1.00369550	   4.85500167e+16	   2.40070682e+13	   0.00000000e+00	   1.00000000e+17	   5.14739904e+16	  -1.37225736e+04	  -1.12636089e+00	  -1.78101972e+01	   0.00000000e+00	   0.00000000e+00	  -1.89365581e+01	   1.05731620e+22	    4.58446826e+22	   1.85754471e+01	    3.46586335e+01	    5.58176682e+01
 212	       1.024833	     0.00000000	     0.09359143	     0.00000032	    -0.65810616	    -1.00640857	   5.39116186e+16	   2.16626867e+13	   0.00000000e+00	   1.00000000e+17	   4.61100441e+16	  -1.18410958e+04	  -1.37802518e+00	  -1.75585576e+01	   0.00000000e+00	   0.00000000e+00	  -1.89365828e+01	   1.07601045e+22	    4.45508632e+22	   1.82112661e+01	    3.62017791e+01	    5.42745226e+01
 213	       1.027090	     0.00000000	     0.09113152	     0.00000032	    -0.65816549	    -1.00886848	   5.92830581e+16	   1.97450864e+13	   0.00000000e+00	   1.00000000e+17	   4.07366870e+16	  -1.00679072e+04	  -1.70067898e+00	  -1.72359293e+01	   0.00000000e+00	   0.00000000e+00	  -1.89366083e+01	   1.09621641e+22	    4.34045643e+22	   1.78185794e+01	    3.77918029e+01	    5.26844988e+01
 214	       1.029467	     0.00000000	     0.08894689	     0.00000032	    -0.65823226	    -1.01105311	   6.45004278e+16	   1.81947740e+13	   0.00000000e+00	   1.00000000e+17	   3.55177670e+16	  -8.42836343e+03	  -2.09465477e+00	  -1.68419797e+01	   0.00000000e+00	   0.00000000e+00	  -1.89366345e+01	   1.11796049e+22	    4.24171536e+22	   1.73970677e+01	    3.94255865e+01	    5.10507152e+01
 215	       1.031955	     0.00000000	     0.08704850	     0.00000032	    -0.65830580	    -1.01295150	   6.94056833e+16	   1.69569326e+13	   0.00000000e+00	   1.00000000e+17	   3.06112736e+16	  -6.93963202e+03	  -2.55847726e+00	  -1.63781841e+01	   0.00000000e+00	   0.00000000e+00	  -1.89366614e+01	   1.14125224e+22	    4.15913538e+22	   1.69467482e+01	    4.11000934e+01	    4.93762083e+01
 216	       1.034545	     0.00000000	     0.08543674	     0.00000032	    -0.65838502	    -1.01456326	   7.38620278e+16	   1.59826750e+13	   0.00000000e+00	   1.00000000e+17	   2.61539549e+16	  -5.60940558e+03	  -3.08905535e+00	  -1.58476336e+01	   0.00000000e+00	   0.00000000e+00	  -1.89366889e+01	   1.16608196e+22	    4.09227709e+22	   1.64680153e+01	    4.28121221e+01	    4.76641796e+01
 217	       1.037226	     0.00000000	     0.08410326	     0.00000032	    -0.65846849	    -1.01589674	   7.77644610e+16	   1.52296235e+13	   0.00000000e+00	   1.00000000e+17	   2.22507686e+16	  -4.43571594e+03	  -3.68192399e+00	  -1.52547931e+01	   0.00000000e+00	   0.00000000e+00	  -1.89367170e+01	   1.19241848e+22	    4.04018953e+22	   1.59616767e+01	    4.45580542e+01	    4.59182474e+01
 218	       1.039982	     0.00000000	     0.08303351	     0.00000032	    -0.65855453	    -1.01696649	   8.10436230e+16	   1.46620332e+13	   0.00000000e+00	   1.00000000e+17	   1.89710390e+16	  -3.40775524e+03	  -4.33149481e+00	  -1.46052509e+01	   0.00000000e+00	   0.00000000e+00	  -1.89367457e+01	   1.22020733e+22	    4.00162014e+22	   1.54289812e+01	    4.63336448e+01	    4.41426569e+01
 219	       1.042800	     0.00000000	     0.08220961	     0.00000031	    -0.65864133	    -1.01779039	   8.36631212e+16	   1.42506411e+13	   0.00000000e+00	   1.00000000e+17	   1.63511294e+16	  -2.50741142e+03	  -5.03128569e+00	  -1.39054890e+01	   0.00000000e+00	   0.00000000e+00	  -1.89367747e+01	   1.24936931e+22	    3.97520772e+22	   1.48716375e+01	    4.81338865e+01	    4.23424152e+01
 220	       1.045662	     0.00000000	     0.08161314	     0.00000031	    -0.65872707	    -1.01838686	   8.56122025e+16	   1.39723828e+13	   0.00000000e+00	   1.00000000e+17	   1.44017699e+16	  -1.71114230e+03	  -5.77411227e+00	  -1.31626918e+01	   0.00000000e+00	   0.00000000e+00	  -1.89368040e+01	   1.27979974e+22	    3.95964364e+22	   1.42918201e+01	    4.99529681e+01	    4.05233336e+01
 221	       1.048551	     0.00000000	     0.08122752	     0.00000031	    -0.65881005	    -1.01877248	   8.68964053e+16	   1.38100607e+13	   0.00000000e+00	   1.00000000e+17	   1.31174047e+16	  -9.91851685e+02	  -6.55223692e+00	  -1.23845967e+01	   0.00000000e+00	   0.00000000e+00	  -1.89368336e+01	   1.31136839e+22	    3.95379491e+22	   1.36921614e+01	    5.17843284e+01	    3.86919732e+01
 222	       1.051449	     0.00000000	     0.08103974	     0.00000031	    -0.65888873	    -1.01896026	   8.75287132e+16	   1.37520123e+13	   0.00000000e+00	   1.00000000e+17	   1.24850388e+16	  -3.20551581e+02	  -7.35748148e+00	  -1.15793817e+01	   0.00000000e+00	   0.00000000e+00	  -1.89368632e+01	   1.34392040e+22	    3.95678836e+22	   1.30757273e+01	    5.36207965e+01	    3.68555051e+01
 223	       1.054338	     0.00000000	     0.08104141	     0.00000030	    -0.65896188	    -1.01895859	   8.75230592e+16	   1.37917938e+13	   0.00000000e+00	   1.00000000e+17	   1.24907326e+16	   3.32260064e+02	  -8.18131724e+00	  -1.07555755e+01	   0.00000000e+00	   0.00000000e+00	  -1.89368927e+01	   1.37727800e+22	    3.96805823e+22	   1.24459764e+01	    5.54547970e+01	    3.50215047e+01
 224	       1.057200	     0.00000000	     0.08122907	     0.00000030	    -0.65902852	    -1.01877093	   8.68911877e+16	   1.39278778e+13	   0.00000000e+00	   1.00000000e+17	   1.31227402e+16	   9.95456624e+02	  -9.01494957e+00	  -9.92197255e+00	   0.00000000e+00	   0.00000000e+00	  -1.89369221e+01	   1.41124330e+22	    3.98735990e+22	   1.18067020e+01	    5.72785935e+01	    3.31977081e+01
 225	       1.060018	     0.00000000	     0.08160378	     0.00000030	    -0.65908803	    -1.01839622	   8.56430991e+16	   1.41633513e+13	   0.00000000e+00	   1.00000000e+17	   1.43710643e+16	   1.69625948e+03	  -9.84941540e+00	  -9.08753579e+00	   0.00000000e+00	   0.00000000e+00	  -1.89369512e+01	   1.44560199e+22	    4.01475264e+22	   1.11619580e+01	    5.90845416e+01	    3.13917601e+01
 226	       1.062774	     0.00000000	     0.08217014	     0.00000029	    -0.65914008	    -1.01782986	   8.37906458e+16	   1.45055947e+13	   0.00000000e+00	   1.00000000e+17	   1.62238598e+16	   2.45921434e+03	  -1.06757091e+01	  -8.26127072e+00	   0.00000000e+00	   0.00000000e+00	  -1.89369798e+01	   1.48012791e+22	    4.05055346e+22	   1.05159717e+01	    6.08653200e+01	    2.96109816e+01
 227	       1.065455	     0.00000000	     0.08293470	     0.00000029	    -0.65918465	    -1.01706530	   8.13532980e+16	   1.49659167e+13	   0.00000000e+00	   1.00000000e+17	   1.86616679e+16	   3.30509835e+03	  -1.14849470e+01	  -7.45206079e+00	   0.00000000e+00	   0.00000000e+00	  -1.89370078e+01	   1.51458831e+22	    4.09526415e+22	   9.87304608e+00	    6.26141185e+01	    2.78621832e+01
 228	       1.068045	     0.00000000	     0.08390410	     0.00000028	    -0.65922202	    -1.01609590	   7.83646328e+16	   1.55591152e+13	   0.00000000e+00	   1.00000000e+17	   2.16509263e+16	   4.24977662e+03	  -1.22685744e+01	  -6.66846086e+00	   0.00000000e+00	   0.00000000e+00	  -1.89370352e+01	   1.54874949e+22	    4.14947439e+22	   9.23745525e+00	    6.43247624e+01	    2.61515393e+01
 229	       1.070533	     0.00000000	     0.08508294	     0.00000028	    -0.65925267	    -1.01491706	   7.48778207e+16	   1.63029283e+13	   0.00000000e+00	   1.00000000e+17	   2.51384822e+16	   5.30312414e+03	  -1.30186073e+01	  -5.91845454e+00	   0.00000000e+00	   0.00000000e+00	  -1.89370619e+01	   1.58238275e+22	    4.21374575e+22	   8.61333959e+00	    6.59917686e+01	    2.44845331e+01
 230	       1.072910	     0.00000000	     0.08647176	     0.00000027	    -0.65927726	    -1.01352824	   7.09684187e+16	   1.72173333e+13	   0.00000000e+00	   1.00000000e+17	   2.90487986e+16	   6.46820253e+03	  -1.37278979e+01	  -5.20918984e+00	   0.00000000e+00	   0.00000000e+00	  -1.89370877e+01	   1.61527014e+22	    4.28848458e+22	   8.00460406e+00	    6.76103338e+01	    2.28659679e+01
 231	       1.075167	     0.00000000	     0.08806541	     0.00000027	    -0.65929656	    -1.01193459	   6.67332809e+16	   1.83236525e+13	   0.00000000e+00	   1.00000000e+17	   3.32850428e+16	   7.74090047e+03	  -1.43903969e+01	  -4.54671577e+00	   0.00000000e+00	   0.00000000e+00	  -1.89371127e+01	   1.64720986e+22	    4.37381581e+22	   7.41482568e+00	    6.91762706e+01	    2.13000311e+01
 232	       1.077298	     0.00000000	     0.08985194	     0.00000026	    -0.65931138	    -1.01014806	   6.22853208e+16	   1.96434299e+13	   0.00000000e+00	   1.00000000e+17	   3.77343226e+16	   9.11019578e+03	  -1.50013889e+01	  -3.93574776e+00	   0.00000000e+00	   0.00000000e+00	  -1.89371367e+01	   1.67802099e+22	    4.46947296e+22	   6.84717434e+00	    7.06859115e+01	    1.97903902e+01
 233	       1.079300	     0.00000000	     0.09181228	     0.00000025	    -0.65932254	    -1.00818772	   5.77449779e+16	   2.11970685e+13	   0.00000000e+00	   1.00000000e+17	   4.22762192e+16	   1.05590842e+04	  -1.55576683e+01	  -3.37949144e+00	   0.00000000e+00	   0.00000000e+00	  -1.89371598e+01	   1.70754726e+22	    4.57472206e+22	   6.30435060e+00	    7.21360089e+01	    1.83402927e+01
 234	       1.081170	     0.00000000	     0.09392084	     0.00000025	    -0.65933078	    -1.00607916	   5.32301414e+16	   2.30022554e+13	   0.00000000e+00	   1.00000000e+17	   4.67928609e+16	   1.20660803e+04	  -1.60576314e+01	  -2.87955042e+00	   0.00000000e+00	   0.00000000e+00	  -1.89371818e+01	   1.73565985e+22	    4.68833560e+22	   5.78854288e+00	    7.35236561e+01	    1.69526455e+01
 235	       1.082909	     0.00000000	     0.09614666	     0.00000024	    -0.65933675	    -1.00385334	   4.88466344e+16	   2.50722599e+13	   0.00000000e+00	   1.00000000e+17	   5.11784379e+16	   1.36070759e+04	  -1.65012678e+01	  -2.43593502e+00	   0.00000000e+00	   0.00000000e+00	  -1.89372028e+01	   1.76225899e+22	    4.80862719e+22	   5.30140512e+00	    7.48462509e+01	    1.56300508e+01
 236	       1.084517	     0.00000000	     0.09845528	     0.00000023	    -0.65934102	    -1.00154472	   4.46810348e+16	   2.74142490e+13	   0.00000000e+00	   1.00000000e+17	   5.53463794e+16	   1.51572808e+04	  -1.68900468e+01	  -2.04717589e+00	   0.00000000e+00	   0.00000000e+00	  -1.89372227e+01	   1.78727439e+22	    4.93354730e+22	   4.84405470e+00	    7.61015110e+01	    1.43747907e+01
 237	       1.085999	     0.00000000	     0.10081076	     0.00000022	    -0.65934403	    -0.99918924	   4.07968069e+16	   3.00278149e+13	   0.00000000e+00	   1.00000000e+17	   5.92332209e+16	   1.66929827e+04	  -1.72267104e+01	  -1.71053106e+00	   0.00000000e+00	   0.00000000e+00	  -1.89372415e+01	   1.81066467e+22	    5.06082843e+22	   4.41708902e+00	    7.72875387e+01	    1.31887630e+01
 238	       1.087357	     0.00000000	     0.10317768	     0.00000022	    -0.65934613	    -0.99682232	   3.72337863e+16	   3.29039289e+13	   0.00000000e+00	   1.00000000e+17	   6.27991177e+16	   1.81929357e+04	  -1.75149972e+01	  -1.42226197e+00	   0.00000000e+00	   0.00000000e+00	  -1.89372592e+01	   1.83241577e+22	    5.18815685e+22	   4.02061841e+00	    7.84029194e+01	    1.20733823e+01
 239	       1.088598	     0.00000000	     0.10552297	     0.00000021	    -0.65934758	    -0.99447703	   3.40103450e+16	   3.60245141e+13	   0.00000000e+00	   1.00000000e+17	   6.60256795e+16	   1.96392821e+04	  -1.77593307e+01	  -1.17794503e+00	   0.00000000e+00	   0.00000000e+00	  -1.89372757e+01	   1.85253854e+22	    5.31334290e+22	   3.65431203e+00	    7.94468309e+01	    1.10294708e+01
 240	       1.089728	     0.00000000	     0.10781724	     0.00000020	    -0.65934858	    -0.99218276	   3.11272140e+16	   3.93627587e+13	   0.00000000e+00	   1.00000000e+17	   6.89121487e+16	   2.10180096e+04	  -1.79645077e+01	  -9.72783440e-01	   0.00000000e+00	   0.00000000e+00	  -1.89372911e+01	   1.87106588e+22	    5.43446373e+22	   3.31745331e+00	    8.04191394e+01	    1.00571622e+01
 241	       1.090752	     0.00000000	     0.11003575	     0.00000019	    -0.65934926	    -0.98996425	   2.85719514e+16	   4.28841913e+13	   0.00000000e+00	   1.00000000e+17	   7.14709328e+16	   2.23190099e+04	  -1.81354167e+01	  -8.01888635e-01	   0.00000000e+00	   0.00000000e+00	  -1.89373054e+01	   1.88804935e+22	    5.54996053e+22	   3.00900119e+00	    8.13204603e+01	    9.15584137e+00
 242	       1.091679	     0.00000000	     0.11215882	     0.00000019	    -0.65934973	    -0.98784118	   2.63232737e+16	   4.65484219e+13	   0.00000000e+00	   1.00000000e+17	   7.37232747e+16	   2.35358394e+04	  -1.82768082e+01	  -6.60510365e-01	   0.00000000e+00	   0.00000000e+00	  -1.89373185e+01	   1.90355571e+22	    5.65868434e+22	   2.72765368e+00	    8.21521725e+01	    8.32412914e+00
 243	       1.092514	     0.00000000	     0.11417190	     0.00000018	    -0.65935005	    -0.98582810	   2.43547749e+16	   5.03113543e+13	   0.00000000e+00	   1.00000000e+17	   7.56955365e+16	   2.46652903e+04	  -1.83931252e+01	  -5.44205476e-01	   0.00000000e+00	   0.00000000e+00	  -1.89373307e+01	   1.91766342e+22	    5.75989447e+22	   2.47191080e+00	    8.29163842e+01	    7.55991748e+00
 244	       1.093266	     0.00000000	     0.11606532	     0.00000017	    -0.65935028	    -0.98393468	   2.26378318e+16	   5.41276141e+13	   0.00000000e+00	   1.00000000e+17	   7.74162958e+16	   2.57068639e+04	  -1.84883961e+01	  -4.48945591e-01	   0.00000000e+00	   0.00000000e+00	  -1.89373417e+01	   1.93045930e+22	    5.85322117e+22	   2.24013418e+00	    8.36158548e+01	    6.86044688e+00
 245	       1.093942	     0.00000000	     0.11783379	     0.00000016	    -0.65935043	    -0.98216621	   2.11436912e+16	   5.79529235e+13	   0.00000000e+00	   1.00000000e+17	   7.89142617e+16	   2.66622196e+04	  -1.85661807e+01	  -3.71171129e-01	   0.00000000e+00	   0.00000000e+00	  -1.89373518e+01	   1.94203545e+22	    5.93860652e+22	   2.03060159e+00	    8.42538859e+01	    6.22241573e+00
 246	       1.094548	     0.00000000	     0.11947578	     0.00000016	    -0.65935053	    -0.98052422	   1.98448436e+16	   6.17461872e+13	   0.00000000e+00	   1.00000000e+17	   8.02169026e+16	   2.75346493e+04	  -1.86295581e+01	  -3.07802961e-01	   0.00000000e+00	   0.00000000e+00	  -1.89373610e+01	   1.95248653e+22	    6.01623638e+22	   1.84155498e+00	    8.48341940e+01	    5.64210767e+00
 247	       1.095091	     0.00000000	     0.12099284	     0.00000015	    -0.65935061	    -0.97900716	   1.87158335e+16	   6.54711233e+13	   0.00000000e+00	   1.00000000e+17	   8.13496377e+16	   2.83286057e+04	  -1.86811455e+01	  -2.56223904e-01	   0.00000000e+00	   0.00000000e+00	  -1.89373694e+01	   1.96190743e+22	    6.08647328e+22	   1.67124139e+00	    8.53607777e+01	    5.11552402e+00
 248	       1.095578	     0.00000000	     0.12238899	     0.00000014	    -0.65935066	    -0.97761101	   1.77336578e+16	   6.90973543e+13	   0.00000000e+00	   1.00000000e+17	   8.23354396e+16	   2.90492997e+04	  -1.87231357e+01	  -2.14241238e-01	   0.00000000e+00	   0.00000000e+00	  -1.89373769e+01	   1.97039133e+22	    6.14979673e+22	   1.51794644e+00	    8.58377909e+01	    4.63851082e+00
 249	       1.096014	     0.00000000	     0.12367001	     0.00000014	    -0.65935070	    -0.97632999	   1.68778826e+16	   7.26009515e+13	   0.00000000e+00	   1.00000000e+17	   8.31947184e+16	   2.97023701e+04	  -1.87573445e+01	  -1.80039260e-01	   0.00000000e+00	   0.00000000e+00	  -1.89373838e+01	   1.97802819e+22	    6.20675360e+22	   1.38002058e+00	    8.62694288e+01	    4.20687283e+00
 250	       1.096405	     0.00000000	     0.12484294	     0.00000013	    -0.65935073	    -0.97515706	   1.61305811e+16	   7.59644893e+13	   0.00000000e+00	   1.00000000e+17	   8.39453834e+16	   3.02936228e+04	  -1.87852614e+01	  -1.52128558e-01	   0.00000000e+00	   0.00000000e+00	  -1.89373900e+01	   1.98490358e+22	    6.25791969e+22	   1.25589864e+00	    8.66598316e+01	    3.81647008e+00
 251	       1.096756	     0.00000000	     0.12591560	     0.00000013	    -0.65935075	    -0.97408440	   1.54761682e+16	   7.91767072e+13	   0.00000000e+00	   1.00000000e+17	   8.46030085e+16	   3.08288317e+04	  -1.88080991e+01	  -1.29296453e-01	   0.00000000e+00	   0.00000000e+00	  -1.89373956e+01	   1.99109792e+22	    6.30387129e+22	   1.14411331e+00	    8.70130065e+01	    3.46329517e+00
 252	       1.097071	     0.00000000	     0.12689618	     0.00000012	    -0.65935076	    -0.97310382	   1.49011833e+16	   8.22318921e+13	   0.00000000e+00	   1.00000000e+17	   8.51810486e+16	   3.13135945e+04	  -1.88268394e+01	  -1.10561262e-01	   0.00000000e+00	   0.00000000e+00	  -1.89374006e+01	   1.99668595e+22	    6.34516564e+22	   1.04330334e+00	    8.73327703e+01	    3.14353135e+00
 253	       1.097356	     0.00000000	     0.12779298	     0.00000012	    -0.65935077	    -0.97220702	   1.43940544e+16	   8.51290927e+13	   0.00000000e+00	   1.00000000e+17	   8.56910747e+16	   3.17532318e+04	  -1.88422735e+01	  -9.51317365e-02	   0.00000000e+00	   0.00000000e+00	  -1.89374052e+01	   2.00173649e+22	    6.38232821e+22	   9.52217367e-01	    8.76227087e+01	    2.85359296e+00
 254	       1.097613	     0.00000000	     0.12861410	     0.00000011	    -0.65935078	    -0.97138590	   1.39448654e+16	   8.78712662e+13	   0.00000000e+00	   1.00000000e+17	   8.61430059e+16	   3.21527235e+04	  -1.88550373e+01	  -8.23720984e-02	   0.00000000e+00	   0.00000000e+00	  -1.89374094e+01	   2.00631236e+22	    6.41584546e+22	   8.69714117e-01	    8.78861513e+01	    2.59015034e+00
 255	       1.097846	     0.00000000	     0.12936737	     0.00000011	    -0.65935079	    -0.97063263	   1.35451367e+16	   9.04644310e+13	   0.00000000e+00	   1.00000000e+17	   8.65453278e+16	   3.25166733e+04	  -1.88656406e+01	  -7.17725474e-02	   0.00000000e+00	   0.00000000e+00	  -1.89374132e+01	   2.01047057e+22	    6.44616139e+22	   7.94759848e-01	    8.81261599e+01	    2.35014177e+00
 256	       1.098058	     0.00000000	     0.13006015	     0.00000011	    -0.65935079	    -0.96993985	   1.31876263e+16	   9.29168836e+13	   0.00000000e+00	   1.00000000e+17	   8.69052906e+16	   3.28492945e+04	  -1.88744919e+01	  -6.29247753e-02	   0.00000000e+00	   0.00000000e+00	  -1.89374167e+01	   2.01426247e+22	    6.47367694e+22	   7.26423678e-01	    8.83455266e+01	    2.13077510e+00
 257	       1.098251	     0.00000000	     0.13069934	     0.00000010	    -0.65935079	    -0.96930066	   1.28661521e+16	   9.52385091e+13	   0.00000000e+00	   1.00000000e+17	   8.72290864e+16	   3.31544124e+04	  -1.88819180e+01	  -5.55019123e-02	   0.00000000e+00	   0.00000000e+00	  -1.89374199e+01	   2.01773413e+22	    6.49875118e+22	   6.63871446e-01	    8.85467803e+01	    1.92952138e+00
 258	       1.098429	     0.00000000	     0.13129127	     0.00000010	    -0.65935080	    -0.96870873	   1.25754366e+16	   9.74402062e+13	   0.00000000e+00	   1.00000000e+17	   8.75220036e+16	   3.34354781e+04	  -1.88881806e+01	  -4.92422372e-02	   0.00000000e+00	   0.00000000e+00	  -1.89374228e+01	   2.02092670e+22	    6.52170368e+22	   6.06358587e-01	    8.87321991e+01	    1.74410259e+00
 259	       1.098593	     0.00000000	     0.13184176	     0.00000010	    -0.65935080	    -0.96815824	   1.23109708e+16	   9.95334261e+13	   0.00000000e+00	   1.00000000e+17	   8.77885626e+16	   3.36955905e+04	  -1.88934895e+01	  -4.39360503e-02	   0.00000000e+00	   0.00000000e+00	  -1.89374255e+01	   2.02387681e+22	    6.54281760e+22	   5.53222459e-01	    8.89038262e+01	    1.57247545e+00
 260	       1.098745	     0.00000000	     0.13235611	     0.00000009	    -0.65935080	    -0.96764389	   1.20688978e+16	   1.01529823e+14	   0.00000000e+00	   1.00000000e+17	   8.80326321e+16	   3.39375227e+04	  -1.88980129e+01	  -3.94151726e-02	   0.00000000e+00	   0.00000000e+00	  -1.89374280e+01	   2.02661705e+22	    6.56234311e+22	   5.03874429e-01	    8.90634892e+01	    1.41281248e+00
 261	       1.098887	     0.00000000	     0.13283911	     0.00000009	    -0.65935080	    -0.96716089	   1.18459116e+16	   1.03441005e+14	   0.00000000e+00	   1.00000000e+17	   8.82575294e+16	   3.41637517e+04	  -1.89018858e+01	  -3.55445559e-02	   0.00000000e+00	   0.00000000e+00	  -1.89374304e+01	   2.02917632e+22	    6.58050088e+22	   4.57791961e-01	    8.92128199e+01	    1.26348173e+00
 262	       1.099020	     0.00000000	     0.13329512	     0.00000009	    -0.65935080	    -0.96670488	   1.16391707e+16	   1.05278371e+14	   0.00000000e+00	   1.00000000e+17	   8.84661076e+16	   3.43764903e+04	  -1.89052170e+01	  -3.22156156e-02	   0.00000000e+00	   0.00000000e+00	  -1.89374326e+01	   2.03158035e+22	    6.59748563e+22	   4.14510876e-01	    8.93532759e+01	    1.12302575e+00
 263	       1.099146	     0.00000000	     0.13372807	     0.00000009	    -0.65935081	    -0.96627193	   1.14462232e+16	   1.07053029e+14	   0.00000000e+00	   1.00000000e+17	   8.86608298e+16	   3.45777179e+04	  -1.89080938e+01	  -2.93409335e-02	   0.00000000e+00	   0.00000000e+00	  -1.89374347e+01	   2.03385202e+22	    6.61346944e+22	   3.73617872e-01	    8.94861611e+01	    9.90140587e-01
 264	       1.099265	     0.00000000	     0.13414154	     0.00000008	    -0.65935081	    -0.96585846	   1.12649426e+16	   1.08775769e+14	   0.00000000e+00	   1.00000000e+17	   8.88438332e+16	   3.47692119e+04	  -1.89105867e+01	  -2.68500919e-02	   0.00000000e+00	   0.00000000e+00	  -1.89374367e+01	   2.03601183e+22	    6.62860498e+22	   3.34743367e-01	    8.96126467e+01	    8.63655007e-01
 265	       1.099379	     0.00000000	     0.13453881	     0.00000008	    -0.65935081	    -0.96546119	   1.10934715e+16	   1.10457103e+14	   0.00000000e+00	   1.00000000e+17	   8.90169856e+16	   3.49525790e+04	  -1.89127523e+01	  -2.46863563e-02	   0.00000000e+00	   0.00000000e+00	  -1.89374386e+01	   2.03807822e+22	    6.64302849e+22	   2.97554645e-01	    8.97337915e+01	    7.42510143e-01
 266	       1.099488	     0.00000000	     0.13492290	     0.00000008	    -0.65935081	    -0.96507710	   1.09301732e+16	   1.12107340e+14	   0.00000000e+00	   1.00000000e+17	   8.91819341e+16	   3.51292848e+04	  -1.89146364e+01	  -2.28040764e-02	   0.00000000e+00	   0.00000000e+00	  -1.89374405e+01	   2.04006796e+22	    6.65686266e+22	   2.61749277e-01	    8.98505621e+01	    6.25739560e-01
 267	       1.099595	     0.00000000	     0.13529662	     0.00000008	    -0.65935081	    -0.96470338	   1.07735878e+16	   1.13736722e+14	   0.00000000e+00	   1.00000000e+17	   8.93401489e+16	   3.53006842e+04	  -1.89162756e+01	  -2.11666838e-02	   0.00000000e+00	   0.00000000e+00	  -1.89374423e+01	   2.04199652e+22	    6.67021931e+22	   2.27048708e-01	    8.99638522e+01	    5.12449504e-01
 268	       1.099698	     0.00000000	     0.13566267	     0.00000007	    -0.65935081	    -0.96433733	   1.06223931e+16	   1.15355596e+14	   0.00000000e+00	   1.00000000e+17	   8.94929625e+16	   3.54680509e+04	  -1.89176989e+01	  -1.97451009e-02	   0.00000000e+00	   0.00000000e+00	  -1.89374440e+01	   2.04387838e+22	    6.68320203e+22	   1.93191909e-01	    9.00745027e+01	    4.01799003e-01
 269	       1.099800	     0.00000000	     0.13602366	     0.00000007	    -0.65935081	    -0.96397634	   1.04753674e+16	   1.16974646e+14	   0.00000000e+00	   1.00000000e+17	   8.96416072e+16	   3.56326094e+04	  -1.89189292e+01	  -1.85165591e-02	   0.00000000e+00	   0.00000000e+00	  -1.89374458e+01	   2.04572742e+22	    6.69590876e+22	   1.59928875e-01	    9.01833224e+01	    2.92979266e-01
 270	       1.099900	     0.00000000	     0.13638219	     0.00000007	    -0.65935081	    -0.96361781	   1.03313552e+16	   1.18605187e+14	   0.00000000e+00	   1.00000000e+17	   8.97872500e+16	   3.57955676e+04	  -1.89199837e+01	  -1.74637722e-02	   0.00000000e+00	   0.00000000e+00	  -1.89374475e+01	   2.04755731e+22	    6.70843450e+22	   1.27013753e-01	    9.02911101e+01	    1.85191606e-01
 271	       1.100000	     0.00000000	     0.13674096	     0.00000007	    -0.65935081	    -0.96325904	   1.01892305e+16	   1.20259545e+14	   0.00000000e+00	   1.00000000e+17	   8.99310290e+16	   3.59580243e+04	  -1.89204688e+01	  -1.69794776e-02	   0.00000000e+00	   0.00000000e+00	  -1.89374483e+01	   2.04938190e+22	    6.72087416e+22	   9.41972703e-02	    9.03986788e+01	    7.76228435e-02
 272	       1.100000	     0.00000000	     0.03674096	     0.00000004	    -2.63325235	    -3.36325904	   9.68241182e+17	   5.16889582e+06	   0.00000000e+00	   5.00000000e+17	  -4.68241182e+17	   3.59491693e+04	  -1.89209477e+01	  -1.65033657e-02	   0.00000000e+00	   0.00000000e+00	  -1.89374511e+01	   6.60088156e+19	    9.15959200e+17	   9.41972703e-02	    9.03986788e+01	    7.76228435e-02
 273	       1.100100	     0.00000000	     0.03709633	     0.00000004	    -2.64163418	    -3.36290367	   9.55046631e+17	   7.24276401e+06	   0.00000000e+00	   5.00000000e+17	  -4.55046631e+17	   3.51258299e+04	  -1.89209977e+01	  -1.64514155e-02	   0.00000000e+00	   0.00000000e+00	  -1.89374491e+01	   6.60261217e+19	    1.28346102e+18	   9.40915103e-02	    9.03986806e+01	    7.76210817e-02
 274	       1.100200	     0.00000000	     0.03744468	     0.00000004	    -2.64786514	    -3.36255532	   9.42287429e+17	   9.33742533e+06	   0.00000000e+00	   5.00000000e+17	  -4.42287429e+17	   3.43111732e+04	  -1.89210991e+01	  -1.63474399e-02	   0.00000000e+00	   0.00000000e+00	  -1.89374465e+01	   6.60434937e+19	    1.65464752e+18	   9.39853498e-02	    9.03986830e+01	    7.76187200e-02
 275	       1.100302	     0.00000000	     0.03778846	     0.00000004	    -2.65284119	    -3.36221154	   9.29862910e+17	   1.14664933e+07	   0.00000000e+00	   5.00000000e+17	  -4.29862910e+17	   3.35111741e+04	  -1.89212072e+01	  -1.62429724e-02	   0.00000000e+00	   0.00000000e+00	  -1.89374502e+01	   6.60610509e+19	    2.03193108e+18	   9.38780608e-02	    9.03986859e+01	    7.76157260e-02
 276	       1.100405	     0.00000000	     0.03812986	     0.00000004	    -2.65700248	    -3.36187014	   9.17686314e+17	   1.36437027e+07	   0.00000000e+00	   5.00000000e+17	  -4.17686314e+17	   3.27205644e+04	  -1.89213131e+01	  -1.61373376e-02	   0.00000000e+00	   0.00000000e+00	  -1.89374504e+01	   6.60789110e+19	    2.41774557e+18	   9.37689240e-02	    9.03986896e+01	    7.76120509e-02
 277	       1.100510	     0.00000000	     0.03847092	     0.00000004	    -2.66059791	    -3.36152908	   9.05681327e+17	   1.58832648e+07	   0.00000000e+00	   5.00000000e+17	  -4.05681327e+17	   3.19345796e+04	  -1.89214193e+01	  -1.60298666e-02	   0.00000000e+00	   0.00000000e+00	  -1.89374492e+01	   6.60971935e+19	    2.81460934e+18	   9.36572087e-02	    9.03986940e+01	    7.76076285e-02
 278	       1.100619	     0.00000000	     0.03881353	     0.00000004	    -2.66378201	    -3.36118647	   8.93779562e+17	   1.82001994e+07	   0.00000000e+00	   5.00000000e+17	  -3.93779562e+17	   3.11488182e+04	  -1.89215295e+01	  -1.59198799e-02	   0.00000000e+00	   0.00000000e+00	  -1.89374493e+01	   6.61160233e+19	    3.22518400e+18	   9.35421531e-02	    9.03986993e+01	    7.76023725e-02
 279	       1.100732	     0.00000000	     0.03915953	     0.00000004	    -2.66665733	    -3.36084047	   8.81918754e+17	   2.06106525e+07	   0.00000000e+00	   5.00000000e+17	  -3.81918754e+17	   3.03591383e+04	  -1.89216409e+01	  -1.58066732e-02	   0.00000000e+00	   0.00000000e+00	  -1.89374476e+01	   6.61355330e+19	    3.65233067e+18	   9.34229470e-02	    9.03987055e+01	    7.75961734e-02
 280	       1.100849	     0.00000000	     0.03951071	     0.00000004	    -2.66929547	    -3.36048929	   8.70041514e+17	   2.31322068e+07	   0.00000000e+00	   5.00000000e+17	  -3.70041514e+17	   2.95615848e+04	  -1.89217590e+01	  -1.56895040e-02	   0.00000000e+00	   0.00000000e+00	  -1.89374485e+01	   6.61558659e+19	    4.09916516e+18	   9.32987142e-02	    9.03987128e+01	    7.75888941e-02
 281	       1.100972	     0.00000000	     0.03986882	     0.00000004	    -2.67174844	    -3.36013118	   8.58094539e+17	   2.57841903e+07	   0.00000000e+00	   5.00000000e+17	  -3.58094539e+17	   2.87523421e+04	  -1.89218826e+01	  -1.55675794e-02	   0.00000000e+00	   0.00000000e+00	  -1.89374502e+01	   6.61771793e+19	    4.56911247e+18	   9.31684953e-02	    9.03987213e+01	    7.75803643e-02
 282	       1.101101	     0.00000000	     0.04023561	     0.00000004	    -2.67405518	    -3.35976439	   8.46028228e+17	   2.85879813e+07	   0.00000000e+00	   5.00000000e+17	  -3.46028228e+17	   2.79277104e+04	  -1.89220109e+01	  -1.54400460e-02	   0.00000000e+00	   0.00000000e+00	  -1.89374509e+01	   6.61996469e+19	    5.06596097e+18	   9.30312293e-02	    9.03987313e+01	    7.75703734e-02
 283	       1.101238	     0.00000000	     0.04061279	     0.00000004	    -2.67624561	    -3.35938721	   8.33796670e+17	   3.15673087e+07	   0.00000000e+00	   5.00000000e+17	  -3.33796670e+17	   2.70841055e+04	  -1.89221421e+01	  -1.53059795e-02	   0.00000000e+00	   0.00000000e+00	  -1.89374480e+01	   6.62234621e+19	    5.59391556e+18	   9.28857352e-02	    9.03987430e+01	    7.75586613e-02
 284	       1.101384	     0.00000000	     0.04100208	     0.00000004	    -2.67834311	    -3.35899792	   8.21357972e+17	   3.47485388e+07	   0.00000000e+00	   5.00000000e+17	  -3.21357972e+17	   2.62180813e+04	  -1.89222851e+01	  -1.51643769e-02	   0.00000000e+00	   0.00000000e+00	  -1.89374494e+01	   6.62488413e+19	    6.15764853e+18	   9.27306927e-02	    9.03987568e+01	    7.75449075e-02
 285	       1.101541	     0.00000000	     0.04140514	     0.00000004	    -2.68036624	    -3.35859486	   8.08674939e+17	   3.81609368e+07	   0.00000000e+00	   5.00000000e+17	  -3.08674939e+17	   2.53263772e+04	  -1.89224352e+01	  -1.50141503e-02	   0.00000000e+00	   0.00000000e+00	  -1.89374493e+01	   6.62760269e+19	    6.76234583e+18	   9.25646214e-02	    9.03987730e+01	    7.75287171e-02
 286	       1.101709	     0.00000000	     0.04182354	     0.00000004	    -2.68232975	    -3.35817646	   7.95716076e+17	   4.18368831e+07	   0.00000000e+00	   5.00000000e+17	  -2.95716076e+17	   2.44059911e+04	  -1.89225946e+01	  -1.48541221e-02	   0.00000000e+00	   0.00000000e+00	  -1.89374487e+01	   6.63052911e+19	    7.41374547e+18	   9.23858600e-02	    9.03987921e+01	    7.75096032e-02
 287	       1.101891	     0.00000000	     0.04225876	     0.00000004	    -2.68424543	    -3.35774124	   7.82456907e+17	   4.58120188e+07	   0.00000000e+00	   5.00000000e+17	  -2.82456907e+17	   2.34542796e+04	  -1.89227665e+01	  -1.46830251e-02	   0.00000000e+00	   0.00000000e+00	  -1.89374495e+01	   6.63369396e+19	    8.11816325e+18	   9.21925435e-02	    9.03988147e+01	    7.74869666e-02
 288	       1.102089	     0.00000000	     0.04271206	     0.00000004	    -2.68612259	    -3.35728794	   7.68881571e+17	   5.01252836e+07	   0.00000000e+00	   5.00000000e+17	  -2.68881571e+17	   2.24690853e+04	  -1.89229489e+01	  -1.44995051e-02	   0.00000000e+00	   0.00000000e+00	  -1.89374484e+01	   6.63713151e+19	    8.88249953e+18	   9.19825813e-02	    9.03988416e+01	    7.74600693e-02
 289	       1.102304	     0.00000000	     0.04318446	     0.00000004	    -2.68796844	    -3.35681554	   7.54984630e+17	   5.48188010e+07	   0.00000000e+00	   5.00000000e+17	  -2.54984630e+17	   2.14488910e+04	  -1.89231476e+01	  -1.43021301e-02	   0.00000000e+00	   0.00000000e+00	  -1.89374497e+01	   6.64088009e+19	    9.71421882e+18	   9.17536343e-02	    9.03988737e+01	    7.74280037e-02
 290	       1.102539	     0.00000000	     0.04367664	     0.00000004	    -2.68978835	    -3.35632336	   7.40773012e+17	   5.99375541e+07	   0.00000000e+00	   5.00000000e+17	  -2.40773012e+17	   2.03929966e+04	  -1.89233598e+01	  -1.40894057e-02	   0.00000000e+00	   0.00000000e+00	  -1.89374492e+01	   6.64498250e+19	    1.06212924e+19	   9.15030924e-02	    9.03989120e+01	    7.73896555e-02
 291	       1.102798	     0.00000000	     0.04418882	     0.00000004	    -2.69158610	    -3.35581118	   7.26267937e+17	   6.55287872e+07	   0.00000000e+00	   5.00000000e+17	  -2.26267937e+17	   1.93017123e+04	  -1.89235890e+01	  -1.38597985e-02	   0.00000000e+00	   0.00000000e+00	  -1.89374488e+01	   6.64948632e+19	    1.16120923e+19	   9.12280539e-02	    9.03989580e+01	    7.73436586e-02
 292	       1.103082	     0.00000000	     0.04472066	     0.00000004	    -2.69336399	    -3.35527934	   7.11506666e+17	   7.16410583e+07	   0.00000000e+00	   5.00000000e+17	  -2.11506666e+17	   1.81765589e+04	  -1.89238373e+01	  -1.36117692e-02	   0.00000000e+00	   0.00000000e+00	  -1.89374491e+01	   6.65444425e+19	    1.26952233e+19	   9.09253063e-02	    9.03990133e+01	    7.72883443e-02
 293	       1.103395	     0.00000000	     0.04527113	     0.00000004	    -2.69512305	    -3.35472887	   6.96543865e+17	   7.83228729e+07	   0.00000000e+00	   5.00000000e+17	  -1.96543865e+17	   1.70204595e+04	  -1.89241057e+01	  -1.33438167e-02	   0.00000000e+00	   0.00000000e+00	  -1.89374495e+01	   6.65991437e+19	    1.38792807e+19	   9.05913106e-02	    9.03990800e+01	    7.72216811e-02
 294	       1.103741	     0.00000000	     0.04583846	     0.00000004	    -2.69686313	    -3.35416154	   6.81452341e+17	   8.56208326e+07	   0.00000000e+00	   5.00000000e+17	  -1.81452341e+17	   1.58379053e+04	  -1.89243950e+01	  -1.30545332e-02	   0.00000000e+00	   0.00000000e+00	  -1.89374495e+01	   6.66596031e+19	    1.51725227e+19	   9.02221895e-02	    9.03991605e+01	    7.71412089e-02
 295	       1.104123	     0.00000000	     0.04641996	     0.00000004	    -2.69858307	    -3.35358004	   6.66322933e+17	   9.35772638e+07	   0.00000000e+00	   5.00000000e+17	  -1.66322933e+17	   1.46350717e+04	  -1.89247063e+01	  -1.27426713e-02	   0.00000000e+00	   0.00000000e+00	  -1.89374490e+01	   6.67265138e+19	    1.65824498e+19	   8.98137224e-02	    9.03992577e+01	    7.70439659e-02
 296	       1.104546	     0.00000000	     0.04701205	     0.00000004	    -2.70028085	    -3.35298795	   6.51263328e+17	   1.02227332e+08	   0.00000000e+00	   5.00000000e+17	  -1.51263328e+17	   1.34198612e+04	  -1.89250418e+01	  -1.24072217e-02	   0.00000000e+00	   0.00000000e+00	  -1.89374490e+01	   6.68006252e+19	    1.81152936e+19	   8.93613472e-02	    9.03993753e+01	    7.69264138e-02
 297	       1.105014	     0.00000000	     0.04761017	     0.00000004	    -2.70195373	    -3.35238983	   6.36395672e+17	   1.11595723e+08	   0.00000000e+00	   5.00000000e+17	  -1.36395672e+17	   1.22018485e+04	  -1.89254018e+01	  -1.20474984e-02	   0.00000000e+00	   0.00000000e+00	  -1.89374493e+01	   6.68827416e+19	    1.97754283e+19	   8.88601706e-02	    9.03995173e+01	    7.67843621e-02
 298	       1.105532	     0.00000000	     0.04820890	     0.00000004	    -2.70359844	    -3.35179110	   6.21852922e+17	   1.21693049e+08	   0.00000000e+00	   5.00000000e+17	  -1.21852922e+17	   1.09921068e+04	  -1.89257863e+01	  -1.16632288e-02	   0.00000000e+00	   0.00000000e+00	  -1.89374496e+01	   6.69737185e+19	    2.15647348e+19	   8.83049910e-02	    9.03996888e+01	    7.66129007e-02
 299	       1.106104	     0.00000000	     0.04880202	     0.00000004	    -2.70521131	    -3.35119798	   6.07773997e+17	   1.32512280e+08	   0.00000000e+00	   5.00000000e+17	  -1.07773997e+17	   9.80290145e+03	  -1.89261945e+01	  -1.12546406e-02	   0.00000000e+00	   0.00000000e+00	  -1.89374491e+01	   6.70744574e+19	    2.34819672e+19	   8.76903317e-02	    9.03998953e+01	    7.64063453e-02
 300	       1.106736	     0.00000000	     0.04938276	     0.00000003	    -2.70678844	    -3.35061724	   5.94297960e+17	   1.44025560e+08	   0.00000000e+00	   5.00000000e+17	  -9.42979595e+16	   8.64725095e+03	  -1.89266265e+01	  -1.08225402e-02	   0.00000000e+00	   0.00000000e+00	  -1.89374490e+01	   6.71858976e+19	    2.55221891e+19	   8.70104900e-02	    9.04001435e+01	    7.61582076e-02
 301	       1.107433	     0.00000000	     0.04994403	     0.00000003	    -2.70832586	    -3.35005597	   5.81557556e+17	   1.56181893e+08	   0.00000000e+00	   5.00000000e+17	  -8.15575554e+16	   7.53836601e+03	  -1.89270809e+01	  -1.03683707e-02	   0.00000000e+00	   0.00000000e+00	  -1.89374493e+01	   6.73090064e+19	    2.76763638e+19	   8.62596008e-02	    9.04004405e+01	    7.58611984e-02
 302	       1.108200	     0.00000000	     0.05047882	     0.00000003	    -2.70981961	    -3.34952118	   5.69672571e+17	   1.68906177e+08	   0.00000000e+00	   5.00000000e+17	  -6.96725712e+16	   6.48899897e+03	  -1.89275551e+01	  -9.89424371e-03	   0.00000000e+00	   0.00000000e+00	  -1.89374494e+01	   6.74447656e+19	    2.99311830e+19	   8.54317167e-02	    9.04007944e+01	    7.55072761e-02
 303	       1.109042	     0.00000000	     0.05098053	     0.00000003	    -2.71126591	    -3.34901947	   5.58743535e+17	   1.82100016e+08	   0.00000000e+00	   5.00000000e+17	  -5.87435353e+16	   5.51074944e+03	  -1.89280464e+01	  -9.40293395e-03	   0.00000000e+00	   0.00000000e+00	  -1.89374494e+01	   6.75941565e+19	    3.22692100e+19	   8.45209050e-02	    9.04012139e+01	    7.50877463e-02
 304	       1.109964	     0.00000000	     0.05144342	     0.00000003	    -2.71266117	    -3.34855658	   5.48846298e+17	   1.95644535e+08	   0.00000000e+00	   5.00000000e+17	  -4.88462977e+16	   4.61338712e+03	  -1.89285514e+01	  -8.89783317e-03	   0.00000000e+00	   0.00000000e+00	  -1.89374492e+01	   6.77581407e+19	    3.46693797e+19	   8.35213614e-02	    9.04017083e+01	    7.45934212e-02
 305	       1.110971	     0.00000000	     0.05186294	     0.00000003	    -2.71400212	    -3.34813706	   5.40027990e+17	   2.09405178e+08	   0.00000000e+00	   5.00000000e+17	  -4.00279898e+16	   3.80426010e+03	  -1.89290664e+01	  -8.38286128e-03	   0.00000000e+00	   0.00000000e+00	  -1.89374493e+01	   6.79376392e+19	    3.71078477e+19	   8.24275400e-02	    9.04022868e+01	    7.40148367e-02
 306	       1.112066	     0.00000000	     0.05223602	     0.00000003	    -2.71528581	    -3.34776398	   5.32304764e+17	   2.23238103e+08	   0.00000000e+00	   5.00000000e+17	  -3.23047634e+16	   3.08785548e+03	  -1.89295869e+01	  -7.86233840e-03	   0.00000000e+00	   0.00000000e+00	  -1.89374493e+01	   6.81335092e+19	    3.95591247e+19	   8.12342969e-02	    9.04029591e+01	    7.33425242e-02
 307	       1.113252	     0.00000000	     0.05256129	     0.00000003	    -2.71650964	    -3.34743871	   5.25661569e+17	   2.36997511e+08	   0.00000000e+00	   5.00000000e+17	  -2.56615692e+16	   2.46556775e+03	  -1.89301084e+01	  -7.34082602e-03	   0.00000000e+00	   0.00000000e+00	  -1.89374493e+01	   6.83465182e+19	    4.19973740e+19	   7.99370459e-02	    9.04037343e+01	    7.25673247e-02
 308	       1.114533	     0.00000000	     0.05283906	     0.00000003	    -2.71767141	    -3.34716094	   5.20054045e+17	   2.50542999e+08	   0.00000000e+00	   5.00000000e+17	  -2.00540445e+16	   1.93570844e+03	  -1.89306264e+01	  -6.82294930e-03	   0.00000000e+00	   0.00000000e+00	  -1.89374494e+01	   6.85773176e+19	    4.43977153e+19	   7.85319222e-02	    9.04046209e+01	    7.16807312e-02
 309	       1.115911	     0.00000000	     0.05307126	     0.00000003	    -2.71876933	    -3.34692874	   5.15412371e+17	   2.63746036e+08	   0.00000000e+00	   5.00000000e+17	  -1.54123703e+16	   1.49376104e+03	  -1.89311361e+01	  -6.31321439e-03	   0.00000000e+00	   0.00000000e+00	  -1.89374494e+01	   6.88264147e+19	    4.67373722e+19	   7.70159497e-02	    9.04056264e+01	    7.06752397e-02
 310	       1.117385	     0.00000000	     0.05326118	     0.00000003	    -2.71980203	    -3.34673882	   5.11646741e+17	   2.76494808e+08	   0.00000000e+00	   5.00000000e+17	  -1.16467409e+16	   1.13285216e+03	  -1.89316335e+01	  -5.81583413e-03	   0.00000000e+00	   0.00000000e+00	  -1.89374493e+01	   6.90941456e+19	    4.89965307e+19	   7.53872068e-02	    9.04067570e+01	    6.95446909e-02
 311	       1.118956	     0.00000000	     0.05341313	     0.00000003	    -2.72076859	    -3.34658687	   5.08653896e+17	   2.88697016e+08	   0.00000000e+00	   5.00000000e+17	  -8.65389586e+15	   8.44380554e+02	  -1.89321148e+01	  -5.33457324e-03	   0.00000000e+00	   0.00000000e+00	  -1.89374494e+01	   6.93806487e+19	    5.11588348e+19	   7.36449843e-02	    9.04080171e+01	    6.82845849e-02
 312	       1.120621	     0.00000000	     0.05353203	     0.00000003	    -2.72166858	    -3.34646797	   5.06324035e+17	   3.00280594e+08	   0.00000000e+00	   5.00000000e+17	  -6.32403455e+15	   6.18724672e+02	  -1.89325768e+01	  -4.87262082e-03	   0.00000000e+00	   0.00000000e+00	  -1.89374494e+01	   6.96858409e+19	    5.32115140e+19	   7.17899293e-02	    9.04094093e+01	    6.68923534e-02
 313	       1.122378	     0.00000000	     0.05362307	     0.00000003	    -2.72250204	    -3.34637693	   5.04547404e+17	   3.11192677e+08	   0.00000000e+00	   5.00000000e+17	  -4.54740383e+15	   4.45943305e+02	  -1.89330169e+01	  -4.43249432e-03	   0.00000000e+00	   0.00000000e+00	  -1.89374494e+01	   7.00093968e+19	    5.51452003e+19	   6.98241672e-02	    9.04109341e+01	    6.53675805e-02
 314	       1.124222	     0.00000000	     0.05369131	     0.00000003	    -2.72326950	    -3.34630869	   5.03219928e+17	   3.21397359e+08	   0.00000000e+00	   5.00000000e+17	  -3.21992728e+15	   3.16392579e+02	  -1.89334335e+01	  -4.01597659e-03	   0.00000000e+00	   0.00000000e+00	  -1.89374495e+01	   7.03507324e+19	    5.69535309e+19	   6.77513968e-02	    9.04125895e+01	    6.37121607e-02
 315	       1.126146	     0.00000000	     0.05374141	     0.00000003	    -2.72397194	    -3.34625859	   5.02247431e+17	   3.30872832e+08	   0.00000000e+00	   5.00000000e+17	  -2.24743104e+15	   2.21204175e+02	  -1.89338253e+01	  -3.62408564e-03	   0.00000000e+00	   0.00000000e+00	  -1.89374494e+01	   7.07089947e+19	    5.86326412e+19	   6.55769494e-02	    9.04143713e+01	    6.19303902e-02
 316	       1.128144	     0.00000000	     0.05377748	     0.00000003	    -2.72461080	    -3.34622252	   5.01548266e+17	   3.39608435e+08	   0.00000000e+00	   5.00000000e+17	  -1.54826578e+15	   1.52598225e+02	  -1.89341923e+01	  -3.25707611e-03	   0.00000000e+00	   0.00000000e+00	  -1.89374494e+01	   7.10830573e+19	    6.01806423e+19	   6.33078084e-02	    9.04162727e+01	    6.00289854e-02
 317	       1.130207	     0.00000000	     0.05380300	     0.00000002	    -2.72518784	    -3.34619700	   5.01054376e+17	   3.47601951e+08	   0.00000000e+00	   5.00000000e+17	  -1.05437554e+15	   1.04032919e+02	  -1.89345350e+01	  -2.91447063e-03	   0.00000000e+00	   0.00000000e+00	  -1.89374494e+01	   7.14715237e+19	    6.15971411e+19	   6.09525843e-02	    9.04182846e+01	    5.80170265e-02
 318	       1.132324	     0.00000000	     0.05382075	     0.00000002	    -2.72570512	    -3.34617925	   5.00711064e+17	   3.54857329e+08	   0.00000000e+00	   5.00000000e+17	  -7.11063785e+14	   7.02152325e+01	  -1.89348544e+01	  -2.59511908e-03	   0.00000000e+00	   0.00000000e+00	  -1.89374495e+01	   7.18727386e+19	    6.28828372e+19	   5.85214412e-02	    9.04203958e+01	    5.59058248e-02
 319	       1.134485	     0.00000000	     0.05383292	     0.00000002	    -2.72616491	    -3.34616708	   5.00475823e+17	   3.61382871e+08	   0.00000000e+00	   5.00000000e+17	  -4.75823041e+14	   4.70100605e+01	  -1.89351522e+01	  -2.29728263e-03	   0.00000000e+00	   0.00000000e+00	  -1.89374495e+01	   7.22848067e+19	    6.40392022e+19	   5.60259743e-02	    9.04225930e+01	    5.37087164e-02
 320	       1.136678	     0.00000000	     0.05384116	     0.00000002	    -2.72656954	    -3.34615884	   5.00316620e+17	   3.67189864e+08	   0.00000000e+00	   5.00000000e+17	  -3.16619269e+14	   3.12880782e+01	  -1.89354308e+01	  -2.01873852e-03	   0.00000000e+00	   0.00000000e+00	  -1.89374495e+01	   7.27056203e+19	    6.50682361e+19	   5.34790403e-02	    9.04248609e+01	    5.14407865e-02
 321	       1.138891	     0.00000000	     0.05384668	     0.00000002	    -2.72692140	    -3.34615332	   5.00209975e+17	   3.72291593e+08	   0.00000000e+00	   5.00000000e+17	  -2.09975117e+14	   2.07480494e+01	  -1.89356926e+01	  -1.75690069e-03	   0.00000000e+00	   0.00000000e+00	  -1.89374495e+01	   7.31328937e+19	    6.59722929e+19	   5.08945424e-02	    9.04271831e+01	    4.91185333e-02
 322	       1.141109	     0.00000000	     0.05385035	     0.00000002	    -2.72722280	    -3.34614965	   5.00139109e+17	   3.76702708e+08	   0.00000000e+00	   5.00000000e+17	  -1.39108193e+14	   1.37404133e+01	  -1.89359406e+01	  -1.50895018e-03	   0.00000000e+00	   0.00000000e+00	  -1.89374495e+01	   7.35642045e+19	    6.67539689e+19	   4.82871773e-02	    9.04295422e+01	    4.67594830e-02
 323	       1.143322	     0.00000000	     0.05385277	     0.00000002	    -2.72747600	    -3.34614723	   5.00092283e+17	   3.80438932e+08	   0.00000000e+00	   5.00000000e+17	  -9.22823899e+13	   9.10901162e+00	  -1.89361776e+01	  -1.27196947e-03	   0.00000000e+00	   0.00000000e+00	  -1.89374495e+01	   7.39970404e+19	    6.74160501e+19	   4.56721499e-02	    9.04319199e+01	    4.43817701e-02
 324	       1.145515	     0.00000000	     0.05385437	     0.00000002	    -2.72768312	    -3.34614563	   5.00061445e+17	   3.83517090e+08	   0.00000000e+00	   5.00000000e+17	  -6.14445016e+13	   6.05906648e+00	  -1.89364064e+01	  -1.04307465e-03	   0.00000000e+00	   0.00000000e+00	  -1.89374495e+01	   7.44288495e+19	    6.79615181e+19	   4.30648678e-02	    9.04342980e+01	    4.20036977e-02
 325	       1.147676	     0.00000000	     0.05385542	     0.00000002	    -2.72784621	    -3.34614458	   5.00041156e+17	   3.85955443e+08	   0.00000000e+00	   5.00000000e+17	  -4.11558460e+13	   4.05307792e+00	  -1.89366300e+01	  -8.19539774e-04	   0.00000000e+00	   0.00000000e+00	  -1.89374495e+01	   7.48570929e+19	    6.83936087e+19	   4.04806247e-02	    9.04366584e+01	    3.96432960e-02
 326	       1.149793	     0.00000000	     0.05385611	     0.00000001	    -2.72796729	    -3.34614389	   5.00027791e+17	   3.87774275e+08	   0.00000000e+00	   5.00000000e+17	  -2.77907744e+13	   2.73235946e+00	  -1.89368506e+01	  -5.98908522e-04	   0.00000000e+00	   0.00000000e+00	  -1.89374496e+01	   7.52792967e+19	    6.87159166e+19	   3.79342859e-02	    9.04389838e+01	    3.73178951e-02
 327	       1.151856	     0.00000000	     0.05385657	     0.00000001	    -2.72804835	    -3.34614343	   5.00018957e+17	   3.88996646e+08	   0.00000000e+00	   5.00000000e+17	  -1.89565374e+13	   1.86003664e+00	  -1.89370705e+01	  -3.79088472e-04	   0.00000000e+00	   0.00000000e+00	  -1.89374496e+01	   7.56931033e+19	    6.89325280e+19	   3.54399864e-02	    9.04412579e+01	    3.50437280e-02
 328	       1.153854	     0.00000000	     0.05385687	     0.00000001	    -2.72809146	    -3.34614313	   5.00013086e+17	   3.89649197e+08	   0.00000000e+00	   5.00000000e+17	  -1.30855500e+13	   1.28087044e+00	  -1.89372912e+01	  -1.58424290e-04	   0.00000000e+00	   0.00000000e+00	  -1.89374496e+01	   7.60963172e+19	    6.90481640e+19	   3.30108545e-02	    9.04434661e+01	    3.28355814e-02
 329	       1.155778	     0.00000000	     0.05385707	     0.00000001	    -2.72809881	    -3.34614293	   5.00009156e+17	   3.89762876e+08	   0.00000000e+00	   5.00000000e+17	  -9.15563109e+12	   8.93629946e-01	  -1.89375138e+01	   6.42533895e-05	   0.00000000e+00	   0.00000000e+00	  -1.89374495e+01	   7.64869463e+19	    6.90683086e+19	   3.06587708e-02	    9.04455952e+01	    3.07065045e-02
 330	       1.157622	     0.00000000	     0.05385721	     0.00000001	    -2.72807278	    -3.34614279	   5.00006502e+17	   3.89373447e+08	   0.00000000e+00	   5.00000000e+17	  -6.50173255e+12	   6.32468898e-01	  -1.89377391e+01	   2.89605500e-04	   0.00000000e+00	   0.00000000e+00	  -1.89374495e+01	   7.68632354e+19	    6.89992994e+19	   2.83941696e-02	    9.04476341e+01	    2.86675889e-02
 331	       1.159379	     0.00000000	     0.05385730	     0.00000001	    -2.72801597	    -3.34614270	   5.00004692e+17	   3.88521683e+08	   0.00000000e+00	   5.00000000e+17	  -4.69115220e+12	   4.54567168e-01	  -1.89379673e+01	   5.17789358e-04	   0.00000000e+00	   0.00000000e+00	  -1.89374495e+01	   7.72236923e+19	    6.88483618e+19	   2.62258907e-02	    9.04495738e+01	    2.67278256e-02
 332	       1.161044	     0.00000000	     0.05385737	     0.00000001	    -2.72793121	    -3.34614263	   5.00003442e+17	   3.87253167e+08	   0.00000000e+00	   5.00000000e+17	  -3.44177480e+12	   3.32027213e-01	  -1.89381981e+01	   7.48489963e-04	   0.00000000e+00	   0.00000000e+00	  -1.89374496e+01	   7.75671042e+19	    6.86235732e+19	   2.41610838e-02	    9.04514076e+01	    2.48940408e-02
 333	       1.162615	     0.00000000	     0.05385741	     0.00000001	    -2.72782155	    -3.34614259	   5.00002569e+17	   3.85617678e+08	   0.00000000e+00	   5.00000000e+17	  -2.56894586e+12	   2.46606157e-01	  -1.89384305e+01	   9.80975203e-04	   0.00000000e+00	   0.00000000e+00	  -1.89374496e+01	   7.78925461e+19	    6.83337547e+19	   2.22051661e-02	    9.04531308e+01	    2.31709104e-02
 334	       1.164089	     0.00000000	     0.05385744	     0.00000001	    -2.72769025	    -3.34614256	   5.00001952e+17	   3.83668197e+08	   0.00000000e+00	   5.00000000e+17	  -1.95113541e+12	   1.86310580e-01	  -1.89386638e+01	   1.21417060e-03	   0.00000000e+00	   0.00000000e+00	  -1.89374496e+01	   7.81993794e+19	    6.79882951e+19	   2.03618324e-02	    9.04547406e+01	    2.15610448e-02
 335	       1.165467	     0.00000000	     0.05385747	     0.00000001	    -2.72754070	    -3.34614253	   5.00001508e+17	   3.81459615e+08	   0.00000000e+00	   5.00000000e+17	  -1.50780774e+12	   1.43202061e-01	  -1.89388964e+01	   1.44674777e-03	   0.00000000e+00	   0.00000000e+00	  -1.89374497e+01	   7.84872436e+19	    6.75969211e+19	   1.86331122e-02	    9.04562365e+01	    2.00651359e-02
 336	       1.166748	     0.00000000	     0.05385748	     0.00000001	    -2.72737637	    -3.34614252	   5.00001186e+17	   3.79047241e+08	   0.00000000e+00	   5.00000000e+17	  -1.18516511e+12	   1.11983963e-01	  -1.89391267e+01	   1.67721987e-03	   0.00000000e+00	   0.00000000e+00	  -1.89374495e+01	   7.87560401e+19	    6.71694342e+19	   1.70194686e-02	    9.04576195e+01	    1.86821524e-02
 337	       1.167934	     0.00000000	     0.05385749	     0.00000001	    -2.72720071	    -3.34614251	   5.00000947e+17	   3.76485264e+08	   0.00000000e+00	   5.00000000e+17	  -9.46950262e+11	   8.90902037e-02	  -1.89393537e+01	   1.90403695e-03	   0.00000000e+00	   0.00000000e+00	  -1.89374496e+01	   7.90059108e+19	    6.67154365e+19	   1.55199317e-02	    9.04588921e+01	    1.74095686e-02
 338	       1.169029	     0.00000000	     0.05385750	     0.00000001	    -2.72701706	    -3.34614250	   5.00000769e+17	   3.73825271e+08	   0.00000000e+00	   5.00000000e+17	  -7.68493236e+11	   7.20958870e-02	  -1.89395753e+01	   2.12567488e-03	   0.00000000e+00	   0.00000000e+00	  -1.89374496e+01	   7.92372115e+19	    6.62440698e+19	   1.41322568e-02	    9.04600581e+01	    1.62436122e-02
 339	       1.170036	     0.00000000	     0.05385751	     0.00000001	    -2.72682859	    -3.34614249	   5.00000633e+17	   3.71114953e+08	   0.00000000e+00	   5.00000000e+17	  -6.32839840e+11	   5.93344768e-02	  -1.89397902e+01	   2.34071235e-03	   0.00000000e+00	   0.00000000e+00	  -1.89374495e+01	   7.94504833e+19	    6.57637853e+19	   1.28531013e-02	    9.04611222e+01	    1.51795186e-02
 340	       1.170958	     0.00000000	     0.05385751	     0.00000000	    -2.72663820	    -3.34614249	   5.00000529e+17	   3.68397078e+08	   0.00000000e+00	   5.00000000e+17	  -5.28218442e+11	   4.96476850e-02	  -1.89399975e+01	   2.54789229e-03	   0.00000000e+00	   0.00000000e+00	  -1.89374496e+01	   7.96464214e+19	    6.52821616e+19	   1.16782096e-02	    9.04620899e+01	    1.42117763e-02
 341	       1.171800	     0.00000000	     0.05385752	     0.00000000	    -2.72644851	    -3.34614248	   5.00000447e+17	   3.65708769e+08	   0.00000000e+00	   5.00000000e+17	  -4.46370576e+11	   4.22210296e-02	  -1.89401959e+01	   2.74616564e-03	   0.00000000e+00	   0.00000000e+00	  -1.89374497e+01	   7.98258439e+19	    6.48057772e+19	   1.06025996e-02	    9.04629673e+01	    1.33343580e-02
 342	       1.172567	     0.00000000	     0.05385752	     0.00000000	    -2.72626174	    -3.34614248	   5.00000382e+17	   3.63081120e+08	   0.00000000e+00	   5.00000000e+17	  -3.81441866e+11	   3.64749184e-02	  -1.89403844e+01	   2.93471733e-03	   0.00000000e+00	   0.00000000e+00	  -1.89374496e+01	   7.99896621e+19	    6.43401421e+19	   9.62074426e-03	    9.04637607e+01	    1.25409268e-02
 343	       1.173264	     0.00000000	     0.05385752	     0.00000000	    -2.72607977	    -3.34614248	   5.00000330e+17	   3.60539113e+08	   0.00000000e+00	   5.00000000e+17	  -3.29238774e+11	   3.19919144e-02	  -1.89405625e+01	   3.11297552e-03	   0.00000000e+00	   0.00000000e+00	  -1.89374495e+01	   8.01388513e+19	    6.38896833e+19	   8.72674187e-03	    9.04644767e+01	    1.18250158e-02
 344	       1.173896	     0.00000000	     0.05385752	     0.00000000	    -2.72590408	    -3.34614248	   5.00000287e+17	   3.58101811e+08	   0.00000000e+00	   5.00000000e+17	  -2.86725930e+11	   2.84677965e-02	  -1.89407303e+01	   3.28060667e-03	   0.00000000e+00	   0.00000000e+00	  -1.89374497e+01	   8.02744249e+19	    6.34577789e+19	   7.91447211e-03	    9.04651215e+01	    1.11801783e-02
 345	       1.174468	     0.00000000	     0.05385753	     0.00000000	    -2.72573581	    -3.34614247	   5.00000252e+17	   3.55782769e+08	   0.00000000e+00	   5.00000000e+17	  -2.51683008e+11	   2.56782734e-02	  -1.89408872e+01	   3.43749906e-03	   0.00000000e+00	   0.00000000e+00	  -1.89374497e+01	   8.03974113e+19	    6.30468308e+19	   7.17773370e-03	    9.04657016e+01	    1.06001089e-02
 346	       1.174986	     0.00000000	     0.05385753	     0.00000000	    -2.72557573	    -3.34614247	   5.00000223e+17	   3.53590589e+08	   0.00000000e+00	   5.00000000e+17	  -2.22468392e+11	   2.34561683e-02	  -1.89410330e+01	   3.58373844e-03	   0.00000000e+00	   0.00000000e+00	  -1.89374492e+01	   8.05088340e+19	    6.26583633e+19	   6.51036303e-03	    9.04662229e+01	    1.00787373e-02
 347	       1.175454	     0.00000000	     0.05385753	     0.00000000	    -2.72542432	    -3.34614247	   5.00000198e+17	   3.51529580e+08	   0.00000000e+00	   5.00000000e+17	  -1.97854983e+11	   2.16756000e-02	  -1.89411690e+01	   3.71957852e-03	   0.00000000e+00	   0.00000000e+00	  -1.89374494e+01	   8.06096946e+19	    6.22931403e+19	   5.90633258e-03	    9.04666914e+01	    9.61029634e-03
 348	       1.175877	     0.00000000	     0.05385753	     0.00000000	    -2.72528179	    -3.34614247	   5.00000177e+17	   3.49600453e+08	   0.00000000e+00	   5.00000000e+17	  -1.76915144e+11	   2.02408932e-02	  -1.89412951e+01	   3.84540936e-03	   0.00000000e+00	   0.00000000e+00	  -1.89374497e+01	   8.07009600e+19	    6.19512874e+19	   5.35982980e-03	    9.04671123e+01	    9.18936986e-03
 349	       1.176259	     0.00000000	     0.05385753	     0.00000000	    -2.72514814	    -3.34614247	   5.00000159e+17	   3.47801010e+08	   0.00000000e+00	   5.00000000e+17	  -1.58939487e+11	   1.90787115e-02	  -1.89414113e+01	   3.96172584e-03	   0.00000000e+00	   0.00000000e+00	  -1.89374496e+01	   8.07835519e+19	    6.16324155e+19	   4.86531732e-03	    9.04674908e+01	    8.81092067e-03
 350	       1.176605	     0.00000000	     0.05385753	     0.00000000	    -2.72502316	    -3.34614247	   5.00000144e+17	   3.46126801e+08	   0.00000000e+00	   5.00000000e+17	  -1.43379150e+11	   1.81324186e-02	  -1.89415188e+01	   4.06909792e-03	   0.00000000e+00	   0.00000000e+00	  -1.89374497e+01	   8.08583393e+19	    6.13357355e+19	   4.41757612e-03	    9.04678314e+01	    8.47030409e-03
 351	       1.176918	     0.00000000	     0.05385753	     0.00000000	    -2.72490653	    -3.34614247	   5.00000130e+17	   3.44571706e+08	   0.00000000e+00	   5.00000000e+17	  -1.29804430e+11	   1.73580215e-02	  -1.89416174e+01	   4.16814393e-03	   0.00000000e+00	   0.00000000e+00	  -1.89374493e+01	   8.09261342e+19	    6.10601635e+19	   4.01173357e-03	    9.04681384e+01	    8.16326929e-03
 352	       1.177202	     0.00000000	     0.05385753	     0.00000000	    -2.72479782	    -3.34614247	   5.00000118e+17	   3.43128461e+08	   0.00000000e+00	   5.00000000e+17	  -1.17875005e+11	   1.67210920e-02	  -1.89417090e+01	   4.25950751e-03	   0.00000000e+00	   0.00000000e+00	  -1.89374495e+01	   8.09876885e+19	    6.08044119e+19	   3.64327843e-03	    9.04684157e+01	    7.88595122e-03
 353	       1.177461	     0.00000000	     0.05385753	     0.00000000	    -2.72469652	    -3.34614247	   5.00000108e+17	   3.41789085e+08	   0.00000000e+00	   5.00000000e+17	  -1.07318276e+11	   1.61946150e-02	  -1.89417937e+01	   4.34383846e-03	   0.00000000e+00	   0.00000000e+00	  -1.89374498e+01	   8.10436934e+19	    6.05670665e+19	   3.30806486e-03	    9.04686668e+01	    7.63485562e-03
 354	       1.177696	     0.00000000	     0.05385753	     0.00000000	    -2.72460210	    -3.34614247	   5.00000098e+17	   3.40545238e+08	   0.00000000e+00	   5.00000000e+17	  -9.79135555e+10	   1.57572384e-02	  -1.89418715e+01	   4.42177761e-03	   0.00000000e+00	   0.00000000e+00	  -1.89374497e+01	   8.10947803e+19	    6.03466493e+19	   3.00230768e-03	    9.04688948e+01	    7.40683919e-03
 355	       1.177911	     0.00000000	     0.05385753	     0.00000000	    -2.72451397	    -3.34614247	   5.00000090e+17	   3.39388499e+08	   0.00000000e+00	   5.00000000e+17	  -8.94803817e+10	   1.53920850e-02	  -1.89419434e+01	   4.49394520e-03	   0.00000000e+00	   0.00000000e+00	  -1.89374494e+01	   8.11415224e+19	    6.01416683e+19	   2.72257060e-03	    9.04691026e+01	    7.19908636e-03
 356	       1.178109	     0.00000000	     0.05385753	     0.00000000	    -2.72443158	    -3.34614247	   5.00000082e+17	   3.38310579e+08	   0.00000000e+00	   5.00000000e+17	  -8.18698245e+10	   1.50857112e-02	  -1.89420104e+01	   4.56093274e-03	   0.00000000e+00	   0.00000000e+00	  -1.89374495e+01	   8.11844378e+19	    5.99506544e+19	   2.46574927e-03	    9.04692926e+01	    7.00908428e-03
 357	       1.178291	     0.00000000	     0.05385753	     0.00000000	    -2.72435436	    -3.34614247	   5.00000075e+17	   3.37303470e+08	   0.00000000e+00	   5.00000000e+17	  -7.49579346e+10	   1.48274042e-02	  -1.89420736e+01	   4.62329757e-03	   0.00000000e+00	   0.00000000e+00	  -1.89374503e+01	   8.12239927e+19	    5.97721887e+19	   2.22905070e-03	    9.04694671e+01	    6.83459688e-03
 358	       1.178459	     0.00000000	     0.05385753	     0.00000000	    -2.72428178	    -3.34614247	   5.00000069e+17	   3.36359551e+08	   0.00000000e+00	   5.00000000e+17	  -6.86407542e+10	   1.46085882e-02	  -1.89421315e+01	   4.68155979e-03	   0.00000000e+00	   0.00000000e+00	  -1.89374499e+01	   8.12606050e+19	    5.96049206e+19	   2.00997018e-03	    9.04696280e+01	    6.67363886e-03
 359	       1.178616	     0.00000000	     0.05385753	     0.00000000	    -2.72421332	    -3.34614247	   5.00000063e+17	   3.35471646e+08	   0.00000000e+00	   5.00000000e+17	  -6.28304902e+10	   1.44223831e-02	  -1.89421848e+01	   4.73620117e-03	   0.00000000e+00	   0.00000000e+00	  -1.89374486e+01	   8.12946490e+19	    5.94475785e+19	   1.80626689e-03	    9.04697772e+01	    6.52445029e-03
 360	       1.178762	     0.00000000	     0.05385753	     0.00000000	    -2.72414850	    -3.34614247	   5.00000058e+17	   3.34633054e+08	   0.00000000e+00	   5.00000000e+17	  -5.74524793e+10	   1.42632825e-02	  -1.89422370e+01	   4.78766558e-03	   0.00000000e+00	   0.00000000e+00	  -1.89374493e+01	   8.13264589e+19	    5.92989750e+19	   1.61593892e-03	    9.04699162e+01	    6.38547207e-03
 361	       1.178899	     0.00000000	     0.05385753	     0.00000000	    -2.72408685	    -3.34614247	   5.00000053e+17	   3.33837554e+08	   0.00000000e+00	   5.00000000e+17	  -5.24428221e+10	   1.41268147e-02	  -1.89422860e+01	   4.83636051e-03	   0.00000000e+00	   0.00000000e+00	  -1.89374497e+01	   8.13563333e+19	    5.91580077e+19	   1.43719833e-03	    9.04700463e+01	    6.25532266e-03
 362	       1.179028	     0.00000000	     0.05385753	     0.00000000	    -2.72402797	    -3.34614247	   5.00000048e+17	   3.33079383e+08	   0.00000000e+00	   5.00000000e+17	  -4.77464645e+10	   1.40093705e-02	  -1.89423316e+01	   4.88265955e-03	   0.00000000e+00	   0.00000000e+00	  -1.89374490e+01	   8.13845392e+19	    5.90236553e+19	   1.26844677e-03	    9.04701689e+01	    6.13277606e-03
 363	       1.179151	     0.00000000	     0.05385753	     0.00000000	    -2.72397144	    -3.34614247	   5.00000044e+17	   3.32353208e+08	   0.00000000e+00	   5.00000000e+17	  -4.33156088e+10	   1.39081008e-02	  -1.89423759e+01	   4.92690546e-03	   0.00000000e+00	   0.00000000e+00	  -1.89374490e+01	   8.14113157e+19	    5.88949727e+19	   1.10825171e-03	    9.04702849e+01	    6.01674128e-03
 364	       1.179268	     0.00000000	     0.05385753	     0.00000000	    -2.72391690	    -3.34614247	   5.00000039e+17	   3.31654080e+08	   0.00000000e+00	   5.00000000e+17	  -3.91084262e+10	   1.38206038e-02	  -1.89424193e+01	   4.96941371e-03	   0.00000000e+00	   0.00000000e+00	  -1.89374499e+01	   8.14368784e+19	    5.87710830e+19	   9.55323573e-04	    9.04703954e+01	    5.90624297e-03
 365	       1.179381	     0.00000000	     0.05385754	     0.00000000	    -2.72386400	    -3.34614246	   5.00000035e+17	   3.30977381e+08	   0.00000000e+00	   5.00000000e+17	  -3.50879318e+10	   1.37449949e-02	  -1.89424596e+01	   5.01047645e-03	   0.00000000e+00	   0.00000000e+00	  -1.89374492e+01	   8.14614225e+19	    5.86511679e+19	   8.08493746e-04	    9.04705013e+01	    5.80040338e-03
 366	       1.179490	     0.00000000	     0.05385754	     0.00000000	    -2.72381241	    -3.34614246	   5.00000032e+17	   3.30318762e+08	   0.00000000e+00	   5.00000000e+17	  -3.12210373e+10	   1.36797793e-02	  -1.89424983e+01	   5.05036675e-03	   0.00000000e+00	   0.00000000e+00	  -1.89374479e+01	   8.14851266e+19	    5.85344568e+19	   6.66693114e-04	    9.04706032e+01	    5.69842518e-03
 367	       1.179595	     0.00000000	     0.05385754	     0.00000000	    -2.72376181	    -3.34614246	   5.00000028e+17	   3.29674079e+08	   0.00000000e+00	   5.00000000e+17	  -2.74776858e+10	   1.36236923e-02	  -1.89425382e+01	   5.08934323e-03	   0.00000000e+00	   0.00000000e+00	  -1.89374489e+01	   8.15081563e+19	    5.84202151e+19	   5.28931071e-04	    9.04707021e+01	    5.59957501e-03
 368	       1.179698	     0.00000000	     0.05385754	     0.00000000	    -2.72371189	    -3.34614246	   5.00000024e+17	   3.29039310e+08	   0.00000000e+00	   5.00000000e+17	  -2.38300792e+10	   1.35757692e-02	  -1.89425769e+01	   5.12765498e-03	   0.00000000e+00	   0.00000000e+00	  -1.89374492e+01	   8.15306674e+19	    5.83077303e+19	   3.94274438e-04	    9.04707985e+01	    5.50316734e-03
 369	       1.179800	     0.00000000	     0.05385754	     0.00000000	    -2.72366235	    -3.34614246	   5.00000021e+17	   3.28410473e+08	   0.00000000e+00	   5.00000000e+17	  -2.02519035e+10	   1.35352946e-02	  -1.89426142e+01	   5.16554716e-03	   0.00000000e+00	   0.00000000e+00	  -1.89374486e+01	   8.15528100e+19	    5.81962965e+19	   2.61825767e-04	    9.04708931e+01	    5.40854829e-03
 370	       1.179900	     0.00000000	     0.05385754	     0.00000000	    -2.72361285	    -3.34614246	   5.00000017e+17	   3.27783521e+08	   0.00000000e+00	   5.00000000e+17	  -1.67176047e+10	   1.35016934e-02	  -1.89426525e+01	   5.20326721e-03	   0.00000000e+00	   0.00000000e+00	  -1.89374492e+01	   8.15747320e+19	    5.80851969e+19	   1.30700224e-04	    9.04709866e+01	    5.31507864e-03
 371	       1.180000	     0.00000000	     0.05385754	     0.00000000	    -2.72356308	    -3.34614246	   5.00000014e+17	   3.27154228e+08	   0.00000000e+00	   5.00000000e+17	  -1.32015722e+10	   1.34714397e-02	  -1.89426723e+01	   5.22211548e-03	   0.00000000e+00	   0.00000000e+00	  -1.89374501e+01	   8.15965834e+19	    5.79736824e+19	   0.00000000e+00	    9.04763017e+01	    5.22211548e-03
