# Supplementary material for: Numerical simulation of quantum dots as a buffer layer in CIGS solar cells: a comparative study
Source: Sci Rep. 2022 May 16;12:8099. doi: 10.1038/s41598-022-12234-0 (PMC9110751; doi:10.1038/s41598-022-12234-0)
Supplement: Supplementary file 5 — Supplementary Information 5. [file 41598_2022_12234_MOESM5_ESM.txt]

SCAPS 3.3.10 ELIS-UGent: Version scaps3310.exe, dated 10-04-2021, 11:22:08
Simulation of energy band diagrammes
Single shot simulation #	1
Calculation started : 	12-11-2021 at 0:42:12

problem definition file :	c:\Program Files (x86)\Scaps3309\def\Ag2S-19.def
last saved: 	05-11-2021 at 15:30:46

Calculation under illumination
Optical generation from internal SCAPS calculation
Illumination spectrum read from file
spectrum file :	
C:\Program Files (x86)\Scaps3309\spectrum\AM1_5G 1 sun.spe  last saved: 	22-05-2009 at 15:59:48
Neutral density filter: ND	  0.0000
Transmission of ND filter:	  1.0000e+00
Power from spectrum:	  100.0000	mW/cm2
Incident power on solar cell structure	  100.0000	mW/cm2

Working point conditions
Temperature	  300.00	K
Workpoint bias voltage	    0.0000	Volt
Frequency	  1.0000e+06	Hz

Voltage reference convention: voltage referred to right contact, voltage V applied to left contact
Current reference convention: current positive when entering the left contact
Power generated by the cell: = -V*I; power consumed by the cell = +V*I

Band diagramme at actual bias voltage	    0.0000	Volt

bulk

   i	       x(um)	        y	      Ec(eV)	      Fn(eV)	      Fp(eV)	      Ev(eV)	     n(/cm3)	     p(/cm3)	rho(defect) (/cm3)	net doping (/cm3)	   rho(/cm3)	     E(V/cm)	  jn(mA/cm2)	  jp(mA/cm2)	  jn_tunnel(mA/cm2)	  jp_tunnel(mA/cm2)	jtot(mA/cm2)	 generation(#/cm3.s)	  recombination(#/cm3.s)	cumulative generation (mA/cm2)	cumulative recombination L to R (mA/cm2)	cumulative recombination R to L (mA/cm2)

   0	       0.000000	     0.00000000	     1.04728960	     0.56423987	    -0.00000004	    -0.15271040	   1.58924494e+10	   5.50000772e+15	   0.00000000e+00	  -5.50000000e+15	  -8.17546741e+09	  -8.58564163e-01	   2.54574108e-01	  -1.27620194e+01	   0.00000000e+00	   0.00000000e+00	  -1.25074453e+01	   5.67917497e+19	    2.81623347e+19	   3.94183881e+01	    2.54574108e-01	    9.69085914e+01
   1	       0.000100	     0.00000000	     1.04728959	     0.56425986	    -0.00000004	    -0.15271041	   1.59047258e+10	   5.50000743e+15	   0.00000000e+00	  -5.50000000e+15	  -8.47307170e+09	  -8.58579494e-01	   2.54551082e-01	  -1.27619964e+01	   0.00000000e+00	   0.00000000e+00	  -1.25074453e+01	   5.68093040e+19	    2.81840891e+19	   3.94182971e+01	    2.54619242e-01	    9.66539722e+01
   2	       0.000201	     0.00000000	     1.04728958	     0.56428000	    -0.00000005	    -0.15271042	   1.59171043e+10	   5.50000714e+15	   0.00000000e+00	  -5.50000000e+15	  -8.77324546e+09	  -8.58595229e-01	   2.54504645e-01	  -1.27619499e+01	   0.00000000e+00	   0.00000000e+00	  -1.25074453e+01	   5.68270141e+19	    2.82060246e+19	   3.94182053e+01	    2.54664795e-01	    9.66539266e+01
   3	       0.000304	     0.00000000	     1.04728957	     0.56430063	    -0.00000006	    -0.15271043	   1.59297915e+10	   5.50000685e+15	   0.00000000e+00	  -5.50000000e+15	  -9.08099732e+09	  -8.58611929e-01	   2.54457049e-01	  -1.27619023e+01	   0.00000000e+00	   0.00000000e+00	  -1.25074453e+01	   5.68451758e+19	    2.82285070e+19	   3.94181112e+01	    2.54711529e-01	    9.66538799e+01
   4	       0.000412	     0.00000000	     1.04728957	     0.56432208	    -0.00000007	    -0.15271043	   1.59429980e+10	   5.50000654e+15	   0.00000000e+00	  -5.50000000e+15	  -9.40144993e+09	  -8.58629926e-01	   2.54407497e-01	  -1.27618528e+01	   0.00000000e+00	   0.00000000e+00	  -1.25074453e+01	   5.68640919e+19	    2.82519096e+19	   3.94180131e+01	    2.54760224e-01	    9.66538312e+01
   5	       0.000526	     0.00000000	     1.04728956	     0.56434472	    -0.00000008	    -0.15271044	   1.59569495e+10	   5.50000622e+15	   0.00000000e+00	  -5.50000000e+15	  -9.74009840e+09	  -8.58649621e-01	   2.54355135e-01	  -1.27618004e+01	   0.00000000e+00	   0.00000000e+00	  -1.25074453e+01	   5.68840871e+19	    2.82766325e+19	   3.94179095e+01	    2.54811721e-01	    9.66537797e+01
   6	       0.000647	     0.00000000	     1.04728955	     0.56436896	    -0.00000008	    -0.15271045	   1.59718975e+10	   5.50000587e+15	   0.00000000e+00	  -5.50000000e+15	  -1.01030701e+10	  -8.58671501e-01	   2.54299014e-01	  -1.27617443e+01	   0.00000000e+00	   0.00000000e+00	  -1.25074453e+01	   5.69055243e+19	    2.83031213e+19	   3.94177984e+01	    2.54866958e-01	    9.66537245e+01
   7	       0.000780	     0.00000000	     1.04728953	     0.56439526	    -0.00000009	    -0.15271047	   1.59881305e+10	   5.50000549e+15	   0.00000000e+00	  -5.50000000e+15	  -1.04974037e+10	  -8.58696175e-01	   2.54238041e-01	  -1.27616833e+01	   0.00000000e+00	   0.00000000e+00	  -1.25074453e+01	   5.69288204e+19	    2.83318870e+19	   3.94176777e+01	    2.54927015e-01	    9.66536644e+01
   8	       0.000926	     0.00000000	     1.04728952	     0.56442416	    -0.00000010	    -0.15271048	   1.60059866e+10	   5.50000507e+15	   0.00000000e+00	  -5.50000000e+15	  -1.09313652e+10	  -8.58724413e-01	   2.54170940e-01	  -1.27616162e+01	   0.00000000e+00	   0.00000000e+00	  -1.25074453e+01	   5.69544654e+19	    2.83635292e+19	   3.94175448e+01	    2.54993164e-01	    9.66535983e+01
   9	       0.001088	     0.00000000	     1.04728951	     0.56445630	    -0.00000012	    -0.15271049	   1.60258690e+10	   5.50000461e+15	   0.00000000e+00	  -5.50000000e+15	  -1.14148165e+10	  -8.58757211e-01	   2.54096185e-01	  -1.27615415e+01	   0.00000000e+00	   0.00000000e+00	  -1.25074453e+01	   5.69830445e+19	    2.83987618e+19	   3.94173968e+01	    2.55066928e-01	    9.66535245e+01
  10	       0.001271	     0.00000000	     1.04728949	     0.56449245	    -0.00000013	    -0.15271051	   1.60482629e+10	   5.50000409e+15	   0.00000000e+00	  -5.50000000e+15	  -1.19596560e+10	  -8.58795865e-01	   2.54011942e-01	  -1.27614572e+01	   0.00000000e+00	   0.00000000e+00	  -1.25074453e+01	   5.70152640e+19	    2.84384452e+19	   3.94172299e+01	    2.55150144e-01	    9.66534413e+01
  11	       0.001479	     0.00000000	     1.04728947	     0.56453355	    -0.00000014	    -0.15271053	   1.60737575e+10	   5.50000349e+15	   0.00000000e+00	  -5.50000000e+15	  -1.25803500e+10	  -8.58842080e-01	   2.53915984e-01	  -1.27613613e+01	   0.00000000e+00	   0.00000000e+00	  -1.25074453e+01	   5.70519837e+19	    2.84836230e+19	   3.94170397e+01	    2.55245057e-01	    9.66533464e+01
  12	       0.001718	     0.00000000	     1.04728945	     0.56458071	    -0.00000016	    -0.15271055	   1.61030708e+10	   5.50000281e+15	   0.00000000e+00	  -5.50000000e+15	  -1.32945794e+10	  -8.58898131e-01	   2.53805592e-01	  -1.27612509e+01	   0.00000000e+00	   0.00000000e+00	  -1.25074453e+01	   5.70942552e+19	    2.85355678e+19	   3.94168207e+01	    2.55354417e-01	    9.66532370e+01
  13	       0.001996	     0.00000000	     1.04728943	     0.56463533	    -0.00000018	    -0.15271057	   1.61370809e+10	   5.50000201e+15	   0.00000000e+00	  -5.50000000e+15	  -1.41240254e+10	  -8.58967075e-01	   2.53677447e-01	  -1.27611227e+01	   0.00000000e+00	   0.00000000e+00	  -1.25074453e+01	   5.71433690e+19	    2.85958357e+19	   3.94165664e+01	    2.55481609e-01	    9.66531098e+01
  14	       0.002321	     0.00000000	     1.04728940	     0.56469908	    -0.00000021	    -0.15271060	   1.61768629e+10	   5.50000108e+15	   0.00000000e+00	  -5.50000000e+15	  -1.50953268e+10	  -8.59053063e-01	   2.53527479e-01	  -1.27609728e+01	   0.00000000e+00	   0.00000000e+00	  -1.25074453e+01	   5.72009127e+19	    2.86663316e+19	   3.94162685e+01	    2.55630807e-01	    9.66529606e+01
  15	       0.002705	     0.00000000	     1.04728937	     0.56477398	    -0.00000023	    -0.15271063	   1.62237326e+10	   5.49999998e+15	   0.00000000e+00	  -5.50000000e+15	  -1.62412430e+10	  -8.59161780e-01	   2.53350710e-01	  -1.27607960e+01	   0.00000000e+00	   0.00000000e+00	  -1.25074453e+01	   5.72688400e+19	    2.87493876e+19	   3.94159169e+01	    2.55807172e-01	    9.66527843e+01
  16	       0.003160	     0.00000000	     1.04728933	     0.56486249	    -0.00000027	    -0.15271067	   1.62792992e+10	   5.49999868e+15	   0.00000000e+00	  -5.50000000e+15	  -1.76020640e+10	  -8.59301086e-01	   2.53141049e-01	  -1.27605863e+01	   0.00000000e+00	   0.00000000e+00	  -1.25074453e+01	   5.73495561e+19	    2.88478548e+19	   3.94154991e+01	    2.56017081e-01	    9.66525744e+01
  17	       0.003703	     0.00000000	     1.04728928	     0.56496760	    -0.00000031	    -0.15271072	   1.63455257e+10	   5.49999712e+15	   0.00000000e+00	  -5.50000000e+15	  -1.92273176e+10	  -8.59481927e-01	   2.52891062e-01	  -1.27603364e+01	   0.00000000e+00	   0.00000000e+00	  -1.25074453e+01	   5.74460193e+19	    2.89652118e+19	   3.94150001e+01	    2.56268421e-01	    9.66523230e+01
  18	       0.004353	     0.00000000	     1.04728923	     0.56509285	    -0.00000035	    -0.15271077	   1.64247991e+10	   5.49999525e+15	   0.00000000e+00	  -5.50000000e+15	  -2.11778375e+10	  -8.59719667e-01	   2.52591705e-01	  -1.27600370e+01	   0.00000000e+00	   0.00000000e+00	  -1.25074453e+01	   5.75618634e+19	    2.91056889e+19	   3.94144009e+01	    2.56570943e-01	    9.66520205e+01
  19	       0.005135	     0.00000000	     1.04728916	     0.56524249	    -0.00000041	    -0.15271084	   1.65200106e+10	   5.49999299e+15	   0.00000000e+00	  -5.50000000e+15	  -2.35282739e+10	  -8.60036007e-01	   2.52232018e-01	  -1.27596773e+01	   0.00000000e+00	   0.00000000e+00	  -1.25074453e+01	   5.77015442e+19	    2.92744092e+19	   3.94136788e+01	    2.56936694e-01	    9.66516547e+01
  20	       0.006078	     0.00000000	     1.04728908	     0.56542151	    -0.00000048	    -0.15271092	   1.66346433e+10	   5.49999026e+15	   0.00000000e+00	  -5.50000000e+15	  -2.63701671e+10	  -8.60461770e-01	   2.51798778e-01	  -1.27592441e+01	   0.00000000e+00	   0.00000000e+00	  -1.25074453e+01	   5.78705126e+19	    2.94775450e+19	   3.94128057e+01	    2.57380545e-01	    9.66512109e+01
  21	       0.007218	     0.00000000	     1.04728898	     0.56563573	    -0.00000056	    -0.15271102	   1.67728677e+10	   5.49998696e+15	   0.00000000e+00	  -5.50000000e+15	  -2.98157647e+10	  -8.61040930e-01	   2.51276123e-01	  -1.27587214e+01	   0.00000000e+00	   0.00000000e+00	  -1.25074453e+01	   5.80754197e+19	    2.97224865e+19	   3.94117475e+01	    2.57920836e-01	    9.66506706e+01
  22	       0.008596	     0.00000000	     1.04728886	     0.56589187	    -0.00000066	    -0.15271114	   1.69396406e+10	   5.49998294e+15	   0.00000000e+00	  -5.50000000e+15	  -3.40028729e+10	  -8.61836440e-01	   2.50645150e-01	  -1.27580904e+01	   0.00000000e+00	   0.00000000e+00	  -1.25074453e+01	   5.83243584e+19	    3.00180176e+19	   3.94104629e+01	    2.58580163e-01	    9.66500113e+01
  23	       0.010262	     0.00000000	     1.04728872	     0.56619748	    -0.00000078	    -0.15271128	   1.71408029e+10	   5.49997804e+15	   0.00000000e+00	  -5.50000000e+15	  -3.91012295e+10	  -8.62938624e-01	   2.49883495e-01	  -1.27573288e+01	   0.00000000e+00	   0.00000000e+00	  -1.25074453e+01	   5.86271463e+19	    3.03744888e+19	   3.94089017e+01	    2.59386339e-01	    9.66492051e+01
  24	       0.012277	     0.00000000	     1.04728854	     0.56656096	    -0.00000093	    -0.15271146	   1.73831689e+10	   5.49997206e+15	   0.00000000e+00	  -5.50000000e+15	  -4.53212190e+10	  -8.64477272e-01	   2.48964902e-01	  -1.27564102e+01	   0.00000000e+00	   0.00000000e+00	  -1.25074453e+01	   5.89956584e+19	    3.08039754e+19	   3.94070036e+01	    2.60373559e-01	    9.66482179e+01
  25	       0.014709	     0.00000000	     1.04728833	     0.56699136	    -0.00000110	    -0.15271167	   1.76745965e+10	   5.49996475e+15	   0.00000000e+00	  -5.50000000e+15	  -5.29263318e+10	  -8.66639041e-01	   2.47858818e-01	  -1.27553041e+01	   0.00000000e+00	   0.00000000e+00	  -1.25074453e+01	   5.94442169e+19	    3.13204018e+19	   3.94046963e+01	    2.61583833e-01	    9.66470076e+01
  26	       0.017639	     0.00000000	     1.04728808	     0.56749816	    -0.00000131	    -0.15271192	   1.80240251e+10	   5.49995577e+15	   0.00000000e+00	  -5.50000000e+15	  -6.22517442e+10	  -8.69692529e-01	   2.46529998e-01	  -1.27539753e+01	   0.00000000e+00	   0.00000000e+00	  -1.25074453e+01	   5.99900503e+19	    3.19396094e+19	   3.94018928e+01	    2.63068708e-01	    9.66455227e+01
  27	       0.021161	     0.00000000	     1.04728777	     0.56809086	    -0.00000157	    -0.15271223	   1.84414654e+10	   5.49994471e+15	   0.00000000e+00	  -5.50000000e+15	  -7.37330282e+10	  -8.74024637e-01	   2.44938140e-01	  -1.27523834e+01	   0.00000000e+00	   0.00000000e+00	  -1.25074453e+01	   6.06538384e+19	    3.26793374e+19	   3.93984899e+01	    2.64891357e-01	    9.66437001e+01
  28	       0.025378	     0.00000000	     1.04728740	     0.56877851	    -0.00000187	    -0.15271260	   1.89379194e+10	   5.49993099e+15	   0.00000000e+00	  -5.50000000e+15	  -8.79517087e+10	  -8.80193839e-01	   2.43037527e-01	  -1.27504828e+01	   0.00000000e+00	   0.00000000e+00	  -1.25074453e+01	   6.14603623e+19	    3.35590825e+19	   3.93943646e+01	    2.67129068e-01	    9.66414624e+01
  29	       0.030410	     0.00000000	     1.04728696	     0.56956906	    -0.00000224	    -0.15271304	   1.95252104e+10	   5.49991382e+15	   0.00000000e+00	  -5.50000000e+15	  -1.05708892e+11	  -8.89009576e-01	   2.40776598e-01	  -1.27482219e+01	   0.00000000e+00	   0.00000000e+00	  -1.25074453e+01	   6.24392910e+19	    3.45997958e+19	   3.93893709e+01	    2.69876163e-01	    9.66387153e+01
  30	       0.036386	     0.00000000	     1.04728642	     0.57046862	    -0.00000267	    -0.15271358	   2.02156958e+10	   5.49989207e+15	   0.00000000e+00	  -5.50000000e+15	  -1.28145749e+11	  -9.01653408e-01	   2.38097332e-01	  -1.27455426e+01	   0.00000000e+00	   0.00000000e+00	  -1.25074453e+01	   6.36261422e+19	    3.58233758e+19	   3.93833361e+01	    2.73247344e-01	    9.66353441e+01
  31	       0.043449	     0.00000000	     1.04728578	     0.57148074	    -0.00000318	    -0.15271422	   2.10218406e+10	   5.49986408e+15	   0.00000000e+00	  -5.50000000e+15	  -1.56942597e+11	  -9.19869277e-01	   2.34934189e-01	  -1.27423795e+01	   0.00000000e+00	   0.00000000e+00	  -1.25074453e+01	   6.50634726e+19	    3.72519106e+19	   3.93760558e+01	    2.77381383e-01	    9.66312101e+01
  32	       0.051749	     0.00000000	     1.04728501	     0.57260561	    -0.00000378	    -0.15271499	   2.19556237e+10	   5.49982730e+15	   0.00000000e+00	  -5.50000000e+15	  -1.94651141e+11	  -9.46272002e-01	   2.31212218e-01	  -1.27386575e+01	   0.00000000e+00	   0.00000000e+00	  -1.25074453e+01	   6.68023673e+19	    3.89066280e+19	   3.93672884e+01	    2.82444986e-01	    9.66261465e+01
  33	       0.061446	     0.00000000	     1.04728407	     0.57383951	    -0.00000448	    -0.15271593	   2.30277559e+10	   5.49977777e+15	   0.00000000e+00	  -5.50000000e+15	  -2.45255947e+11	  -9.84863761e-01	   2.26843718e-01	  -1.27342890e+01	   0.00000000e+00	   0.00000000e+00	  -1.25074453e+01	   6.89043247e+19	    4.08065078e+19	   3.93567477e+01	    2.88636499e-01	    9.66199549e+01
  34	       0.072702	     0.00000000	     1.04728294	     0.57517429	    -0.00000530	    -0.15271706	   2.42466822e+10	   5.49970911e+15	   0.00000000e+00	  -5.50000000e+15	  -3.15139100e+11	  -1.04192541e+00	   2.21722597e-01	  -1.27291679e+01	   0.00000000e+00	   0.00000000e+00	  -1.25074453e+01	   7.14436604e+19	    4.29665151e+19	   3.93440948e+01	    2.96188944e-01	    9.66124025e+01
  35	       0.085675	     0.00000000	     1.04728154	     0.57659712	    -0.00000623	    -0.15271846	   2.56173411e+10	   5.49961085e+15	   0.00000000e+00	  -5.50000000e+15	  -4.14772236e+11	  -1.12759773e+00	   2.15715225e-01	  -1.27231605e+01	   0.00000000e+00	   0.00000000e+00	  -1.25074453e+01	   7.45105907e+19	    4.53954015e+19	   3.93289271e+01	    3.05371612e-01	    9.66032198e+01
  36	       0.100522	     0.00000000	     1.04727978	     0.57809046	    -0.00000730	    -0.15272022	   2.71396387e+10	   5.49946538e+15	   0.00000000e+00	  -5.50000000e+15	  -5.61756658e+11	  -1.25875882e+00	   2.08646254e-01	  -1.27160915e+01	   0.00000000e+00	   0.00000000e+00	  -1.25074453e+01	   7.82152055e+19	    4.80930002e+19	   3.93107650e+01	    3.16489217e-01	    9.65921022e+01
  37	       0.117381	     0.00000000	     1.04727751	     0.57963205	    -0.00000852	    -0.15272249	   2.88065722e+10	   5.49924238e+15	   0.00000000e+00	  -5.50000000e+15	  -7.86428995e+11	  -1.46438829e+00	   2.00277504e-01	  -1.27077228e+01	   0.00000000e+00	   0.00000000e+00	  -1.25074453e+01	   8.26925959e+19	    5.10469021e+19	   3.92890357e+01	    3.29877293e-01	    9.65787141e+01
  38	       0.136373	     0.00000000	     1.04727448	     0.58119489	    -0.00000989	    -0.15272552	   3.06019056e+10	   5.49888813e+15	   0.00000000e+00	  -5.50000000e+15	  -1.14247248e+12	  -1.79580635e+00	   1.90277661e-01	  -1.26977229e+01	   0.00000000e+00	   0.00000000e+00	  -1.25074453e+01	   8.81094780e+19	    5.42283358e+19	   3.92630524e+01	    3.45892292e-01	    9.65626992e+01
  39	       0.157589	     0.00000000	     1.04727020	     0.58274703	    -0.00001142	    -0.15272980	   3.24972561e+10	   5.49830498e+15	   0.00000000e+00	  -5.50000000e+15	  -1.72752029e+12	  -2.34668018e+00	   1.78180287e-01	  -1.26856256e+01	   0.00000000e+00	   0.00000000e+00	  -1.25074453e+01	   9.46727368e+19	    5.75870056e+19	   3.92319896e+01	    3.64894671e-01	    9.65436968e+01
  40	       0.181087	     0.00000000	     1.04726382	     0.58425082	    -0.00001311	    -0.15273618	   3.44484257e+10	   5.49731033e+15	   0.00000000e+00	  -5.50000000e+15	  -2.72412096e+12	  -3.29301079e+00	   1.63327487e-01	  -1.26707728e+01	   0.00000000e+00	   0.00000000e+00	  -1.25074453e+01	   1.02640422e+20	    6.10445902e+19	   3.91948519e+01	    3.87223149e-01	    9.65213683e+01
  41	       0.206881	     0.00000000	     1.04725369	     0.58566140	    -0.00001496	    -0.15274631	   3.63908372e+10	   5.49555343e+15	   0.00000000e+00	  -5.50000000e+15	  -4.48295747e+12	  -4.97476425e+00	   1.44796733e-01	  -1.26522420e+01	   0.00000000e+00	   0.00000000e+00	  -1.25074453e+01	   1.12335833e+20	    6.44866548e+19	   3.91504368e+01	    4.13158474e-01	    9.64954330e+01
  42	       0.234936	     0.00000000	     1.04723654	     0.58692400	    -0.00001698	    -0.15276346	   3.82341063e+10	   5.49234318e+15	   0.00000000e+00	  -5.50000000e+15	  -7.69505062e+12	  -8.06564800e+00	   1.21308915e-01	  -1.26287542e+01	   0.00000000e+00	   0.00000000e+00	  -1.25074453e+01	   1.24165441e+20	    6.77530331e+19	   3.90972900e+01	    4.42875525e-01	    9.64657159e+01
  43	       0.265166	     0.00000000	     1.04720580	     0.58796943	    -0.00001915	    -0.15279420	   3.98562479e+10	   5.48628664e+15	   0.00000000e+00	  -5.50000000e+15	  -1.37532193e+13	  -1.39314886e+01	   9.11171443e-02	  -1.25985624e+01	   0.00000000e+00	   0.00000000e+00	  -1.25074453e+01	   1.38641467e+20	    7.06275610e+19	   3.90336526e+01	    4.76383737e-01	    9.64322077e+01
  44	       0.297430	     0.00000000	     1.04714789	     0.58870681	    -0.00002146	    -0.15285211	   4.10990504e+10	   5.47452407e+15	   0.00000000e+00	  -5.50000000e+15	  -2.55170248e+13	  -2.53939489e+01	   5.18789055e-02	  -1.25593242e+01	   0.00000000e+00	   0.00000000e+00	  -1.25074453e+01	   1.56409925e+20	    7.28298780e+19	   3.89574007e+01	    5.13458284e-01	    9.63951332e+01
  45	       0.331531	     0.00000000	     1.04703445	     0.58901162	    -0.00002390	    -0.15296555	   4.17681289e+10	   5.45111233e+15	   0.00000000e+00	  -5.50000000e+15	  -4.89294411e+13	  -4.83610865e+01	   5.19840005e-04	  -1.25079651e+01	   0.00000000e+00	   0.00000000e+00	  -1.25074453e+01	   1.78284763e+20	    7.40155231e+19	   3.88659787e+01	    5.53569149e-01	    9.63550223e+01
  46	       0.367220	     0.00000000	     1.04680548	     0.58870582	    -0.00002646	    -0.15319452	   4.16444270e+10	   5.40366756e+15	   0.00000000e+00	  -5.50000000e+15	  -9.63740871e+13	  -9.52746607e+01	  -6.68925398e-02	  -1.24405527e+01	   0.00000000e+00	   0.00000000e+00	  -1.25074453e+01	   2.05288230e+20	    7.37963154e+19	   3.87563285e+01	    5.95823430e-01	    9.63127680e+01
  47	       0.404198	     0.00000000	     1.04633395	     0.58752404	    -0.00002914	    -0.15366605	   4.05179382e+10	   5.30672673e+15	   0.00000000e+00	  -5.50000000e+15	  -1.93313786e+14	  -1.92185685e+02	  -1.55231800e-01	  -1.23522135e+01	   0.00000000e+00	   0.00000000e+00	  -1.25074453e+01	   2.38696629e+20	    7.18001111e+19	   3.86248211e+01	    6.38948803e-01	    9.62696426e+01
  48	       0.442129	     0.00000000	     1.04535335	     0.58505548	    -0.00003193	    -0.15464665	   3.82557661e+10	   5.11011779e+15	   0.00000000e+00	  -5.50000000e+15	  -3.89920465e+14	  -3.92323133e+02	  -2.70300833e-01	  -1.22371445e+01	   0.00000000e+00	   0.00000000e+00	  -1.25074453e+01	   2.80088886e+20	    6.77914092e+19	   3.84672006e+01	    6.81360316e-01	    9.62272311e+01
  49	       0.480644	     0.00000000	     1.04331905	     0.58064771	    -0.00003491	    -0.15668095	   3.49058586e+10	   4.72464795e+15	   0.00000000e+00	  -5.50000000e+15	  -7.75386955e+14	  -7.98357181e+02	  -4.18664935e-01	  -1.20887804e+01	   0.00000000e+00	   0.00000000e+00	  -1.25074453e+01	   3.31392691e+20	    6.18551747e+19	   3.82785559e+01	    7.21356859e-01	    9.61872346e+01
  50	       0.519356	     0.00000000	     1.03917724	     0.57326516	    -0.00003824	    -0.16082276	   3.08004552e+10	   4.02693732e+15	   0.00000000e+00	  -5.50000000e+15	  -1.47309348e+15	  -1.58581100e+03	  -5.81046359e-01	  -1.19263989e+01	   0.00000000e+00	   0.00000000e+00	  -1.25074453e+01	   3.94919238e+20	    5.45801522e+19	   3.80533402e+01	    7.57461267e-01	    9.61511302e+01
  51	       0.538613	     0.00000000	     1.03562915	     0.56793816	    -0.00004014	    -0.16437085	   2.87559784e+10	   3.51165497e+15	   0.00000000e+00	  -5.50000000e+15	  -1.98837379e+15	  -2.18885934e+03	  -7.18837922e-01	  -1.17886074e+01	   0.00000000e+00	   0.00000000e+00	  -1.25074453e+01	   4.31996527e+20	    5.09572109e+19	   3.79257866e+01	    7.73740638e-01	    9.61348508e+01
  52	       0.557871	     0.00000000	     1.03074687	     0.56120992	    -0.00004235	    -0.16925313	   2.67778039e+10	   2.90858762e+15	   0.00000000e+00	  -5.50000000e+15	  -2.59143916e+15	  -2.98674311e+03	  -8.42815193e-01	  -1.16646301e+01	   0.00000000e+00	   0.00000000e+00	  -1.25074453e+01	   4.73372985e+20	    4.74517556e+19	   3.77861313e+01	    7.88920439e-01	    9.61196710e+01
  53	       0.576836	     0.00000000	     1.02423914	     0.55291259	    -0.00004503	    -0.17576086	   2.49900230e+10	   2.26258358e+15	   0.00000000e+00	  -5.50000000e+15	  -3.23744141e+15	  -3.98683609e+03	  -9.80116376e-01	  -1.15273289e+01	   0.00000000e+00	   0.00000000e+00	  -1.25074453e+01	   5.18898121e+20	    4.42836791e+19	   3.76353925e+01	    8.02856237e-01	    9.61057352e+01
  54	       0.595802	     0.00000000	     1.01562448	     0.54263867	    -0.00004858	    -0.18437552	   2.34392725e+10	   1.62260392e+15	   0.00000000e+00	  -5.50000000e+15	  -3.87741952e+15	  -5.20757175e+03	  -1.11842231e+00	  -1.13890230e+01	   0.00000000e+00	   0.00000000e+00	  -1.25074453e+01	   5.69818293e+20	    4.15356159e+19	   3.74700024e+01	    8.15893297e-01	    9.60926981e+01
  55	       0.608128	     0.00000000	     1.00867257	     0.53472214	    -0.00005166	    -0.19132743	   2.25823485e+10	   1.24077712e+15	   0.00000000e+00	  -5.50000000e+15	  -4.25924547e+15	  -6.11490708e+03	  -1.24052480e+00	  -1.12669205e+01	   0.00000000e+00	   0.00000000e+00	  -1.25074453e+01	   6.06158137e+20	    4.00170505e+19	   3.73538951e+01	    8.23945210e-01	    9.60846462e+01
  56	       0.620454	     0.00000000	     1.00054979	     0.52574983	    -0.00005575	    -0.19945021	   2.18536542e+10	   9.06897879e+14	   0.00000000e+00	  -5.50000000e+15	  -4.59312397e+15	  -7.10205201e+03	  -1.35631278e+00	  -1.11511325e+01	   0.00000000e+00	   0.00000000e+00	  -1.25074453e+01	   6.45326876e+20	    3.87256901e+19	   3.72303327e+01	    8.31719691e-01	    9.60768718e+01
  57	       0.632780	     0.00000000	     0.99116434	     0.51564720	    -0.00006142	    -0.20883566	   2.12568182e+10	   6.31360048e+14	   0.00000000e+00	  -5.50000000e+15	  -4.86866121e+15	  -8.15715406e+03	  -1.47925265e+00	  -1.10281926e+01	   0.00000000e+00	   0.00000000e+00	  -1.25074453e+01	   6.87581901e+20	    3.76679467e+19	   3.70987310e+01	    8.39262239e-01	    9.60693292e+01
  58	       0.644676	     0.00000000	     0.98083711	     0.50476295	    -0.00006934	    -0.21916289	   2.08045426e+10	   4.23878714e+14	   0.00000000e+00	  -5.50000000e+15	  -5.07614209e+15	  -9.22743285e+03	  -1.59194804e+00	  -1.09154972e+01	   0.00000000e+00	   0.00000000e+00	  -1.25074453e+01	   7.31555329e+20	    3.68663036e+19	   3.69635037e+01	    8.46364492e-01	    9.60622270e+01
  59	       0.650624	     0.00000000	     0.97518608	     0.49887802	    -0.00007466	    -0.22481392	   2.06175098e+10	   3.40857995e+14	   0.00000000e+00	  -5.50000000e+15	  -5.15916262e+15	  -9.77820441e+03	  -1.67581639e+00	  -1.08316289e+01	   0.00000000e+00	   0.00000000e+00	  -1.25074453e+01	   7.54805902e+20	    3.65347345e+19	   3.68926871e+01	    8.49861627e-01	    9.60587298e+01
  60	       0.656573	     0.00000000	     0.96920478	     0.49269598	    -0.00008127	    -0.23079522	   2.04583257e+10	   2.70638293e+14	   0.00000000e+00	  -5.50000000e+15	  -5.22938217e+15	  -1.03372220e+04	  -1.74542305e+00	  -1.07620222e+01	   0.00000000e+00	   0.00000000e+00	  -1.25074453e+01	   7.78948750e+20	    3.62524716e+19	   3.68196126e+01	    8.53329517e-01	    9.60552619e+01
  61	       0.662521	     0.00000000	     0.96288873	     0.48621199	    -0.00008960	    -0.23711127	   2.03261024e+10	   2.12139021e+14	   0.00000000e+00	  -5.50000000e+15	  -5.28788130e+15	  -1.09031660e+04	  -1.81739926e+00	  -1.06900460e+01	   0.00000000e+00	   0.00000000e+00	  -1.25074453e+01	   8.04023454e+20	    3.60179247e+19	   3.67441931e+01	    8.56772784e-01	    9.60518187e+01
  62	       0.668469	     0.00000000	     0.95623417	     0.47942172	    -0.00010023	    -0.24376583	   2.02198701e+10	   1.64139972e+14	   0.00000000e+00	  -5.50000000e+15	  -5.33588025e+15	  -1.14748408e+04	  -1.90002925e+00	  -1.06074160e+01	   0.00000000e+00	   0.00000000e+00	  -1.25074453e+01	   8.30071555e+20	    3.58293521e+19	   3.66663379e+01	    8.60195892e-01	    9.60483956e+01
  63	       0.676994	     0.00000000	     0.94610069	     0.46915301	    -0.00012117	    -0.25389931	   2.01145737e+10	   1.11082606e+14	   0.00000000e+00	  -5.50000000e+15	  -5.38893751e+15	  -1.23020057e+04	  -2.00298923e+00	  -1.05044561e+01	   0.00000000e+00	   0.00000000e+00	  -1.25074453e+01	   8.69190712e+20	    3.56420829e+19	   3.65502994e+01	    8.65076503e-01	    9.60435149e+01
  64	       0.685519	     0.00000000	     0.93525854	     0.45823931	    -0.00015223	    -0.26474146	   2.00590822e+10	   7.31752617e+13	   0.00000000e+00	  -5.50000000e+15	  -5.42684480e+15	  -1.31361863e+04	  -2.10472361e+00	  -1.04027217e+01	   0.00000000e+00	   0.00000000e+00	  -1.25074453e+01	   9.10535815e+20	    3.55426701e+19	   3.64287662e+01	    8.69937537e-01	    9.60386539e+01
  65	       0.689782	     0.00000000	     0.92956984	     0.45253494	    -0.00017328	    -0.27043016	   2.00469539e+10	   5.87933882e+13	   0.00000000e+00	  -5.50000000e+15	  -5.44122666e+15	  -1.35552930e+04	  -2.18014921e+00	  -1.03272961e+01	   0.00000000e+00	   0.00000000e+00	  -1.25074453e+01	   9.32088391e+20	    3.55204106e+19	   3.63658520e+01	    8.72363899e-01	    9.60362275e+01
  66	       0.694045	     0.00000000	     0.92370226	     0.44666613	    -0.00019942	    -0.27629774	   2.00460049e+10	   4.69222008e+13	   0.00000000e+00	  -5.50000000e+15	  -5.45309785e+15	  -1.39754122e+04	  -2.24213054e+00	  -1.02653148e+01	   0.00000000e+00	   0.00000000e+00	  -1.25074453e+01	   9.54253116e+20	    3.55177466e+19	   3.63014452e+01	    8.74789411e-01	    9.60338020e+01
  67	       0.698307	     0.00000000	     0.91765540	     0.44063206	    -0.00023209	    -0.28234460	   2.00559034e+10	   3.71990245e+13	   0.00000000e+00	  -5.50000000e+15	  -5.46282103e+15	  -1.43963641e+04	  -2.30564656e+00	  -1.02017987e+01	   0.00000000e+00	   0.00000000e+00	  -1.25074453e+01	   9.77049954e+20	    3.55340241e+19	   3.62355032e+01	    8.77215388e-01	    9.60313761e+01
  68	       0.702570	     0.00000000	     0.91142894	     0.43443196	    -0.00027317	    -0.28857106	   2.00763274e+10	   2.92964106e+13	   0.00000000e+00	  -5.50000000e+15	  -5.47072367e+15	  -1.48179957e+04	  -2.37920396e+00	  -1.01282413e+01	   0.00000000e+00	   0.00000000e+00	  -1.25074453e+01	   1.00049959e+21	    3.55685839e+19	   3.61679822e+01	    8.79643100e-01	    9.60289483e+01
  69	       0.709023	     0.00000000	     0.90166106	     0.42473051	    -0.00035726	    -0.29833894	   2.01278828e+10	   2.01574408e+13	   0.00000000e+00	  -5.50000000e+15	  -5.47986269e+15	  -1.54572603e+04	  -2.47238594e+00	  -1.00350594e+01	   0.00000000e+00	   0.00000000e+00	  -1.25074453e+01	   1.03728797e+21	    3.56564941e+19	   3.60626547e+01	    8.83324523e-01	    9.60252669e+01
  70	       0.715476	     0.00000000	     0.89148032	     0.41464523	    -0.00047917	    -0.30851968	   2.02022027e+10	   1.36699737e+13	   0.00000000e+00	  -5.50000000e+15	  -5.48635023e+15	  -1.60974371e+04	  -2.57790778e+00	  -9.92953751e+00	   0.00000000e+00	   0.00000000e+00	  -1.25074453e+01	   1.07569945e+21	    3.57830182e+19	   3.59534403e+01	    8.87017029e-01	    9.60215744e+01
  71	       0.721928	     0.00000000	     0.88088625	     0.40417428	    -0.00065831	    -0.31911375	   2.02984707e+10	   9.14384453e+12	   0.00000000e+00	  -5.50000000e+15	  -5.49087645e+15	  -1.67382569e+04	  -2.68747357e+00	  -9.81997172e+00	   0.00000000e+00	   0.00000000e+00	  -1.25074453e+01	   1.11581623e+21	    3.59457804e+19	   3.58401671e+01	    8.90724488e-01	    9.60178670e+01
  72	       0.728381	     0.00000000	     0.86987850	     0.39331601	    -0.00092492	    -0.33012150	   2.04159639e+10	   6.03976450e+12	   0.00000000e+00	  -5.50000000e+15	  -5.49398065e+15	  -1.73795221e+04	  -2.80126048e+00	  -9.70618481e+00	   0.00000000e+00	   0.00000000e+00	  -1.25074453e+01	   1.15772509e+21	    3.61420819e+19	   3.57226542e+01	    8.94450506e-01	    9.60141409e+01
  73	       0.734834	     0.00000000	     0.85845683	     0.38206893	    -0.00132615	    -0.34154317	   2.05540470e+10	   3.94664297e+12	   0.00000000e+00	  -5.50000000e+15	  -5.49607391e+15	  -1.80210907e+04	  -2.91755710e+00	  -9.58988819e+00	   0.00000000e+00	   0.00000000e+00	  -1.25074453e+01	   1.20151772e+21	    3.63687085e+19	   3.56007116e+01	    8.98198384e-01	    9.60103931e+01
  74	       0.740880	     0.00000000	     0.84737938	     0.37117672	    -0.00188871	    -0.35262062	   2.07015782e+10	   2.62974101e+12	   0.00000000e+00	  -5.50000000e+15	  -5.49739096e+15	  -1.86224044e+04	  -3.03437199e+00	  -9.47307330e+00	   0.00000000e+00	   0.00000000e+00	  -1.25074453e+01	   1.24434529e+21	    3.66050734e+19	   3.54822607e+01	    9.01732436e-01	    9.60068590e+01
  75	       0.746926	     0.00000000	     0.83593834	     0.35994097	    -0.00272449	    -0.36406166	   2.08663226e+10	   1.74615377e+12	   0.00000000e+00	  -5.50000000e+15	  -5.49827471e+15	  -1.92238386e+04	  -3.15350142e+00	  -9.35394386e+00	   0.00000000e+00	   0.00000000e+00	  -1.25074453e+01	   1.28899575e+21	    3.68610661e+19	   3.53595734e+01	    9.05290332e-01	    9.60033011e+01
  76	       0.752972	     0.00000000	     0.82413363	     0.34836068	    -0.00396654	    -0.37586637	   2.10479055e+10	   1.16135887e+12	   0.00000000e+00	  -5.50000000e+15	  -5.49885969e+15	  -1.98253530e+04	  -3.26130225e+00	  -9.24614304e+00	   0.00000000e+00	   0.00000000e+00	  -1.25074453e+01	   1.33555770e+21	    3.71329279e+19	   3.52324687e+01	    9.08873792e-01	    9.59997177e+01
  77	       0.755995	     0.00000000	     0.81809489	     0.34244145	    -0.00479481	    -0.38190511	   2.11452545e+10	   9.49722365e+11	   0.00000000e+00	  -5.50000000e+15	  -5.49907142e+15	  -2.01261320e+04	  -3.34048249e+00	  -9.16696280e+00	   0.00000000e+00	   0.00000000e+00	  -1.25074453e+01	   1.35958446e+21	    3.72744039e+19	   3.51672071e+01	    9.10675530e-01	    9.59979159e+01
  78	       0.759018	     0.00000000	     0.81196522	     0.33643594	    -0.00579901	    -0.38803478	   2.12468637e+10	   7.79205615e+11	   0.00000000e+00	  -5.50000000e+15	  -5.49924204e+15	  -2.04269215e+04	  -3.40511145e+00	  -9.10233384e+00	   0.00000000e+00	   0.00000000e+00	  -1.25074453e+01	   1.38412449e+21	    3.74190990e+19	   3.51007695e+01	    9.12484198e-01	    9.59961072e+01
  79	       0.762041	     0.00000000	     0.80574462	     0.33034408	    -0.00701152	    -0.39425538	   2.13527342e+10	   6.42208062e+11	   0.00000000e+00	  -5.50000000e+15	  -5.49937914e+15	  -2.07277194e+04	  -3.47093450e+00	  -9.03651079e+00	   0.00000000e+00	   0.00000000e+00	  -1.25074453e+01	   1.40919025e+21	    3.75669545e+19	   3.50331307e+01	    9.14299950e-01	    9.59942915e+01
  80	       0.765064	     0.00000000	     0.79943308	     0.32416580	    -0.00846765	    -0.40056692	   2.14628762e+10	   5.32426679e+11	   0.00000000e+00	  -5.50000000e+15	  -5.49948904e+15	  -2.10285241e+04	  -3.54722521e+00	  -8.96022008e+00	   0.00000000e+00	   0.00000000e+00	  -1.25074453e+01	   1.43479453e+21	    3.77180759e+19	   3.49642649e+01	    9.16122942e-01	    9.59924685e+01
  81	       0.769740	     0.00000000	     0.78949169	     0.31443858	    -0.01128789	    -0.41050831	   2.16410952e+10	   4.04437546e+11	   0.00000000e+00	  -5.50000000e+15	  -5.49961720e+15	  -2.14937999e+04	  -3.64414330e+00	  -8.86330199e+00	   0.00000000e+00	   0.00000000e+00	  -1.25074453e+01	   1.47548898e+21	    3.79579424e+19	   3.48552646e+01	    9.18957275e-01	    9.59896342e+01
  82	       0.774416	     0.00000000	     0.77933275	     0.30450389	    -0.01491417	    -0.42066725	   2.18292869e+10	   3.14275776e+11	   0.00000000e+00	  -5.50000000e+15	  -5.49970755e+15	  -2.19590850e+04	  -3.75339061e+00	  -8.75405468e+00	   0.00000000e+00	   0.00000000e+00	  -1.25074453e+01	   1.51755358e+21	    3.82076052e+19	   3.47431646e+01	    9.21809943e-01	    9.59867815e+01
  83	       0.779092	     0.00000000	     0.76895624	     0.29436144	    -0.01945927	    -0.43104376	   2.20274554e+10	   2.50916380e+11	   0.00000000e+00	  -5.50000000e+15	  -5.49977111e+15	  -2.24243766e+04	  -3.86582296e+00	  -8.64162233e+00	   0.00000000e+00	   0.00000000e+00	  -1.25074453e+01	   1.56104074e+21	    3.84697721e+19	   3.46278604e+01	    9.24681781e-01	    9.59839097e+01
  84	       0.783768	     0.00000000	     0.75836216	     0.28401098	    -0.02499259	    -0.44163784	   2.22356224e+10	   2.06380989e+11	   0.00000000e+00	  -5.50000000e+15	  -5.49981585e+15	  -2.28896728e+04	  -3.98154790e+00	  -8.52589738e+00	   0.00000000e+00	   0.00000000e+00	  -1.25074453e+01	   1.60600505e+21	    3.87478518e+19	   3.45092434e+01	    9.27573853e-01	    9.59810176e+01
  85	       0.788444	     0.00000000	     0.74755052	     0.27345227	    -0.03152553	    -0.45244948	   2.24538254e+10	   1.74953999e+11	   0.00000000e+00	  -5.50000000e+15	  -5.49984750e+15	  -2.33549722e+04	  -4.10067689e+00	  -8.40676840e+00	   0.00000000e+00	   0.00000000e+00	  -1.25074453e+01	   1.65250341e+21	    3.90453615e+19	   3.43872008e+01	    9.30487482e-01	    9.59781040e+01
  86	       0.793119	     0.00000000	     0.73652132	     0.26268506	    -0.03901096	    -0.46347868	   2.26821169e+10	   1.52581345e+11	   0.00000000e+00	  -5.50000000e+15	  -5.49987010e+15	  -2.38202740e+04	  -4.22081749e+00	  -8.28662780e+00	   0.00000000e+00	   0.00000000e+00	  -1.25074453e+01	   1.70059513e+21	    3.93651834e+19	   3.42616154e+01	    9.33424233e-01	    9.59751672e+01
  87	       0.797418	     0.00000000	     0.72618930	     0.25260216	    -0.04665368	    -0.47381070	   2.29013346e+10	   1.37532995e+11	   0.00000000e+00	  -5.50000000e+15	  -5.49988537e+15	  -2.42480654e+04	  -4.33929321e+00	  -8.16815208e+00	   0.00000000e+00	   0.00000000e+00	  -1.25074453e+01	   1.74626870e+21	    3.96810061e+19	   3.41429258e+01	    9.36146117e-01	    9.59724453e+01
  88	       0.801717	     0.00000000	     0.71567338	     0.24234292	    -0.05493518	    -0.48432662	   2.31294277e+10	   1.26165252e+11	   0.00000000e+00	  -5.50000000e+15	  -5.49989696e+15	  -2.46758579e+04	  -4.45843383e+00	  -8.04901147e+00	   0.00000000e+00	   0.00000000e+00	  -1.25074453e+01	   1.79339132e+21	    4.00179057e+19	   3.40210409e+01	    9.38890476e-01	    9.59697010e+01
  89	       0.806016	     0.00000000	     0.70497355	     0.23190731	    -0.06376337	    -0.49502645	   2.33665895e+10	   1.17369705e+11	   0.00000000e+00	  -5.50000000e+15	  -5.49990600e+15	  -2.51036513e+04	  -4.58084745e+00	  -7.92659784e+00	   0.00000000e+00	   0.00000000e+00	  -1.25074453e+01	   1.84201499e+21	    4.03757214e+19	   3.38958590e+01	    9.41658758e-01	    9.59669327e+01
  90	       0.810315	     0.00000000	     0.69408982	     0.22129537	    -0.07305325	    -0.50591018	   2.36130887e+10	   1.10364690e+11	   0.00000000e+00	  -5.50000000e+15	  -5.49991325e+15	  -2.55314452e+04	  -4.70663790e+00	  -7.80080739e+00	   0.00000000e+00	   0.00000000e+00	  -1.25074453e+01	   1.89219372e+21	    4.07539551e+19	   3.37672749e+01	    9.44452384e-01	    9.59641391e+01
  91	       0.814614	     0.00000000	     0.68302219	     0.21050726	    -0.08273218	    -0.51697781	   2.38693075e+10	   1.04603002e+11	   0.00000000e+00	  -5.50000000e+15	  -5.49991927e+15	  -2.59592397e+04	  -4.83591282e+00	  -7.67153248e+00	   0.00000000e+00	   0.00000000e+00	  -1.25074453e+01	   1.94398366e+21	    4.11521065e+19	   3.36351796e+01	    9.47272745e-01	    9.59613187e+01
  92	       0.818913	     0.00000000	     0.67177065	     0.19954329	    -0.09274144	    -0.52822935	   2.41358049e+10	   9.97042198e+10	   0.00000000e+00	  -5.50000000e+15	  -5.49992443e+15	  -2.63870346e+04	  -4.96578682e+00	  -7.54165847e+00	   0.00000000e+00	   0.00000000e+00	  -1.25074453e+01	   1.99744318e+21	    4.15699691e+19	   3.34994602e+01	    9.50121204e-01	    9.59584702e+01
  93	       0.822829	     0.00000000	     0.66136041	     0.18940311	    -0.10210691	    -0.53863959	   2.43887892e+10	   9.57623139e+10	   0.00000000e+00	  -5.50000000e+15	  -5.49992863e+15	  -2.67767565e+04	  -5.09305573e+00	  -7.41438956e+00	   0.00000000e+00	   0.00000000e+00	  -1.25074453e+01	   2.04764939e+21	    4.19689877e+19	   3.33725677e+01	    9.52741779e-01	    9.59558497e+01
  94	       0.826745	     0.00000000	     0.65079753	     0.17911855	    -0.11168267	    -0.54920247	   2.46522784e+10	   9.21812463e+10	   0.00000000e+00	  -5.50000000e+15	  -5.49993247e+15	  -2.71664787e+04	  -5.22049849e+00	  -7.28694681e+00	   0.00000000e+00	   0.00000000e+00	  -1.25074453e+01	   2.09933920e+21	    4.23861522e+19	   3.32424787e+01	    9.55387957e-01	    9.59532035e+01
  95	       0.830662	     0.00000000	     0.64008204	     0.16869101	    -0.12144848	    -0.55991796	   2.49278922e+10	   8.88624125e+10	   0.00000000e+00	  -5.50000000e+15	  -5.49993607e+15	  -2.75562012e+04	  -5.35120548e+00	  -7.15623982e+00	   0.00000000e+00	   0.00000000e+00	  -1.25074453e+01	   2.15256195e+21	    4.28236038e+19	   3.31090987e+01	    9.58060944e-01	    9.59505305e+01
  96	       0.834578	     0.00000000	     0.62921391	     0.15812269	    -0.13138903	    -0.57078609	   2.52181175e+10	   8.57362297e+10	   0.00000000e+00	  -5.50000000e+15	  -5.49993948e+15	  -2.79459240e+04	  -5.48527312e+00	  -7.02217219e+00	   0.00000000e+00	   0.00000000e+00	  -1.25074453e+01	   2.20736880e+21	    4.32850384e+19	   3.29723299e+01	    9.60762128e-01	    9.59478293e+01
  97	       0.838494	     0.00000000	     0.61819316	     0.14741706	    -0.14149272	    -0.58180684	   2.55268206e+10	   8.27536454e+10	   0.00000000e+00	  -5.50000000e+15	  -5.49994277e+15	  -2.83356470e+04	  -5.62280074e+00	  -6.88464457e+00	   0.00000000e+00	   0.00000000e+00	  -1.25074453e+01	   2.26381276e+21	    4.37765553e+19	   3.28320712e+01	    9.63493206e-01	    9.59450982e+01
  98	       0.842411	     0.00000000	     0.60701978	     0.13657962	    -0.15175074	    -0.59298022	   2.58600749e+10	   7.98800418e+10	   0.00000000e+00	  -5.50000000e+15	  -5.49994598e+15	  -2.87253702e+04	  -5.76042237e+00	  -6.74702294e+00	   0.00000000e+00	   0.00000000e+00	  -1.25074453e+01	   2.32194879e+21	    4.43080381e+19	   3.26882182e+01	    9.66256375e-01	    9.59423351e+01
  99	       0.845947	     0.00000000	     0.59680003	     0.12668886	    -0.16113776	    -0.60319997	   2.61906524e+10	   7.73525759e+10	   0.00000000e+00	  -5.50000000e+15	  -5.49994884e+15	  -2.90772581e+04	  -5.89442893e+00	  -6.61301637e+00	   0.00000000e+00	   0.00000000e+00	  -1.25074453e+01	   2.37594173e+21	    4.48364013e+19	   3.25551549e+01	    9.68781307e-01	    9.59398101e+01
 100	       0.849483	     0.00000000	     0.58645585	     0.11670777	    -0.17064146	    -0.61354415	   2.65604119e+10	   7.48826942e+10	   0.00000000e+00	  -5.50000000e+15	  -5.49995168e+15	  -2.94291462e+04	  -6.02803574e+00	  -6.47940956e+00	   0.00000000e+00	   0.00000000e+00	  -1.25074453e+01	   2.43140396e+21	    4.54292268e+19	   3.24189914e+01	    9.71337995e-01	    9.59372534e+01
 101	       0.853019	     0.00000000	     0.57598723	     0.10665131	    -0.18025830	    -0.62401277	   2.69864550e+10	   7.24600825e+10	   0.00000000e+00	  -5.50000000e+15	  -5.49995453e+15	  -2.97810345e+04	  -6.16479105e+00	  -6.34265426e+00	   0.00000000e+00	   0.00000000e+00	  -1.25074453e+01	   2.48838029e+21	    4.61151419e+19	   3.22796432e+01	    9.73930902e-01	    9.59346605e+01
 102	       0.856555	     0.00000000	     0.56539419	     0.09654197	    -0.18998522	    -0.63460581	   2.74951841e+10	   7.00769947e+10	   0.00000000e+00	  -5.50000000e+15	  -5.49995742e+15	  -3.01329229e+04	  -6.30477540e+00	  -6.20266990e+00	   0.00000000e+00	   0.00000000e+00	  -1.25074453e+01	   2.54691706e+21	    4.69384271e+19	   3.21370232e+01	    9.76566556e-01	    9.59320249e+01
 103	       0.860091	     0.00000000	     0.55467671	     0.08641345	    -0.19981945	    -0.64532329	   2.81275717e+10	   6.77275220e+10	   0.00000000e+00	  -5.50000000e+15	  -5.49996040e+15	  -3.04848116e+04	  -6.44806884e+00	  -6.05937647e+00	   0.00000000e+00	   0.00000000e+00	  -1.25074453e+01	   2.60706214e+21	    4.79678333e+19	   3.19910417e+01	    9.79254685e-01	    9.59293368e+01
 104	       0.863627	     0.00000000	     0.54383480	     0.07631575	    -0.20975843	    -0.65616520	   2.89475164e+10	   6.54070740e+10	   0.00000000e+00	  -5.50000000e+15	  -5.49996354e+15	  -3.08367004e+04	  -6.59750093e+00	  -5.90994438e+00	   0.00000000e+00	   0.00000000e+00	  -1.25074453e+01	   2.66886500e+21	    4.93105288e+19	   3.18416060e+01	    9.82010003e-01	    9.59265814e+01
 105	       0.867425	     0.00000000	     0.53205007	     0.06558680	    -0.22055036	    -0.66794993	   3.01519075e+10	   6.29473254e+10	   0.00000000e+00	  -5.50000000e+15	  -5.49996720e+15	  -3.12146911e+04	  -6.75616651e+00	  -5.75127880e+00	   0.00000000e+00	   0.00000000e+00	  -1.25074453e+01	   2.73715730e+21	    5.12940183e+19	   3.16771278e+01	    9.85070897e-01	    9.59235205e+01
 106	       0.871224	     0.00000000	     0.52012176	     0.05510855	    -0.23145658	    -0.67987824	   3.18881581e+10	   6.05116410e+10	   0.00000000e+00	  -5.50000000e+15	  -5.49997138e+15	  -3.15926821e+04	  -6.92165372e+00	  -5.58579160e+00	   0.00000000e+00	   0.00000000e+00	  -1.25074453e+01	   2.80748703e+21	    5.41666017e+19	   3.15084319e+01	    9.88279537e-01	    9.59203119e+01
 107	       0.875022	     0.00000000	     0.50804988	     0.04506262	    -0.24247410	    -0.69195012	   3.44826737e+10	   5.80977221e+10	   0.00000000e+00	  -5.50000000e+15	  -5.49997638e+15	  -3.19706734e+04	  -7.06980549e+00	  -5.43763983e+00	   0.00000000e+00	   0.00000000e+00	  -1.25074453e+01	   2.87992211e+21	    5.84719837e+19	   3.13353925e+01	    9.91706566e-01	    9.59168849e+01
 108	       0.876921	     0.00000000	     0.50196010	     0.04027471	    -0.24801669	    -0.69803990	   3.62602573e+10	   5.68831796e+10	   0.00000000e+00	  -5.50000000e+15	  -5.49997938e+15	  -3.21596692e+04	  -7.17762718e+00	  -5.32981814e+00	   0.00000000e+00	   0.00000000e+00	  -1.25074453e+01	   2.91695106e+21	    6.14244246e+19	   3.12472075e+01	    9.93530491e-01	    9.59150610e+01
 109	       0.878821	     0.00000000	     0.49583442	     0.03568631	    -0.25358703	    -0.70416558	   3.84776084e+10	   5.56764844e+10	   0.00000000e+00	  -5.50000000e+15	  -5.49998280e+15	  -3.23486651e+04	  -7.26502228e+00	  -5.24242304e+00	   0.00000000e+00	   0.00000000e+00	  -1.25074453e+01	   2.95453296e+21	    6.51078516e+19	   3.11578875e+01	    9.95455364e-01	    9.59131361e+01
 110	       0.880720	     0.00000000	     0.48967285	     0.03133172	    -0.25918445	    -0.71032715	   4.12579695e+10	   5.44768600e+10	   0.00000000e+00	  -5.50000000e+15	  -5.49998678e+15	  -3.25376611e+04	  -7.35344309e+00	  -5.15400223e+00	   0.00000000e+00	   0.00000000e+00	  -1.25074453e+01	   2.99267699e+21	    6.97248268e+19	   3.10674156e+01	    9.97506506e-01	    9.59110849e+01
 111	       0.882619	     0.00000000	     0.48347539	     0.02724449	    -0.26480834	    -0.71652461	   4.47602439e+10	   5.32836909e+10	   0.00000000e+00	  -5.50000000e+15	  -5.49999148e+15	  -3.27266573e+04	  -7.46030807e+00	  -5.04713725e+00	   0.00000000e+00	   0.00000000e+00	  -1.25074453e+01	   3.03139253e+21	    7.55351716e+19	   3.09757744e+01	    9.99716274e-01	    9.59088752e+01
 112	       0.885991	     0.00000000	     0.47238391	     0.02073628	    -0.27486564	    -0.72761609	   5.34250985e+10	   5.11980136e+10	   0.00000000e+00	  -5.50000000e+15	  -5.50000223e+15	  -3.30622037e+04	  -7.60404872e+00	  -4.90339660e+00	   0.00000000e+00	   0.00000000e+00	  -1.25074453e+01	   3.10156627e+21	    8.98757648e+19	   3.08101327e+01	    1.00418377e+00	    9.59044077e+01
 113	       0.889363	     0.00000000	     0.46117929	     0.01528500	    -0.28499894	    -0.73882071	   6.67141572e+10	   4.91234642e+10	   0.00000000e+00	  -5.50000000e+15	  -5.50001759e+15	  -3.33977509e+04	  -7.76808624e+00	  -4.73935908e+00	   0.00000000e+00	   0.00000000e+00	  -1.25074453e+01	   3.17362632e+21	    1.11754023e+20	   3.06406495e+01	    1.00962948e+00	    9.58989620e+01
 114	       0.892734	     0.00000000	     0.44986153	     0.01092449	    -0.29520629	    -0.75013847	   8.72726617e+10	   4.70619025e+10	   0.00000000e+00	  -5.50000000e+15	  -5.50004021e+15	  -3.37332992e+04	  -7.93457156e+00	  -4.57287377e+00	   0.00000000e+00	   0.00000000e+00	  -1.25074453e+01	   3.24762919e+21	    1.45307996e+20	   3.04672213e+01	    1.01657232e+00	    9.58920191e+01
 115	       0.896106	     0.00000000	     0.43843062	     0.00759204	    -0.30548612	    -0.76156938	   1.19309257e+11	   4.50161222e+10	   0.00000000e+00	  -5.50000000e+15	  -5.50007429e+15	  -3.40688493e+04	  -8.10280927e+00	  -4.40463607e+00	   0.00000000e+00	   0.00000000e+00	  -1.25074453e+01	   3.32363319e+21	    1.96877882e+20	   3.02897417e+01	    1.02581423e+00	    9.58827772e+01
 116	       0.899478	     0.00000000	     0.42688657	     0.00514964	    -0.31583775	    -0.77311343	   1.69547569e+11	   4.29905941e+10	   0.00000000e+00	  -5.50000000e+15	  -5.50012656e+15	  -3.44044020e+04	  -8.26663907e+00	  -4.24080628e+00	   0.00000000e+00	   0.00000000e+00	  -1.25074453e+01	   3.40169855e+21	    2.75994240e+20	   3.01081009e+01	    1.03858578e+00	    9.58700057e+01
 117	       0.902447	     0.00000000	     0.41662708	     0.00359734	    -0.32501062	    -0.78337292	   2.37298487e+11	   4.12242641e+10	   0.00000000e+00	  -5.50000000e+15	  -5.50019607e+15	  -3.46998965e+04	  -8.41958021e+00	  -4.08786515e+00	   0.00000000e+00	   0.00000000e+00	  -1.25074454e+01	   3.47220001e+21	    3.79348397e+20	   2.99446126e+01	    1.05417240e+00	    9.58544190e+01
 118	       0.905417	     0.00000000	     0.40627984	     0.00247980	    -0.33424366	    -0.79372016	   3.38890855e+11	   3.94884289e+10	   0.00000000e+00	  -5.50000000e+15	  -5.50029940e+15	  -3.49953957e+04	  -8.56489727e+00	  -3.94254812e+00	   0.00000000e+00	   0.00000000e+00	  -1.25074454e+01	   3.54439197e+21	    5.27359076e+20	   2.97777305e+01	    1.07573746e+00	    9.58328540e+01
 119	       0.908386	     0.00000000	     0.39584486	     0.00169030	    -0.34354229	    -0.80415514	   4.91809017e+11	   3.77933522e+10	   0.00000000e+00	  -5.50000000e+15	  -5.50045402e+15	  -3.52909018e+04	  -8.70522572e+00	  -3.80221972e+00	   0.00000000e+00	   0.00000000e+00	  -1.25074454e+01	   3.61831945e+21	    7.35215998e+20	   2.96073731e+01	    1.10576645e+00	    9.58028250e+01
 120	       0.911355	     0.00000000	     0.38532213	     0.00114106	    -0.35291625	    -0.81467787	   7.22824867e+11	   3.61536951e+10	   0.00000000e+00	  -5.50000000e+15	  -5.50068667e+15	  -3.55864183e+04	  -8.83743784e+00	  -3.67000768e+00	   0.00000000e+00	   0.00000000e+00	  -1.25074455e+01	   3.69402878e+21	    1.01825003e+21	   2.94334568e+01	    1.14747075e+00	    9.57611207e+01
 121	       0.914325	     0.00000000	     0.37471166	     0.00076378	    -0.36238084	    -0.82528834	   1.07306156e+12	   3.45890297e+10	   0.00000000e+00	  -5.50000000e+15	  -5.50103847e+15	  -3.58819505e+04	  -8.96042663e+00	  -3.54701903e+00	   0.00000000e+00	   0.00000000e+00	  -1.25074457e+01	   3.77156761e+21	    1.38639431e+21	   2.92558956e+01	    1.20466264e+00	    9.57039288e+01
 122	       0.917568	     0.00000000	     0.36302106	     0.00048841	    -0.37284946	    -0.83697894	   1.66738738e+12	   3.29949954e+10	   0.00000000e+00	  -5.50000000e+15	  -5.50163439e+15	  -3.62048017e+04	  -9.07116161e+00	  -3.43628431e+00	   0.00000000e+00	   0.00000000e+00	  -1.25074459e+01	   3.85841539e+21	    1.88050725e+21	   2.90576665e+01	    1.28953764e+00	    9.56190538e+01
 123	       0.920811	     0.00000000	     0.35122575	     0.00030984	    -0.38348660	    -0.84877425	   2.61112456e+12	   3.15520585e+10	   0.00000000e+00	  -5.50000000e+15	  -5.50257957e+15	  -3.65276982e+04	  -9.16181357e+00	  -3.34563278e+00	   0.00000000e+00	   0.00000000e+00	  -1.25074464e+01	   3.94757057e+21	    2.43623453e+21	   2.88548649e+01	    1.40168779e+00	    9.55069037e+01
 124	       0.924055	     0.00000000	     0.33932569	     0.00019518	    -0.39432964	    -0.86067431	   4.11572826e+12	   3.02902876e+10	   0.00000000e+00	  -5.50000000e+15	  -5.50408544e+15	  -3.68506666e+04	  -9.22829397e+00	  -3.27915299e+00	   0.00000000e+00	   0.00000000e+00	  -1.25074470e+01	   4.03910111e+21	    2.99158092e+21	   2.86473689e+01	    1.54270393e+00	    9.53658875e+01
 125	       0.927298	     0.00000000	     0.32732086	     0.00012221	    -0.40540851	    -0.87267914	   6.52411278e+12	   2.92265064e+10	   0.00000000e+00	  -5.50000000e+15	  -5.50649489e+15	  -3.71737499e+04	  -9.27132339e+00	  -3.23612431e+00	   0.00000000e+00	   0.00000000e+00	  -1.25074477e+01	   4.13307712e+21	    3.48121230e+21	   2.84350535e+01	    1.71086889e+00	    9.51977226e+01
 126	       0.930112	     0.00000000	     0.31682153	     0.00008106	    -0.41522239	    -0.88317847	   9.76980068e+12	   2.84631605e+10	   0.00000000e+00	  -5.50000000e+15	  -5.50974134e+15	  -3.74541751e+04	  -9.29606640e+00	  -3.21138209e+00	   0.00000000e+00	   0.00000000e+00	  -1.25074485e+01	   4.21664012e+21	    3.82049821e+21	   2.82468641e+01	    1.87543786e+00	    9.50331536e+01
 127	       0.932926	     0.00000000	     0.30624327	     0.00005358	    -0.42522175	    -0.89375673	   1.46825851e+13	   2.78340235e+10	   0.00000000e+00	  -5.50000000e+15	  -5.51465475e+15	  -3.77348080e+04	  -9.31014018e+00	  -3.19730908e+00	   0.00000000e+00	   0.00000000e+00	  -1.25074493e+01	   4.30214660e+21	    4.07388750e+21	   2.80548642e+01	    2.05336479e+00	    9.48552267e+01
 128	       0.935740	     0.00000000	     0.29558601	     0.00003530	    -0.43539455	    -0.90441399	   2.21410574e+13	   2.73182319e+10	   0.00000000e+00	  -5.50000000e+15	  -5.52211374e+15	  -3.80157559e+04	  -9.31842538e+00	  -3.18902463e+00	   0.00000000e+00	   0.00000000e+00	  -1.25074500e+01	   4.38964655e+21	    4.25033556e+21	   2.78589649e+01	    2.24097958e+00	    9.46676119e+01
 129	       0.938554	     0.00000000	     0.28484964	     0.00002319	    -0.44572284	    -0.91515036	   3.34984004e+13	   2.68911815e+10	   0.00000000e+00	  -5.50000000e+15	  -5.53347151e+15	  -3.82971828e+04	  -9.32396342e+00	  -3.18348726e+00	   0.00000000e+00	   0.00000000e+00	  -1.25074507e+01	   4.47919133e+21	    4.36490521e+21	   2.76590754e+01	    2.43515344e+00	    9.44734380e+01
 130	       0.940978	     0.00000000	     0.27553609	     0.00001612	    -0.45472965	    -0.92446391	   4.79817606e+13	   2.65745799e+10	   0.00000000e+00	  -5.50000000e+15	  -5.54795519e+15	  -3.85402147e+04	  -9.32893530e+00	  -3.17851594e+00	   0.00000000e+00	   0.00000000e+00	  -1.25074512e+01	   4.55801933e+21	    4.42547308e+21	   2.74835898e+01	    2.60584597e+00	    9.43027455e+01
 131	       0.943402	     0.00000000	     0.26616354	     0.00001118	    -0.46382377	    -0.93383646	   6.88895545e+13	   2.62904365e+10	   0.00000000e+00	  -5.50000000e+15	  -5.56886326e+15	  -3.87840227e+04	  -9.33498755e+00	  -3.17246418e+00	   0.00000000e+00	   0.00000000e+00	  -1.25074517e+01	   4.63843897e+21	    4.45932966e+21	   2.73050120e+01	    2.77837205e+00	    9.41302194e+01
 132	       0.945826	     0.00000000	     0.25673178	     0.00000774	    -0.47299308	    -0.94326822	   9.91399440e+13	   2.60253684e+10	   0.00000000e+00	  -5.50000000e+15	  -5.59911392e+15	  -3.90289527e+04	  -9.34327985e+00	  -3.16417229e+00	   0.00000000e+00	   0.00000000e+00	  -1.25074521e+01	   4.72048571e+21	    4.47257696e+21	   2.71232794e+01	    2.95181279e+00	    9.39567786e+01
 133	       0.948251	     0.00000000	     0.24724049	     0.00000535	    -0.48222674	    -0.95275951	   1.43007855e+14	   2.57677660e+10	   0.00000000e+00	  -5.50000000e+15	  -5.64298209e+15	  -3.92755083e+04	  -9.35504962e+00	  -3.15240289e+00	   0.00000000e+00	   0.00000000e+00	  -1.25074525e+01	   4.80419588e+21	    4.46964206e+21	   2.69383281e+01	    3.12545379e+00	    9.37831377e+01
 134	       0.951017	     0.00000000	     0.23633442	     0.00000350	    -0.49283350	    -0.96366558	   2.17872926e+14	   2.54717065e+10	   0.00000000e+00	  -5.50000000e+15	  -5.71784745e+15	  -3.95598827e+04	  -9.37200371e+00	  -3.13544912e+00	   0.00000000e+00	   0.00000000e+00	  -1.25074528e+01	   4.90181746e+21	    4.45068344e+21	   2.67232180e+01	    3.32315098e+00	    9.35854405e+01
 135	       0.953784	     0.00000000	     0.22534915	     0.00000229	    -0.50349971	    -0.97465085	   3.32954824e+14	   2.51598506e+10	   0.00000000e+00	  -5.50000000e+15	  -5.83292966e+15	  -3.98490117e+04	  -9.39494661e+00	  -3.11250649e+00	   0.00000000e+00	   0.00000000e+00	  -1.25074531e+01	   5.00171108e+21	    4.41764691e+21	   2.65037305e+01	    3.51969582e+00	    9.33888956e+01
 136	       0.956551	     0.00000000	     0.21428309	     0.00000150	    -0.51421560	    -0.98571691	   5.10421718e+14	   2.48219703e+10	   0.00000000e+00	  -5.50000000e+15	  -6.01039690e+15	  -4.01454636e+04	  -9.42289534e+00	  -3.08455793e+00	   0.00000000e+00	   0.00000000e+00	  -1.25074533e+01	   5.10393501e+21	    4.37237949e+21	   2.62797636e+01	    3.71450524e+00	    9.31940862e+01
 137	       0.958905	     0.00000000	     0.20480175	     0.00000104	    -0.52336418	    -0.99519825	   7.36047243e+14	   2.45051036e+10	   0.00000000e+00	  -5.50000000e+15	  -6.23602274e+15	  -4.04062906e+04	  -9.45427200e+00	  -3.05318139e+00	   0.00000000e+00	   0.00000000e+00	  -1.25074534e+01	   5.19279394e+21	    4.32457722e+21	   2.60855937e+01	    3.87850760e+00	    9.30300838e+01
 138	       0.961260	     0.00000000	     0.19525789	     0.00000073	    -0.53253902	    -1.00474211	   1.06397930e+15	   2.41584271e+10	   0.00000000e+00	  -5.50000000e+15	  -6.56395514e+15	  -4.06789076e+04	  -9.48977556e+00	  -3.01767788e+00	   0.00000000e+00	   0.00000000e+00	  -1.25074534e+01	   5.28342114e+21	    4.26890623e+21	   2.58880390e+01	    4.04055871e+00	    9.28680327e+01
 139	       0.963614	     0.00000000	     0.18564819	     0.00000051	    -0.54173642	    -1.01435181	   1.54193493e+15	   2.37769063e+10	   0.00000000e+00	  -5.50000000e+15	  -7.04191116e+15	  -4.09686886e+04	  -9.52928351e+00	  -2.97816994e+00	   0.00000000e+00	   0.00000000e+00	  -1.25074535e+01	   5.37585531e+21	    4.20525379e+21	   2.56870324e+01	    4.20035969e+00	    9.27082318e+01
 140	       0.965606	     0.00000000	     0.17746151	     0.00000037	    -0.54953249	    -1.02253849	   2.11514030e+15	   2.34210027e+10	   0.00000000e+00	  -5.50000000e+15	  -7.61511688e+15	  -4.12328396e+04	  -9.57057922e+00	  -2.93687420e+00	   0.00000000e+00	   0.00000000e+00	  -1.25074534e+01	   5.45551196e+21	    4.14453622e+21	   2.55141986e+01	    4.33359543e+00	    9.25749960e+01
 141	       0.967598	     0.00000000	     0.16922015	     0.00000028	    -0.55734168	    -1.03077985	   2.90756734e+15	   2.30334337e+10	   0.00000000e+00	  -5.50000000e+15	  -8.40754430e+15	  -4.15216023e+04	  -9.61477848e+00	  -2.89267489e+00	   0.00000000e+00	   0.00000000e+00	  -1.25074534e+01	   5.53651534e+21	    4.07755164e+21	   2.53388013e+01	    4.46479346e+00	    9.24437980e+01
 142	       0.969590	     0.00000000	     0.16091841	     0.00000021	    -0.56516312	    -1.03908159	   4.00620441e+15	   2.26102405e+10	   0.00000000e+00	  -5.50000000e+15	  -9.50618180e+15	  -4.18444462e+04	  -9.66721876e+00	  -2.84023452e+00	   0.00000000e+00	   0.00000000e+00	  -1.25074533e+01	   5.61889046e+21	    4.00377655e+21	   2.51607970e+01	    4.59374542e+00	    9.23148460e+01
 143	       0.972106	     0.00000000	     0.15033645	     0.00000014	    -0.57506354	    -1.04966355	   6.02798027e+15	   2.20230145e+10	   0.00000000e+00	  -5.50000000e+15	  -1.15279582e+16	  -4.23231950e+04	  -9.73313923e+00	  -2.77431391e+00	   0.00000000e+00	   0.00000000e+00	  -1.25074531e+01	   5.72492355e+21	    3.90077014e+21	   2.49321948e+01	    4.75303899e+00	    9.21555525e+01
 144	       0.974622	     0.00000000	     0.13962246	     0.00000010	    -0.58498483	    -1.06037754	   9.11642760e+15	   2.13591846e+10	   0.00000000e+00	  -5.50000000e+15	  -1.46164062e+16	  -4.29182556e+04	  -9.80785844e+00	  -2.69959453e+00	   0.00000000e+00	   0.00000000e+00	  -1.25074530e+01	   5.83323784e+21	    3.78382058e+21	   2.46992730e+01	    4.90789997e+00	    9.20006915e+01
 145	       0.976731	     0.00000000	     0.13051313	     0.00000008	    -0.59331741	    -1.06948687	   1.29589726e+16	   2.07281371e+10	   0.00000000e+00	  -5.50000000e+15	  -1.84589519e+16	  -4.35492574e+04	  -9.88388071e+00	  -2.62357207e+00	   0.00000000e+00	   0.00000000e+00	  -1.25074528e+01	   5.92582248e+21	    3.67237836e+21	   2.45006468e+01	    5.03384513e+00	    9.18747463e+01
 146	       0.978839	     0.00000000	     0.12125529	     0.00000006	    -0.60167860	    -1.07874471	   1.85270823e+16	   2.00228040e+10	   0.00000000e+00	  -5.50000000e+15	  -2.40270623e+16	  -4.43597933e+04	  -9.96025990e+00	  -2.54719270e+00	   0.00000000e+00	   0.00000000e+00	  -1.25074526e+01	   6.02008012e+21	    3.54765226e+21	   2.42988646e+01	    5.15580110e+00	    9.17527903e+01
 147	       0.980600	     0.00000000	     0.11337756	     0.00000005	    -0.60868644	    -1.08662244	   2.51131742e+16	   1.93614826e+10	   0.00000000e+00	  -5.50000000e+15	  -3.06131548e+16	  -4.52301313e+04	  -1.00362231e+01	  -2.47122935e+00	   0.00000000e+00	   0.00000000e+00	  -1.25074524e+01	   6.10008403e+21	    3.43061660e+21	   2.41279332e+01	    5.25421600e+00	    9.16543754e+01
 148	       0.982361	     0.00000000	     0.10532812	     0.00000004	    -0.61573491	    -1.09467188	   3.42669521e+16	   1.86274853e+10	   0.00000000e+00	  -5.50000000e+15	  -3.97669335e+16	  -4.63511825e+04	  -1.01110874e+01	  -2.39636482e+00	   0.00000000e+00	   0.00000000e+00	  -1.25074522e+01	   6.18129699e+21	    3.30065915e+21	   2.39547282e+01	    5.34914756e+00	    9.15594439e+01
 149	       0.983826	     0.00000000	     0.09845949	     0.00000004	    -0.62163988	    -1.10154051	   4.46734436e+16	   1.79471489e+10	   0.00000000e+00	  -5.50000000e+15	  -5.01734256e+16	  -4.75433787e+04	  -1.01843304e+01	  -2.32312165e+00	   0.00000000e+00	   0.00000000e+00	  -1.25074521e+01	   6.24981693e+21	    3.18016753e+21	   2.38088331e+01	    5.42520838e+00	    9.14833831e+01
 150	       0.985291	     0.00000000	     0.09139597	     0.00000004	    -0.62759850	    -1.10860403	   5.86801727e+16	   1.71976198e+10	   0.00000000e+00	  -5.50000000e+15	  -6.41801555e+16	  -4.90591823e+04	  -1.02554908e+01	  -2.25196110e+00	   0.00000000e+00	   0.00000000e+00	  -1.25074519e+01	   6.31919976e+21	    3.04739752e+21	   2.36613196e+01	    5.49829685e+00	    9.14102946e+01
 151	       0.986507	     0.00000000	     0.08534416	     0.00000003	    -0.63259528	    -1.11465584	   7.41257149e+16	   1.65111506e+10	   0.00000000e+00	  -5.50000000e+15	  -7.96256984e+16	  -5.06412710e+04	  -1.03242467e+01	  -2.18320507e+00	   0.00000000e+00	   0.00000000e+00	  -1.25074518e+01	   6.37744906e+21	    2.92578338e+21	   2.35376449e+01	    5.55648001e+00	    9.13521114e+01
 152	       0.987723	     0.00000000	     0.07907929	     0.00000003	    -0.63765700	    -1.12092071	   9.44102153e+16	   1.57616900e+10	   0.00000000e+00	  -5.50000000e+15	  -9.99101996e+16	  -5.26164460e+04	  -1.04050081e+01	  -2.10244352e+00	   0.00000000e+00	   0.00000000e+00	  -1.25074516e+01	   6.43630784e+21	    2.79299952e+21	   2.34128295e+01	    5.61218514e+00	    9.12964063e+01
 153	       0.989738	     0.00000000	     0.06811248	     0.00000003	    -0.64626298	    -1.13188752	   1.44182232e+17	   1.43885242e+10	   0.00000000e+00	  -5.50000000e+15	  -1.49682218e+17	  -5.71653812e+04	  -1.05109050e+01	  -1.99654647e+00	   0.00000000e+00	   0.00000000e+00	  -1.25074515e+01	   6.53517469e+21	    2.54969532e+21	   2.32035122e+01	    5.69839879e+00	    9.12101926e+01
 154	       0.991404	     0.00000000	     0.05820959	     0.00000003	    -0.65363827	    -1.14179041	   2.11331696e+17	   1.30506797e+10	   0.00000000e+00	  -5.50000000e+15	  -2.16831683e+17	  -6.26912374e+04	  -1.06221593e+01	  -1.88529191e+00	   0.00000000e+00	   0.00000000e+00	  -1.25074512e+01	   6.61826280e+21	    2.31263688e+21	   2.30279279e+01	    5.76330572e+00	    9.11452857e+01
 155	       0.992782	     0.00000000	     0.04919932	     0.00000003	    -0.66000929	    -1.15080068	   2.99260916e+17	   1.17863082e+10	   0.00000000e+00	  -5.50000000e+15	  -3.04760905e+17	  -6.91929272e+04	  -1.07210242e+01	  -1.78642695e+00	   0.00000000e+00	   0.00000000e+00	  -1.25074512e+01	   6.68786192e+21	    2.08859137e+21	   2.28810746e+01	    5.81187996e+00	    9.10967115e+01
 156	       0.993922	     0.00000000	     0.04095760	     0.00000003	    -0.66555287	    -1.15904240	   4.11384743e+17	   1.06202582e+10	   0.00000000e+00	  -5.50000000e+15	  -4.16884733e+17	  -7.66315480e+04	  -1.08079611e+01	  -1.69949001e+00	   0.00000000e+00	   0.00000000e+00	  -1.25074511e+01	   6.74604257e+21	    1.88196529e+21	   2.27584697e+01	    5.84811736e+00	    9.10604741e+01
 157	       0.994865	     0.00000000	     0.03339459	     0.00000003	    -0.67040789	    -1.16660541	   5.50891111e+17	   9.56592516e+09	   0.00000000e+00	  -5.50000000e+15	  -5.56391101e+17	  -8.49360460e+04	  -1.08837669e+01	  -1.62368405e+00	   0.00000000e+00	   0.00000000e+00	  -1.25074510e+01	   6.79463634e+21	    1.69513408e+21	   2.26561745e+01	    5.87514111e+00	    9.10334503e+01
 158	       0.995647	     0.00000000	     0.02644341	     0.00000003	    -0.67468427	    -1.17355659	   7.20483371e+17	   8.62731648e+09	   0.00000000e+00	  -5.50000000e+15	  -7.25983363e+17	  -9.40100390e+04	  -1.09494481e+01	  -1.55800299e+00	   0.00000000e+00	   0.00000000e+00	  -1.25074511e+01	   6.83523527e+21	    1.52880876e+21	   2.25707834e+01	    5.89533910e+00	    9.10132523e+01
 159	       0.996297	     0.00000000	     0.02005138	     0.00000003	    -0.67847010	    -1.17994862	   9.22160120e+17	   7.80143910e+09	   0.00000000e+00	  -5.50000000e+15	  -9.27660112e+17	  -1.03739834e+05	  -1.10061109e+01	  -1.50134020e+00	   0.00000000e+00	   0.00000000e+00	  -1.25074511e+01	   6.86920363e+21	    1.38245943e+21	   2.24993896e+01	    5.91050546e+00	    9.09980860e+01
 160	       0.996840	     0.00000000	     0.01417363	     0.00000003	    -0.68183709	    -1.18582637	   1.15708502e+18	   7.08066015e+09	   0.00000000e+00	  -5.50000000e+15	  -1.16258501e+18	  -1.14003352e+05	  -1.10548775e+01	  -1.45257281e+00	   0.00000000e+00	   0.00000000e+00	  -1.25074503e+01	   6.89769718e+21	    1.25473377e+21	   2.24395385e+01	    5.92197057e+00	    9.09866209e+01
 161	       0.997295	     0.00000000	     0.00876892	     0.00000003	    -0.68484465	    -1.19123108	   1.42558129e+18	   6.45473259e+09	   0.00000000e+00	  -5.50000000e+15	  -1.43108128e+18	  -1.24679285e+05	  -1.10968292e+01	  -1.41062135e+00	   0.00000000e+00	   0.00000000e+00	  -1.25074506e+01	   6.92168601e+21	    1.14381611e+21	   2.23891748e+01	    5.93071190e+00	    9.09778795e+01
 162	       0.997679	     0.00000000	     0.00379727	     0.00000003	    -0.68754302	    -1.19620273	   1.72725837e+18	   5.91234284e+09	   0.00000000e+00	  -5.50000000e+15	  -1.73275837e+18	  -1.35655629e+05	  -1.11329639e+01	  -1.37448724e+00	   0.00000000e+00	   0.00000000e+00	  -1.25074511e+01	   6.94197836e+21	    1.04770169e+21	   2.23465896e+01	    5.93744361e+00	    9.09711478e+01
 163	       0.998004	     0.00000000	    -0.00078128	     0.00000003	    -0.68997541	    -1.20078128	   2.06125139e+18	   5.44217602e+09	   0.00000000e+00	  -5.50000000e+15	  -2.06675139e+18	  -1.46836803e+05	  -1.11641781e+01	  -1.34327252e+00	   0.00000000e+00	   0.00000000e+00	  -1.25074506e+01	   6.95924382e+21	    9.64385519e+20	   2.23103695e+01	    5.94268618e+00	    9.09659053e+01
 164	       0.998282	     0.00000000	    -0.00500690	     0.00000003	    -0.69217956	    -1.20500690	   2.42653569e+18	   5.03357197e+09	   0.00000000e+00	  -5.50000000e+15	  -2.43203568e+18	  -1.58148860e+05	  -1.11912650e+01	  -1.31618666e+00	   0.00000000e+00	   0.00000000e+00	  -1.25074517e+01	   6.97403476e+21	    8.91978578e+20	   2.22793498e+01	    5.94681900e+00	    9.09617724e+01
 165	       0.998521	     0.00000000	    -0.00891983	     0.00000003	    -0.69418884	    -1.20891983	   2.82227457e+18	   4.67687211e+09	   0.00000000e+00	  -5.50000000e+15	  -2.82777456e+18	  -1.69542704e+05	  -1.12149067e+01	  -1.29254446e+00	   0.00000000e+00	   0.00000000e+00	  -1.25074512e+01	   6.98680563e+21	    8.28769330e+20	   2.22525736e+01	    5.95011931e+00	    9.09584721e+01
 166	       0.998729	     0.00000000	    -0.01256001	     0.00000003	    -0.69603304	    -1.21256001	   3.24816697e+18	   4.36355265e+09	   0.00000000e+00	  -5.50000000e+15	  -3.25366696e+18	  -1.80995583e+05	  -1.12356922e+01	  -1.27175861e+00	   0.00000000e+00	   0.00000000e+00	  -1.25074509e+01	   6.99792982e+21	    7.73247320e+20	   2.22292552e+01	    5.95279055e+00	    9.09558009e+01
 167	       0.998912	     0.00000000	    -0.01596671	     0.00000003	    -0.69773900	    -1.21596671	   3.70477890e+18	   4.08622226e+09	   0.00000000e+00	  -5.50000000e+15	  -3.71027890e+18	  -1.92511393e+05	  -1.12541191e+01	  -1.25332941e+00	   0.00000000e+00	   0.00000000e+00	  -1.25074485e+01	   7.00771420e+21	    7.24102773e+20	   2.22087493e+01	    5.95498285e+00	    9.09536086e+01
 168	       0.999074	     0.00000000	    -0.01917828	     0.00000003	    -0.69933108	    -1.21917828	   4.19386352e+18	   3.83854143e+09	   0.00000000e+00	  -5.50000000e+15	  -4.19936351e+18	  -2.04120492e+05	  -1.12706187e+01	  -1.23683328e+00	   0.00000000e+00	   0.00000000e+00	  -1.25074520e+01	   7.01641148e+21	    6.80212290e+20	   2.21905248e+01	    5.95680776e+00	    9.09517837e+01
 169	       0.999220	     0.00000000	    -0.02223215	     0.00000003	    -0.70083166	    -1.22223215	   4.71869514e+18	   3.61510218e+09	   0.00000000e+00	  -5.50000000e+15	  -4.72419514e+18	  -2.15879744e+05	  -1.12855462e+01	  -1.22191120e+00	   0.00000000e+00	   0.00000000e+00	  -1.25074574e+01	   7.02423066e+21	    6.40617552e+20	   2.21741428e+01	    5.95834885e+00	    9.09502426e+01
 170	       0.999353	     0.00000000	    -0.02516503	     0.00000003	    -0.70226160	    -1.22516503	   5.28446367e+18	   3.41129262e+09	   0.00000000e+00	  -5.50000000e+15	  -5.28996367e+18	  -2.27873548e+05	  -1.12991926e+01	  -1.20825775e+00	   0.00000000e+00	   0.00000000e+00	  -1.25074504e+01	   7.03134582e+21	    6.04501305e+20	   2.21592380e+01	    5.95966920e+00	    9.09489222e+01
 171	       0.999474	     0.00000000	    -0.02801346	     0.00000003	    -0.70364075	    -1.22801346	   5.89879976e+18	   3.22316017e+09	   0.00000000e+00	  -5.50000000e+15	  -5.90429975e+18	  -2.40216666e+05	  -1.13118323e+01	  -1.19561083e+00	   0.00000000e+00	   0.00000000e+00	  -1.25074432e+01	   7.03790348e+21	    5.71163130e+20	   2.21455027e+01	    5.96081696e+00	    9.09477745e+01
 172	       0.999588	     0.00000000	    -0.03081457	     0.00000003	    -0.70498853	    -1.23081457	   6.57253632e+18	   3.04728019e+09	   0.00000000e+00	  -5.50000000e+15	  -6.57803632e+18	  -2.53059812e+05	  -1.13237037e+01	  -1.18374233e+00	   0.00000000e+00	   0.00000000e+00	  -1.25074460e+01	   7.04402892e+21	    5.39996164e+20	   2.21326742e+01	    5.96182921e+00	    9.09467622e+01
 173	       0.999696	     0.00000000	    -0.03360735	     0.00000003	    -0.70632471	    -1.23360735	   7.32087161e+18	   2.88063217e+09	   0.00000000e+00	  -5.50000000e+15	  -7.32637161e+18	  -2.66599426e+05	  -1.13350159e+01	  -1.17244934e+00	   0.00000000e+00	   0.00000000e+00	  -1.25074653e+01	   7.04983163e+21	    5.10465153e+20	   2.21205230e+01	    5.96273488e+00	    9.09458566e+01
 174	       0.999799	     0.00000000	    -0.03643441	     0.00000003	    -0.70767027	    -1.23643441	   8.16520816e+18	   2.72048214e+09	   0.00000000e+00	  -5.50000000e+15	  -8.17070816e+18	  -2.81093792e+05	  -1.13459060e+01	  -1.16154595e+00	   0.00000000e+00	   0.00000000e+00	  -1.25074519e+01	   7.05541021e+21	    4.82085623e+20	   2.21088423e+01	    5.96355682e+00	    9.09450346e+01
 175	       0.999900	     0.00000000	    -0.03934446	     0.00000003	    -0.70904869	    -1.23934446	   9.13615171e+18	   2.56426797e+09	   0.00000000e+00	  -5.50000000e+15	  -9.14165171e+18	  -2.96889265e+05	  -1.13565894e+01	  -1.15085492e+00	   0.00000000e+00	   0.00000000e+00	  -1.25074443e+01	   7.06085692e+21	    4.54403549e+20	   2.20974389e+01	    5.96431333e+00	    9.09442781e+01
 176	       1.000000	     0.00000000	    -0.04239605	     0.00000003	    -0.71048772	    -1.24239605	   1.02785734e+19	   2.40948208e+09	   0.00000000e+00	  -5.50000000e+15	  -1.02840734e+19	  -3.13429816e+05	  -1.13619239e+01	  -1.14554063e+00	   0.00000000e+00	   0.00000000e+00	  -1.25074646e+01	   7.06626234e+21	    4.26974574e+20	   2.20861231e+01	    5.96501932e+00	    9.09435721e+01
 177	       1.000000	     0.00000000	     0.00760395	     0.00000003	    -0.71719109	    -1.09239605	   1.49116775e+18	   7.66667093e+12	   0.00000000e+00	   1.00000000e+19	   8.50883991e+18	  -3.14077834e+05	  -1.12911111e+01	  -1.21633899e+00	   0.00000000e+00	   0.00000000e+00	  -1.25074501e+01	   8.79487561e+21	    1.46071073e+23	   2.20861231e+01	    5.96501932e+00	    9.09435721e+01
 178	       1.000100	     0.00000000	     0.00453845	     0.00000003	    -0.71719161	    -1.09546155	   1.67853008e+18	   6.81103342e+12	   0.00000000e+00	   1.00000000e+19	   8.32147673e+18	  -2.99021372e+05	  -1.12194607e+01	  -1.28798673e+00	   0.00000000e+00	   0.00000000e+00	  -1.25074475e+01	   8.80192295e+21	    1.38424734e+23	   2.20720281e+01	    6.19290046e+00	    9.07156910e+01
 179	       1.000200	     0.00000000	     0.00161244	     0.00000003	    -0.71719228	    -1.09838756	   1.87928570e+18	   6.08359697e+12	   0.00000000e+00	   1.00000000e+19	   8.12072039e+18	  -2.84088500e+05	  -1.10814614e+01	  -1.42599014e+00	   0.00000000e+00	   0.00000000e+00	  -1.25074516e+01	   8.80900425e+21	    1.31212631e+23	   2.20578667e+01	    6.40972257e+00	    9.04988689e+01
 180	       1.000302	     0.00000000	    -0.00119652	     0.00000003	    -0.71719310	    -1.10119652	   2.09456450e+18	   5.45849949e+12	   0.00000000e+00	   1.00000000e+19	   7.90544096e+18	  -2.69366397e+05	  -1.09533536e+01	  -1.55409422e+00	   0.00000000e+00	   0.00000000e+00	  -1.25074478e+01	   8.81617346e+21	    1.24389952e+23	   2.20435312e+01	    6.61761835e+00	    9.02909731e+01
 181	       1.000405	     0.00000000	    -0.00390656	     0.00000003	    -0.71719410	    -1.10390656	   2.32560576e+18	   4.91640682e+12	   0.00000000e+00	   1.00000000e+19	   7.67439915e+18	  -2.54785520e+05	  -1.08339154e+01	  -1.67353130e+00	   0.00000000e+00	   0.00000000e+00	  -1.25074467e+01	   8.82348414e+21	    1.17921941e+23	   2.20289144e+01	    6.81840533e+00	    9.00901861e+01
 182	       1.000512	     0.00000000	    -0.00653231	     0.00000003	    -0.71719533	    -1.10653231	   2.57374253e+18	   4.44262229e+12	   0.00000000e+00	   1.00000000e+19	   7.42626191e+18	  -2.40287375e+05	  -1.07221685e+01	  -1.78528681e+00	   0.00000000e+00	   0.00000000e+00	  -1.25074553e+01	   8.83099120e+21	    1.11781576e+23	   2.20139068e+01	    7.01367032e+00	    8.98949211e+01
 183	       1.000621	     0.00000000	    -0.00908540	     0.00000003	    -0.71719682	    -1.10908540	   2.84037454e+18	   4.02581523e+12	   0.00000000e+00	   1.00000000e+19	   7.15962949e+18	  -2.25823723e+05	  -1.06173055e+01	  -1.89014689e+00	   0.00000000e+00	   0.00000000e+00	  -1.25074524e+01	   8.83875235e+21	    1.05948045e+23	   2.19983931e+01	    7.20483289e+00	    8.97037585e+01
 184	       1.000735	     0.00000000	    -0.01157475	     0.00000003	    -0.71719862	    -1.11157475	   3.12692360e+18	   3.65714651e+12	   0.00000000e+00	   1.00000000e+19	   6.87308005e+18	  -2.11356617e+05	  -1.05187143e+01	  -1.98873215e+00	   0.00000000e+00	   0.00000000e+00	  -1.25074465e+01	   8.84682964e+21	    1.00405738e+23	   2.19822495e+01	    7.39319479e+00	    8.95153966e+01
 185	       1.000854	     0.00000000	    -0.01400672	     0.00000003	    -0.71720079	    -1.11400672	   3.43476411e+18	   3.32965433e+12	   0.00000000e+00	   1.00000000e+19	   6.56523922e+18	  -1.96859245e+05	  -1.04259277e+01	  -2.08152174e+00	   0.00000000e+00	   0.00000000e+00	  -1.25074494e+01	   8.85529085e+21	    9.51435763e+22	   2.19653408e+01	    7.57997949e+00	    8.93286120e+01
 186	       1.000980	     0.00000000	    -0.01638516	     0.00000003	    -0.71720341	    -1.11638516	   3.76512004e+18	   3.03781412e+12	   0.00000000e+00	   1.00000000e+19	   6.23488300e+18	  -1.82317531e+05	  -1.03385787e+01	  -2.16887056e+00	   0.00000000e+00	   0.00000000e+00	  -1.25074493e+01	   8.86421107e+21	    9.01545454e+22	   2.19475173e+01	    7.76636549e+00	    8.91422260e+01
 187	       1.001113	     0.00000000	    -0.01871127	     0.00000003	    -0.71720658	    -1.11871127	   4.11891959e+18	   2.77721654e+12	   0.00000000e+00	   1.00000000e+19	   5.88108319e+18	  -1.67732472e+05	  -1.02564295e+01	  -2.25102192e+00	   0.00000000e+00	   0.00000000e+00	  -1.25074514e+01	   8.87367427e+21	    8.54353378e+22	   2.19286115e+01	    7.95351585e+00	    8.89550756e+01
 188	       1.001255	     0.00000000	    -0.02098349	     0.00000003	    -0.71721039	    -1.12098349	   4.49659933e+18	   2.54432662e+12	   0.00000000e+00	   1.00000000e+19	   5.50340321e+18	  -1.53123082e+05	  -1.01793261e+01	  -2.32811757e+00	   0.00000000e+00	   0.00000000e+00	  -1.25074437e+01	   8.88377500e+21	    8.09860221e+22	   2.19084353e+01	    8.14260603e+00	    8.87659854e+01
 189	       1.001407	     0.00000000	    -0.02319731	     0.00000003	    -0.71721500	    -1.12319731	   4.89785397e+18	   2.33629927e+12	   0.00000000e+00	   1.00000000e+19	   5.10214836e+18	  -1.38529780e+05	  -1.01072312e+01	  -2.40020660e+00	   0.00000000e+00	   0.00000000e+00	  -1.25074378e+01	   8.89462022e+21	    7.68096715e+22	   2.18867755e+01	    8.33485189e+00	    8.85737396e+01
 190	       1.001571	     0.00000000	    -0.02534513	     0.00000003	    -0.71722056	    -1.12534513	   5.32133639e+18	   2.15083381e+12	   0.00000000e+00	   1.00000000e+19	   4.67866576e+18	  -1.24017838e+05	  -1.00401978e+01	  -2.46725479e+00	   0.00000000e+00	   0.00000000e+00	  -1.25074526e+01	   8.90633129e+21	    7.29118960e+22	   2.18633906e+01	    8.53153942e+00	    8.83770520e+01
 191	       1.001749	     0.00000000	    -0.02741619	     0.00000003	    -0.71722727	    -1.12741619	   5.76432732e+18	   1.98605599e+12	   0.00000000e+00	   1.00000000e+19	   4.23567467e+18	  -1.09680306e+05	  -9.97829145e+00	  -2.52915583e+00	   0.00000000e+00	   0.00000000e+00	  -1.25074473e+01	   8.91904612e+21	    6.93002302e+22	   2.18380062e+01	    8.73405769e+00	    8.81745338e+01
 192	       1.001942	     0.00000000	    -0.02939676	     0.00000003	    -0.71723537	    -1.12939676	   6.22241642e+18	   1.84041916e+12	   0.00000000e+00	   1.00000000e+19	   3.77758542e+18	  -9.56396002e+04	  -9.92169652e+00	  -2.58574564e+00	   0.00000000e+00	   0.00000000e+00	  -1.25074422e+01	   8.93292146e+21	    6.59833460e+22	   2.18103108e+01	    8.94393608e+00	    8.79646554e+01
 193	       1.002154	     0.00000000	    -0.03127051	     0.00000003	    -0.71724511	    -1.13127051	   6.68926368e+18	   1.71261915e+12	   0.00000000e+00	   1.00000000e+19	   3.31073803e+18	  -8.20466613e+04	  -9.87062836e+00	  -2.63682085e+00	   0.00000000e+00	   0.00000000e+00	  -1.25074492e+01	   8.94813536e+21	    6.29700780e+22	   2.17799504e+01	    9.16288683e+00	    8.77457046e+01
 194	       1.002387	     0.00000000	    -0.03301934	     0.00000003	    -0.71725679	    -1.13301934	   7.15653649e+18	   1.60151920e+12	   0.00000000e+00	   1.00000000e+19	   2.84346511e+18	  -6.90765072e+04	  -9.82528845e+00	  -2.68216192e+00	   0.00000000e+00	   0.00000000e+00	  -1.25074504e+01	   8.96488977e+21	    6.02682727e+22	   2.17465242e+01	    9.39285297e+00	    8.75157385e+01
 195	       1.002644	     0.00000000	    -0.03462461	     0.00000003	    -0.71727075	    -1.13462461	   7.61413010e+18	   1.50608295e+12	   0.00000000e+00	   1.00000000e+19	   2.38587141e+18	  -5.69191658e+04	  -9.78588559e+00	  -2.72156089e+00	   0.00000000e+00	   0.00000000e+00	  -1.25074465e+01	   8.98341326e+21	    5.78835015e+22	   2.17095787e+01	    9.63606121e+00	    8.72725302e+01
 196	       1.002929	     0.00000000	    -0.03606882	     0.00000003	    -0.71728735	    -1.13606882	   8.05076023e+18	   1.42531434e+12	   0.00000000e+00	   1.00000000e+19	   1.94924119e+18	  -4.57655582e+04	  -9.75259144e+00	  -2.75485250e+00	   0.00000000e+00	   0.00000000e+00	  -1.25074439e+01	   9.00396384e+21	    5.58177088e+22	   2.16686026e+01	    9.89507800e+00	    8.70135134e+01
 197	       1.003244	     0.00000000	    -0.03733754	     0.00000003	    -0.71730697	    -1.13733754	   8.45495049e+18	   1.35820503e+12	   0.00000000e+00	   1.00000000e+19	   1.54505086e+18	  -3.57890019e+04	  -9.72550151e+00	  -2.78194645e+00	   0.00000000e+00	   0.00000000e+00	  -1.25074480e+01	   9.02683173e+21	    5.40679038e+22	   2.16230213e+01	    1.01728655e+01	    8.67357259e+01
 198	       1.003595	     0.00000000	    -0.03842153	     0.00000003	    -0.71732997	    -1.13842153	   8.81632398e+18	   1.30369076e+12	   0.00000000e+00	   1.00000000e+19	   1.18367732e+18	  -2.71244831e+04	  -9.70458278e+00	  -2.80285683e+00	   0.00000000e+00	   0.00000000e+00	  -1.25074396e+01	   9.05234220e+21	    5.26250476e+22	   2.15721917e+01	    1.04728329e+01	    8.64357586e+01
 199	       1.003986	     0.00000000	    -0.03931843	     0.00000003	    -0.71735674	    -1.13931843	   9.12697539e+18	   1.26061977e+12	   0.00000000e+00	   1.00000000e+19	   8.73025872e+17	  -1.98492994e+04	  -9.68971025e+00	  -2.81772414e+00	   0.00000000e+00	   0.00000000e+00	  -1.25074344e+01	   9.08085819e+21	    5.14733204e+22	   2.15153972e+01	    1.07988766e+01	    8.61097148e+01
 200	       1.004422	     0.00000000	    -0.04003387	     0.00000003	    -0.71738763	    -1.14003387	   9.38260340e+18	   1.22773793e+12	   0.00000000e+00	   1.00000000e+19	   6.17397827e+17	  -1.39694795e+04	  -9.68062000e+00	  -2.82682429e+00	   0.00000000e+00	   0.00000000e+00	  -1.25074443e+01	   9.11278278e+21	    5.05899791e+22	   2.14518433e+01	    1.11554033e+01	    8.57531882e+01
 201	       1.004909	     0.00000000	    -0.04058145	     0.00000003	    -0.71742300	    -1.14058145	   9.58308556e+18	   1.20369546e+12	   0.00000000e+00	   1.00000000e+19	   4.16915649e+17	  -9.41591228e+03	  -9.67688702e+00	  -2.83056034e+00	   0.00000000e+00	   0.00000000e+00	  -1.25074474e+01	   9.14856123e+21	    4.99459887e+22	   2.13806541e+01	    1.15473281e+01	    8.53612633e+01
 202	       1.005452	     0.00000000	    -0.04098164	     0.00000003	    -0.71746315	    -1.14098164	   9.73230695e+18	   1.18707865e+12	   0.00000000e+00	   1.00000000e+19	   2.67694237e+17	  -6.05216482e+03	  -9.67800881e+00	  -2.82943480e+00	   0.00000000e+00	   0.00000000e+00	  -1.25074436e+01	   9.18868266e+21	    4.95075184e+22	   2.13008695e+01	    1.19800460e+01	    8.49285454e+01
 203	       1.006058	     0.00000000	    -0.04125949	     0.00000003	    -0.71750841	    -1.14125949	   9.83727392e+18	   1.17646613e+12	   0.00000000e+00	   1.00000000e+19	   1.62727259e+17	  -3.69296688e+03	  -9.68343675e+00	  -2.82400490e+00	   0.00000000e+00	   0.00000000e+00	  -1.25074417e+01	   9.23368102e+21	    4.92382223e+22	   2.12114443e+01	    1.24593744e+01	    8.44492171e+01
 204	       1.006734	     0.00000000	    -0.04144180	     0.00000003	    -0.71755908	    -1.14144180	   9.90676188e+18	   1.17050188e+12	   0.00000000e+00	   1.00000000e+19	   9.32392890e+16	  -2.12936328e+03	  -9.69261121e+00	  -2.81482716e+00	   0.00000000e+00	   0.00000000e+00	  -1.25074384e+01	   9.28413529e+21	    4.91019980e+22	   2.11112483e+01	    1.29914728e+01	    8.39171187e+01
 205	       1.007486	     0.00000000	    -0.04155425	     0.00000003	    -0.71761547	    -1.14155425	   9.94986740e+18	   1.16797111e+12	   0.00000000e+00	   1.00000000e+19	   5.01337695e+16	  -1.15475634e+03	  -9.70503601e+00	  -2.80240195e+00	   0.00000000e+00	   0.00000000e+00	  -1.25074380e+01	   9.34066879e+21	    4.90657295e+22	   2.09990691e+01	    1.35827477e+01	    8.33258438e+01
 206	       1.008321	     0.00000000	    -0.04161910	     0.00000003	    -0.71767789	    -1.14161910	   9.97481346e+18	   1.16786127e+12	   0.00000000e+00	   1.00000000e+19	   2.51877120e+16	  -5.86203280e+02	  -9.72031007e+00	  -2.78712879e+00	   0.00000000e+00	   0.00000000e+00	  -1.25074389e+01	   9.40394727e+21	    4.91014593e+22	   2.08736169e+01	    1.42397516e+01	    8.26688399e+01
 207	       1.009248	     0.00000000	    -0.04165389	     0.00000003	    -0.71774664	    -1.14165389	   9.98822130e+18	   1.16939359e+12	   0.00000000e+00	   1.00000000e+19	   1.17798735e+16	  -2.77276503e+02	  -9.73815501e+00	  -2.76928049e+00	   0.00000000e+00	   0.00000000e+00	  -1.25074355e+01	   9.47467576e+21	    4.91875658e+22	   2.07335323e+01	    1.49690831e+01	    8.19395083e+01
 208	       1.010272	     0.00000000	    -0.04167116	     0.00000003	    -0.71782201	    -1.14167116	   9.99488405e+18	   1.17201971e+12	   0.00000000e+00	   1.00000000e+19	   5.11712105e+15	  -1.21666019e+02	  -9.75843809e+00	  -2.74899828e+00	   0.00000000e+00	   0.00000000e+00	  -1.25074364e+01	   9.55359394e+21	    4.93088172e+22	   2.05773969e+01	    1.57772898e+01	    8.11313017e+01
 209	       1.011402	     0.00000000	    -0.04167906	     0.00000003	    -0.71790425	    -1.14167906	   9.99793208e+18	   1.17538861e+12	   0.00000000e+00	   1.00000000e+19	   2.06909861e+15	  -4.93243670e+01	  -9.78113153e+00	  -2.72630384e+00	   0.00000000e+00	   0.00000000e+00	  -1.25074354e+01	   9.64146977e+21	    4.94555013e+22	   2.04037473e+01	    1.66707687e+01	    8.02378227e+01
 210	       1.012643	     0.00000000	    -0.04168237	     0.00000003	    -0.71799355	    -1.14168237	   9.99921074e+18	   1.17929737e+12	   0.00000000e+00	   1.00000000e+19	   7.90438620e+14	  -1.84104519e+01	  -9.80631234e+00	  -2.70112032e+00	   0.00000000e+00	   0.00000000e+00	  -1.25074327e+01	   9.73909136e+21	    4.96220482e+22	   2.02110930e+01	    1.76556585e+01	    7.92529329e+01
 211	       1.014001	     0.00000000	    -0.04168364	     0.00000003	    -0.71809002	    -1.14168364	   9.99970101e+18	   1.18364021e+12	   0.00000000e+00	   1.00000000e+19	   3.00171043e+14	  -6.30890855e+00	  -9.83413753e+00	  -2.67329355e+00	   0.00000000e+00	   0.00000000e+00	  -1.25074311e+01	   9.84725686e+21	    4.98055864e+22	   1.99979379e+01	    1.87377135e+01	    7.81708779e+01
 212	       1.015483	     0.00000000	    -0.04168409	     0.00000003	    -0.71819368	    -1.14168409	   9.99987240e+18	   1.18836649e+12	   0.00000000e+00	   1.00000000e+19	   1.28784598e+14	  -1.98099876e+00	  -9.86482092e+00	  -2.64260773e+00	   0.00000000e+00	   0.00000000e+00	  -1.25074286e+01	   9.96676230e+21	    5.00047414e+22	   1.97628059e+01	    1.99221578e+01	    7.69864336e+01
 213	       1.017091	     0.00000000	    -0.04168423	     0.00000003	    -0.71830440	    -1.14168423	   9.99992695e+18	   1.19345135e+12	   0.00000000e+00	   1.00000000e+19	   7.42401131e+13	  -5.69504196e-01	  -9.89863289e+00	  -2.60879296e+00	   0.00000000e+00	   0.00000000e+00	  -1.25074259e+01	   1.00983871e+22	    5.02187948e+22	   1.95042704e+01	    2.12135184e+01	    7.56950730e+01
 214	       1.018830	     0.00000000	    -0.04168427	     0.00000003	    -0.71842195	    -1.14168427	   9.99994276e+18	   1.19887816e+12	   0.00000000e+00	   1.00000000e+19	   5.84387816e+13	  -1.50050857e-01	  -9.93590017e+00	  -2.57152515e+00	   0.00000000e+00	   0.00000000e+00	  -1.25074253e+01	   1.02428777e+22	    5.04471736e+22	   1.92209877e+01	    2.26154433e+01	    7.42931481e+01
 215	       1.020700	     0.00000000	    -0.04168428	     0.00000003	    -0.71854590	    -1.14168428	   9.99994694e+18	   1.20462911e+12	   0.00000000e+00	   1.00000000e+19	   5.42629454e+13	  -3.64513449e-02	  -9.97700260e+00	  -2.53042053e+00	   0.00000000e+00	   0.00000000e+00	  -1.25074231e+01	   1.04009287e+22	    5.06891729e+22	   1.89117343e+01	    2.41305107e+01	    7.27780807e+01
 216	       1.022702	     0.00000000	    -0.04168428	     0.00000003	    -0.71867569	    -1.14168428	   9.99994796e+18	   1.21068070e+12	   0.00000000e+00	   1.00000000e+19	   5.32467698e+13	  -8.38168644e-03	  -1.00223925e+01	  -2.48502720e+00	   0.00000000e+00	   0.00000000e+00	  -1.25074197e+01	   1.05731620e+22	    5.09438173e+22	   1.85754471e+01	    2.57600393e+01	    7.11485522e+01
 217	       1.024833	     0.00000000	    -0.04168428	     0.00000003	    -0.71881056	    -1.14168428	   9.99994821e+18	   1.21700161e+12	   0.00000000e+00	   1.00000000e+19	   5.30091374e+13	  -2.04605580e-03	  -1.00725996e+01	  -2.43481594e+00	   0.00000000e+00	   0.00000000e+00	  -1.25074155e+01	   1.07601045e+22	    5.12097930e+22	   1.82112661e+01	    2.75039072e+01	    6.94046843e+01
 218	       1.027090	     0.00000000	    -0.04168428	     0.00000003	    -0.71894959	    -1.14168428	   9.99994828e+18	   1.22355174e+12	   0.00000000e+00	   1.00000000e+19	   5.29447275e+13	  -7.44080579e-04	  -1.01282416e+01	  -2.37917238e+00	   0.00000000e+00	   0.00000000e+00	  -1.25074140e+01	   1.09621641e+22	    5.14854140e+22	   1.78185794e+01	    2.93603910e+01	    6.75482005e+01
 219	       1.029467	     0.00000000	    -0.04168428	     0.00000003	    -0.71909166	    -1.14168428	   9.99994832e+18	   1.23028187e+12	   0.00000000e+00	   1.00000000e+19	   5.29137887e+13	  -5.09307980e-04	  -1.01900189e+01	  -2.31739232e+00	   0.00000000e+00	   0.00000000e+00	  -1.25074112e+01	   1.11796049e+22	    5.17686089e+22	   1.73970677e+01	    3.13260325e+01	    6.55825590e+01
 220	       1.031955	     0.00000000	    -0.04168428	     0.00000003	    -0.71923550	    -1.14168428	   9.99994835e+18	   1.23713361e+12	   0.00000000e+00	   1.00000000e+19	   5.28867862e+13	  -4.83108614e-04	  -1.02587236e+01	  -2.24868200e+00	   0.00000000e+00	   0.00000000e+00	  -1.25074056e+01	   1.14125224e+22	    5.20569209e+22	   1.69467482e+01	    3.33955439e+01	    6.35130476e+01
 221	       1.034545	     0.00000000	    -0.04168428	     0.00000002	    -0.71937969	    -1.14168428	   9.99994839e+18	   1.24403981e+12	   0.00000000e+00	   1.00000000e+19	   5.28579046e+13	  -4.95089790e-04	  -1.03352380e+01	  -2.17216504e+00	   0.00000000e+00	   0.00000000e+00	  -1.25074030e+01	   1.16608196e+22	    5.23475244e+22	   1.64680153e+01	    3.55617597e+01	    6.13468317e+01
 222	       1.037226	     0.00000000	    -0.04168428	     0.00000002	    -0.71952264	    -1.14168428	   9.99994842e+18	   1.25092529e+12	   0.00000000e+00	   1.00000000e+19	   5.28260268e+13	  -5.13990017e-04	  -1.04205022e+01	  -2.08689750e+00	   0.00000000e+00	   0.00000000e+00	  -1.25073997e+01	   1.19241848e+22	    5.26372564e+22	   1.59616767e+01	    3.78156430e+01	    5.90929484e+01
 223	       1.039982	     0.00000000	    -0.04168428	     0.00000002	    -0.71966270	    -1.14168428	   9.99994847e+18	   1.25770811e+12	   0.00000000e+00	   1.00000000e+19	   5.27909317e+13	  -5.34388239e-04	  -1.05155036e+01	  -1.99189219e+00	   0.00000000e+00	   0.00000000e+00	  -1.25073958e+01	   1.22020733e+22	    5.29226681e+22	   1.54289812e+01	    4.01463523e+01	    5.67622392e+01
 224	       1.042800	     0.00000000	    -0.04168428	     0.00000002	    -0.71979812	    -1.14168428	   9.99994851e+18	   1.26430116e+12	   0.00000000e+00	   1.00000000e+19	   5.27526017e+13	  -5.55299901e-04	  -1.06212392e+01	  -1.88615292e+00	   0.00000000e+00	   0.00000000e+00	  -1.25073921e+01	   1.24936931e+22	    5.32000949e+22	   1.48716375e+01	    4.25413723e+01	    5.43672191e+01
 225	       1.045662	     0.00000000	    -0.04168428	     0.00000002	    -0.71992712	    -1.14168428	   9.99994856e+18	   1.27061439e+12	   0.00000000e+00	   1.00000000e+19	   5.27111099e+13	  -5.76439536e-04	  -1.07386694e+01	  -1.76871818e+00	   0.00000000e+00	   0.00000000e+00	  -1.25073876e+01	   1.27979974e+22	    5.34657475e+22	   1.42918201e+01	    4.49867095e+01	    5.19218820e+01
 226	       1.048551	     0.00000000	    -0.04168428	     0.00000002	    -0.72004798	    -1.14168428	   9.99994861e+18	   1.27655741e+12	   0.00000000e+00	   1.00000000e+19	   5.26666052e+13	  -5.97625485e-04	  -1.08686700e+01	  -1.63871323e+00	   0.00000000e+00	   0.00000000e+00	  -1.25073832e+01	   1.31136839e+22	    5.37158216e+22	   1.36921614e+01	    4.74671492e+01	    4.94414422e+01
 227	       1.051449	     0.00000000	    -0.04168428	     0.00000002	    -0.72015903	    -1.14168428	   9.99994866e+18	   1.28204242e+12	   0.00000000e+00	   1.00000000e+19	   5.26193095e+13	  -6.18684071e-04	  -1.10119704e+01	  -1.49540829e+00	   0.00000000e+00	   0.00000000e+00	  -1.25073787e+01	   1.34392040e+22	    5.39466238e+22	   1.30757273e+01	    4.99665685e+01	    4.69420229e+01
 228	       1.054338	     0.00000000	    -0.04168428	     0.00000002	    -0.72025874	    -1.14168428	   9.99994872e+18	   1.28698756e+12	   0.00000000e+00	   1.00000000e+19	   5.25695152e+13	  -6.39444816e-04	  -1.11690954e+01	  -1.33827933e+00	   0.00000000e+00	   0.00000000e+00	  -1.25073748e+01	   1.37727800e+22	    5.41547087e+22	   1.24459764e+01	    5.24682938e+01	    4.44402976e+01
 229	       1.057200	     0.00000000	    -0.04168428	     0.00000002	    -0.72034579	    -1.14168428	   9.99994877e+18	   1.29132017e+12	   0.00000000e+00	   1.00000000e+19	   5.25175790e+13	  -6.59736438e-04	  -1.13403038e+01	  -1.16706722e+00	   0.00000000e+00	   0.00000000e+00	  -1.25073710e+01	   1.41124330e+22	    5.43370190e+22	   1.18067020e+01	    5.49554898e+01	    4.19531016e+01
 230	       1.060018	     0.00000000	    -0.04168428	     0.00000002	    -0.72041909	    -1.14168428	   9.99994883e+18	   1.29498002e+12	   0.00000000e+00	   1.00000000e+19	   5.24639137e+13	  -6.79364502e-04	  -1.15255361e+01	  -9.81830319e-01	   0.00000000e+00	   0.00000000e+00	  -1.25073664e+01	   1.44560199e+22	    5.44910209e+22	   1.11619580e+01	    5.74115636e+01	    3.94970279e+01
 231	       1.062774	     0.00000000	    -0.04168428	     0.00000002	    -0.72047787	    -1.14168428	   9.99994889e+18	   1.29792218e+12	   0.00000000e+00	   1.00000000e+19	   5.24089830e+13	  -6.97883841e-04	  -1.17243769e+01	  -7.82985325e-01	   0.00000000e+00	   0.00000000e+00	  -1.25073622e+01	   1.48012791e+22	    5.46148231e+22	   1.05159717e+01	    5.98205650e+01	    3.70880265e+01
 232	       1.065455	     0.00000000	    -0.04168429	     0.00000002	    -0.72052167	    -1.14168429	   9.99994895e+18	   1.30011923e+12	   0.00000000e+00	   1.00000000e+19	   5.23533331e+13	  -7.13152864e-04	  -1.19360278e+01	  -5.71331604e-01	   0.00000000e+00	   0.00000000e+00	  -1.25073594e+01	   1.51458831e+22	    5.47072718e+22	   9.87304608e+00	    6.21675646e+01	    3.47410268e+01
 233	       1.068045	     0.00000000	    -0.04168429	     0.00000002	    -0.72055041	    -1.14168429	   9.99994900e+18	   1.30156266e+12	   0.00000000e+00	   1.00000000e+19	   5.22978641e+13	  -7.12362743e-04	  -1.21593009e+01	  -3.48055315e-01	   0.00000000e+00	   0.00000000e+00	  -1.25073562e+01	   1.54874949e+22	    5.47680098e+22	   9.23745525e+00	    6.44389917e+01	    3.24695997e+01
 234	       1.070533	     0.00000000	    -0.04168429	     0.00000002	    -0.72056435	    -1.14168429	   9.99994906e+18	   1.30226341e+12	   0.00000000e+00	   1.00000000e+19	   5.22454968e+13	  -6.20616854e-04	  -1.23926406e+01	  -1.14711097e-01	   0.00000000e+00	   0.00000000e+00	  -1.25073517e+01	   1.58238275e+22	    5.47974964e+22	   8.61333959e+00	    6.66229157e+01	    3.02856757e+01
 235	       1.072910	     0.00000000	    -0.04168429	     0.00000002	    -0.72056411	    -1.14168429	   9.99994909e+18	   1.30225120e+12	   0.00000000e+00	   1.00000000e+19	   5.22103138e+13	  -2.88300417e-05	  -1.26341670e+01	   1.26818839e-01	   0.00000000e+00	   0.00000000e+00	  -1.25073481e+01	   1.61527014e+22	    5.47969827e+22	   8.00460406e+00	    6.87092602e+01	    2.81993313e+01
 236	       1.075167	     0.00000000	    -0.04168429	     0.00000002	    -0.72055062	    -1.14168429	   9.99994904e+18	   1.30157298e+12	   0.00000000e+00	   1.00000000e+19	   5.22632559e+13	   3.12515616e-03	  -1.28817313e+01	   3.74386269e-01	   0.00000000e+00	   0.00000000e+00	  -1.25073451e+01	   1.64720986e+22	    5.47684442e+22	   7.41482568e+00	    7.06899411e+01	    2.62186503e+01
 237	       1.077298	     0.00000000	    -0.04168428	     0.00000002	    -0.72052508	    -1.14168428	   9.99994856e+18	   1.30029048e+12	   0.00000000e+00	   1.00000000e+19	   5.27398889e+13	   1.83680508e-02	  -1.31329976e+01	   6.25655130e-01	   0.00000000e+00	   0.00000000e+00	  -1.25073425e+01	   1.67802099e+22	    5.47144771e+22	   6.84717434e+00	    7.25589279e+01	    2.43496635e+01
 238	       1.079300	     0.00000000	    -0.04168428	     0.00000002	    -0.72048893	    -1.14168428	   9.99994620e+18	   1.29847706e+12	   0.00000000e+00	   1.00000000e+19	   5.50939220e+13	   8.58115771e-02	  -1.33855305e+01	   8.78190624e-01	   0.00000000e+00	   0.00000000e+00	  -1.25073399e+01	   1.70754726e+22	    5.46381667e+22	   6.30435060e+00	    7.43122292e+01	    2.25963622e+01
 239	       1.081170	     0.00000000	    -0.04168425	     0.00000002	    -0.72044374	    -1.14168425	   9.99993625e+18	   1.29621456e+12	   0.00000000e+00	   1.00000000e+19	   6.50441895e+13	   3.58683694e-01	  -1.36368881e+01	   1.12955249e+00	   0.00000000e+00	   0.00000000e+00	  -1.25073356e+01	   1.73565985e+22	    5.45429460e+22	   5.78854288e+00	    7.59478108e+01	    2.09607806e+01
 240	       1.082909	     0.00000000	    -0.04168415	     0.00000002	    -0.72039116	    -1.14168415	   9.99989837e+18	   1.29359080e+12	   0.00000000e+00	   1.00000000e+19	   1.02923993e+14	   1.36616859e+00	  -1.38847210e+01	   1.37738522e+00	   0.00000000e+00	   0.00000000e+00	  -1.25073358e+01	   1.76225899e+22	    5.44324740e+22	   5.30140512e+00	    7.74654573e+01	    1.94431342e+01
 241	       1.084517	     0.00000000	    -0.04168382	     0.00000002	    -0.72033287	    -1.14168382	   9.99976743e+18	   1.29069980e+12	   0.00000000e+00	   1.00000000e+19	   2.33864678e+14	   4.75637149e+00	  -1.41268309e+01	   1.61949791e+00	   0.00000000e+00	   0.00000000e+00	  -1.25073330e+01	   1.78727439e+22	    5.43105913e+22	   4.84405470e+00	    7.88665904e+01	    1.80420011e+01
 242	       1.085999	     0.00000000	    -0.04168275	     0.00000002	    -0.72027050	    -1.14168275	   9.99935585e+18	   1.28764844e+12	   0.00000000e+00	   1.00000000e+19	   6.45438380e+14	   1.51512056e+01	  -1.43612569e+01	   1.85392675e+00	   0.00000000e+00	   0.00000000e+00	  -1.25073302e+01	   1.81066467e+22	    5.41814633e+22	   4.41708902e+00	    8.01540603e+01	    1.67545312e+01
 243	       1.087357	     0.00000000	    -0.04167970	     0.00000002	    -0.72020558	    -1.14167970	   9.99817845e+18	   1.28457614e+12	   0.00000000e+00	   1.00000000e+19	   1.82283459e+15	   4.42158026e+01	  -1.45863033e+01	   2.07897318e+00	   0.00000000e+00	   0.00000000e+00	  -1.25073301e+01	   1.83241577e+22	    5.40500985e+22	   4.02061841e+00	    8.13319270e+01	    1.55766644e+01
 244	       1.088598	     0.00000000	    -0.04167174	     0.00000002	    -0.72013950	    -1.14167174	   9.99510808e+18	   1.28169665e+12	   0.00000000e+00	   1.00000000e+19	   4.89320183e+15	   1.18455674e+02	  -1.48005380e+01	   2.29321134e+00	   0.00000000e+00	   0.00000000e+00	  -1.25073266e+01	   1.85253854e+22	    5.39235047e+22	   3.65431203e+00	    8.24052489e+01	    1.45033426e+01
 245	       1.089728	     0.00000000	    -0.04165278	     0.00000002	    -0.72007351	    -1.14165278	   9.98779178e+18	   1.27937136e+12	   0.00000000e+00	   1.00000000e+19	   1.22095015e+16	   2.92145729e+02	  -1.50027860e+01	   2.49546043e+00	   0.00000000e+00	   0.00000000e+00	  -1.25073256e+01	   1.87106588e+22	    5.38127411e+22	   3.31745331e+00	    8.33798931e+01	    1.35286984e+01
 246	       1.090752	     0.00000000	    -0.04161131	     0.00000002	    -0.72000867	    -1.14161131	   9.97181269e+18	   1.27821738e+12	   0.00000000e+00	   1.00000000e+19	   2.81885906e+16	   6.65578165e+02	  -1.51920482e+01	   2.68472253e+00	   0.00000000e+00	   0.00000000e+00	  -1.25073257e+01	   1.88804935e+22	    5.37359545e+22	   3.00900119e+00	    8.42623779e+01	    1.26462135e+01
 247	       1.091679	     0.00000000	    -0.04152781	     0.00000002	    -0.71994590	    -1.14152781	   9.93971506e+18	   1.27924109e+12	   0.00000000e+00	   1.00000000e+19	   6.02862162e+16	   1.40619648e+03	  -1.53674176e+01	   2.86009497e+00	   0.00000000e+00	   0.00000000e+00	  -1.25073227e+01	   1.90355571e+22	    5.37221024e+22	   2.72765368e+00	    8.50597462e+01	    1.18488452e+01
 248	       1.092514	     0.00000000	    -0.04137227	     0.00000002	    -0.71988599	    -1.14137227	   9.88020298e+18	   1.28397306e+12	   0.00000000e+00	   1.00000000e+19	   1.19798301e+17	   2.76667408e+03	  -1.55279961e+01	   3.02067542e+00	   0.00000000e+00	   0.00000000e+00	  -1.25073207e+01	   1.91766342e+22	    5.38145941e+22	   2.47191080e+00	    8.57794575e+01	    1.11291339e+01
 249	       1.093266	     0.00000000	    -0.04110298	     0.00000002	    -0.71982961	    -1.14110298	   9.77800635e+18	   1.29457164e+12	   0.00000000e+00	   1.00000000e+19	   2.21994948e+17	   5.09109963e+03	  -1.56728078e+01	   3.16548459e+00	   0.00000000e+00	   0.00000000e+00	  -1.25073232e+01	   1.93045930e+22	    5.40737618e+22	   2.24013418e+00	    8.64292808e+01	    1.04793106e+01
 250	       1.093942	     0.00000000	    -0.04066745	     0.00000002	    -0.71977733	    -1.14066745	   9.61495699e+18	   1.31387019e+12	   0.00000000e+00	   1.00000000e+19	   3.85044320e+17	   8.80018117e+03	  -1.58007540e+01	   3.29342930e+00	   0.00000000e+00	   0.00000000e+00	  -1.25073247e+01	   1.94203545e+22	    5.45771767e+22	   2.03060159e+00	    8.70171683e+01	    9.89142312e+00
 251	       1.094548	     0.00000000	    -0.04000623	     0.00000002	    -0.71972963	    -1.14000623	   9.37259840e+18	   1.34536433e+12	   0.00000000e+00	   1.00000000e+19	   6.27402945e+17	   1.43503423e+04	  -1.59106379e+01	   3.40331811e+00	   0.00000000e+00	   0.00000000e+00	  -1.25073198e+01	   1.95248653e+22	    5.54173725e+22	   1.84155498e+00	    8.75511003e+01	    9.35749118e+00
 252	       1.095091	     0.00000000	    -0.03905928	     0.00000002	    -0.71968686	    -1.13905928	   9.03610597e+18	   1.39316141e+12	   0.00000000e+00	   1.00000000e+19	   9.63895425e+17	   2.21696974e+04	  -1.60012436e+01	   3.49392556e+00	   0.00000000e+00	   0.00000000e+00	  -1.25073181e+01	   1.96190743e+22	    5.66972860e+22	   1.67124139e+00	    8.80389063e+01	    8.86968516e+00
 253	       1.095578	     0.00000000	    -0.03777377	     0.00000002	    -0.71964924	    -1.13777377	   8.59856126e+18	   1.46192846e+12	   0.00000000e+00	   1.00000000e+19	   1.40144021e+18	   3.25837053e+04	  -1.60714087e+01	   3.56408765e+00	   0.00000000e+00	   0.00000000e+00	  -1.25073210e+01	   1.97039133e+22	    5.85242614e+22	   1.51794644e+00	    8.84880807e+01	    8.42051071e+00
 254	       1.096014	     0.00000000	    -0.03611166	     0.00000002	    -0.71961681	    -1.13611166	   8.06408970e+18	   1.55687149e+12	   0.00000000e+00	   1.00000000e+19	   1.93591185e+18	   4.57503084e+04	  -1.61201213e+01	   3.61280439e+00	   0.00000000e+00	   0.00000000e+00	  -1.25073169e+01	   1.97802819e+22	    6.10035449e+22	   1.38002058e+00	    8.89056143e+01	    8.00297717e+00
 255	       1.096405	     0.00000000	    -0.03405496	     0.00000002	    -0.71958943	    -1.13405496	   7.44849054e+18	   1.68376199e+12	   0.00000000e+00	   1.00000000e+19	   2.55151114e+18	   6.16241380e+04	  -1.61466481e+01	   3.63932829e+00	   0.00000000e+00	   0.00000000e+00	  -1.25073199e+01	   1.98490358e+22	    6.42318768e+22	   1.25589864e+00	    8.92978608e+01	    7.61073061e+00
 256	       1.096756	     0.00000000	    -0.03160758	     0.00000002	    -0.71956678	    -1.13160758	   6.77688824e+18	   1.84900815e+12	   0.00000000e+00	   1.00000000e+19	   3.22311361e+18	   7.99606623e+04	  -1.61505458e+01	   3.64322578e+00	   0.00000000e+00	   0.00000000e+00	  -1.25073200e+01	   1.99109792e+22	    6.82913681e+22	   1.14411331e+00	    8.96704501e+01	    7.23814134e+00
 257	       1.097071	     0.00000000	    -0.02879358	     0.00000002	    -0.71954840	    -1.12879358	   6.07917669e+18	   2.05975802e+12	   0.00000000e+00	   1.00000000e+19	   3.92082537e+18	   1.00357651e+05	  -1.61317219e+01	   3.62440749e+00	   0.00000000e+00	   0.00000000e+00	  -1.25073144e+01	   1.99668595e+22	    7.32436633e+22	   1.04330334e+00	    9.00282464e+01	    6.88034507e+00
 258	       1.097356	     0.00000000	    -0.02565250	     0.00000002	    -0.71953374	    -1.12565250	   5.38486515e+18	   2.32402313e+12	   0.00000000e+00	   1.00000000e+19	   4.61513717e+18	   1.22319697e+05	  -1.60904502e+01	   3.58312984e+00	   0.00000000e+00	   0.00000000e+00	  -1.25073204e+01	   2.00173649e+22	    7.91245634e+22	   9.52217367e-01	    9.03753485e+01	    6.53324297e+00
 259	       1.097613	     0.00000000	    -0.02223336	     0.00000002	    -0.71952224	    -1.12223336	   4.71891472e+18	   2.65082021e+12	   0.00000000e+00	   1.00000000e+19	   5.28108794e+18	   1.45327006e+05	  -1.60272911e+01	   3.51997270e+00	   0.00000000e+00	   0.00000000e+00	  -1.25073184e+01	   2.00631236e+22	    8.59396916e+22	   8.69714117e-01	    9.07151232e+01	    6.19346824e+00
 260	       1.097846	     0.00000000	    -0.01858850	     0.00000002	    -0.71951333	    -1.11858850	   4.09944113e+18	   3.05034026e+12	   0.00000000e+00	   1.00000000e+19	   5.90056192e+18	   1.68892829e+05	  -1.59431119e+01	   3.43579803e+00	   0.00000000e+00	   0.00000000e+00	  -1.25073139e+01	   2.01047057e+22	    9.36621358e+22	   7.94759848e-01	    9.10502651e+01	    5.85832631e+00
 261	       1.098058	     0.00000000	    -0.01476857	     0.00000002	    -0.71950649	    -1.11476857	   3.53729748e+18	   3.53416451e+12	   0.00000000e+00	   1.00000000e+19	   6.46270606e+18	   1.92601431e+05	  -1.58390076e+01	   3.33169313e+00	   0.00000000e+00	   0.00000000e+00	  -1.25073145e+01	   2.01426247e+22	    1.02233025e+23	   7.26423678e-01	    9.13828766e+01	    5.52571481e+00
 262	       1.098251	     0.00000000	    -0.01081889	     0.00000002	    -0.71950130	    -1.11081889	   3.03698704e+18	   4.11555381e+12	   0.00000000e+00	   1.00000000e+19	   6.96301708e+18	   2.16125894e+05	  -1.57162176e+01	   3.20890222e+00	   0.00000000e+00	   0.00000000e+00	  -1.25073153e+01	   2.01773413e+22	    1.11565585e+23	   6.63871446e-01	    9.17145629e+01	    5.19402851e+00
 263	       1.098429	     0.00000000	    -0.00677739	     0.00000002	    -0.71949738	    -1.10677739	   2.59821207e+18	   4.80984224e+12	   0.00000000e+00	   1.00000000e+19	   7.40179274e+18	   2.39229888e+05	  -1.55760666e+01	   3.06875033e+00	   0.00000000e+00	   0.00000000e+00	  -1.25073163e+01	   2.02092670e+22	    1.21552515e+23	   6.06358587e-01	    9.20465365e+01	    4.86205489e+00
 264	       1.098593	     0.00000000	    -0.00267376	     0.00000002	    -0.71949443	    -1.10267376	   2.21750395e+18	   5.63496994e+12	   0.00000000e+00	   1.00000000e+19	   7.78250169e+18	   2.61759145e+05	  -1.54198794e+01	   2.91256416e+00	   0.00000000e+00	   0.00000000e+00	  -1.25073153e+01	   2.02387681e+22	    1.32075797e+23	   5.53222459e-01	    9.23797252e+01	    4.52886624e+00
 265	       1.098745	     0.00000000	     0.00147048	     0.00000002	    -0.71949222	    -1.09852952	   1.88961481e+18	   6.61219676e+12	   0.00000000e+00	   1.00000000e+19	   8.11039181e+18	   2.83627934e+05	  -1.52489101e+01	   2.74159519e+00	   0.00000000e+00	   0.00000000e+00	  -1.25073149e+01	   2.02661705e+22	    1.43017601e+23	   5.03874429e-01	    9.27148774e+01	    4.19371408e+00
 266	       1.098887	     0.00000000	     0.00564135	     0.00000002	    -0.71949058	    -1.09435865	   1.60855329e+18	   7.76704981e+12	   0.00000000e+00	   1.00000000e+19	   8.39145447e+18	   3.04804349e+05	  -1.50642615e+01	   2.55694899e+00	   0.00000000e+00	   0.00000000e+00	  -1.25073125e+01	   2.02917632e+22	    1.54270864e+23	   4.57791961e-01	    9.30526605e+01	    3.85593095e+00
 267	       1.099020	     0.00000000	     0.00983160	     0.00000002	    -0.71948937	    -1.09016840	   1.36827341e+18	   9.13057824e+12	   0.00000000e+00	   1.00000000e+19	   8.63173573e+18	   3.25296721e+05	  -1.48668385e+01	   2.35952380e+00	   0.00000000e+00	   0.00000000e+00	  -1.25073147e+01	   2.03158035e+22	    1.65748484e+23	   4.14510876e-01	    9.33937493e+01	    3.51484218e+00
 268	       1.099146	     0.00000000	     0.01403972	     0.00000002	    -0.71948847	    -1.08596028	   1.16308277e+18	   1.07410205e+13	   0.00000000e+00	   1.00000000e+19	   8.83692797e+18	   3.45142224e+05	  -1.46572713e+01	   2.14995837e+00	   0.00000000e+00	   0.00000000e+00	  -1.25073129e+01	   2.03385202e+22	    1.77390534e+23	   3.73617872e-01	    9.37389028e+01	    3.16968861e+00
 269	       1.099265	     0.00000000	     0.01826917	     0.00000002	    -0.71948782	    -1.08173083	   9.87849275e+17	   1.26460395e+13	   0.00000000e+00	   1.00000000e+19	   9.01216337e+18	   3.64398013e+05	  -1.44358973e+01	   1.92858751e+00	   0.00000000e+00	   0.00000000e+00	  -1.25073098e+01	   2.03601183e+22	    1.89169518e+23	   3.34743367e-01	    9.40890335e+01	    2.81955796e+00
 270	       1.099379	     0.00000000	     0.02252769	     0.00000002	    -0.71948735	    -1.07747231	   8.38075786e+17	   1.49057569e+13	   0.00000000e+00	   1.00000000e+19	   9.16193912e+18	   3.83134745e+05	  -1.42027137e+01	   1.69540126e+00	   0.00000000e+00	   0.00000000e+00	  -1.25073124e+01	   2.03807822e+22	    2.01094098e+23	   2.97554645e-01	    9.44452702e+01	    2.46332124e+00
 271	       1.099488	     0.00000000	     0.02682684	     0.00000002	    -0.71948702	    -1.07317316	   7.09895820e+17	   1.75969386e+13	   0.00000000e+00	   1.00000000e+19	   9.29012178e+18	   4.01432194e+05	  -1.39573146e+01	   1.45000216e+00	   0.00000000e+00	   0.00000000e+00	  -1.25073125e+01	   2.04006796e+22	    2.13211995e+23	   2.61749277e-01	    9.48090233e+01	    2.09956815e+00
 272	       1.099595	     0.00000000	     0.03118176	     0.00000002	    -0.71948679	    -1.06881824	   6.00026916e+17	   2.08188702e+13	   0.00000000e+00	   1.00000000e+19	   9.39999390e+18	   4.19376598e+05	  -1.36988654e+01	   1.19155356e+00	   0.00000000e+00	   0.00000000e+00	  -1.25073118e+01	   2.04199652e+22	    2.25612914e+23	   2.27048708e-01	    9.51820569e+01	    1.72653452e+00
 273	       1.099698	     0.00000000	     0.03561119	     0.00000002	    -0.71948664	    -1.06438881	   5.05705152e+17	   2.47017647e+13	   0.00000000e+00	   1.00000000e+19	   9.49431955e+18	   4.37059450e+05	  -1.34260214e+01	   9.18710437e-01	   0.00000000e+00	   0.00000000e+00	  -1.25073110e+01	   2.04387838e+22	    2.38432340e+23	   1.93191909e-01	    9.55665789e+01	    1.34201254e+00
 274	       1.099800	     0.00000000	     0.04013777	     0.00000002	    -0.71948654	    -1.05986223	   4.24614873e+17	   2.94190483e+13	   0.00000000e+00	   1.00000000e+19	   9.57541455e+18	   4.54577487e+05	  -1.31368328e+01	   6.29521915e-01	   0.00000000e+00	   0.00000000e+00	  -1.25073109e+01	   2.04572742e+22	    2.51857045e+23	   1.59928875e-01	    9.59653585e+01	    9.43232957e-01
 275	       1.099900	     0.00000000	     0.04478858	     0.00000002	    -0.71948650	    -1.05521142	   3.54821384e+17	   3.52057216e+13	   0.00000000e+00	   1.00000000e+19	   9.64521382e+18	   4.72033758e+05	  -1.28286007e+01	   3.21291244e-01	   0.00000000e+00	   0.00000000e+00	  -1.25073095e+01	   2.04755731e+22	    2.66133085e+23	   1.27013753e-01	    9.63818872e+01	    5.26704204e-01
 276	       1.100000	     0.00000000	     0.04959618	     0.00000002	    -0.71948649	    -1.05040382	   2.94710368e+17	   4.23864847e+13	   0.00000000e+00	   1.00000000e+19	   9.70533202e+18	   4.89485338e+05	  -1.26693345e+01	   1.62026495e-01	   0.00000000e+00	   0.00000000e+00	  -1.25073080e+01	   2.04938190e+22	    2.81576988e+23	   9.41972703e-02	    9.68206030e+01	    8.79884349e-02
 277	       1.100000	     0.00000000	    -0.05040382	     0.00000002	    -2.69491956	    -3.45040382	   2.80051608e+19	   1.93279898e+06	   0.00000000e+00	   5.00000000e+17	  -2.75051608e+19	   4.88689706e+05	  -1.25010237e+01	  -6.16440347e-03	   0.00000000e+00	   0.00000000e+00	  -1.25071881e+01	   6.60088156e+19	    3.42503519e+17	   9.41972703e-02	    9.68206030e+01	    8.79884349e-02
 278	       1.100050	     0.00000000	    -0.04801701	     0.00000002	    -2.69928484	    -3.44801701	   2.55396907e+19	   2.50845675e+06	   0.00000000e+00	   5.00000000e+17	  -2.50396907e+19	   4.66036788e+05	  -1.25011192e+01	  -6.13814151e-03	   0.00000000e+00	   0.00000000e+00	  -1.25072573e+01	   6.60174680e+19	    4.44513512e+17	   9.41443938e-02	    9.68206033e+01	    8.79881197e-02
 279	       1.100100	     0.00000000	    -0.04574346	     0.00000002	    -2.70269091	    -3.44574346	   2.33933507e+19	   3.12351266e+06	   0.00000000e+00	   5.00000000e+17	  -2.28933507e+19	   4.44354747e+05	  -1.25012439e+01	  -6.07245447e-03	   0.00000000e+00	   0.00000000e+00	  -1.25073164e+01	   6.60261217e+19	    5.53505092e+17	   9.40915103e-02	    9.68206037e+01	    8.79877200e-02
 280	       1.100200	     0.00000000	    -0.04149283	     0.00000002	    -2.70774364	    -3.44149283	   1.98525970e+19	   4.47345606e+06	   0.00000000e+00	   5.00000000e+17	  -1.93525970e+19	   4.06001005e+05	  -1.25013657e+01	  -5.98030761e-03	   0.00000000e+00	   0.00000000e+00	  -1.25073460e+01	   6.60434937e+19	    7.92723122e+17	   9.39853498e-02	    9.68206048e+01	    8.79866379e-02
 281	       1.100302	     0.00000000	    -0.03755627	     0.00000002	    -2.71136791	    -3.43755627	   1.70533125e+19	   5.98996073e+06	   0.00000000e+00	   5.00000000e+17	  -1.65533125e+19	   3.73065354e+05	  -1.25014752e+01	  -5.87434886e-03	   0.00000000e+00	   0.00000000e+00	  -1.25073495e+01	   6.60610509e+19	    1.06145680e+18	   9.38780608e-02	    9.68206063e+01	    8.79851320e-02
 282	       1.100405	     0.00000000	    -0.03386878	     0.00000002	    -2.71413026	    -3.43386878	   1.47902816e+19	   7.68379410e+06	   0.00000000e+00	   5.00000000e+17	  -1.42902816e+19	   3.44293729e+05	  -1.25015060e+01	  -5.76703678e-03	   0.00000000e+00	   0.00000000e+00	  -1.25072730e+01	   6.60789110e+19	    1.36161419e+18	   9.37689240e-02	    9.68206083e+01	    8.79831308e-02
 283	       1.100510	     0.00000000	    -0.03037980	     0.00000002	    -2.71632540	    -3.43037980	   1.29262558e+19	   9.56946905e+06	   0.00000000e+00	   5.00000000e+17	  -1.24262558e+19	   3.18790055e+05	  -1.25016122e+01	  -5.65772362e-03	   0.00000000e+00	   0.00000000e+00	  -1.25072699e+01	   6.60971935e+19	    1.69576705e+18	   9.36572087e-02	    9.68206109e+01	    8.79805467e-02
 284	       1.100619	     0.00000000	    -0.02704907	     0.00000002	    -2.71812430	    -3.42704907	   1.13663918e+19	   1.16654650e+07	   0.00000000e+00	   5.00000000e+17	  -1.08663918e+19	   2.95896430e+05	  -1.25017815e+01	  -5.54575157e-03	   0.00000000e+00	   0.00000000e+00	  -1.25073273e+01	   6.61160233e+19	    2.06719005e+18	   9.35421531e-02	    9.68206142e+01	    8.79772720e-02
 285	       1.100732	     0.00000000	    -0.02384386	     0.00000002	    -2.71963386	    -3.42384386	   1.00433169e+19	   1.39945873e+07	   0.00000000e+00	   5.00000000e+17	  -9.54331685e+18	   2.75118740e+05	  -1.25018767e+01	  -5.43044028e-03	   0.00000000e+00	   0.00000000e+00	  -1.25073071e+01	   6.61355330e+19	    2.47992443e+18	   9.34229470e-02	    9.68206183e+01	    8.79731735e-02
 286	       1.100849	     0.00000000	    -0.02073706	     0.00000002	    -2.72092475	    -3.42073706	   8.90803778e+18	   1.65844478e+07	   0.00000000e+00	   5.00000000e+17	  -8.40803778e+18	   2.56078851e+05	  -1.25019934e+01	  -5.31107645e-03	   0.00000000e+00	   0.00000000e+00	  -1.25073045e+01	   6.61558659e+19	    2.93886316e+18	   9.32987142e-02	    9.68206234e+01	    8.79680848e-02
 287	       1.100972	     0.00000000	    -0.01770594	     0.00000002	    -2.72204565	    -3.41770594	   7.92420869e+18	   1.94680533e+07	   0.00000000e+00	   5.00000000e+17	  -7.42420869e+18	   2.38482967e+05	  -1.25021397e+01	  -5.18690523e-03	   0.00000000e+00	   0.00000000e+00	  -1.25073266e+01	   6.61771793e+19	    3.44985527e+18	   9.31684953e-02	    9.68206296e+01	    8.79617981e-02
 288	       1.101101	     0.00000000	    -0.01473122	     0.00000002	    -2.72303121	    -3.41473122	   7.06440221e+18	   2.26844859e+07	   0.00000000e+00	   5.00000000e+17	  -6.56440221e+18	   2.22100152e+05	  -1.25022543e+01	  -5.05712371e-03	   0.00000000e+00	   0.00000000e+00	  -1.25073115e+01	   6.61996469e+19	    4.01982634e+18	   9.30312293e-02	    9.68206374e+01	    8.79540525e-02
 289	       1.101238	     0.00000000	    -0.01179648	     0.00000002	    -2.72390671	    -3.41179648	   6.30761665e+18	   2.62796523e+07	   0.00000000e+00	   5.00000000e+17	  -5.80761665e+18	   2.06747447e+05	  -1.25023846e+01	  -4.92087704e-03	   0.00000000e+00	   0.00000000e+00	  -1.25073055e+01	   6.62234621e+19	    4.65691129e+18	   9.28857352e-02	    9.68206469e+01	    8.79445194e-02
 290	       1.101384	     0.00000000	    -0.00888777	     0.00000002	    -2.72469098	    -3.40888777	   5.63756680e+18	   3.03070666e+07	   0.00000000e+00	   5.00000000e+17	  -5.13756680e+18	   1.92279344e+05	  -1.25025216e+01	  -4.77725773e-03	   0.00000000e+00	   0.00000000e+00	  -1.25072989e+01	   6.62488413e+19	    5.37059315e+18	   9.27306927e-02	    9.68206587e+01	    8.79327834e-02
 291	       1.101541	     0.00000000	    -0.00599340	     0.00000002	    -2.72539821	    -3.40599340	   5.04148454e+18	   3.48286139e+07	   0.00000000e+00	   5.00000000e+17	  -4.54148454e+18	   1.78580224e+05	  -1.25026857e+01	  -4.62530926e-03	   0.00000000e+00	   0.00000000e+00	  -1.25073110e+01	   6.62760269e+19	    6.17183832e+18	   9.25646214e-02	    9.68206731e+01	    8.79183192e-02
 292	       1.101709	     0.00000000	    -0.00310379	     0.00000002	    -2.72603925	    -3.40310379	   4.50925842e+18	   3.99152118e+07	   0.00000000e+00	   5.00000000e+17	  -4.00925842e+18	   1.65558806e+05	  -1.25028487e+01	  -4.46403529e-03	   0.00000000e+00	   0.00000000e+00	  -1.25073127e+01	   6.63052911e+19	    7.07321383e+18	   9.23858600e-02	    9.68206910e+01	    8.79004607e-02
 293	       1.101891	     0.00000000	    -0.00021151	     0.00000002	    -2.72662238	    -3.40021151	   4.03280294e+18	   4.56472530e+07	   0.00000000e+00	   5.00000000e+17	  -3.53280294e+18	   1.53143998e+05	  -1.25030116e+01	  -4.29241614e-03	   0.00000000e+00	   0.00000000e+00	  -1.25073040e+01	   6.63369396e+19	    8.08896576e+18	   9.21925435e-02	    9.68207131e+01	    8.78783629e-02
 294	       1.102089	     0.00000000	     0.00268870	     0.00000002	    -2.72715400	    -3.39731130	   3.60558706e+18	   5.21146637e+07	   0.00000000e+00	   5.00000000e+17	  -3.10558706e+18	   1.41281700e+05	  -1.25032012e+01	  -4.10943456e-03	   0.00000000e+00	   0.00000000e+00	  -1.25073106e+01	   6.63713151e+19	    9.23502954e+18	   9.19825813e-02	    9.68207405e+01	    8.78509540e-02
 295	       1.102304	     0.00000000	     0.00559978	     0.00000002	    -2.72763901	    -3.39440022	   3.22227484e+18	   5.94163580e+07	   0.00000000e+00	   5.00000000e+17	  -2.72227484e+18	   1.29932265e+05	  -1.25033985e+01	  -3.91411298e-03	   0.00000000e+00	   0.00000000e+00	  -1.25073126e+01	   6.64088009e+19	    1.05289334e+19	   9.17536343e-02	    9.68207746e+01	    8.78168759e-02
 296	       1.102539	     0.00000000	     0.00852224	     0.00000002	    -2.72808116	    -3.39147776	   2.87844747e+18	   6.76588084e+07	   0.00000000e+00	   5.00000000e+17	  -2.37844747e+18	   1.19068377e+05	  -1.25036032e+01	  -3.70556462e-03	   0.00000000e+00	   0.00000000e+00	  -1.25073088e+01	   6.64498250e+19	    1.19895448e+19	   9.15030924e-02	    9.68208170e+01	    8.77744110e-02
 297	       1.102798	     0.00000000	     0.01145400	     0.00000002	    -2.72848332	    -3.38854600	   2.57038570e+18	   7.69533933e+07	   0.00000000e+00	   5.00000000e+17	  -2.07038570e+18	   1.08673205e+05	  -1.25038269e+01	  -3.48306052e-03	   0.00000000e+00	   0.00000000e+00	  -1.25073099e+01	   6.64948632e+19	    1.36366007e+19	   9.12280539e-02	    9.68208700e+01	    8.77213952e-02
 298	       1.103082	     0.00000000	     0.01439021	     0.00000002	    -2.72884766	    -3.38560979	   2.29489906e+18	   8.74121488e+07	   0.00000000e+00	   5.00000000e+17	  -1.79489906e+18	   9.87387201e+04	  -1.25040633e+01	  -3.24611414e-03	   0.00000000e+00	   0.00000000e+00	  -1.25073094e+01	   6.65444425e+19	    1.54899546e+19	   9.09253063e-02	    9.68209363e+01	    8.76551141e-02
 299	       1.103395	     0.00000000	     0.01732320	     0.00000002	    -2.72917585	    -3.38267680	   2.04919242e+18	   9.91415517e+07	   0.00000000e+00	   5.00000000e+17	  -1.54919242e+18	   8.92640928e+04	  -1.25043143e+01	  -2.99458354e-03	   0.00000000e+00	   0.00000000e+00	  -1.25073089e+01	   6.65991437e+19	    1.75684749e+19	   9.05913106e-02	    9.68210193e+01	    8.75721857e-02
 300	       1.103741	     0.00000000	     0.02024246	     0.00000002	    -2.72946916	    -3.37975754	   1.83076338e+18	   1.12234045e+08	   0.00000000e+00	   5.00000000e+17	  -1.33076338e+18	   8.02541444e+04	  -1.25045804e+01	  -2.72878923e-03	   0.00000000e+00	   0.00000000e+00	  -1.25073092e+01	   6.66596031e+19	    1.98885428e+19	   9.02221895e-02	    9.68211230e+01	    8.74684314e-02
 301	       1.104123	     0.00000000	     0.02313468	     0.00000002	    -2.72972864	    -3.37686532	   1.63732584e+18	   1.26757204e+08	   0.00000000e+00	   5.00000000e+17	  -1.13732584e+18	   7.17178240e+04	  -1.25048591e+01	  -2.44964239e-03	   0.00000000e+00	   0.00000000e+00	  -1.25073088e+01	   6.67265138e+19	    2.24621334e+19	   8.98137224e-02	    9.68212527e+01	    8.73387413e-02
 302	       1.104546	     0.00000000	     0.02598397	     0.00000002	    -2.72995515	    -3.37401603	   1.46675577e+18	   1.42740795e+08	   0.00000000e+00	   5.00000000e+17	  -9.66755771e+17	   6.36667186e+04	  -1.25051512e+01	  -2.15877389e-03	   0.00000000e+00	   0.00000000e+00	  -1.25073100e+01	   6.68006252e+19	    2.52945211e+19	   8.93613472e-02	    9.68214145e+01	    8.71769470e-02
 303	       1.105014	     0.00000000	     0.02877223	     0.00000002	    -2.73014950	    -3.37122777	   1.31705542e+18	   1.60162461e+08	   0.00000000e+00	   5.00000000e+17	  -8.17055415e+17	   5.61136050e+04	  -1.25054508e+01	  -1.85864936e-03	   0.00000000e+00	   0.00000000e+00	  -1.25073095e+01	   6.68827416e+19	    2.83817442e+19	   8.88601706e-02	    9.68216157e+01	    8.69757157e-02
 304	       1.105532	     0.00000000	     0.03147960	     0.00000002	    -2.73031250	    -3.36852040	   1.18633254e+18	   1.78933436e+08	   0.00000000e+00	   5.00000000e+17	  -6.86332536e+17	   4.90710657e+04	  -1.25057565e+01	  -1.55265039e-03	   0.00000000e+00	   0.00000000e+00	  -1.25073091e+01	   6.69737185e+19	    3.17080732e+19	   8.83049910e-02	    9.68218650e+01	    8.67264887e-02
 305	       1.106104	     0.00000000	     0.03408522	     0.00000002	    -2.73044502	    -3.36591478	   1.07279090e+18	   1.98886383e+08	   0.00000000e+00	   5.00000000e+17	  -5.72790899e+17	   4.25501870e+04	  -1.25060646e+01	  -1.24509785e-03	   0.00000000e+00	   0.00000000e+00	  -1.25073097e+01	   6.70744574e+19	    3.52438545e+19	   8.76903317e-02	    9.68221720e+01	    8.64194899e-02
 306	       1.106736	     0.00000000	     0.03656799	     0.00000002	    -2.73054807	    -3.36343201	   9.74728500e+17	   2.19767991e+08	   0.00000000e+00	   5.00000000e+17	  -4.74728500e+17	   3.65593620e+04	  -1.25063684e+01	  -9.41192056e-04	   0.00000000e+00	   0.00000000e+00	  -1.25073096e+01	   6.71858976e+19	    3.89442001e+19	   8.70104900e-02	    9.68225476e+01	    8.60438307e-02
 307	       1.107433	     0.00000000	     0.03890756	     0.00000002	    -2.73062282	    -3.36109244	   8.90540205e+17	   2.41239213e+08	   0.00000000e+00	   5.00000000e+17	  -3.90540204e+17	   3.11032161e+04	  -1.25066624e+01	  -6.46848620e-04	   0.00000000e+00	   0.00000000e+00	  -1.25073092e+01	   6.73090064e+19	    4.27490287e+19	   8.62596008e-02	    9.68230037e+01	    8.55877349e-02
 308	       1.108200	     0.00000000	     0.04108532	     0.00000002	    -2.73067063	    -3.35891468	   8.18721960e+17	   2.62885570e+08	   0.00000000e+00	   5.00000000e+17	  -3.18721959e+17	   2.61816776e+04	  -1.25069410e+01	  -3.68418615e-04	   0.00000000e+00	   0.00000000e+00	  -1.25073094e+01	   6.74447656e+19	    4.65848926e+19	   8.54317167e-02	    9.68235525e+01	    8.50388959e-02
 309	       1.109042	     0.00000000	     0.04308550	     0.00000002	    -2.73069313	    -3.35691450	   7.57874401e+17	   2.84238741e+08	   0.00000000e+00	   5.00000000e+17	  -2.57874401e+17	   2.17892190e+04	  -1.25071971e+01	  -1.12299111e-04	   0.00000000e+00	   0.00000000e+00	  -1.25073094e+01	   6.75941565e+19	    5.03688018e+19	   8.45209050e-02	    9.68242065e+01	    8.43849617e-02
 310	       1.109964	     0.00000000	     0.04489604	     0.00000002	    -2.73069221	    -3.35510396	   7.06704432e+17	   3.04808650e+08	   0.00000000e+00	   5.00000000e+17	  -2.06704432e+17	   1.79143017e+04	  -1.25074249e+01	   1.15538131e-04	   0.00000000e+00	   0.00000000e+00	  -1.25073094e+01	   6.77581407e+19	    5.40139126e+19	   8.35213614e-02	    9.68249773e+01	    8.36141209e-02
 311	       1.110971	     0.00000000	     0.04650946	     0.00000002	    -2.73067006	    -3.35349054	   6.64024137e+17	   3.24122904e+08	   0.00000000e+00	   5.00000000e+17	  -1.64024136e+17	   1.45390661e+04	  -1.25076197e+01	   3.10049461e-04	   0.00000000e+00	   0.00000000e+00	  -1.25073096e+01	   6.79376392e+19	    5.74365138e+19	   8.24275400e-02	    9.68258757e+01	    8.27157373e-02
 312	       1.112066	     0.00000000	     0.04792332	     0.00000002	    -2.73062915	    -3.35207668	   6.28747116e+17	   3.41768180e+08	   0.00000000e+00	   5.00000000e+17	  -1.28747115e+17	   1.16393156e+04	  -1.25077771e+01	   4.67586574e-04	   0.00000000e+00	   0.00000000e+00	  -1.25073095e+01	   6.81335092e+19	    6.05633620e+19	   8.12342969e-02	    9.68269105e+01	    8.16809659e-02
 313	       1.113252	     0.00000000	     0.04914049	     0.00000002	    -2.73057227	    -3.35085951	   5.99882864e+17	   3.57426985e+08	   0.00000000e+00	   5.00000000e+17	  -9.98828637e+16	   9.18483739e+03	  -1.25078957e+01	   5.86256335e-04	   0.00000000e+00	   0.00000000e+00	  -1.25073095e+01	   6.83465182e+19	    6.33381958e+19	   7.99370459e-02	    9.68280882e+01	    8.05032740e-02
 314	       1.114533	     0.00000000	     0.05016889	     0.00000002	    -2.73050244	    -3.34983111	   5.76530198e+17	   3.70903481e+08	   0.00000000e+00	   5.00000000e+17	  -7.65301979e+16	   7.14008988e+03	  -1.25079758e+01	   6.66112630e-04	   0.00000000e+00	   0.00000000e+00	  -1.25073097e+01	   6.85773176e+19	    6.57263111e+19	   7.85319222e-02	    9.68294126e+01	    7.91788034e-02
 315	       1.115911	     0.00000000	     0.05102101	     0.00000002	    -2.73042291	    -3.34897899	   5.57870821e+17	   3.82134006e+08	   0.00000000e+00	   5.00000000e+17	  -5.78708203e+16	   5.46525516e+03	  -1.25080189e+01	   7.09146122e-04	   0.00000000e+00	   0.00000000e+00	  -1.25073098e+01	   6.88264147e+19	    6.77164273e+19	   7.70159497e-02	    9.68308849e+01	    7.77065325e-02
 316	       1.117385	     0.00000000	     0.05171295	     0.00000002	    -2.73033700	    -3.34828705	   5.43163959e+17	   3.91181066e+08	   0.00000000e+00	   5.00000000e+17	  -4.31639590e+16	   4.11761076e+03	  -1.25080287e+01	   7.19073680e-04	   0.00000000e+00	   0.00000000e+00	  -1.25073096e+01	   6.90941456e+19	    6.93196203e+19	   7.53872068e-02	    9.68325032e+01	    7.60882350e-02
 317	       1.118956	     0.00000000	     0.05226337	     0.00000002	    -2.73024802	    -3.34773663	   5.31742632e+17	   3.98212879e+08	   0.00000000e+00	   5.00000000e+17	  -3.17426315e+16	   3.05312543e+03	  -1.25080107e+01	   7.00965161e-04	   0.00000000e+00	   0.00000000e+00	  -1.25073097e+01	   6.93806487e+19	    7.05656996e+19	   7.36449843e-02	    9.68342632e+01	    7.43282660e-02
 318	       1.120621	     0.00000000	     0.05269217	     0.00000002	    -2.73015912	    -3.34730783	   5.23011558e+17	   4.03473230e+08	   0.00000000e+00	   5.00000000e+17	  -2.30115575e+16	   2.22813945e+03	  -1.25079704e+01	   6.60771580e-04	   0.00000000e+00	   0.00000000e+00	  -1.25073096e+01	   6.96858409e+19	    7.14978653e+19	   7.17899293e-02	    9.68361582e+01	    7.24332319e-02
 319	       1.122378	     0.00000000	     0.05301935	     0.00000002	    -2.73007310	    -3.34698065	   5.16446220e+17	   4.07247558e+08	   0.00000000e+00	   5.00000000e+17	  -1.64462198e+16	   1.60096514e+03	  -1.25079145e+01	   6.04829219e-04	   0.00000000e+00	   0.00000000e+00	  -1.25073097e+01	   7.00093968e+19	    7.21666987e+19	   6.98241672e-02	    9.68381798e+01	    7.04116144e-02
 320	       1.124222	     0.00000000	     0.05326393	     0.00000002	    -2.72999229	    -3.34673607	   5.11592209e+17	   4.09830867e+08	   0.00000000e+00	   5.00000000e+17	  -1.15922086e+16	   1.13324776e+03	  -1.25078492e+01	   5.39407922e-04	   0.00000000e+00	   0.00000000e+00	  -1.25073098e+01	   7.03507324e+19	    7.26244764e+19	   6.77513968e-02	    9.68403180e+01	    6.82734084e-02
 321	       1.126146	     0.00000000	     0.05344318	     0.00000002	    -2.72991841	    -3.34655682	   5.08063885e+17	   4.11501557e+08	   0.00000000e+00	   5.00000000e+17	  -8.06388440e+15	   7.90962360e+02	  -1.25077801e+01	   4.70352695e-04	   0.00000000e+00	   0.00000000e+00	  -1.25073098e+01	   7.07089947e+19	    7.29205327e+19	   6.55769494e-02	    9.68425616e+01	    6.60298200e-02
 322	       1.128144	     0.00000000	     0.05357208	     0.00000002	    -2.72985248	    -3.34642792	   5.05541590e+17	   4.12503257e+08	   0.00000000e+00	   5.00000000e+17	  -5.54158912e+15	   5.44981495e+02	  -1.25077126e+01	   4.02842706e-04	   0.00000000e+00	   0.00000000e+00	  -1.25073098e+01	   7.10830573e+19	    7.30980398e+19	   6.33078084e-02	    9.68448984e+01	    6.36930407e-02
 323	       1.130207	     0.00000000	     0.05366315	     0.00000002	    -2.72979476	    -3.34633685	   5.03767044e+17	   4.13034846e+08	   0.00000000e+00	   5.00000000e+17	  -3.76704344e+15	   3.71216536e+02	  -1.25076511e+01	   3.41267904e-04	   0.00000000e+00	   0.00000000e+00	  -1.25073098e+01	   7.14715237e+19	    7.31922406e+19	   6.09525843e-02	    9.68473153e+01	    6.12760971e-02
 324	       1.132324	     0.00000000	     0.05372647	     0.00000002	    -2.72974478	    -3.34627353	   5.02537036e+17	   4.13247539e+08	   0.00000000e+00	   5.00000000e+17	  -2.53703544e+15	   2.50394750e+02	  -1.25075990e+01	   2.89205537e-04	   0.00000000e+00	   0.00000000e+00	  -1.25073098e+01	   7.18727386e+19	    7.32299310e+19	   5.85214412e-02	    9.68497987e+01	    5.87927521e-02
 325	       1.134485	     0.00000000	     0.05376985	     0.00000001	    -2.72970137	    -3.34623015	   5.01695891e+17	   4.13247190e+08	   0.00000000e+00	   5.00000000e+17	  -1.69589059e+15	   1.67572507e+02	  -1.25075593e+01	   2.49469027e-04	   0.00000000e+00	   0.00000000e+00	  -1.25073098e+01	   7.22848067e+19	    7.32298692e+19	   5.60259743e-02	    9.68523340e+01	    5.62574315e-02
 326	       1.136678	     0.00000000	     0.05379922	     0.00000001	    -2.72966278	    -3.34620078	   5.01127412e+17	   4.13099890e+08	   0.00000000e+00	   5.00000000e+17	  -1.12741115e+15	   1.11497451e+02	  -1.25075340e+01	   2.24199331e-04	   0.00000000e+00	   0.00000000e+00	  -1.25073098e+01	   7.27056203e+19	    7.32037669e+19	   5.34790403e-02	    9.68549063e+01	    5.36851458e-02
 327	       1.138891	     0.00000000	     0.05381888	     0.00000001	    -2.72962676	    -3.34618112	   5.00746976e+17	   4.12839199e+08	   0.00000000e+00	   5.00000000e+17	  -7.46976006e+14	   7.39221952e+01	  -1.25075248e+01	   2.14972102e-04	   0.00000000e+00	   0.00000000e+00	  -1.25073099e+01	   7.31328937e+19	    7.31575709e+19	   5.08945424e-02	    9.68575001e+01	    5.10913827e-02
 328	       1.141109	     0.00000000	     0.05383195	     0.00000001	    -2.72959075	    -3.34616805	   5.00494347e+17	   4.12473772e+08	   0.00000000e+00	   5.00000000e+17	  -4.94346453e+14	   4.89477121e+01	  -1.25075328e+01	   2.22900229e-04	   0.00000000e+00	   0.00000000e+00	  -1.25073099e+01	   7.35642045e+19	    7.30928149e+19	   4.82871773e-02	    9.68600995e+01	    4.84919573e-02
 329	       1.143322	     0.00000000	     0.05384059	     0.00000001	    -2.72955201	    -3.34615941	   5.00327511e+17	   4.11994616e+08	   0.00000000e+00	   5.00000000e+17	  -3.27510961e+14	   3.24452885e+01	  -1.25075586e+01	   2.48718547e-04	   0.00000000e+00	   0.00000000e+00	  -1.25073099e+01	   7.39970404e+19	    7.30079056e+19	   4.56721499e-02	    9.68626886e+01	    4.59028128e-02
 330	       1.145515	     0.00000000	     0.05384627	     0.00000001	    -2.72950776	    -3.34615373	   5.00217693e+17	   4.11381559e+08	   0.00000000e+00	   5.00000000e+17	  -2.17692185e+14	   2.15793282e+01	  -1.25076027e+01	   2.92844313e-04	   0.00000000e+00	   0.00000000e+00	  -1.25073099e+01	   7.44288495e+19	    7.28992683e+19	   4.30648678e-02	    9.68652517e+01	    4.33397750e-02
 331	       1.147676	     0.00000000	     0.05385001	     0.00000001	    -2.72945532	    -3.34614999	   5.00145478e+17	   4.10608769e+08	   0.00000000e+00	   5.00000000e+17	  -1.45477494e+14	   1.44332858e+01	  -1.25076652e+01	   3.55412597e-04	   0.00000000e+00	   0.00000000e+00	  -1.25073098e+01	   7.48570929e+19	    7.27623252e+19	   4.04806247e-02	    9.68677732e+01	    4.08182720e-02
 332	       1.149793	     0.00000000	     0.05385247	     0.00000001	    -2.72939227	    -3.34614753	   5.00097935e+17	   4.09649302e+08	   0.00000000e+00	   5.00000000e+17	  -9.79350196e+13	   9.72869587e+00	  -1.25077462e+01	   4.36289960e-04	   0.00000000e+00	   0.00000000e+00	  -1.25073099e+01	   7.52792967e+19	    7.25923021e+19	   3.79342859e-02	    9.68702384e+01	    3.83530327e-02
 333	       1.151856	     0.00000000	     0.05385410	     0.00000001	    -2.72931653	    -3.34614590	   5.00066535e+17	   4.08478740e+08	   0.00000000e+00	   5.00000000e+17	  -6.65343113e+13	   6.62147630e+00	  -1.25078450e+01	   5.35072466e-04	   0.00000000e+00	   0.00000000e+00	  -1.25073099e+01	   7.56931033e+19	    7.23848715e+19	   3.54399864e-02	    9.68726337e+01	    3.59577836e-02
 334	       1.153854	     0.00000000	     0.05385518	     0.00000001	    -2.72922648	    -3.34614482	   5.00045689e+17	   4.07077959e+08	   0.00000000e+00	   5.00000000e+17	  -4.56883582e+13	   4.55853486e+00	  -1.25079609e+01	   6.51075614e-04	   0.00000000e+00	   0.00000000e+00	  -1.25073099e+01	   7.60963172e+19	    7.21366447e+19	   3.30108545e-02	    9.68749465e+01	    3.36449622e-02
 335	       1.155778	     0.00000000	     0.05385590	     0.00000001	    -2.72912102	    -3.34614410	   5.00031755e+17	   4.05435099e+08	   0.00000000e+00	   5.00000000e+17	  -3.17546716e+13	   3.17923930e+00	  -1.25080933e+01	   7.83324025e-04	   0.00000000e+00	   0.00000000e+00	  -1.25073099e+01	   7.64869463e+19	    7.18455201e+19	   3.06587708e-02	    9.68771660e+01	    3.14254651e-02
 336	       1.157622	     0.00000000	     0.05385638	     0.00000001	    -2.72899962	    -3.34614362	   5.00022364e+17	   4.03546768e+08	   0.00000000e+00	   5.00000000e+17	  -2.23636403e+13	   2.24903015e+00	  -1.25082405e+01	   9.30548045e-04	   0.00000000e+00	   0.00000000e+00	  -1.25073099e+01	   7.68632354e+19	    7.15108966e+19	   2.83941696e-02	    9.68792830e+01	    2.93084470e-02
 337	       1.159379	     0.00000000	     0.05385672	     0.00000001	    -2.72886234	    -3.34614328	   5.00015974e+17	   4.01418527e+08	   0.00000000e+00	   5.00000000e+17	  -1.59736115e+13	   1.61537912e+00	  -1.25084010e+01	   1.09119288e-03	   0.00000000e+00	   0.00000000e+00	  -1.25073099e+01	   7.72236923e+19	    7.11337596e+19	   2.62258907e-02	    9.68812903e+01	    2.73011814e-02
 338	       1.161044	     0.00000000	     0.05385694	     0.00000001	    -2.72870979	    -3.34614306	   5.00011580e+17	   3.99064702e+08	   0.00000000e+00	   5.00000000e+17	  -1.15794872e+13	   1.17891609e+00	  -1.25085733e+01	   1.26344368e-03	   0.00000000e+00	   0.00000000e+00	  -1.25073099e+01	   7.75671042e+19	    7.07166477e+19	   2.41610838e-02	    9.68831825e+01	    2.54089907e-02
 339	       1.162615	     0.00000000	     0.05385710	     0.00000001	    -2.72854314	    -3.34614290	   5.00008524e+17	   3.96507608e+08	   0.00000000e+00	   5.00000000e+17	  -8.52341546e+12	   8.74661821e-01	  -1.25087551e+01	   1.44526758e-03	   0.00000000e+00	   0.00000000e+00	  -1.25073099e+01	   7.78925461e+19	    7.02635153e+19	   2.22051661e-02	    9.68849562e+01	    2.36352469e-02
 340	       1.164089	     0.00000000	     0.05385721	     0.00000001	    -2.72836400	    -3.34614279	   5.00006373e+17	   3.93776288e+08	   0.00000000e+00	   5.00000000e+17	  -6.37245394e+12	   6.59897513e-01	  -1.25089443e+01	   1.63447109e-03	   0.00000000e+00	   0.00000000e+00	  -1.25073099e+01	   7.81993794e+19	    6.97795091e+19	   2.03618324e-02	    9.68866100e+01	    2.19814392e-02
 341	       1.165467	     0.00000000	     0.05385729	     0.00000000	    -2.72817437	    -3.34614271	   5.00004840e+17	   3.90904894e+08	   0.00000000e+00	   5.00000000e+17	  -4.83972793e+12	   5.06347907e-01	  -1.25091387e+01	   1.82876916e-03	   0.00000000e+00	   0.00000000e+00	  -1.25073099e+01	   7.84872436e+19	    6.92706810e+19	   1.86331122e-02	    9.68881441e+01	    2.04473014e-02
 342	       1.166748	     0.00000000	     0.05385735	     0.00000000	    -2.72797651	    -3.34614265	   5.00003734e+17	   3.87930862e+08	   0.00000000e+00	   5.00000000e+17	  -3.73364212e+12	   3.95147450e-01	  -1.25093358e+01	   2.02586083e-03	   0.00000000e+00	   0.00000000e+00	  -1.25073099e+01	   7.87560401e+19	    6.87436648e+19	   1.70194686e-02	    9.68895605e+01	    1.90309868e-02
 343	       1.167934	     0.00000000	     0.05385739	     0.00000000	    -2.72777285	    -3.34614261	   5.00002925e+17	   3.84893032e+08	   0.00000000e+00	   5.00000000e+17	  -2.92511364e+12	   3.13594522e-01	  -1.25095333e+01	   2.22350537e-03	   0.00000000e+00	   0.00000000e+00	  -1.25073098e+01	   7.90059108e+19	    6.82053432e+19	   1.55199317e-02	    9.68908622e+01	    1.77292781e-02
 344	       1.169029	     0.00000000	     0.05385742	     0.00000000	    -2.72756587	    -3.34614258	   5.00002327e+17	   3.81829857e+08	   0.00000000e+00	   5.00000000e+17	  -2.32636218e+12	   2.53052275e-01	  -1.25097294e+01	   2.41959338e-03	   0.00000000e+00	   0.00000000e+00	  -1.25073098e+01	   7.92372115e+19	    6.76625302e+19	   1.41322568e-02	    9.68920536e+01	    1.65378175e-02
 345	       1.170036	     0.00000000	     0.05385744	     0.00000000	    -2.72735799	    -3.34614256	   5.00001877e+17	   3.78777821e+08	   0.00000000e+00	   5.00000000e+17	  -1.87711471e+12	   2.07584985e-01	  -1.25099222e+01	   2.61220761e-03	   0.00000000e+00	   0.00000000e+00	  -1.25073100e+01	   7.94504833e+19	    6.71216912e+19	   1.28531013e-02	    9.68931401e+01	    1.54513440e-02
 346	       1.170958	     0.00000000	     0.05385746	     0.00000000	    -2.72715150	    -3.34614254	   5.00001536e+17	   3.75770149e+08	   0.00000000e+00	   5.00000000e+17	  -1.53557764e+12	   1.73067274e-01	  -1.25101096e+01	   2.79967021e-03	   0.00000000e+00	   0.00000000e+00	  -1.25073100e+01	   7.96464214e+19	    6.65887139e+19	   1.16782096e-02	    9.68941275e+01	    1.44639254e-02
 347	       1.171800	     0.00000000	     0.05385747	     0.00000000	    -2.72694844	    -3.34614253	   5.00001273e+17	   3.72835862e+08	   0.00000000e+00	   5.00000000e+17	  -1.27248588e+12	   1.46598356e-01	  -1.25102904e+01	   2.98057420e-03	   0.00000000e+00	   0.00000000e+00	  -1.25073098e+01	   7.98258439e+19	    6.60687407e+19	   1.06025996e-02	    9.68950223e+01	    1.35691762e-02
 348	       1.172567	     0.00000000	     0.05385748	     0.00000000	    -2.72675062	    -3.34614252	   5.00001068e+17	   3.69999183e+08	   0.00000000e+00	   5.00000000e+17	  -1.06714798e+12	   1.26114083e-01	  -1.25104637e+01	   3.15379902e-03	   0.00000000e+00	   0.00000000e+00	  -1.25073099e+01	   7.99896621e+19	    6.55660643e+19	   9.62074426e-03	    9.68958310e+01	    1.27604541e-02
 349	       1.173264	     0.00000000	     0.05385749	     0.00000000	    -2.72655952	    -3.34614251	   5.00000905e+17	   3.67279283e+08	   0.00000000e+00	   5.00000000e+17	  -9.04794712e+11	   1.10127923e-01	  -1.25106285e+01	   3.31851104e-03	   0.00000000e+00	   0.00000000e+00	  -1.25073099e+01	   8.01388513e+19	    6.50840816e+19	   8.72674187e-03	    9.68965604e+01	    1.20310303e-02
 350	       1.173896	     0.00000000	     0.05385750	     0.00000000	    -2.72637630	    -3.34614250	   5.00000775e+17	   3.64690316e+08	   0.00000000e+00	   5.00000000e+17	  -7.74784958e+11	   9.75565493e-02	  -1.25107840e+01	   3.47415133e-03	   0.00000000e+00	   0.00000000e+00	  -1.25073099e+01	   8.02744249e+19	    6.46253013e+19	   7.91447211e-03	    9.68972172e+01	    1.13742330e-02
 351	       1.174468	     0.00000000	     0.05385750	     0.00000000	    -2.72620181	    -3.34614250	   5.00000670e+17	   3.62241697e+08	   0.00000000e+00	   5.00000000e+17	  -6.69380461e+11	   8.76013574e-02	  -1.25109302e+01	   3.62041334e-03	   0.00000000e+00	   0.00000000e+00	  -1.25073098e+01	   8.03974113e+19	    6.41913914e+19	   7.17773370e-03	    9.68978079e+01	    1.07835619e-02
 352	       1.174986	     0.00000000	     0.05385751	     0.00000000	    -2.72603660	    -3.34614249	   5.00000583e+17	   3.59938544e+08	   0.00000000e+00	   5.00000000e+17	  -5.82901349e+11	   7.96671415e-02	  -1.25110670e+01	   3.75721363e-03	   0.00000000e+00	   0.00000000e+00	  -1.25073097e+01	   8.05088340e+19	    6.37832589e+19	   6.51036303e-03	    9.68983387e+01	    1.02527775e-02
 353	       1.175454	     0.00000000	     0.05385751	     0.00000000	    -2.72588097	    -3.34614249	   5.00000511e+17	   3.57782233e+08	   0.00000000e+00	   5.00000000e+17	  -5.11139077e+11	   7.33057402e-02	  -1.25111946e+01	   3.88465846e-03	   0.00000000e+00	   0.00000000e+00	  -1.25073099e+01	   8.06096946e+19	    6.34011477e+19	   5.90633258e-03	    9.68988155e+01	    9.77596546e-03
 354	       1.175877	     0.00000000	     0.05385751	     0.00000000	    -2.72573496	    -3.34614249	   5.00000451e+17	   3.55771011e+08	   0.00000000e+00	   5.00000000e+17	  -4.50944949e+11	   6.81765480e-02	  -1.25113130e+01	   4.00300893e-03	   0.00000000e+00	   0.00000000e+00	  -1.25073100e+01	   8.07009600e+19	    6.30447472e+19	   5.35982980e-03	    9.68992439e+01	    9.34758066e-03
 355	       1.176259	     0.00000000	     0.05385752	     0.00000000	    -2.72559844	    -3.34614248	   5.00000400e+17	   3.53900611e+08	   0.00000000e+00	   5.00000000e+17	  -3.99939568e+11	   6.40185190e-02	  -1.25114225e+01	   4.11264691e-03	   0.00000000e+00	   0.00000000e+00	  -1.25073098e+01	   8.07835519e+19	    6.27133012e+19	   4.86531732e-03	    9.68996290e+01	    8.96247298e-03
 356	       1.176605	     0.00000000	     0.05385752	     0.00000000	    -2.72547109	    -3.34614248	   5.00000357e+17	   3.52164843e+08	   0.00000000e+00	   5.00000000e+17	  -3.56306272e+11	   6.06300449e-02	  -1.25115239e+01	   4.21404306e-03	   0.00000000e+00	   0.00000000e+00	  -1.25073098e+01	   8.08583393e+19	    6.24057127e+19	   4.41757612e-03	    9.68999755e+01	    8.61589861e-03
 357	       1.176918	     0.00000000	     0.05385752	     0.00000000	    -2.72535251	    -3.34614248	   5.00000319e+17	   3.50556131e+08	   0.00000000e+00	   5.00000000e+17	  -3.18643346e+11	   5.78544557e-02	  -1.25116175e+01	   4.30772839e-03	   0.00000000e+00	   0.00000000e+00	  -1.25073098e+01	   8.09261342e+19	    6.21206393e+19	   4.01173357e-03	    9.69002879e+01	    8.30351949e-03
 358	       1.177202	     0.00000000	     0.05385752	     0.00000000	    -2.72524217	    -3.34614248	   5.00000286e+17	   3.49065982e+08	   0.00000000e+00	   5.00000000e+17	  -2.85857577e+11	   5.55692223e-02	  -1.25117047e+01	   4.39426970e-03	   0.00000000e+00	   0.00000000e+00	  -1.25073104e+01	   8.09876885e+19	    6.18565760e+19	   3.64327843e-03	    9.69005700e+01	    8.02139384e-03
 359	       1.177461	     0.00000000	     0.05385752	     0.00000000	    -2.72513953	    -3.34614248	   5.00000257e+17	   3.47685387e+08	   0.00000000e+00	   5.00000000e+17	  -2.57087239e+11	   5.36780897e-02	  -1.25117843e+01	   4.47424912e-03	   0.00000000e+00	   0.00000000e+00	  -1.25073101e+01	   8.10436934e+19	    6.16119264e+19	   3.30806486e-03	    9.69008255e+01	    7.76595988e-03
 360	       1.177696	     0.00000000	     0.05385753	     0.00000000	    -2.72504398	    -3.34614247	   5.00000232e+17	   3.46405140e+08	   0.00000000e+00	   5.00000000e+17	  -2.31645872e+11	   5.21050818e-02	  -1.25118579e+01	   4.54824792e-03	   0.00000000e+00	   0.00000000e+00	  -1.25073097e+01	   8.10947803e+19	    6.13850589e+19	   3.00230768e-03	    9.69010574e+01	    7.53401486e-03
 361	       1.177911	     0.00000000	     0.05385753	     0.00000000	    -2.72495493	    -3.34614247	   5.00000209e+17	   3.45216091e+08	   0.00000000e+00	   5.00000000e+17	  -2.08981059e+11	   5.07899879e-02	  -1.25119267e+01	   4.61683395e-03	   0.00000000e+00	   0.00000000e+00	  -1.25073099e+01	   8.11415224e+19	    6.11743523e+19	   2.72257060e-03	    9.69012688e+01	    7.32269093e-03
 362	       1.178109	     0.00000000	     0.05385753	     0.00000000	    -2.72487176	    -3.34614247	   5.00000189e+17	   3.44109336e+08	   0.00000000e+00	   5.00000000e+17	  -1.88643935e+11	   4.96849297e-02	  -1.25119902e+01	   4.68055258e-03	   0.00000000e+00	   0.00000000e+00	  -1.25073096e+01	   8.11844378e+19	    6.09782287e+19	   2.46574927e-03	    9.69014620e+01	    7.12942925e-03
 363	       1.178291	     0.00000000	     0.05385753	     0.00000000	    -2.72479389	    -3.34614247	   5.00000171e+17	   3.43076350e+08	   0.00000000e+00	   5.00000000e+17	  -1.70266412e+11	   4.87516812e-02	  -1.25120497e+01	   4.73992060e-03	   0.00000000e+00	   0.00000000e+00	  -1.25073097e+01	   8.12239927e+19	    6.07951774e+19	   2.22905070e-03	    9.69016395e+01	    6.95195330e-03
 364	       1.178459	     0.00000000	     0.05385753	     0.00000000	    -2.72472076	    -3.34614247	   5.00000154e+17	   3.42109072e+08	   0.00000000e+00	   5.00000000e+17	  -1.53544062e+11	   4.79596915e-02	  -1.25121052e+01	   4.79542244e-03	   0.00000000e+00	   0.00000000e+00	  -1.25073097e+01	   8.12606050e+19	    6.06237701e+19	   2.00997018e-03	    9.69018032e+01	    6.78824224e-03
 365	       1.178616	     0.00000000	     0.05385753	     0.00000000	    -2.72465185	    -3.34614247	   5.00000139e+17	   3.41199958e+08	   0.00000000e+00	   5.00000000e+17	  -1.38223040e+11	   4.72844113e-02	  -1.25121578e+01	   4.84750852e-03	   0.00000000e+00	   0.00000000e+00	  -1.25073102e+01	   8.12946490e+19	    6.04626696e+19	   1.80626689e-03	    9.69019549e+01	    6.63650487e-03
 366	       1.178762	     0.00000000	     0.05385753	     0.00000000	    -2.72458664	    -3.34614247	   5.00000124e+17	   3.40341991e+08	   0.00000000e+00	   5.00000000e+17	  -1.24090054e+11	   4.67060953e-02	  -1.25122057e+01	   4.89659509e-03	   0.00000000e+00	   0.00000000e+00	  -1.25073091e+01	   8.13264589e+19	    6.03106327e+19	   1.61593892e-03	    9.69020963e+01	    6.49515460e-03
 367	       1.178899	     0.00000000	     0.05385753	     0.00000000	    -2.72452467	    -3.34614247	   5.00000111e+17	   3.39528681e+08	   0.00000000e+00	   5.00000000e+17	  -1.10964531e+11	   4.62088308e-02	  -1.25122524e+01	   4.94306534e-03	   0.00000000e+00	   0.00000000e+00	  -1.25073094e+01	   8.13563333e+19	    6.01665093e+19	   1.43719833e-03	    9.69022287e+01	    6.36278562e-03
 368	       1.179028	     0.00000000	     0.05385753	     0.00000000	    -2.72446551	    -3.34614247	   5.00000099e+17	   3.38754037e+08	   0.00000000e+00	   5.00000000e+17	  -9.86923929e+10	   4.57797650e-02	  -1.25122987e+01	   4.98727135e-03	   0.00000000e+00	   0.00000000e+00	  -1.25073114e+01	   8.13845392e+19	    6.00292379e+19	   1.26844677e-03	    9.69023533e+01	    6.23815055e-03
 369	       1.179151	     0.00000000	     0.05385753	     0.00000000	    -2.72440875	    -3.34614247	   5.00000087e+17	   3.38012531e+08	   0.00000000e+00	   5.00000000e+17	  -8.71411095e+10	   4.54084919e-02	  -1.25123394e+01	   5.02953681e-03	   0.00000000e+00	   0.00000000e+00	  -1.25073099e+01	   8.14113157e+19	    5.98978385e+19	   1.10825171e-03	    9.69024713e+01	    6.12013940e-03
 370	       1.179268	     0.00000000	     0.05385753	     0.00000000	    -2.72435402	    -3.34614247	   5.00000077e+17	   3.37299044e+08	   0.00000000e+00	   5.00000000e+17	  -7.61956343e+10	   4.50865984e-02	  -1.25123791e+01	   5.07016022e-03	   0.00000000e+00	   0.00000000e+00	  -1.25073090e+01	   8.14368784e+19	    5.97714044e+19	   9.55323573e-04	    9.69025837e+01	    6.00775993e-03
 371	       1.179381	     0.00000000	     0.05385753	     0.00000000	    -2.72430097	    -3.34614247	   5.00000066e+17	   3.36608813e+08	   0.00000000e+00	   5.00000000e+17	  -6.57550286e+10	   4.48072684e-02	  -1.25124190e+01	   5.10941847e-03	   0.00000000e+00	   0.00000000e+00	  -1.25073096e+01	   8.14614225e+19	    5.96490912e+19	   8.08493746e-04	    9.69026913e+01	    5.90011921e-03
 372	       1.179490	     0.00000000	     0.05385753	     0.00000000	    -2.72424925	    -3.34614247	   5.00000056e+17	   3.35937361e+08	   0.00000000e+00	   5.00000000e+17	  -5.57296107e+10	   4.45650146e-02	  -1.25124583e+01	   5.14757081e-03	   0.00000000e+00	   0.00000000e+00	  -1.25073107e+01	   8.14851266e+19	    5.95301060e+19	   6.66693114e-04	    9.69027950e+01	    5.79640615e-03
 373	       1.179595	     0.00000000	     0.05385753	     0.00000000	    -2.72419856	    -3.34614247	   5.00000046e+17	   3.35280431e+08	   0.00000000e+00	   5.00000000e+17	  -4.60384594e+10	   4.43554037e-02	  -1.25124946e+01	   5.18486318e-03	   0.00000000e+00	   0.00000000e+00	  -1.25073097e+01	   8.15081563e+19	    5.94136940e+19	   5.28931071e-04	    9.69028956e+01	    5.69587476e-03
 374	       1.179698	     0.00000000	     0.05385753	     0.00000000	    -2.72414856	    -3.34614247	   5.00000037e+17	   3.34633900e+08	   0.00000000e+00	   5.00000000e+17	  -3.66071774e+10	   4.41749542e-02	  -1.25125306e+01	   5.22153284e-03	   0.00000000e+00	   0.00000000e+00	  -1.25073090e+01	   8.15306674e+19	    5.92991250e+19	   3.94274438e-04	    9.69029936e+01	    5.59782775e-03
 375	       1.179800	     0.00000000	     0.05385753	     0.00000000	    -2.72409896	    -3.34614247	   5.00000028e+17	   3.33993696e+08	   0.00000000e+00	   5.00000000e+17	  -2.73657722e+10	   4.40209576e-02	  -1.25125680e+01	   5.25781362e-03	   0.00000000e+00	   0.00000000e+00	  -1.25073102e+01	   8.15528100e+19	    5.91856769e+19	   2.61825767e-04	    9.69030898e+01	    5.50160001e-03
 376	       1.179900	     0.00000000	     0.05385754	     0.00000000	    -2.72404944	    -3.34614246	   5.00000019e+17	   3.33355687e+08	   0.00000000e+00	   5.00000000e+17	  -1.82466048e+10	   4.38913634e-02	  -1.25126038e+01	   5.29394194e-03	   0.00000000e+00	   0.00000000e+00	  -1.25073098e+01	   8.15747320e+19	    5.90726179e+19	   1.30700224e-04	    9.69031849e+01	    5.40654137e-03
 377	       1.180000	     0.00000000	     0.05385754	     0.00000000	    -2.72399966	    -3.34614246	   5.00000010e+17	   3.32715566e+08	   0.00000000e+00	   5.00000000e+17	  -9.18224696e+09	   4.37735359e-02	  -1.25126220e+01	   5.31199789e-03	   0.00000000e+00	   0.00000000e+00	  -1.25073100e+01	   8.15965834e+19	    5.89591847e+19	   0.00000000e+00	    9.69085914e+01	    5.31199789e-03
