# Supplementary material for: Numerical simulation of quantum dots as a buffer layer in CIGS solar cells: a comparative study
Source: Sci Rep. 2022 May 16;12:8099. doi: 10.1038/s41598-022-12234-0 (PMC9110751; doi:10.1038/s41598-022-12234-0)
Supplement: Supplementary file 6 — Supplementary Information 6. [file 41598_2022_12234_MOESM6_ESM.txt]

Power from spectrum:	  100.0000	mW/cm2
Incident power on solar cell structure	  100.0000	mW/cm2

Working point conditions
Temperature	  300.00	K
Workpoint bias voltage	    0.0000	Volt
Frequency	  1.0000e+06	Hz

Voltage reference convention: voltage referred to right contact, voltage V applied to left contact
Current reference convention: current positive when entering the left contact
Power generated by the cell: = -V*I; power consumed by the cell = +V*I

Band diagramme at actual bias voltage	    0.0000	Volt

bulk

   i	       x(um)	        y	      Ec(eV)	      Fn(eV)	      Fp(eV)	      Ev(eV)	     n(/cm3)	     p(/cm3)	rho(defect) (/cm3)	net doping (/cm3)	   rho(/cm3)	     E(V/cm)	  jn(mA/cm2)	  jp(mA/cm2)	  jn_tunnel(mA/cm2)	  jp_tunnel(mA/cm2)	jtot(mA/cm2)	 generation(#/cm3.s)	  recombination(#/cm3.s)	cumulative generation (mA/cm2)	cumulative recombination L to R (mA/cm2)	cumulative recombination R to L (mA/cm2)

   0	       0.000000	     0.00000000	     1.04728960	     0.58330947	    -0.00000009	    -0.15271040	   3.31858082e+10	   5.50001904e+15	   0.00000000e+00	  -5.50000000e+15	  -1.41413036e+10	  -1.74692593e+00	   5.31612280e-01	  -3.09087090e+01	   0.00000000e+00	   0.00000000e+00	  -3.03770968e+01	   8.92309746e+19	    5.88071595e+19	   3.82134354e+01	    5.31612280e-01	    7.83628823e+00
   1	       0.000100	     0.00000000	     1.04728958	     0.58332946	    -0.00000011	    -0.15271042	   3.32114555e+10	   5.50001906e+15	   0.00000000e+00	  -5.50000000e+15	  -1.41520024e+10	  -1.74695154e+00	   5.31587821e-01	  -3.09086846e+01	   0.00000000e+00	   0.00000000e+00	  -3.03770968e+01	   8.92597433e+19	    5.88526080e+19	   3.82132924e+01	    5.31706526e-01	    7.30458171e+00
   2	       0.000201	     0.00000000	     1.04728957	     0.58334961	    -0.00000013	    -0.15271043	   3.32373188e+10	   5.50001907e+15	   0.00000000e+00	  -5.50000000e+15	  -1.41628510e+10	  -1.74697737e+00	   5.31538503e-01	  -3.09086353e+01	   0.00000000e+00	   0.00000000e+00	  -3.03770967e+01	   8.92887681e+19	    5.88984392e+19	   3.82131482e+01	    5.31801647e-01	    7.30448659e+00
   3	       0.000304	     0.00000000	     1.04728955	     0.58337024	    -0.00000014	    -0.15271045	   3.32638292e+10	   5.50001909e+15	   0.00000000e+00	  -5.50000000e+15	  -1.41740332e+10	  -1.74700387e+00	   5.31487975e-01	  -3.09085847e+01	   0.00000000e+00	   0.00000000e+00	  -3.03770967e+01	   8.93185335e+19	    5.89454171e+19	   3.82130003e+01	    5.31899235e-01	    7.30438900e+00
   4	       0.000412	     0.00000000	     1.04728953	     0.58339170	    -0.00000016	    -0.15271047	   3.32914272e+10	   5.50001911e+15	   0.00000000e+00	  -5.50000000e+15	  -1.41857412e+10	  -1.74703149e+00	   5.31435394e-01	  -3.09085321e+01	   0.00000000e+00	   0.00000000e+00	  -3.03770968e+01	   8.93495356e+19	    5.89943225e+19	   3.82128463e+01	    5.32000918e-01	    7.30428731e+00
   5	       0.000526	     0.00000000	     1.04728951	     0.58341435	    -0.00000018	    -0.15271049	   3.33205852e+10	   5.50001912e+15	   0.00000000e+00	  -5.50000000e+15	  -1.41981853e+10	  -1.74706069e+00	   5.31379855e-01	  -3.09084766e+01	   0.00000000e+00	   0.00000000e+00	  -3.03770968e+01	   8.93823071e+19	    5.90459921e+19	   3.82126834e+01	    5.32108452e-01	    7.30417978e+00
   6	       0.000647	     0.00000000	     1.04728949	     0.58343861	    -0.00000020	    -0.15271051	   3.33518291e+10	   5.50001914e+15	   0.00000000e+00	  -5.50000000e+15	  -1.42116044e+10	  -1.74709202e+00	   5.31320357e-01	  -3.09084171e+01	   0.00000000e+00	   0.00000000e+00	  -3.03770967e+01	   8.94174427e+19	    5.91013580e+19	   3.82125089e+01	    5.32223795e-01	    7.30406444e+00
   7	       0.000780	     0.00000000	     1.04728946	     0.58346492	    -0.00000023	    -0.15271054	   3.33857625e+10	   5.50001916e+15	   0.00000000e+00	  -5.50000000e+15	  -1.42262783e+10	  -1.74712608e+00	   5.31255750e-01	  -3.09083525e+01	   0.00000000e+00	   0.00000000e+00	  -3.03770967e+01	   8.94556258e+19	    5.91614900e+19	   3.82123192e+01	    5.32349203e-01	    7.30393903e+00
   8	       0.000926	     0.00000000	     1.04728944	     0.58349384	    -0.00000025	    -0.15271056	   3.34230937e+10	   5.50001918e+15	   0.00000000e+00	  -5.50000000e+15	  -1.42425413e+10	  -1.74716359e+00	   5.31184687e-01	  -3.09082814e+01	   0.00000000e+00	   0.00000000e+00	  -3.03770968e+01	   8.94976599e+19	    5.92276430e+19	   3.82121104e+01	    5.32487334e-01	    7.30380090e+00
   9	       0.001088	     0.00000000	     1.04728941	     0.58352601	    -0.00000028	    -0.15271059	   3.34646667e+10	   5.50001920e+15	   0.00000000e+00	  -5.50000000e+15	  -1.42608003e+10	  -1.74720543e+00	   5.31105570e-01	  -3.09082023e+01	   0.00000000e+00	   0.00000000e+00	  -3.03770968e+01	   8.95445043e+19	    5.93013128e+19	   3.82118777e+01	    5.32641364e-01	    7.30364687e+00
  10	       0.001271	     0.00000000	     1.04728938	     0.58356220	    -0.00000031	    -0.15271062	   3.35114986e+10	   5.50001923e+15	   0.00000000e+00	  -5.50000000e+15	  -1.42815560e+10	  -1.74725262e+00	   5.31016473e-01	  -3.09081132e+01	   0.00000000e+00	   0.00000000e+00	  -3.03770968e+01	   8.95973174e+19	    5.93843016e+19	   3.82116155e+01	    5.32815133e-01	    7.30347310e+00
  11	       0.001479	     0.00000000	     1.04728934	     0.58360334	    -0.00000035	    -0.15271066	   3.35648239e+10	   5.50001926e+15	   0.00000000e+00	  -5.50000000e+15	  -1.43054315e+10	  -1.74730646e+00	   5.30915065e-01	  -3.09080118e+01	   0.00000000e+00	   0.00000000e+00	  -3.03770968e+01	   8.96575091e+19	    5.94787971e+19	   3.82113166e+01	    5.33013328e-01	    7.30327490e+00
  12	       0.001718	     0.00000000	     1.04728930	     0.58365058	    -0.00000039	    -0.15271070	   3.36261490e+10	   5.50001929e+15	   0.00000000e+00	  -5.50000000e+15	  -1.43332077e+10	  -1.74736850e+00	   5.30798512e-01	  -3.09078953e+01	   0.00000000e+00	   0.00000000e+00	  -3.03770968e+01	   8.97268039e+19	    5.95874686e+19	   3.82109725e+01	    5.33241691e-01	    7.30304654e+00
  13	       0.001996	     0.00000000	     1.04728925	     0.58370529	    -0.00000044	    -0.15271075	   3.36973166e+10	   5.50001933e+15	   0.00000000e+00	  -5.50000000e+15	  -1.43658708e+10	  -1.74744066e+00	   5.30663356e-01	  -3.09077601e+01	   0.00000000e+00	   0.00000000e+00	  -3.03770968e+01	   8.98073190e+19	    5.97135818e+19	   3.82105728e+01	    5.33507291e-01	    7.30278094e+00
  14	       0.002321	     0.00000000	     1.04728920	     0.58376915	    -0.00000050	    -0.15271080	   3.37805846e+10	   5.50001938e+15	   0.00000000e+00	  -5.50000000e+15	  -1.44046738e+10	  -1.74752533e+00	   5.30505378e-01	  -3.09076021e+01	   0.00000000e+00	   0.00000000e+00	  -3.03770968e+01	   8.99016584e+19	    5.98611375e+19	   3.82101046e+01	    5.33818847e-01	    7.30246939e+00
  15	       0.002705	     0.00000000	     1.04728913	     0.58384422	    -0.00000057	    -0.15271087	   3.38787195e+10	   5.50001943e+15	   0.00000000e+00	  -5.50000000e+15	  -1.44512192e+10	  -1.74762543e+00	   5.30319436e-01	  -3.09074162e+01	   0.00000000e+00	   0.00000000e+00	  -3.03770968e+01	   9.00130280e+19	    6.00350380e+19	   3.82095519e+01	    5.34187134e-01	    7.30210110e+00
  16	       0.003160	     0.00000000	     1.04728905	     0.58393296	    -0.00000065	    -0.15271095	   3.39951075e+10	   5.50001949e+15	   0.00000000e+00	  -5.50000000e+15	  -1.45075686e+10	  -1.74774463e+00	   5.30099273e-01	  -3.09071960e+01	   0.00000000e+00	   0.00000000e+00	  -3.03770967e+01	   9.01453747e+19	    6.02412842e+19	   3.82088954e+01	    5.34625472e-01	    7.30166276e+00
  17	       0.003703	     0.00000000	     1.04728895	     0.58403838	    -0.00000074	    -0.15271105	   3.41338857e+10	   5.50001956e+15	   0.00000000e+00	  -5.50000000e+15	  -1.45763922e+10	  -1.74788744e+00	   5.29837300e-01	  -3.09069341e+01	   0.00000000e+00	   0.00000000e+00	  -3.03770968e+01	   9.03035547e+19	    6.04872072e+19	   3.82081109e+01	    5.35150335e-01	    7.30113790e+00
  18	       0.004353	     0.00000000	     1.04728884	     0.58416408	    -0.00000085	    -0.15271116	   3.43000940e+10	   5.50001964e+15	   0.00000000e+00	  -5.50000000e+15	  -1.46611711e+10	  -1.74805947e+00	   5.29524358e-01	  -3.09066211e+01	   0.00000000e+00	   0.00000000e+00	  -3.03770968e+01	   9.04935350e+19	    6.07817378e+19	   3.82071690e+01	    5.35782090e-01	    7.30050614e+00
  19	       0.005135	     0.00000000	     1.04728870	     0.58431434	    -0.00000099	    -0.15271130	   3.44998487e+10	   5.50001973e+15	   0.00000000e+00	  -5.50000000e+15	  -1.47664763e+10	  -1.74826770e+00	   5.29149453e-01	  -3.09062462e+01	   0.00000000e+00	   0.00000000e+00	  -3.03770968e+01	   9.07226347e+19	    6.11357147e+19	   3.82060337e+01	    5.36545902e-01	    7.29974233e+00
  20	       0.006078	     0.00000000	     1.04728854	     0.58449424	    -0.00000116	    -0.15271146	   3.47405389e+10	   5.50001984e+15	   0.00000000e+00	  -5.50000000e+15	  -1.48983559e+10	  -1.74852081e+00	   5.28699486e-01	  -3.09057962e+01	   0.00000000e+00	   0.00000000e+00	  -3.03770968e+01	   9.09998118e+19	    6.15622315e+19	   3.82046608e+01	    5.37472843e-01	    7.29881539e+00
  21	       0.007218	     0.00000000	     1.04728834	     0.58470972	    -0.00000136	    -0.15271166	   3.50310411e+10	   5.50001997e+15	   0.00000000e+00	  -5.50000000e+15	  -1.50648743e+10	  -1.74882967e+00	   5.28158984e-01	  -3.09052557e+01	   0.00000000e+00	   0.00000000e+00	  -3.03770968e+01	   9.13360034e+19	    6.20770180e+19	   3.82029967e+01	    5.38601240e-01	    7.29768699e+00
  22	       0.008596	     0.00000000	     1.04728810	     0.58496763	    -0.00000160	    -0.15271190	   3.53819504e+10	   5.50002011e+15	   0.00000000e+00	  -5.50000000e+15	  -1.52768713e+10	  -1.74920788e+00	   5.27509863e-01	  -3.09046066e+01	   0.00000000e+00	   0.00000000e+00	  -3.03770968e+01	   9.17445258e+19	    6.26988495e+19	   3.82009762e+01	    5.39978331e-01	    7.29630990e+00
  23	       0.010262	     0.00000000	     1.04728781	     0.58527577	    -0.00000189	    -0.15271219	   3.58058190e+10	   5.50002026e+15	   0.00000000e+00	  -5.50000000e+15	  -1.55490367e+10	  -1.74967263e+00	   5.26731248e-01	  -3.09038280e+01	   0.00000000e+00	   0.00000000e+00	  -3.03770968e+01	   9.22415480e+19	    6.34499690e+19	   3.81985201e+01	    5.41662283e-01	    7.29462595e+00
  24	       0.012277	     0.00000000	     1.04728745	     0.58564284	    -0.00000224	    -0.15271255	   3.63173910e+10	   5.50002042e+15	   0.00000000e+00	  -5.50000000e+15	  -1.59014391e+10	  -1.75024583e+00	   5.25799394e-01	  -3.09028961e+01	   0.00000000e+00	   0.00000000e+00	  -3.03770968e+01	   9.28466474e+19	    6.43565039e+19	   3.81955334e+01	    5.43724662e-01	    7.29256357e+00
  25	       0.014709	     0.00000000	     1.04728703	     0.58607834	    -0.00000267	    -0.15271297	   3.69338185e+10	   5.50002057e+15	   0.00000000e+00	  -5.50000000e+15	  -1.63617208e+10	  -1.75095572e+00	   5.24687763e-01	  -3.09017845e+01	   0.00000000e+00	   0.00000000e+00	  -3.03770968e+01	   9.35834660e+19	    6.54488488e+19	   3.81919015e+01	    5.46253461e-01	    7.29003477e+00
  26	       0.017639	     0.00000000	     1.04728652	     0.58659232	    -0.00000318	    -0.15271348	   3.76748382e+10	   5.50002071e+15	   0.00000000e+00	  -5.50000000e+15	  -1.69682716e+10	  -1.75183932e+00	   5.23367287e-01	  -3.09004640e+01	   0.00000000e+00	   0.00000000e+00	  -3.03770968e+01	   9.44804877e+19	    6.67619782e+19	   3.81874872e+01	    5.49356788e-01	    7.28693144e+00
  27	       0.021161	     0.00000000	     1.04728590	     0.58719512	    -0.00000380	    -0.15271410	   3.85628825e+10	   5.50002079e+15	   0.00000000e+00	  -5.50000000e+15	  -1.77748710e+10	  -1.75294613e+00	   5.21806886e-01	  -3.08989036e+01	   0.00000000e+00	   0.00000000e+00	  -3.03770968e+01	   9.55719657e+19	    6.83356436e+19	   3.81821265e+01	    5.53167367e-01	    7.28312087e+00
  28	       0.025378	     0.00000000	     1.04728516	     0.58789684	    -0.00000454	    -0.15271484	   3.96230961e+10	   5.50002077e+15	   0.00000000e+00	  -5.50000000e+15	  -1.88575764e+10	  -1.75434386e+00	   5.19974221e-01	  -3.08970710e+01	   0.00000000e+00	   0.00000000e+00	  -3.03770968e+01	   9.68990384e+19	    7.02144028e+19	   3.81756243e+01	    5.57847957e-01	    7.27844028e+00
  29	       0.030410	     0.00000000	     1.04728428	     0.58870682	    -0.00000542	    -0.15271572	   4.08832256e+10	   5.50002056e+15	   0.00000000e+00	  -5.50000000e+15	  -2.03251294e+10	  -1.75612751e+00	   5.17836652e-01	  -3.08949334e+01	   0.00000000e+00	   0.00000000e+00	  -3.03770968e+01	   9.85110886e+19	    7.24474246e+19	   3.81677485e+01	    5.63597841e-01	    7.27269039e+00
  30	       0.036386	     0.00000000	     1.04728323	     0.58963298	    -0.00000647	    -0.15271677	   4.23733479e+10	   5.50002004e+15	   0.00000000e+00	  -5.50000000e+15	  -2.23350341e+10	  -1.75843400e+00	   5.15362229e-01	  -3.08924590e+01	   0.00000000e+00	   0.00000000e+00	  -3.03770968e+01	   1.00467418e+20	    7.50880067e+19	   3.81582233e+01	    5.70660411e-01	    7.26562782e+00
  31	       0.043449	     0.00000000	     1.04728198	     0.59068111	    -0.00000771	    -0.15271802	   4.41254051e+10	   5.50001901e+15	   0.00000000e+00	  -5.50000000e+15	  -2.51190353e+10	  -1.76146608e+00	   5.12520378e-01	  -3.08896171e+01	   0.00000000e+00	   0.00000000e+00	  -3.03770968e+01	   1.02839337e+20	    7.81927525e+19	   3.81467218e+01	    5.79331860e-01	    7.25695637e+00
  32	       0.051749	     0.00000000	     1.04728052	     0.59185419	    -0.00000916	    -0.15271948	   4.61725194e+10	   5.50001715e+15	   0.00000000e+00	  -5.50000000e+15	  -2.90246148e+10	  -1.76553193e+00	   5.09281706e-01	  -3.08863785e+01	   0.00000000e+00	   0.00000000e+00	  -3.03770968e+01	   1.05712799e+20	    8.18203562e+19	   3.81328556e+01	    5.89970757e-01	    7.24631748e+00
  33	       0.061446	     0.00000000	     1.04727880	     0.59315186	    -0.00001086	    -0.15272120	   4.85480612e+10	   5.50001396e+15	   0.00000000e+00	  -5.50000000e+15	  -3.45844765e+10	  -1.77111212e+00	   5.05615959e-01	  -3.08827127e+01	   0.00000000e+00	   0.00000000e+00	  -3.03770968e+01	   1.09191765e+20	    8.60299524e+19	   3.81161635e+01	    6.03008100e-01	    7.23328013e+00
  34	       0.072702	     0.00000000	     1.04727681	     0.59457005	    -0.00001284	    -0.15272319	   5.12844516e+10	   5.50000865e+15	   0.00000000e+00	  -5.50000000e+15	  -4.26360892e+10	  -1.77897496e+00	   5.01486757e-01	  -3.08785835e+01	   0.00000000e+00	   0.00000000e+00	  -3.03770968e+01	   1.13402515e+20	    9.08789929e+19	   3.80960958e+01	    6.18957088e-01	    7.21733114e+00
  35	       0.085675	     0.00000000	     1.04727449	     0.59610078	    -0.00001511	    -0.15272551	   5.44116676e+10	   5.49999988e+15	   0.00000000e+00	  -5.50000000e+15	  -5.45327374e+10	  -1.79037991e+00	   4.96841125e-01	  -3.08739379e+01	   0.00000000e+00	   0.00000000e+00	  -3.03770968e+01	   1.18499225e+20	    9.64205987e+19	   3.80719963e+01	    6.38421469e-01	    7.19786676e+00
  36	       0.100522	     0.00000000	     1.04727182	     0.59773228	    -0.00001771	    -0.15272818	   5.79553984e+10	   5.49998543e+15	   0.00000000e+00	  -5.50000000e+15	  -7.25255026e+10	  -1.80744540e+00	   4.91591230e-01	  -3.08686880e+01	   0.00000000e+00	   0.00000000e+00	  -3.03770968e+01	   1.24671197e+20	    1.02700292e+20	   3.80430785e+01	    6.62100851e-01	    7.17418738e+00
  37	       0.117381	     0.00000000	     1.04726876	     0.59944917	    -0.00002066	    -0.15273124	   6.19347506e+10	   5.49996146e+15	   0.00000000e+00	  -5.50000000e+15	  -1.00471596e+11	  -1.83383122e+00	   4.85585024e-01	  -3.08626818e+01	   0.00000000e+00	   0.00000000e+00	  -3.03770968e+01	   1.32152258e+20	    1.09751932e+20	   3.80083965e+01	    6.90790878e-01	    7.14549736e+00
  38	       0.136373	     0.00000000	     1.04726524	     0.60123282	    -0.00002399	    -0.15273476	   6.63593148e+10	   5.49992118e+15	   0.00000000e+00	  -5.50000000e+15	  -1.45179774e+11	  -1.87603793e+00	   4.78561770e-01	  -3.08556585e+01	   0.00000000e+00	   0.00000000e+00	  -3.03770968e+01	   1.41232974e+20	    1.17592513e+20	   3.79668078e+01	    7.25375659e-01	    7.11091257e+00
  39	       0.157589	     0.00000000	     1.04726120	     0.60306157	    -0.00002770	    -0.15273880	   7.12252893e+10	   5.49985220e+15	   0.00000000e+00	  -5.50000000e+15	  -2.19027162e+11	  -1.94594420e+00	   4.70087778e-01	  -3.08471845e+01	   0.00000000e+00	   0.00000000e+00	  -3.03770968e+01	   1.52276511e+20	    1.26215298e+20	   3.79169275e+01	    7.66809405e-01	    7.06947883e+00
  40	       0.181087	     0.00000000	     1.04725652	     0.60491071	    -0.00003182	    -0.15274348	   7.65102085e+10	   5.49973134e+15	   0.00000000e+00	  -5.50000000e+15	  -3.45167368e+11	  -2.06587995e+00	   4.59467068e-01	  -3.08365638e+01	   0.00000000e+00	   0.00000000e+00	  -3.03770968e+01	   1.65739175e+20	    1.35580476e+20	   3.78570716e+01	    8.16083809e-01	    7.02020442e+00
  41	       0.206881	     0.00000000	     1.04725098	     0.60675220	    -0.00003633	    -0.15274902	   8.21656886e+10	   5.49951404e+15	   0.00000000e+00	  -5.50000000e+15	  -5.68122317e+11	  -2.27899260e+00	   4.45621330e-01	  -3.08227181e+01	   0.00000000e+00	   0.00000000e+00	  -3.03770968e+01	   1.82196869e+20	    1.45602310e+20	   3.77851864e+01	    8.74177449e-01	    6.96211078e+00
  42	       0.234936	     0.00000000	     1.04724419	     0.60855374	    -0.00004124	    -0.15275581	   8.81075303e+10	   5.49911236e+15	   0.00000000e+00	  -5.50000000e+15	  -9.75744497e+11	  -2.67083767e+00	   4.26933579e-01	  -3.08040303e+01	   0.00000000e+00	   0.00000000e+00	  -3.03770968e+01	   2.02378931e+20	    1.56131592e+20	   3.76987641e+01	    9.41983429e-01	    6.89430480e+00
  43	       0.265166	     0.00000000	     1.04723530	     0.61027732	    -0.00004652	    -0.15276470	   9.42026374e+10	   5.49834870e+15	   0.00000000e+00	  -5.50000000e+15	  -1.74550085e+12	  -3.41506281e+00	   4.01050781e-01	  -3.07781475e+01	   0.00000000e+00	   0.00000000e+00	  -3.03770968e+01	   2.27210937e+20	    1.66932469e+20	   3.75947409e+01	    1.02021188e+00	    6.81607636e+00
  44	       0.297430	     0.00000000	     1.04722264	     0.61187682	    -0.00005215	    -0.15277736	   1.00252702e+11	   5.49685706e+15	   0.00000000e+00	  -5.50000000e+15	  -3.24319665e+12	  -4.87119391e+00	   3.64643193e-01	  -3.07417399e+01	   0.00000000e+00	   0.00000000e+00	  -3.03770968e+01	   2.57868012e+20	    1.77653528e+20	   3.74693791e+01	    1.10926526e+00	    6.72702298e+00
  45	       0.331531	     0.00000000	     1.04720262	     0.61329468	    -0.00005810	    -0.15279738	   1.05975801e+11	   5.49387101e+15	   0.00000000e+00	  -5.50000000e+15	  -6.23496760e+12	  -7.79525470e+00	   3.13123429e-01	  -3.06902202e+01	   0.00000000e+00	   0.00000000e+00	  -3.03770968e+01	   2.95839782e+20	    1.87795185e+20	   3.73181337e+01	    1.20908768e+00	    6.62720055e+00
  46	       0.367220	     0.00000000	     1.04716761	     0.61445689	    -0.00006432	    -0.15283239	   1.10989477e+11	   5.48776863e+15	   0.00000000e+00	  -5.50000000e+15	  -1.23423624e+13	  -1.37932382e+01	   2.40338217e-01	  -3.06174350e+01	   0.00000000e+00	   0.00000000e+00	  -3.03770968e+01	   3.43007082e+20	    1.96679704e+20	   3.71355095e+01	    1.31899572e+00	    6.51729251e+00
  47	       0.404198	     0.00000000	     1.04710134	     0.61526562	    -0.00007076	    -0.15289866	   1.14803193e+11	   5.47510503e+15	   0.00000000e+00	  -5.50000000e+15	  -2.50097734e+13	  -2.62888657e+01	   1.38262746e-01	  -3.05153595e+01	   0.00000000e+00	   0.00000000e+00	  -3.03770968e+01	   4.01728498e+20	    2.03437825e+20	   3.69149203e+01	    1.43750974e+00	    6.39877849e+00
  48	       0.442129	     0.00000000	     1.04696907	     0.61558771	    -0.00007736	    -0.15303093	   1.16834916e+11	   5.44860408e+15	   0.00000000e+00	  -5.50000000e+15	  -5.15127526e+13	  -5.25476427e+01	  -3.24639670e-03	  -3.03738504e+01	   0.00000000e+00	   0.00000000e+00	  -3.03770968e+01	   4.74931405e+20	    2.07038151e+20	   3.66485684e+01	    1.56222296e+00	    6.27406528e+00
  49	       0.480644	     0.00000000	     1.04669756	     0.61523626	    -0.00008408	    -0.15330244	   1.16474874e+11	   5.39318185e+15	   0.00000000e+00	  -5.50000000e+15	  -1.06934624e+14	  -1.07756266e+02	  -1.96548533e-01	  -3.01805482e+01	   0.00000000e+00	   0.00000000e+00	  -3.03770968e+01	   5.66196926e+20	    2.06400135e+20	   3.63273757e+01	    1.68977049e+00	    6.14651774e+00
  50	       0.519356	     0.00000000	     1.04613544	     0.61394086	    -0.00009089	    -0.15386456	   1.13223513e+11	   5.27877977e+15	   0.00000000e+00	  -5.50000000e+15	  -2.21333452e+14	  -2.22720986e+02	  -4.56038842e-01	  -2.99210579e+01	   0.00000000e+00	   0.00000000e+00	  -3.03770968e+01	   6.79821163e+20	    2.00638531e+20	   3.59410089e+01	    1.81598554e+00	    6.02030269e+00
  51	       0.557871	     0.00000000	     1.04498060	     0.61130106	    -0.00009782	    -0.15501940	   1.06914463e+11	   5.04992989e+15	   0.00000000e+00	  -5.50000000e+15	  -4.50177023e+14	  -4.56698788e+02	  -7.97549497e-01	  -2.95795473e+01	   0.00000000e+00	   0.00000000e+00	  -3.03770968e+01	   8.20826660e+20	    1.89458525e+20	   3.54780524e+01	    1.93633220e+00	    5.89995603e+00
  52	       0.595802	     0.00000000	     1.04266235	     0.60672096	    -0.00010503	    -0.15733765	   9.79736769e+10	   4.61884652e+15	   0.00000000e+00	  -5.50000000e+15	  -8.81251449e+14	  -9.13579729e+02	  -1.23724478e+00	  -2.91398520e+01	   0.00000000e+00	   0.00000000e+00	  -3.03770968e+01	   9.94890160e+20	    1.73614921e+20	   3.49263907e+01	    2.04664330e+00	    5.78964493e+00
  53	       0.632780	     0.00000000	     1.03819391	     0.59934174	    -0.00011291	    -0.16180609	   8.75591101e+10	   3.88810638e+15	   0.00000000e+00	  -5.50000000e+15	  -1.61198118e+15	  -1.74765537e+03	  -1.71483701e+00	  -2.86622597e+01	   0.00000000e+00	   0.00000000e+00	  -3.03770968e+01	   1.20814851e+21	    1.55159673e+20	   3.42738550e+01	    2.14402569e+00	    5.69226255e+00
  54	       0.650624	     0.00000000	     1.03461099	     0.59424810	    -0.00011727	    -0.16538901	   8.25979561e+10	   3.38635513e+15	   0.00000000e+00	  -5.50000000e+15	  -2.11372746e+15	  -2.34910722e+03	  -2.11523482e+00	  -2.82618619e+01	   0.00000000e+00	   0.00000000e+00	  -3.03770968e+01	   1.33012807e+21	    1.46368190e+20	   3.39110524e+01	    2.18712387e+00	    5.64916437e+00
  55	       0.668469	     0.00000000	     1.02981028	     0.58790761	    -0.00012235	    -0.17018972	   7.78305277e+10	   2.81396572e+15	   0.00000000e+00	  -5.50000000e+15	  -2.68611211e+15	  -3.12395911e+03	  -2.47015577e+00	  -2.79069410e+01	   0.00000000e+00	   0.00000000e+00	  -3.03770968e+01	   1.46684878e+21	    1.37919981e+20	   3.35112730e+01	    2.22775793e+00	    5.60853030e+00
  56	       0.685519	     0.00000000	     1.02377728	     0.58045017	    -0.00012825	    -0.17622272	   7.36656257e+10	   2.22974705e+15	   0.00000000e+00	  -5.50000000e+15	  -3.27032662e+15	  -4.04275457e+03	  -2.85836567e+00	  -2.75187311e+01	   0.00000000e+00	   0.00000000e+00	  -3.03770968e+01	   1.61314380e+21	    1.30539459e+20	   3.30906226e+01	    2.26442282e+00	    5.57186541e+00
  57	       0.702570	     0.00000000	     1.01602402	     0.57139216	    -0.00013585	    -0.18397598	   7.00465414e+10	   1.65339040e+15	   0.00000000e+00	  -5.50000000e+15	  -3.84667964e+15	  -5.14057046e+03	  -3.28049068e+00	  -2.70966061e+01	   0.00000000e+00	   0.00000000e+00	  -3.03770968e+01	   1.77682599e+21	    1.24126107e+20	   3.26276369e+01	    2.29920381e+00	    5.53708442e+00
  58	       0.718702	     0.00000000	     1.00682556	     0.56113356	    -0.00014568	    -0.19317444	   6.72372559e+10	   1.15957617e+15	   0.00000000e+00	  -5.50000000e+15	  -4.34049107e+15	  -6.33543073e+03	  -3.67754698e+00	  -2.66995498e+01	   0.00000000e+00	   0.00000000e+00	  -3.03770968e+01	   1.94983474e+21	    1.19147688e+20	   3.21460855e+01	    2.33063915e+00	    5.50564909e+00
  59	       0.726768	     0.00000000	     1.00145990	     0.55531074	    -0.00015207	    -0.19854010	   6.60608716e+10	   9.42832360e+14	   0.00000000e+00	  -5.50000000e+15	  -4.55723370e+15	  -6.98471106e+03	  -3.97944166e+00	  -2.63976551e+01	   0.00000000e+00	   0.00000000e+00	  -3.03770968e+01	   2.04367600e+21	    1.17062911e+20	   3.18880689e+01	    2.34590047e+00	    5.49038776e+00
  60	       0.734834	     0.00000000	     0.99555777	     0.54900833	    -0.00015995	    -0.20444223	   6.50477670e+10	   7.50929080e+14	   0.00000000e+00	  -5.50000000e+15	  -4.74913597e+15	  -7.66381082e+03	  -4.25124460e+00	  -2.61258521e+01	   0.00000000e+00	   0.00000000e+00	  -3.03770968e+01	   2.14282507e+21	    1.15267419e+20	   3.16175834e+01	    2.36091109e+00	    5.47537714e+00
  61	       0.744911	     0.00000000	     0.98739884	     0.54043718	    -0.00017274	    -0.21260116	   6.40206563e+10	   5.48281204e+14	   0.00000000e+00	  -5.50000000e+15	  -4.95178282e+15	  -8.54816892e+03	  -4.57301422e+00	  -2.58040825e+01	   0.00000000e+00	   0.00000000e+00	  -3.03770968e+01	   2.27466767e+21	    1.13446936e+20	   3.12610250e+01	    2.37937179e+00	    5.45691644e+00
  62	       0.754988	     0.00000000	     0.97833015	     0.53105501	    -0.00019034	    -0.22166985	   6.32504694e+10	   3.86574704e+14	   0.00000000e+00	  -5.50000000e+15	  -5.11348855e+15	  -9.46574223e+03	  -4.93342182e+00	  -2.54436749e+01	   0.00000000e+00	   0.00000000e+00	  -3.03770968e+01	   2.41604251e+21	    1.12081526e+20	   3.08824139e+01	    2.39757535e+00	    5.43871289e+00
  63	       0.765064	     0.00000000	     0.96832198	     0.52083346	    -0.00021541	    -0.23167802	   6.27315095e+10	   2.62927252e+14	   0.00000000e+00	  -5.50000000e+15	  -5.23713548e+15	  -1.04093290e+04	  -5.31053453e+00	  -2.50665622e+01	   0.00000000e+00	   0.00000000e+00	  -3.03770968e+01	   2.56772981e+21	    1.11160952e+20	   3.04801482e+01	    2.41559439e+00	    5.42069385e+00
  64	       0.774416	     0.00000000	     0.95817315	     0.51057372	    -0.00024919	    -0.24182685	   6.24634558e+10	   1.77920176e+14	   0.00000000e+00	  -5.50000000e+15	  -5.32214229e+15	  -1.13026701e+04	  -5.69702425e+00	  -2.46800725e+01	   0.00000000e+00	   0.00000000e+00	  -3.03770968e+01	   2.71846974e+21	    1.10684533e+20	   3.00841746e+01	    2.43221218e+00	    5.40407606e+00
  65	       0.783768	     0.00000000	     0.94718217	     0.49955480	    -0.00029918	    -0.25281783	   6.23961181e+10	   1.16617894e+14	   0.00000000e+00	  -5.50000000e+15	  -5.38344450e+15	  -1.22083893e+04	  -6.04792890e+00	  -2.43291678e+01	   0.00000000e+00	   0.00000000e+00	  -3.03770968e+01	   2.87956263e+21	    1.10562911e+20	   2.96648426e+01	    2.44878517e+00	    5.38750307e+00
  66	       0.788444	     0.00000000	     0.94136723	     0.49375244	    -0.00033307	    -0.25863277	   6.24264168e+10	   9.32884687e+13	   0.00000000e+00	  -5.50000000e+15	  -5.40677396e+15	  -1.26648290e+04	  -6.31037036e+00	  -2.40667264e+01	   0.00000000e+00	   0.00000000e+00	  -3.03770968e+01	   2.96423945e+21	    1.10614940e+20	   2.94459716e+01	    2.45706906e+00	    5.37921918e+00
  67	       0.793119	     0.00000000	     0.93533841	     0.48775517	    -0.00037524	    -0.26466159	   6.25025031e+10	   7.40360149e+13	   0.00000000e+00	  -5.50000000e+15	  -5.42602649e+15	  -1.31230699e+04	  -6.54827984e+00	  -2.38288169e+01	   0.00000000e+00	   0.00000000e+00	  -3.03770968e+01	   3.05181043e+21	    1.10747612e+20	   2.92206494e+01	    2.46535986e+00	    5.37092837e+00
  68	       0.799568	     0.00000000	     0.92667211	     0.47916395	    -0.00045164	    -0.27332789	   6.26839783e+10	   5.31381416e+13	   0.00000000e+00	  -5.50000000e+15	  -5.44692454e+15	  -1.37573598e+04	  -6.83769746e+00	  -2.35393993e+01	   0.00000000e+00	   0.00000000e+00	  -3.03770968e+01	   3.17753081e+21	    1.11065096e+20	   2.88988968e+01	    2.47681674e+00	    5.35947149e+00
  69	       0.806016	     0.00000000	     0.91759601	     0.47019684	    -0.00055747	    -0.28240399	   6.29483180e+10	   3.75830359e+13	   0.00000000e+00	  -5.50000000e+15	  -5.46247991e+15	  -1.43937762e+04	  -7.16125107e+00	  -2.32158457e+01	   0.00000000e+00	   0.00000000e+00	  -3.03770968e+01	   3.30927283e+21	    1.11527536e+20	   2.85638461e+01	    2.48831390e+00	    5.34797433e+00
  70	       0.812464	     0.00000000	     0.90810894	     0.46085122	    -0.00070612	    -0.29189106	   6.32930327e+10	   2.62062023e+13	   0.00000000e+00	  -5.50000000e+15	  -5.47385709e+15	  -1.50317638e+04	  -7.49868668e+00	  -2.28784101e+01	   0.00000000e+00	   0.00000000e+00	  -3.03770968e+01	   3.44736013e+21	    1.12129564e+20	   2.82148583e+01	    2.49986605e+00	    5.33642219e+00
  71	       0.818913	     0.00000000	     0.89821005	     0.45112479	    -0.00091764	    -0.30178995	   6.37158862e+10	   1.80287257e+13	   0.00000000e+00	  -5.50000000e+15	  -5.48203499e+15	  -1.56708922e+04	  -7.84266643e+00	  -2.25344303e+01	   0.00000000e+00	   0.00000000e+00	  -3.03770968e+01	   3.59213535e+21	    1.12865752e+20	   2.78512604e+01	    2.51148731e+00	    5.32480092e+00
  72	       0.824787	     0.00000000	     0.88883314	     0.44193056	    -0.00119025	    -0.31116686	   6.41668793e+10	   1.26853607e+13	   0.00000000e+00	  -5.50000000e+15	  -5.48737881e+15	  -1.62538574e+04	  -8.18454967e+00	  -2.21925471e+01	   0.00000000e+00	   0.00000000e+00	  -3.03770968e+01	   3.73015346e+21	    1.13647351e+20	   2.75067157e+01	    2.52214571e+00	    5.31414252e+00
  73	       0.830662	     0.00000000	     0.87911360	     0.43241722	    -0.00157365	    -0.32088640	   6.46797916e+10	   8.84612861e+12	   0.00000000e+00	  -5.50000000e+15	  -5.49121855e+15	  -1.68373107e+04	  -8.53163530e+00	  -2.18454614e+01	   0.00000000e+00	   0.00000000e+00	  -3.03770968e+01	   3.87431290e+21	    1.14530748e+20	   2.71488933e+01	    2.53288246e+00	    5.30340578e+00
  74	       0.836536	     0.00000000	     0.86905119	     0.42258355	    -0.00211675	    -0.33094881	   6.52535370e+10	   6.12537046e+12	   0.00000000e+00	  -5.50000000e+15	  -5.49393988e+15	  -1.74211127e+04	  -8.89250325e+00	  -2.14845935e+01	   0.00000000e+00	   0.00000000e+00	  -3.03770968e+01	   4.02491926e+21	    1.15510477e+20	   2.67772009e+01	    2.54370687e+00	    5.29258136e+00
  75	       0.842411	     0.00000000	     0.85864575	     0.41242841	    -0.00288977	    -0.34135425	   6.58872073e+10	   4.22293888e+12	   0.00000000e+00	  -5.50000000e+15	  -5.49584295e+15	  -1.80051604e+04	  -9.25848018e+00	  -2.11186166e+01	   0.00000000e+00	   0.00000000e+00	  -3.03770968e+01	   4.18229477e+21	    1.16580157e+20	   2.63910167e+01	    2.55462772e+00	    5.28166051e+00
  76	       0.847715	     0.00000000	     0.84895570	     0.40298222	    -0.00386649	    -0.35104430	   6.65104938e+10	   3.01653652e+12	   0.00000000e+00	  -5.50000000e+15	  -5.49704997e+15	  -1.85326563e+04	  -9.61949123e+00	  -2.07576055e+01	   0.00000000e+00	   0.00000000e+00	  -3.03770968e+01	   4.33048920e+21	    1.17617737e+20	   2.60293419e+01	    2.56457787e+00	    5.27171036e+00
  77	       0.853019	     0.00000000	     0.83898583	     0.39327250	    -0.00520862	    -0.36101417	   6.71819176e+10	   2.16190953e+12	   0.00000000e+00	  -5.50000000e+15	  -5.49790527e+15	  -1.90602511e+04	  -9.98397483e+00	  -2.03931219e+01	   0.00000000e+00	   0.00000000e+00	  -3.03770968e+01	   4.48474215e+21	    1.18717780e+20	   2.56548174e+01	    2.57461884e+00	    5.26166940e+00
  78	       0.858323	     0.00000000	     0.82873610	     0.38329860	    -0.00704057	    -0.37126390	   6.79012332e+10	   1.56202173e+12	   0.00000000e+00	  -5.50000000e+15	  -5.49850588e+15	  -1.95879159e+04	  -1.03617388e+01	  -2.00153579e+01	   0.00000000e+00	   0.00000000e+00	  -3.03770968e+01	   4.64532979e+21	    1.19875593e+20	   2.52669165e+01	    2.58475573e+00	    5.25153250e+00
  79	       0.863627	     0.00000000	     0.81820647	     0.37305991	    -0.00951114	    -0.38179353	   6.86682688e+10	   1.14433077e+12	   0.00000000e+00	  -5.50000000e+15	  -5.49892434e+15	  -2.01156295e+04	  -1.07428793e+01	  -1.96342175e+01	   0.00000000e+00	   0.00000000e+00	  -3.03770968e+01	   4.81254196e+21	    1.21088426e+20	   2.48650886e+01	    2.59499335e+00	    5.24129488e+00
  80	       0.868375	     0.00000000	     0.80854347	     0.36367004	    -0.01239647	    -0.39145653	   6.93962315e+10	   8.80851863e+11	   0.00000000e+00	  -5.50000000e+15	  -5.49918854e+15	  -2.05880398e+04	  -1.11160453e+01	  -1.92610514e+01	   0.00000000e+00	   0.00000000e+00	  -3.03770968e+01	   4.96808916e+21	    1.22222778e+20	   2.44931189e+01	    2.60424678e+00	    5.23204145e+00
  81	       0.873123	     0.00000000	     0.79865618	     0.35406731	    -0.01603623	    -0.40134382	   7.01629009e+10	   6.92059629e+11	   0.00000000e+00	  -5.50000000e+15	  -5.49937810e+15	  -2.10604695e+04	  -1.14907246e+01	  -1.88863721e+01	   0.00000000e+00	   0.00000000e+00	  -3.03770968e+01	   5.12941674e+21	    1.23405693e+20	   2.41090981e+01	    2.61358834e+00	    5.22269989e+00
  82	       0.877871	     0.00000000	     0.78854457	     0.34425137	    -0.02052165	    -0.41145543	   7.09684567e+10	   5.56932855e+11	   0.00000000e+00	  -5.50000000e+15	  -5.49951404e+15	  -2.15329133e+04	  -1.18778118e+01	  -1.84992850e+01	   0.00000000e+00	   0.00000000e+00	  -3.03770968e+01	   5.29676349e+21	    1.24642878e+20	   2.37125773e+01	    2.62302194e+00	    5.21326629e+00
  83	       0.882619	     0.00000000	     0.77820864	     0.33422188	    -0.02590603	    -0.42179136	   7.18131209e+10	   4.60017813e+11	   0.00000000e+00	  -5.50000000e+15	  -5.49961180e+15	  -2.20053671e+04	  -1.22663575e+01	  -1.81107392e+01	   0.00000000e+00	   0.00000000e+00	  -3.03770968e+01	   5.47037897e+21	    1.25941405e+20	   2.33030893e+01	    2.63255197e+00	    5.20373626e+00
  84	       0.886834	     0.00000000	     0.76884543	     0.32513997	    -0.03144259	    -0.43115457	   7.25973237e+10	   3.96833987e+11	   0.00000000e+00	  -5.50000000e+15	  -5.49967576e+15	  -2.24247732e+04	  -1.26439788e+01	  -1.77331179e+01	   0.00000000e+00	   0.00000000e+00	  -3.03770968e+01	   5.62996078e+21	    1.27153603e+20	   2.29283356e+01	    2.64109660e+00	    5.19519163e+00
  85	       0.891049	     0.00000000	     0.75930545	     0.31588956	    -0.03766438	    -0.44069455	   7.34135397e+10	   3.49115414e+11	   0.00000000e+00	  -5.50000000e+15	  -5.49972430e+15	  -2.28441835e+04	  -1.30210593e+01	  -1.73560374e+01	   0.00000000e+00	   0.00000000e+00	  -3.03770968e+01	   5.79487799e+21	    1.28425092e+20	   2.25426266e+01	    2.64972508e+00	    5.18656315e+00
  86	       0.895263	     0.00000000	     0.74958869	     0.30647053	    -0.04451960	    -0.45041131	   7.42623226e+10	   3.12598084e+11	   0.00000000e+00	  -5.50000000e+15	  -5.49976166e+15	  -2.32635972e+04	  -1.34093741e+01	  -1.69677227e+01	   0.00000000e+00	   0.00000000e+00	  -3.03770968e+01	   5.96532838e+21	    1.29759117e+20	   2.21455954e+01	    2.65844153e+00	    5.17784670e+00
  87	       0.899478	     0.00000000	     0.73969516	     0.29688281	    -0.05194164	    -0.46030484	   7.51443720e+10	   2.84147596e+11	   0.00000000e+00	  -5.50000000e+15	  -5.49979100e+15	  -2.36830134e+04	  -1.38269677e+01	  -1.65501290e+01	   0.00000000e+00	   0.00000000e+00	  -3.03770968e+01	   6.14151772e+21	    1.31157649e+20	   2.17368615e+01	    2.66725023e+00	    5.16903801e+00
  88	       0.904427	     0.00000000	     0.72785306	     0.28540877	    -0.06128695	    -0.47214694	   7.62198689e+10	   2.58034330e+11	   0.00000000e+00	  -5.50000000e+15	  -5.49981819e+15	  -2.41754723e+04	  -1.42325622e+01	  -1.61445345e+01	   0.00000000e+00	   0.00000000e+00	  -3.03770968e+01	   6.35600463e+21	    1.32876938e+20	   2.12414613e+01	    2.67771652e+00	    5.15857171e+00
  89	       0.906901	     0.00000000	     0.72184062	     0.27958597	    -0.06617234	    -0.47815938	   7.67800037e+10	   2.47046720e+11	   0.00000000e+00	  -5.50000000e+15	  -5.49982973e+15	  -2.44217026e+04	  -1.45430882e+01	  -1.58340086e+01	   0.00000000e+00	   0.00000000e+00	  -3.03770968e+01	   6.46643820e+21	    1.33777372e+20	   2.09873213e+01	    2.68300160e+00	    5.15328664e+00
  90	       0.909376	     0.00000000	     0.71576725	     0.27370534	    -0.07118788	    -0.48423275	   7.73534958e+10	   2.37159937e+11	   0.00000000e+00	  -5.50000000e+15	  -5.49984019e+15	  -2.46679335e+04	  -1.47963279e+01	  -1.55807688e+01	   0.00000000e+00	   0.00000000e+00	  -3.03770968e+01	   6.57906059e+21	    1.34702035e+20	   2.07287603e+01	    2.68832284e+00	    5.14796539e+00
  91	       0.911850	     0.00000000	     0.70963295	     0.26776700	    -0.07632172	    -0.49036705	   7.79409622e+10	   2.28173628e+11	   0.00000000e+00	  -5.50000000e+15	  -5.49984977e+15	  -2.49141647e+04	  -1.50540392e+01	  -1.53230576e+01	   0.00000000e+00	   0.00000000e+00	  -3.03770968e+01	   6.69391972e+21	    1.35651503e+20	   2.04656906e+01	    2.69368123e+00	    5.14260700e+00
  92	       0.914325	     0.00000000	     0.70343773	     0.26177113	    -0.08156313	    -0.49656227	   7.85431771e+10	   2.19923594e+11	   0.00000000e+00	  -5.50000000e+15	  -5.49985862e+15	  -2.51603964e+04	  -1.53657696e+01	  -1.50113271e+01	   0.00000000e+00	   0.00000000e+00	  -3.03770968e+01	   6.81106465e+21	    1.36626601e+20	   2.01980227e+01	    2.69907777e+00	    5.13721047e+00
  93	       0.918649	     0.00000000	     0.69246371	     0.25115164	    -0.09096397	    -0.50753629	   7.96257227e+10	   2.06962896e+11	   0.00000000e+00	  -5.50000000e+15	  -5.49987266e+15	  -2.55907496e+04	  -1.57859474e+01	  -1.45911493e+01	   0.00000000e+00	   0.00000000e+00	  -3.03770968e+01	   7.02144511e+21	    1.38382201e+20	   1.97188595e+01	    2.70860417e+00	    5.12768406e+00
  94	       0.922974	     0.00000000	     0.68130357	     0.24035735	    -0.10061913	    -0.51869643	   8.07584426e+10	   1.95279636e+11	   0.00000000e+00	  -5.50000000e+15	  -5.49988548e+15	  -2.60211039e+04	  -1.62702919e+01	  -1.41068049e+01	   0.00000000e+00	   0.00000000e+00	  -3.03770968e+01	   7.23923887e+21	    1.40220338e+20	   1.92248641e+01	    2.71825507e+00	    5.11803317e+00
  95	       0.927298	     0.00000000	     0.66995733	     0.22939036	    -0.11049469	    -0.53004267	   8.19496825e+10	   1.84499946e+11	   0.00000000e+00	  -5.50000000e+15	  -5.49989745e+15	  -2.64514592e+04	  -1.67530592e+01	  -1.36240375e+01	   0.00000000e+00	   0.00000000e+00	  -3.03770968e+01	   7.46473452e+21	    1.42152518e+20	   1.87155131e+01	    2.72803657e+00	    5.10825167e+00
  96	       0.931050	     0.00000000	     0.65996346	     0.21974002	    -0.11921529	    -0.54003654	   8.30438645e+10	   1.75649161e+11	   0.00000000e+00	  -5.50000000e+15	  -5.49990739e+15	  -2.68248018e+04	  -1.72159863e+01	  -1.31611104e+01	   0.00000000e+00	   0.00000000e+00	  -3.03770968e+01	   7.66682804e+21	    1.43925228e+20	   1.82607912e+01	    2.73663355e+00	    5.09965468e+00
  97	       0.934802	     0.00000000	     0.64982954	     0.20996629	    -0.12806764	    -0.55017046	   8.42068525e+10	   1.67169240e+11	   0.00000000e+00	  -5.50000000e+15	  -5.49991704e+15	  -2.71981450e+04	  -1.76743348e+01	  -1.27027619e+01	   0.00000000e+00	   0.00000000e+00	  -3.03770968e+01	   7.87514811e+21	    1.45807052e+20	   1.77937358e+01	    2.74534036e+00	    5.09094787e+00
  98	       0.938554	     0.00000000	     0.63955554	     0.20007475	    -0.13703903	    -0.56044446	   8.54595239e+10	   1.58969624e+11	   0.00000000e+00	  -5.50000000e+15	  -5.49992649e+15	  -2.75714889e+04	  -1.81287589e+01	  -1.22483379e+01	   0.00000000e+00	   0.00000000e+00	  -3.03770968e+01	   8.08990627e+21	    1.47831530e+20	   1.73139665e+01	    2.75416456e+00	    5.08212368e+00
  99	       0.941786	     0.00000000	     0.63059159	     0.19146535	    -0.14485182	    -0.56940841	   8.66374310e+10	   1.52058726e+11	   0.00000000e+00	  -5.50000000e+15	  -5.49993458e+15	  -2.78931462e+04	  -1.85614128e+01	  -1.18156840e+01	   0.00000000e+00	   0.00000000e+00	  -3.03770968e+01	   8.28026283e+21	    1.49733586e+20	   1.68901295e+01	    2.76186876e+00	    5.07441947e+00
 100	       0.945018	     0.00000000	     0.62152367	     0.18278305	    -0.15273866	    -0.57847633	   8.79369853e+10	   1.45280312e+11	   0.00000000e+00	  -5.50000000e+15	  -5.49994266e+15	  -2.82148040e+04	  -1.89874307e+01	  -1.13896661e+01	   0.00000000e+00	   0.00000000e+00	  -3.03770968e+01	   8.47570589e+21	    1.51831915e+20	   1.64563039e+01	    2.76967654e+00	    5.06661170e+00
 101	       0.948251	     0.00000000	     0.61235178	     0.17403939	    -0.16069290	    -0.58764822	   8.94030234e+10	   1.38608272e+11	   0.00000000e+00	  -5.50000000e+15	  -5.49995079e+15	  -2.85364622e+04	  -1.94549207e+01	  -1.09221761e+01	   0.00000000e+00	   0.00000000e+00	  -3.03770968e+01	   8.67638507e+21	    1.54200652e+20	   1.60122223e+01	    2.77759997e+00	    5.05868826e+00
 102	       0.952401	     0.00000000	     0.60042262	     0.16274749	    -0.17100396	    -0.59957738	   9.16300581e+10	   1.30213667e+11	   0.00000000e+00	  -5.50000000e+15	  -5.49996142e+15	  -2.89494724e+04	  -1.99989186e+01	  -1.03781782e+01	   0.00000000e+00	   0.00000000e+00	  -3.03770968e+01	   8.94198350e+21	    1.57806148e+20	   1.54265202e+01	    2.78797227e+00	    5.04831596e+00
 103	       0.956551	     0.00000000	     0.58832204	     0.15143367	    -0.18139822	    -0.61167796	   9.44561999e+10	   1.21911509e+11	   0.00000000e+00	  -5.50000000e+15	  -5.49997254e+15	  -2.93624833e+04	  -2.05694972e+01	  -9.80759955e+00	   0.00000000e+00	   0.00000000e+00	  -3.03770968e+01	   9.21680802e+21	    1.62395706e+20	   1.48228525e+01	    2.79861700e+00	    5.03767123e+00
 104	       0.960082	     0.00000000	     0.57789105	     0.14185094	    -0.19028948	    -0.62210895	   9.76009943e+10	   1.14875223e+11	   0.00000000e+00	  -5.50000000e+15	  -5.49998273e+15	  -2.97139025e+04	  -2.11108532e+01	  -9.26624357e+00	   0.00000000e+00	   0.00000000e+00	  -3.03770968e+01	   9.45817611e+21	    1.67519639e+20	   1.42946088e+01	    2.80794904e+00	    5.02833919e+00
 105	       0.963614	     0.00000000	     0.56733596	     0.13238435	    -0.19922047	    -0.63266404	   1.01790245e+11	   1.07893013e+11	   0.00000000e+00	  -5.50000000e+15	  -5.49999390e+15	  -3.00653223e+04	  -2.16225459e+01	  -8.75455087e+00	   0.00000000e+00	   0.00000000e+00	  -3.03770968e+01	   9.70670411e+21	    1.74366369e+20	   1.37525079e+01	    2.81761969e+00	    5.01866855e+00
 106	       0.966602	     0.00000000	     0.55830753	     0.12454008	    -0.20679363	    -0.64169247	   1.06552163e+11	   1.01997912e+11	   0.00000000e+00	  -5.50000000e+15	  -5.50000455e+15	  -3.03626871e+04	  -2.21045845e+01	  -8.27251220e+00	   0.00000000e+00	   0.00000000e+00	  -3.03770968e+01	   9.92276865e+21	    1.82164136e+20	   1.32826732e+01	    2.82615330e+00	    5.01013493e+00
 107	       0.969590	     0.00000000	     0.54919025	     0.11693200	    -0.21437746	    -0.65080975	   1.12945522e+11	   9.61342235e+10	   0.00000000e+00	  -5.50000000e+15	  -5.50001681e+15	  -3.06600526e+04	  -2.25570979e+01	  -7.81999888e+00	   0.00000000e+00	   0.00000000e+00	  -3.03770968e+01	   1.01442727e+22	    1.92641506e+20	   1.28023652e+01	    2.83512434e+00	    5.00116389e+00
 108	       0.972106	     0.00000000	     0.54144507	     0.11078166	    -0.22075892	    -0.65855493	   1.20118891e+11	   9.12034185e+10	   0.00000000e+00	  -5.50000000e+15	  -5.50002892e+15	  -3.09104191e+04	  -2.29806237e+01	  -7.39647310e+00	   0.00000000e+00	   0.00000000e+00	  -3.03770968e+01	   1.03350954e+22	    2.04389270e+20	   1.23896620e+01	    2.84312536e+00	    4.99316287e+00
 109	       0.974622	     0.00000000	     0.53363691	     0.10493475	    -0.22713311	    -0.66636309	   1.29568051e+11	   8.62910857e+10	   0.00000000e+00	  -5.50000000e+15	  -5.50004328e+15	  -3.11607862e+04	  -2.33757408e+01	  -7.00135593e+00	   0.00000000e+00	   0.00000000e+00	  -3.03770968e+01	   1.05299725e+22	    2.19833450e+20	   1.19691862e+01	    2.85167436e+00	    4.98461387e+00
 110	       0.976731	     0.00000000	     0.52704365	     0.10031929	    -0.23246106	    -0.67295635	   1.39849767e+11	   8.21767883e+10	   0.00000000e+00	  -5.50000000e+15	  -5.50005767e+15	  -3.13706421e+04	  -2.37433847e+01	  -6.63371208e+00	   0.00000000e+00	   0.00000000e+00	  -3.03770968e+01	   1.06965089e+22	    2.36582465e+20	   1.16106425e+01	    2.85938383e+00	    4.97690440e+00
 111	       0.978839	     0.00000000	     0.52040615	     0.09600718	    -0.23777200	    -0.67959385	   1.52986939e+11	   7.80737749e+10	   0.00000000e+00	  -5.50000000e+15	  -5.50007491e+15	  -3.15804986e+04	  -2.41592666e+01	  -6.21783011e+00	   0.00000000e+00	   0.00000000e+00	  -3.03770968e+01	   1.08660170e+22	    2.57884520e+20	   1.12464227e+01	    2.86773604e+00	    4.96855219e+00
 112	       0.982361	     0.00000000	     0.50922381	     0.08957744	    -0.24660446	    -0.69077619	   1.83800400e+11	   7.13020752e+10	   0.00000000e+00	  -5.50000000e+15	  -5.50011250e+15	  -3.19309306e+04	  -2.46787840e+01	  -5.69831272e+00	   0.00000000e+00	   0.00000000e+00	  -3.03770968e+01	   1.11558543e+22	    3.07374381e+20	   1.06252714e+01	    2.88367980e+00	    4.95260844e+00
 113	       0.985291	     0.00000000	     0.49982401	     0.08503512	    -0.25386352	    -0.70017599	   2.21716140e+11	   6.56456683e+10	   0.00000000e+00	  -5.50000000e+15	  -5.50015607e+15	  -3.22225553e+04	  -2.51961312e+01	  -5.18096552e+00	   0.00000000e+00	   0.00000000e+00	  -3.03770968e+01	   1.14036919e+22	    3.67258942e+20	   1.00957409e+01	    2.89951517e+00	    4.93677306e+00
 114	       0.987723	     0.00000000	     0.49195759	     0.08184235	    -0.25980652	    -0.70804241	   2.65561770e+11	   6.09472042e+10	   0.00000000e+00	  -5.50000000e+15	  -5.50020461e+15	  -3.24645964e+04	  -2.56322497e+01	  -4.74484709e+00	   0.00000000e+00	   0.00000000e+00	  -3.03770968e+01	   1.16140967e+22	    4.35049455e+20	   9.64732062e+00	    2.91514532e+00	    4.92114292e+00
 115	       0.989738	     0.00000000	     0.48539717	     0.07958566	    -0.26465924	    -0.71460283	   3.13567564e+11	   5.70583073e+10	   0.00000000e+00	  -5.50000000e+15	  -5.50025651e+15	  -3.26650838e+04	  -2.59977005e+01	  -4.37939627e+00	   0.00000000e+00	   0.00000000e+00	  -3.03770968e+01	   1.17916851e+22	    5.07418335e+20	   9.26962772e+00	    2.93035367e+00	    4.90593456e+00
 116	       0.991404	     0.00000000	     0.47993960	     0.07797104	    -0.26861619	    -0.72006040	   3.63722522e+11	   5.38463502e+10	   0.00000000e+00	  -5.50000000e+15	  -5.50030988e+15	  -3.28309362e+04	  -2.63025718e+01	  -4.07452498e+00	   0.00000000e+00	   0.00000000e+00	  -3.03770968e+01	   1.19409012e+22	    5.80908959e+20	   8.95282313e+00	    2.94488167e+00	    4.89140656e+00
 117	       0.992782	     0.00000000	     0.47540657	     0.07679770	    -0.27184201	    -0.72459343	   4.14100622e+11	   5.11960968e+10	   0.00000000e+00	  -5.50000000e+15	  -5.50036290e+15	  -3.29680597e+04	  -2.65561451e+01	  -3.82095167e+00	   0.00000000e+00	   0.00000000e+00	  -3.03770968e+01	   1.20658718e+22	    6.52511890e+20	   8.68787193e+00	    2.95849434e+00	    4.87779389e+00
 118	       0.993922	     0.00000000	     0.47164376	     0.07593061	    -0.27447416	    -0.72835624	   4.63086220e+11	   4.90092128e+10	   0.00000000e+00	  -5.50000000e+15	  -5.50041408e+15	  -3.30814536e+04	  -2.67667118e+01	  -3.61038499e+00	   0.00000000e+00	   0.00000000e+00	  -3.03770968e+01	   1.21703253e+22	    7.19985019e+20	   8.46667956e+00	    2.97102048e+00	    4.86526776e+00
 119	       0.994865	     0.00000000	     0.46851924	     0.07527906	    -0.27662603	    -0.73148076	   5.09481973e+11	   4.72028584e+10	   0.00000000e+00	  -5.50000000e+15	  -5.50046228e+15	  -3.31753183e+04	  -2.69415090e+01	  -3.43558774e+00	   0.00000000e+00	   0.00000000e+00	  -3.03770968e+01	   1.22575571e+22	    7.81924789e+20	   8.28213531e+00	    2.98236689e+00	    4.85392134e+00
 120	       0.995647	     0.00000000	     0.46592140	     0.07478157	    -0.27839034	    -0.73407860	   5.52519546e+11	   4.57079213e+10	   0.00000000e+00	  -5.50000000e+15	  -5.50050681e+15	  -3.32531600e+04	  -2.70867407e+01	  -3.29035608e+00	   0.00000000e+00	   0.00000000e+00	  -3.03770968e+01	   1.23304303e+22	    8.37668396e+20	   8.12809167e+00	    2.99251363e+00	    4.84377460e+00
 121	       0.996297	     0.00000000	     0.46375658	     0.07439591	    -0.27984238	    -0.73624342	   5.91808004e+11	   4.44671738e+10	   0.00000000e+00	  -5.50000000e+15	  -5.50054734e+15	  -3.33178882e+04	  -2.72076509e+01	  -3.16944584e+00	   0.00000000e+00	   0.00000000e+00	  -3.03770968e+01	   1.23913970e+22	    8.87118318e+20	   7.99930242e+00	    3.00149897e+00	    4.83478926e+00
 122	       0.996840	     0.00000000	     0.46194677	     0.07409265	    -0.28104302	    -0.73805323	   6.27253208e+11	   4.34335061e+10	   0.00000000e+00	  -5.50000000e+15	  -5.50058382e+15	  -3.33719057e+04	  -2.73086254e+01	  -3.06847139e+00	   0.00000000e+00	   0.00000000e+00	  -3.03770968e+01	   1.24425342e+22	    9.30557198e+20	   7.89133773e+00	    3.00940126e+00	    4.82688698e+00
 123	       0.997295	     0.00000000	     0.46042737	     0.07385093	    -0.28204128	    -0.73957263	   6.58972511e+11	   4.25683123e+10	   0.00000000e+00	  -5.50000000e+15	  -5.50061640e+15	  -3.34171881e+04	  -2.73933018e+01	  -2.98379497e+00	   0.00000000e+00	   0.00000000e+00	  -3.03770968e+01	   1.24855843e+22	    9.68489999e+20	   7.80048908e+00	    3.01632219e+00	    4.81996604e+00
 124	       0.997679	     0.00000000	     0.45914514	     0.07365575	    -0.28287659	    -0.74085486	   6.87218890e+11	   4.18400627e+10	   0.00000000e+00	  -5.50000000e+15	  -5.50064538e+15	  -3.34553547e+04	  -2.74646793e+01	  -2.91241749e+00	   0.00000000e+00	   0.00000000e+00	  -3.03770968e+01	   1.25219991e+22	    1.00152604e+21	   7.72367299e+00	    3.02237351e+00	    4.81391472e+00
 125	       0.998004	     0.00000000	     0.45805636	     0.07349614	    -0.28358059	    -0.74194364	   7.12320554e+11	   4.12230684e+10	   0.00000000e+00	  -5.50000000e+15	  -5.50067110e+15	  -3.34877291e+04	  -2.75252194e+01	  -2.85187736e+00	   0.00000000e+00	   0.00000000e+00	  -3.03770968e+01	   1.25529809e+22	    1.03029942e+21	   7.65833924e+00	    3.02766751e+00	    4.80862073e+00
 126	       0.998282	     0.00000000	     0.45712522	     0.07336397	    -0.28417872	    -0.74287478	   7.34636865e+11	   4.06964292e+10	   0.00000000e+00	  -5.50000000e+15	  -5.50069394e+15	  -3.35153915e+04	  -2.75769366e+01	  -2.80016015e+00	   0.00000000e+00	   0.00000000e+00	  -3.03770968e+01	   1.25795214e+22	    1.05542047e+21	   7.60238679e+00	    3.03231094e+00	    4.80397729e+00
 127	       0.998521	     0.00000000	     0.45632243	     0.07325314	    -0.28469142	    -0.74367757	   7.54528638e+11	   4.02431494e+10	   0.00000000e+00	  -5.50000000e+15	  -5.50071429e+15	  -3.35392228e+04	  -2.76214767e+01	  -2.75562009e+00	   0.00000000e+00	   0.00000000e+00	  -3.03770968e+01	   1.26024365e+22	    1.07744955e+21	   7.55408904e+00	    3.03640168e+00	    4.79988655e+00
 128	       0.998729	     0.00000000	     0.45562403	     0.07315904	    -0.28513515	    -0.74437597	   7.72339899e+11	   3.98494008e+10	   0.00000000e+00	  -5.50000000e+15	  -5.50073249e+15	  -3.35599411e+04	  -2.76601837e+01	  -2.71691311e+00	   0.00000000e+00	   0.00000000e+00	  -3.03770968e+01	   1.26223964e+22	    1.09688592e+21	   7.51202861e+00	    3.04002721e+00	    4.79626102e+00
 129	       0.998912	     0.00000000	     0.45501044	     0.07307809	    -0.28552322	    -0.74498956	   7.88388080e+11	   3.95039125e+10	   0.00000000e+00	  -5.50000000e+15	  -5.50074888e+15	  -3.35781334e+04	  -2.76941564e+01	  -2.68294033e+00	   0.00000000e+00	   0.00000000e+00	  -3.03770968e+01	   1.26399520e+22	    1.11416590e+21	   7.47504153e+00	    3.04326446e+00	    4.79302378e+00
 130	       0.999074	     0.00000000	     0.45446555	     0.07300755	    -0.28586641	    -0.74553445	   8.02960088e+11	   3.91974681e+10	   0.00000000e+00	  -5.50000000e+15	  -5.50076376e+15	  -3.35942804e+04	  -2.77242958e+01	  -2.65280092e+00	   0.00000000e+00	   0.00000000e+00	  -3.03770968e+01	   1.26555567e+22	    1.12966639e+21	   7.44216982e+00	    3.04618033e+00	    4.79010790e+00
 131	       0.999220	     0.00000000	     0.45397610	     0.07294525	    -0.28617352	    -0.74602390	   8.16312245e+11	   3.89224924e+10	   0.00000000e+00	  -5.50000000e+15	  -5.50077739e+15	  -3.36087779e+04	  -2.77513439e+01	  -2.62575292e+00	   0.00000000e+00	   0.00000000e+00	  -3.03770968e+01	   1.26695857e+22	    1.14371121e+21	   7.41262164e+00	    3.04883280e+00	    4.78745543e+00
 132	       0.999353	     0.00000000	     0.45353108	     0.07288945	    -0.28645180	    -0.74646892	   8.28672644e+11	   3.86727112e+10	   0.00000000e+00	  -5.50000000e+15	  -5.50079000e+15	  -3.36219543e+04	  -2.77759161e+01	  -2.60118064e+00	   0.00000000e+00	   0.00000000e+00	  -3.03770968e+01	   1.26823513e+22	    1.15657861e+21	   7.38573783e+00	    3.05127209e+00	    4.78501615e+00
 133	       0.999474	     0.00000000	     0.45312122	     0.07283878	    -0.28670727	    -0.74687878	   8.40244963e+11	   3.84428696e+10	   0.00000000e+00	  -5.50000000e+15	  -5.50080180e+15	  -3.36340849e+04	  -2.77985292e+01	  -2.57856759e+00	   0.00000000e+00	   0.00000000e+00	  -3.03770968e+01	   1.26941166e+22	    1.16850909e+21	   7.36096374e+00	    3.05354198e+00	    4.78274625e+00
 134	       0.999588	     0.00000000	     0.45273863	     0.07279209	    -0.28694503	    -0.74726137	   8.51213155e+11	   3.82284962e+10	   0.00000000e+00	  -5.50000000e+15	  -5.50081298e+15	  -3.36454044e+04	  -2.78196232e+01	  -2.55747358e+00	   0.00000000e+00	   0.00000000e+00	  -3.03770968e+01	   1.27051062e+22	    1.17971314e+21	   7.33782535e+00	    3.05568119e+00	    4.78060705e+00
 135	       0.999696	     0.00000000	     0.45237642	     0.07274843	    -0.28716947	    -0.74762358	   8.61746711e+11	   3.80257019e+10	   0.00000000e+00	  -5.50000000e+15	  -5.50082372e+15	  -3.36561174e+04	  -2.78395817e+01	  -2.53751512e+00	   0.00000000e+00	   0.00000000e+00	  -3.03770968e+01	   1.27155167e+22	    1.19037862e+21	   7.31590855e+00	    3.05772460e+00	    4.77856363e+00
 136	       0.999799	     0.00000000	     0.45202842	     0.07270696	    -0.28738452	    -0.74797158	   8.72006474e+11	   3.78310022e+10	   0.00000000e+00	  -5.50000000e+15	  -5.50083418e+15	  -3.36664071e+04	  -2.78587489e+01	  -2.51834790e+00	   0.00000000e+00	   0.00000000e+00	  -3.03770968e+01	   1.27255250e+22	    1.20067811e+21	   7.29484064e+00	    3.05970465e+00	    4.77658358e+00
 137	       0.999900	     0.00000000	     0.45168884	     0.07266695	    -0.28759380	    -0.74831116	   8.82151150e+11	   3.76411521e+10	   0.00000000e+00	  -5.50000000e+15	  -5.50084451e+15	  -3.36764448e+04	  -2.78774462e+01	  -2.49965058e+00	   0.00000000e+00	   0.00000000e+00	  -3.03770968e+01	   1.27352966e+22	    1.21077624e+21	   7.27427292e+00	    3.06165267e+00	    4.77463557e+00
 138	       1.000000	     0.00000000	     0.45135202	     0.07262771	    -0.28780081	    -0.74864798	   8.92344940e+11	   3.74529824e+10	   0.00000000e+00	  -5.50000000e+15	  -5.50085489e+15	  -3.36863978e+04	  -2.78867166e+01	  -2.49038015e+00	   0.00000000e+00	   0.00000000e+00	  -3.03770968e+01	   1.27449940e+22	    1.22083760e+21	   7.25386321e+00	    3.06360039e+00	    4.77268784e+00
 139	       1.000000	     0.00000000	     0.50135202	     0.06888624	    -0.77529333	    -1.31864798	   1.12044065e+11	   1.16158673e+10	   0.00000000e+00	   1.00000000e+15	   9.99899572e+14	  -3.36863978e+04	  -2.78971272e+01	  -2.47996957e+00	   0.00000000e+00	   0.00000000e+00	  -3.03770968e+01	   3.31883818e+21	    1.84125036e+21	   7.25386321e+00	    3.06360039e+00	    4.77268784e+00
 140	       1.000100	     0.00000000	     0.50101517	     0.06857555	    -0.77595549	    -1.31898483	   1.12157337e+11	   1.17626852e+10	   0.00000000e+00	   1.00000000e+15	   9.99899605e+14	  -3.36845886e+04	  -2.78982975e+01	  -2.47879932e+00	   0.00000000e+00	   0.00000000e+00	  -3.03770968e+01	   3.32067551e+21	    1.86252557e+21	   7.24854496e+00	    3.06656711e+00	    4.76972112e+00
 141	       1.000200	     0.00000000	     0.50067702	     0.06826395	    -0.77661142	    -1.31932298	   1.12272350e+11	   1.19078947e+10	   0.00000000e+00	   1.00000000e+15	   9.99899636e+14	  -3.36827724e+04	  -2.79006315e+01	  -2.47646529e+00	   0.00000000e+00	   0.00000000e+00	  -3.03770968e+01	   3.32252117e+21	    1.88353213e+21	   7.24320300e+00	    3.06957941e+00	    4.76670882e+00
 142	       1.000302	     0.00000000	     0.50033501	     0.06794907	    -0.77726623	    -1.31966499	   1.12390025e+11	   1.20525807e+10	   0.00000000e+00	   1.00000000e+15	   9.99899663e+14	  -3.36809353e+04	  -2.79029610e+01	  -2.47413575e+00	   0.00000000e+00	   0.00000000e+00	  -3.03770968e+01	   3.32438920e+21	    1.90442857e+21	   7.23779670e+00	    3.07266037e+00	    4.76362786e+00
 143	       1.000405	     0.00000000	     0.49998659	     0.06762858	    -0.77792475	    -1.32001341	   1.12511317e+11	   1.21977523e+10	   0.00000000e+00	   1.00000000e+15	   9.99899686e+14	  -3.36790637e+04	  -2.79053027e+01	  -2.47179409e+00	   0.00000000e+00	   0.00000000e+00	  -3.03770968e+01	   3.32629355e+21	    1.92536146e+21	   7.23228574e+00	    3.07583385e+00	    4.76045438e+00
 144	       1.000512	     0.00000000	     0.49962917	     0.06730014	    -0.77859164	    -1.32037083	   1.12637247e+11	   1.23443760e+10	   0.00000000e+00	   1.00000000e+15	   9.99899707e+14	  -3.36771437e+04	  -2.79076725e+01	  -2.46942432e+00	   0.00000000e+00	   0.00000000e+00	  -3.03770968e+01	   3.32824847e+21	    1.94647032e+21	   7.22662889e+00	    3.07912519e+00	    4.75716304e+00
 145	       1.000621	     0.00000000	     0.49926005	     0.06696128	    -0.77927156	    -1.32073995	   1.12768927e+11	   1.24934011e+10	   0.00000000e+00	   1.00000000e+15	   9.99899724e+14	  -3.36751607e+04	  -2.79100862e+01	  -2.46701056e+00	   0.00000000e+00	   0.00000000e+00	  -3.03770968e+01	   3.33026894e+21	    1.96789143e+21	   7.22078283e+00	    3.08256193e+00	    4.75372630e+00
 146	       1.000735	     0.00000000	     0.49887630	     0.06660936	    -0.77996930	    -1.32112370	   1.12907599e+11	   1.26457810e+10	   0.00000000e+00	   1.00000000e+15	   9.99899738e+14	  -3.36730990e+04	  -2.79125601e+01	  -2.46453670e+00	   0.00000000e+00	   0.00000000e+00	  -3.03770968e+01	   3.33237105e+21	    1.98976090e+21	   7.21470110e+00	    3.08617452e+00	    4.75011372e+00
 147	       1.000854	     0.00000000	     0.49847477	     0.06624154	    -0.78068981	    -1.32152523	   1.13054669e+11	   1.28024893e+10	   0.00000000e+00	   1.00000000e+15	   9.99899748e+14	  -3.36709416e+04	  -2.79151107e+01	  -2.46198611e+00	   0.00000000e+00	   0.00000000e+00	  -3.03770968e+01	   3.33457234e+21	    2.01221706e+21	   7.20833298e+00	    3.08999713e+00	    4.74629111e+00
 148	       1.000980	     0.00000000	     0.49805195	     0.06585469	    -0.78143839	    -1.32194805	   1.13211747e+11	   1.29645333e+10	   0.00000000e+00	   1.00000000e+15	   9.99899753e+14	  -3.36686697e+04	  -2.79177554e+01	  -2.45934135e+00	   0.00000000e+00	   0.00000000e+00	  -3.03770968e+01	   3.33689225e+21	    2.03540233e+21	   7.20162234e+00	    3.09406851e+00	    4.74221972e+00
 149	       1.001113	     0.00000000	     0.49760396	     0.06544532	    -0.78222070	    -1.32239604	   1.13380701e+11	   1.31329625e+10	   0.00000000e+00	   1.00000000e+15	   9.99899752e+14	  -3.36662623e+04	  -2.79205128e+01	  -2.45658401e+00	   0.00000000e+00	   0.00000000e+00	  -3.03770968e+01	   3.33935248e+21	    2.05946453e+21	   7.19450655e+00	    3.09843297e+00	    4.73785526e+00
 150	       1.001255	     0.00000000	     0.49712643	     0.06500955	    -0.78304285	    -1.32287357	   1.13563707e+11	   1.33088739e+10	   0.00000000e+00	   1.00000000e+15	   9.99899745e+14	  -3.36636960e+04	  -2.79234023e+01	  -2.45369450e+00	   0.00000000e+00	   0.00000000e+00	  -3.03770968e+01	   3.34197742e+21	    2.08455765e+21	   7.18691513e+00	    3.10314147e+00	    4.73314677e+00
 151	       1.001407	     0.00000000	     0.49661442	     0.06454304	    -0.78391151	    -1.32338558	   1.13763324e+11	   1.34934121e+10	   0.00000000e+00	   1.00000000e+15	   9.99899730e+14	  -3.36609443e+04	  -2.79264448e+01	  -2.45065199e+00	   0.00000000e+00	   0.00000000e+00	  -3.03770968e+01	   3.34479467e+21	    2.11084190e+21	   7.17876850e+00	    3.10825281e+00	    4.72803542e+00
 152	       1.001571	     0.00000000	     0.49606239	     0.06404087	    -0.78483394	    -1.32393761	   1.13982577e+11	   1.36877635e+10	   0.00000000e+00	   1.00000000e+15	   9.99899705e+14	  -3.36579771e+04	  -2.79296625e+01	  -2.44743435e+00	   0.00000000e+00	   0.00000000e+00	  -3.03770968e+01	   3.34783547e+21	    2.13848310e+21	   7.16997646e+00	    3.11383510e+00	    4.72245313e+00
 153	       1.001749	     0.00000000	     0.49546403	     0.06349755	    -0.78581803	    -1.32453597	   1.14225057e+11	   1.38931441e+10	   0.00000000e+00	   1.00000000e+15	   9.99899668e+14	  -3.36547607e+04	  -2.79330786e+01	  -2.44401820e+00	   0.00000000e+00	   0.00000000e+00	  -3.03770968e+01	   3.35113531e+21	    2.16765104e+21	   7.16043674e+00	    3.11996728e+00	    4.71632095e+00
 154	       1.001942	     0.00000000	     0.49481223	     0.06290690	    -0.78687241	    -1.32518777	   1.14495050e+11	   1.41107782e+10	   0.00000000e+00	   1.00000000e+15	   9.99899616e+14	  -3.36512566e+04	  -2.79367178e+01	  -2.44037905e+00	   0.00000000e+00	   0.00000000e+00	  -3.03770968e+01	   3.35473443e+21	    2.19851689e+21	   7.15003328e+00	    3.12674094e+00	    4.70954729e+00
 155	       1.002154	     0.00000000	     0.49409895	     0.06226199	    -0.78800640	    -1.32590105	   1.14797694e+11	   1.43418666e+10	   0.00000000e+00	   1.00000000e+15	   9.99899544e+14	  -3.36474217e+04	  -2.79406053e+01	  -2.43649156e+00	   0.00000000e+00	   0.00000000e+00	  -3.03770968e+01	   3.35867849e+21	    2.23124928e+21	   7.13863454e+00	    3.13426226e+00	    4.70202597e+00
 156	       1.002387	     0.00000000	     0.49331514	     0.06155511	    -0.78923012	    -1.32668486	   1.15139181e+11	   1.45875433e+10	   0.00000000e+00	   1.00000000e+15	   9.99899448e+14	  -3.36432070e+04	  -2.79447669e+01	  -2.43232993e+00	   0.00000000e+00	   0.00000000e+00	  -3.03770968e+01	   3.36301917e+21	    2.26600899e+21	   7.12609167e+00	    3.14265427e+00	    4.69363396e+00
 157	       1.002644	     0.00000000	     0.49245063	     0.06077769	    -0.79055442	    -1.32754937	   1.15527005e+11	   1.48488186e+10	   0.00000000e+00	   1.00000000e+15	   9.99899322e+14	  -3.36385577e+04	  -2.79492284e+01	  -2.42786843e+00	   0.00000000e+00	   0.00000000e+00	  -3.03770968e+01	   3.36781484e+21	    2.30294220e+21	   7.11223666e+00	    3.15205918e+00	    4.68422905e+00
 158	       1.002929	     0.00000000	     0.49149402	     0.05992027	    -0.79199092	    -1.32850598	   1.15970289e+11	   1.51265071e+10	   0.00000000e+00	   1.00000000e+15	   9.99899156e+14	  -3.36334125e+04	  -2.79540147e+01	  -2.42308213e+00	   0.00000000e+00	   0.00000000e+00	  -3.03770969e+01	   3.37313124e+21	    2.34217218e+21	   7.09688046e+00	    3.16264097e+00	    4.67364726e+00
 159	       1.003244	     0.00000000	     0.49043263	     0.05897252	    -0.79355193	    -1.32956737	   1.16480202e+11	   1.54211421e+10	   0.00000000e+00	   1.00000000e+15	   9.99898941e+14	  -3.36277027e+04	  -2.79591492e+01	  -2.41794766e+00	   0.00000000e+00	   0.00000000e+00	  -3.03770969e+01	   3.37904208e+21	    2.38378971e+21	   7.07981117e+00	    3.17458806e+00	    4.66170017e+00
 160	       1.003595	     0.00000000	     0.48925241	     0.05792322	    -0.79525049	    -1.33074759	   1.17070502e+11	   1.57328760e+10	   0.00000000e+00	   1.00000000e+15	   9.99898662e+14	  -3.36213525e+04	  -2.79646526e+01	  -2.41244426e+00	   0.00000000e+00	   0.00000000e+00	  -3.03770969e+01	   3.38562973e+21	    2.42784252e+21	   7.06079229e+00	    3.18811597e+00	    4.64817226e+00
 161	       1.003986	     0.00000000	     0.48793789	     0.05676041	    -0.79710023	    -1.33206211	   1.17758251e+11	   1.60613724e+10	   0.00000000e+00	   1.00000000e+15	   9.99898303e+14	  -3.36142783e+04	  -2.79705422e+01	  -2.40655473e+00	   0.00000000e+00	   0.00000000e+00	  -3.03770969e+01	   3.39298574e+21	    2.47432447e+21	   7.03956116e+00	    3.20346992e+00	    4.63281831e+00
 162	       1.004422	     0.00000000	     0.48647213	     0.05547143	    -0.79911536	    -1.33352787	   1.18564769e+11	   1.64056935e+10	   0.00000000e+00	   1.00000000e+15	   9.99897841e+14	  -3.36063885e+04	  -2.79768304e+01	  -2.40026649e+00	   0.00000000e+00	   0.00000000e+00	  -3.03770969e+01	   3.40121135e+21	    2.52316548e+21	   7.01582773e+00	    3.22092711e+00	    4.61536112e+00
 163	       1.004909	     0.00000000	     0.48483677	     0.05404323	    -0.80131060	    -1.33516323	   1.19516902e+11	   1.67641942e+10	   0.00000000e+00	   1.00000000e+15	   9.99897247e+14	  -3.35975835e+04	  -2.79835245e+01	  -2.39357242e+00	   0.00000000e+00	   0.00000000e+00	  -3.03770969e+01	   3.41041783e+21	    2.57422351e+21	   6.98927359e+00	    3.24079854e+00	    4.59548969e+00
 164	       1.005452	     0.00000000	     0.48301205	     0.05246263	    -0.80370111	    -1.33698795	   1.20648741e+11	   1.71344349e+10	   0.00000000e+00	   1.00000000e+15	   9.99896486e+14	  -3.35877563e+04	  -2.79906254e+01	  -2.38647152e+00	   0.00000000e+00	   0.00000000e+00	  -3.03770969e+01	   3.42072672e+21	    2.62728035e+21	   6.95955157e+00	    3.26343006e+00	    4.57285818e+00
 165	       1.006058	     0.00000000	     0.48097691	     0.05071680	    -0.80630242	    -1.33902309	   1.22003967e+11	   1.75131261e+10	   0.00000000e+00	   1.00000000e+15	   9.99895509e+14	  -3.35767925e+04	  -2.79981279e+01	  -2.37896911e+00	   0.00000000e+00	   0.00000000e+00	  -3.03770970e+01	   3.43226977e+21	    2.68204295e+21	   6.92628598e+00	    3.28920240e+00	    4.54708583e+00
 166	       1.006734	     0.00000000	     0.47870920	     0.04879390	    -0.80913044	    -1.34129080	   1.23639064e+11	   1.78961236e+10	   0.00000000e+00	   1.00000000e+15	   9.99894257e+14	  -3.35645715e+04	  -2.80060205e+01	  -2.37107649e+00	   0.00000000e+00	   0.00000000e+00	  -3.03770970e+01	   3.44518874e+21	    2.73815215e+21	   6.88907349e+00	    3.31852994e+00	    4.51775829e+00
 167	       1.007486	     0.00000000	     0.47618583	     0.04668381	    -0.81220136	    -1.34381417	   1.25627783e+11	   1.82784880e+10	   0.00000000e+00	   1.00000000e+15	   9.99892651e+14	  -3.35509676e+04	  -2.80142870e+01	  -2.36280999e+00	   0.00000000e+00	   0.00000000e+00	  -3.03770970e+01	   3.45963483e+21	    2.79520021e+21	   6.84748499e+00	    3.35185793e+00	    4.48443031e+00
 168	       1.008321	     0.00000000	     0.47338313	     0.04437925	    -0.81553162	    -1.34661687	   1.28067380e+11	   1.86546209e+10	   0.00000000e+00	   1.00000000e+15	   9.99890587e+14	  -3.35358513e+04	  -2.80229077e+01	  -2.35418931e+00	   0.00000000e+00	   0.00000000e+00	  -3.03770971e+01	   3.47576781e+21	    2.85275740e+21	   6.80106839e+00	    3.38965803e+00	    4.44663020e+00
 169	       1.009248	     0.00000000	     0.47027722	     0.04187701	    -0.81913784	    -1.34972278	   1.31087409e+11	   1.90184821e+10	   0.00000000e+00	   1.00000000e+15	   9.99887931e+14	  -3.35190918e+04	  -2.80318617e+01	  -2.34523543e+00	   0.00000000e+00	   0.00000000e+00	  -3.03770971e+01	   3.49375478e+21	    2.91040697e+21	   6.74935262e+00	    3.43242230e+00	    4.40386594e+00
 170	       1.010272	     0.00000000	     0.46684448	     0.03917955	    -0.82303675	    -1.35315552	   1.34862220e+11	   1.93638816e+10	   0.00000000e+00	   1.00000000e+15	   9.99884502e+14	  -3.35005589e+04	  -2.80411290e+01	  -2.33596815e+00	   0.00000000e+00	   0.00000000e+00	  -3.03770971e+01	   3.51376841e+21	    2.96778498e+21	   6.69185277e+00	    3.48065548e+00	    4.35563276e+00
 171	       1.011402	     0.00000000	     0.46306204	     0.03629674	    -0.82724494	    -1.35693796	   1.39628877e+11	   1.96848289e+10	   0.00000000e+00	   1.00000000e+15	   9.99880056e+14	  -3.34801263e+04	  -2.80506934e+01	  -2.32640380e+00	   0.00000000e+00	   0.00000000e+00	  -3.03770972e+01	   3.53598491e+21	    3.02461935e+21	   6.62807664e+00	    3.53486622e+00	    4.30142201e+00
 172	       1.012643	     0.00000000	     0.45890848	     0.03324783	    -0.83177869	    -1.36109152	   1.45713026e+11	   1.99759069e+10	   0.00000000e+00	   1.00000000e+15	   9.99874263e+14	  -3.34576746e+04	  -2.80605439e+01	  -2.31655333e+00	   0.00000000e+00	   0.00000000e+00	  -3.03770972e+01	   3.56058131e+21	    3.08075885e+21	   6.55753255e+00	    3.59555731e+00	    4.24073092e+00
 173	       1.014001	     0.00000000	     0.45436440	     0.03006337	    -0.83665350	    -1.36563560	   1.53566528e+11	   2.02326322e+10	   0.00000000e+00	   1.00000000e+15	   9.99866666e+14	  -3.34330949e+04	  -2.80706761e+01	  -2.30642119e+00	   0.00000000e+00	   0.00000000e+00	  -3.03770973e+01	   3.58773246e+21	    3.13617992e+21	   6.47973860e+00	    3.66321526e+00	    4.17307297e+00
 174	       1.015483	     0.00000000	     0.44941321	     0.02678662	    -0.84188368	    -1.37058679	   1.63822580e+11	   2.04517550e+10	   0.00000000e+00	   1.00000000e+15	   9.99856629e+14	  -3.34062927e+04	  -2.80810927e+01	  -2.29600466e+00	   0.00000000e+00	   0.00000000e+00	  -3.03770973e+01	   3.61760737e+21	    3.19095712e+21	   6.39423318e+00	    3.73829909e+00	    4.09798915e+00
 175	       1.017091	     0.00000000	     0.44404185	     0.02347413	    -0.84748162	    -1.37595815	   1.77376923e+11	   2.06314578e+10	   0.00000000e+00	   1.00000000e+15	   9.99843255e+14	  -3.33771920e+04	  -2.80918046e+01	  -2.28529278e+00	   0.00000000e+00	   0.00000000e+00	  -3.03770974e+01	   3.65036524e+21	    3.24518495e+21	   6.30058678e+00	    3.82122752e+00	    4.01506072e+00
 176	       1.018830	     0.00000000	     0.43824149	     0.02019448	    -0.85345709	    -1.38175851	   1.95508087e+11	   2.07714197e+10	   0.00000000e+00	   1.00000000e+15	   9.99825263e+14	  -3.33457392e+04	  -2.81028342e+01	  -2.27426320e+00	   0.00000000e+00	   0.00000000e+00	  -3.03770974e+01	   3.68615097e+21	    3.29884784e+21	   6.19841477e+00	    3.91236300e+00	    3.92392523e+00
 177	       1.020700	     0.00000000	     0.43200828	     0.01702474	    -0.85981632	    -1.38799172	   2.20056123e+11	   2.08727288e+10	   0.00000000e+00	   1.00000000e+15	   9.99800817e+14	  -3.33119067e+04	  -2.81142230e+01	  -2.26287447e+00	   0.00000000e+00	   0.00000000e+00	  -3.03770975e+01	   3.72509039e+21	    3.35165474e+21	   6.08739108e+00	    4.01199049e+00	    3.82429774e+00
 178	       1.022702	     0.00000000	     0.42534392	     0.01404404	    -0.86656110	    -1.39465608	   2.53688906e+11	   2.09376384e+10	   0.00000000e+00	   1.00000000e+15	   9.99767249e+14	  -3.32756970e+04	  -2.81260456e+01	  -2.25105197e+00	   0.00000000e+00	   0.00000000e+00	  -3.03770975e+01	   3.76728519e+21	    3.40288407e+21	   5.96726237e+00	    4.12028912e+00	    3.71599911e+00
 179	       1.024833	     0.00000000	     0.41825626	     0.01132495	    -0.87368775	    -1.40174374	   3.00299216e+11	   2.09691839e+10	   0.00000000e+00	   1.00000000e+15	   9.99720670e+14	  -3.32371457e+04	  -2.81384303e+01	  -2.23866724e+00	   0.00000000e+00	   0.00000000e+00	  -3.03770976e+01	   3.81280777e+21	    3.45131038e+21	   5.83786234e+00	    4.23729732e+00	    3.59899092e+00
 180	       1.027090	     0.00000000	     0.41075965	     0.00892415	    -0.88118623	    -1.40924035	   3.65596117e+11	   2.09706931e+10	   0.00000000e+00	   1.00000000e+15	   9.99655375e+14	  -3.31963236e+04	  -2.81515831e+01	  -2.22551448e+00	   0.00000000e+00	   0.00000000e+00	  -3.03770976e+01	   3.86169606e+21	    3.49528008e+21	   5.69912566e+00	    4.36287506e+00	    3.47341317e+00
 181	       1.029467	     0.00000000	     0.40287516	     0.00687499	    -0.88903927	    -1.41712484	   4.57982626e+11	   2.09452478e+10	   0.00000000e+00	   1.00000000e+15	   9.99562963e+14	  -3.31533385e+04	  -2.81658065e+01	  -2.21129114e+00	   0.00000000e+00	   0.00000000e+00	  -3.03770976e+01	   3.91394862e+21	    3.53295041e+21	   5.55110111e+00	    4.49667112e+00	    3.33961711e+00
 182	       1.031955	     0.00000000	     0.39463067	     0.00518418	    -0.89722177	    -1.42536933	   5.89850379e+11	   2.08951767e+10	   0.00000000e+00	   1.00000000e+15	   9.99431045e+14	  -3.31083361e+04	  -2.81815067e+01	  -2.19559092e+00	   0.00000000e+00	   0.00000000e+00	  -3.03770977e+01	   3.96952004e+21	    3.56261873e+21	   5.39396318e+00	    4.63810417e+00	    3.19818406e+00
 183	       1.034545	     0.00000000	     0.38606068	     0.00383376	    -0.90570048	    -1.43393932	   7.79472011e+11	   2.08216697e+10	   0.00000000e+00	   1.00000000e+15	   9.99241350e+14	  -3.30614995e+04	  -2.81991831e+01	  -2.17791458e+00	   0.00000000e+00	   0.00000000e+00	  -3.03770977e+01	   4.02831714e+21	    3.58300862e+21	   5.22802158e+00	    4.78636387e+00	    3.04992437e+00
 184	       1.037226	     0.00000000	     0.37720592	     0.00278726	    -0.91443420	    -1.44279408	   1.05373253e+12	   2.07245872e+10	   0.00000000e+00	   1.00000000e+15	   9.98966992e+14	  -3.30130481e+04	  -2.82194002e+01	  -2.15769752e+00	   0.00000000e+00	   0.00000000e+00	  -3.03770977e+01	   4.09019595e+21	    3.59340011e+21	   5.05372792e+00	    4.94043180e+00	    2.89585644e+00
 185	       1.039982	     0.00000000	     0.36811278	     0.00199785	    -0.92337432	    -1.45188722	   1.45200667e+12	   2.06024965e+10	   0.00000000e+00	   1.00000000e+15	   9.98568596e+14	  -3.29632350e+04	  -2.82427497e+01	  -2.13434804e+00	   0.00000000e+00	   0.00000000e+00	  -3.03770977e+01	   4.15495990e+21	    3.59358042e+21	   4.87167909e+00	    5.09911666e+00	    2.73717157e+00
 186	       1.042800	     0.00000000	     0.35883247	     0.00141609	    -0.93246589	    -1.46116753	   2.03154696e+12	   2.04529111e+10	   0.00000000e+00	   1.00000000e+15	   9.97988906e+14	  -3.29123438e+04	  -2.82698098e+01	  -2.10728791e+00	   0.00000000e+00	   0.00000000e+00	  -3.03770977e+01	   4.22235938e+21	    3.58367947e+21	   4.68261647e+00	    5.26109587e+00	    2.57519236e+00
 187	       1.045662	     0.00000000	     0.34942011	     0.00099559	    -0.94164900	    -1.47057989	   2.87477327e+12	   2.02726688e+10	   0.00000000e+00	   1.00000000e+15	   9.97145499e+14	  -3.28606848e+04	  -2.83011088e+01	  -2.07598890e+00	   0.00000000e+00	   0.00000000e+00	  -3.03770977e+01	   4.29209291e+21	    3.56398549e+21	   4.48742084e+00	    5.42495761e+00	    2.41133062e+00
 188	       1.048551	     0.00000000	     0.33993356	     0.00069637	    -0.95086030	    -1.48006644	   4.09880976e+12	   2.00583700e+10	   0.00000000e+00	   1.00000000e+15	   9.95921249e+14	  -3.28085904e+04	  -2.83370952e+01	  -2.04000253e+00	   0.00000000e+00	   0.00000000e+00	  -3.03770977e+01	   4.36381001e+21	    3.53481005e+21	   4.28710239e+00	    5.58924084e+00	    2.24704739e+00
 189	       1.051449	     0.00000000	     0.33043224	     0.00048597	    -0.96003474	    -1.48956776	   5.86744765e+12	   1.98068066e+10	   0.00000000e+00	   1.00000000e+15	   9.94152359e+14	  -3.27564103e+04	  -2.83781146e+01	  -1.99898312e+00	   0.00000000e+00	   0.00000000e+00	  -3.03770977e+01	   4.43711591e+21	    3.49642622e+21	   4.08278598e+00	    5.75247332e+00	    2.08381491e+00
 190	       1.054338	     0.00000000	     0.32097580	     0.00033929	    -0.96910722	    -1.49902420	   8.40536337e+12	   1.95153378e+10	   0.00000000e+00	   1.00000000e+15	   9.91614152e+14	  -3.27045067e+04	  -2.84243923e+01	  -1.95270536e+00	   0.00000000e+00	   0.00000000e+00	  -3.03770977e+01	   4.51157810e+21	    3.44906905e+21	   3.87569164e+00	    5.91320881e+00	    1.92307942e+00
 191	       1.057200	     0.00000000	     0.31162287	     0.00023759	    -0.97801418	    -1.50837713	   1.20138461e+13	   1.91821889e+10	   0.00000000e+00	   1.00000000e+15	   9.88005336e+14	  -3.26532495e+04	  -2.84760202e+01	  -1.90107749e+00	   0.00000000e+00	   0.00000000e+00	  -3.03770977e+01	   4.58673446e+21	    3.39297361e+21	   3.66711088e+00	    6.07006410e+00	    1.76622413e+00
 192	       1.060018	     0.00000000	     0.30242983	     0.00016724	    -0.98669516	    -1.51757017	   1.70864818e+13	   1.88066654e+10	   0.00000000e+00	   1.00000000e+15	   9.82932325e+14	  -3.26030113e+04	  -2.85329473e+01	  -1.84415034e+00	   0.00000000e+00	   0.00000000e+00	  -3.03770977e+01	   4.66210292e+21	    3.32842667e+21	   3.45837950e+00	    6.22175529e+00	    1.61453294e+00
 193	       1.062774	     0.00000000	     0.29344959	     0.00011858	    -0.99509412	    -1.52655041	   2.41222833e+13	   1.83892864e+10	   0.00000000e+00	   1.00000000e+15	   9.75896106e+14	  -3.25541634e+04	  -2.85949759e+01	  -1.78212182e+00	   0.00000000e+00	   0.00000000e+00	  -3.03770977e+01	   4.73719214e+21	    3.25581541e+21	   3.25084786e+00	    6.36713200e+00	    1.46915623e+00
 194	       1.065455	     0.00000000	     0.28473066	     0.00008484	    -1.00316062	    -1.53526934	   3.37328346e+13	   1.79318361e+10	   0.00000000e+00	   1.00000000e+15	   9.66285097e+14	  -3.25070705e+04	  -2.86617618e+01	  -1.71533589e+00	   0.00000000e+00	   0.00000000e+00	  -3.03770977e+01	   4.81151295e+21	    3.17566349e+21	   3.04584989e+00	    6.50520728e+00	    1.33108096e+00
 195	       1.068045	     0.00000000	     0.27631622	     0.00006134	    -1.01085080	    -1.54368378	   4.66394333e+13	   1.74373425e+10	   0.00000000e+00	   1.00000000e+15	   9.53378004e+14	  -3.24620854e+04	  -2.87328223e+01	  -1.64427537e+00	   0.00000000e+00	   0.00000000e+00	  -3.03770977e+01	   4.88458983e+21	    3.08865059e+21	   2.84467215e+00	    6.63518121e+00	    1.20110702e+00
 196	       1.070533	     0.00000000	     0.26824349	     0.00004487	    -1.01812815	    -1.55175651	   6.36563347e+13	   1.69099846e+10	   0.00000000e+00	   1.00000000e+15	   9.36360575e+14	  -3.24195427e+04	  -2.88075496e+01	  -1.56954805e+00	   0.00000000e+00	   0.00000000e+00	  -3.03770977e+01	   4.95597215e+21	    2.99561470e+21	   2.64852429e+00	    6.75645636e+00	    1.07983188e+00
 197	       1.072910	     0.00000000	     0.26054329	     0.00003324	    -1.02496395	    -1.55945671	   8.56573157e+13	   1.63549381e+10	   0.00000000e+00	   1.00000000e+15	   9.14359039e+14	  -3.23797504e+04	  -2.88852312e+01	  -1.49186652e+00	   0.00000000e+00	   0.00000000e+00	  -3.03770977e+01	   5.02524440e+21	    2.89753865e+21	   2.45851238e+00	    6.86864401e+00	    9.67644220e-01
 198	       1.075167	     0.00000000	     0.25323978	     0.00002495	    -1.03133758	    -1.56676022	   1.13525014e+14	   1.57781682e+10	   0.00000000e+00	   1.00000000e+15	   8.86490764e+14	  -3.23429817e+04	  -2.89650752e+01	  -1.41202245e+00	   0.00000000e+00	   0.00000000e+00	  -3.03770977e+01	   5.09203518e+21	    2.79552352e+21	   2.27561616e+00	    6.97156097e+00	    8.64727268e-01
 199	       1.077298	     0.00000000	     0.24635044	     0.00001898	    -1.03723648	    -1.57364956	   1.48085607e+14	   1.51861845e+10	   0.00000000e+00	   1.00000000e+15	   8.51929580e+14	  -3.23094639e+04	  -2.90462406e+01	  -1.33085702e+00	   0.00000000e+00	   0.00000000e+00	  -3.03770977e+01	   5.15602433e+21	    2.69075225e+21	   2.10067117e+00	    7.06521737e+00	    7.71070859e-01
 200	       1.079300	     0.00000000	     0.23988621	     0.00001463	    -1.04265592	    -1.58011379	   1.90034784e+14	   1.45857747e+10	   0.00000000e+00	   1.00000000e+15	   8.09979802e+14	  -3.22793688e+04	  -2.91278685e+01	  -1.24922916e+00	   0.00000000e+00	   0.00000000e+00	  -3.03770977e+01	   5.21694813e+21	    2.58444724e+21	   1.93435653e+00	    7.14979708e+00	    6.86491158e-01
 201	       1.081170	     0.00000000	     0.23385182	     0.00001144	    -1.04759857	    -1.58614818	   2.39863834e+14	   1.39837342e+10	   0.00000000e+00	   1.00000000e+15	   7.60150149e+14	  -3.22528032e+04	  -2.92091137e+01	  -1.16798396e+00	   0.00000000e+00	   0.00000000e+00	  -3.03770977e+01	   5.27460223e+21	    2.47782575e+21	   1.77718844e+00	    7.22563217e+00	    6.10656059e-01
 202	       1.082909	     0.00000000	     0.22824630	     0.00000906	    -1.05207382	    -1.59175370	   2.97796061e+14	   1.33866106e+10	   0.00000000e+00	   1.00000000e+15	   7.02217326e+14	  -3.22298015e+04	  -2.92891745e+01	  -1.08792318e+00	   0.00000000e+00	   0.00000000e+00	  -3.03770977e+01	   5.32884252e+21	    2.37205678e+21	   1.62951954e+00	    7.29317408e+00	    5.43114157e-01
 203	       1.084517	     0.00000000	     0.22306349	     0.00000726	    -1.05609702	    -1.59693651	   3.63743206e+14	   1.28004779e+10	   0.00000000e+00	   1.00000000e+15	   6.36269595e+14	  -3.22103231e+04	  -2.93673179e+01	  -1.00977971e+00	   0.00000000e+00	   0.00000000e+00	  -3.03770977e+01	   5.37958382e+21	    2.26822257e+21	   1.49154356e+00	    7.35296317e+00	    4.83325067e-01
 204	       1.085999	     0.00000000	     0.21829274	     0.00000590	    -1.05968857	    -1.60170726	   4.37288991e+14	   1.22307535e+10	   0.00000000e+00	   1.00000000e+15	   5.62723240e+14	  -3.21942531e+04	  -2.94429004e+01	  -9.34197299e-01	   0.00000000e+00	   0.00000000e+00	  -3.03770977e+01	   5.42679682e+21	    2.16728704e+21	   1.36330477e+00	    7.40559914e+00	    4.30689091e-01
 205	       1.087357	     0.00000000	     0.21391959	     0.00000485	    -1.06287294	    -1.60608041	   5.17702783e+14	   1.16820642e+10	   0.00000000e+00	   1.00000000e+15	   4.82308900e+14	  -3.21814082e+04	  -2.95153813e+01	  -8.61716392e-01	   0.00000000e+00	   0.00000000e+00	  -3.03770977e+01	   5.47050349e+21	    2.07007280e+21	   1.24471120e+00	    7.45171365e+00	    3.84574582e-01
 206	       1.088598	     0.00000000	     0.20992647	     0.00000403	    -1.06567769	    -1.61007353	   6.03981748e+14	   1.11581660e+10	   0.00000000e+00	   1.00000000e+15	   3.96029410e+14	  -3.21715469e+04	  -2.95843314e+01	  -7.92766256e-01	   0.00000000e+00	   0.00000000e+00	  -3.03770977e+01	   5.51077129e+21	    1.97724727e+21	   1.13555079e+00	    7.49194642e+00	    3.44341813e-01
 207	       1.089728	     0.00000000	     0.20629344	     0.00000338	    -1.06813243	    -1.61370656	   6.94915685e+14	   1.06619145e+10	   0.00000000e+00	   1.00000000e+15	   3.05094977e+14	  -3.21643831e+04	  -2.96494345e+01	  -7.27663142e-01	   0.00000000e+00	   0.00000000e+00	  -3.03770977e+01	   5.54770665e+21	    1.88931774e+21	   1.03550943e+00	    7.52692560e+00	    3.09362637e-01
 208	       1.090752	     0.00000000	     0.20299881	     0.00000287	    -1.07026796	    -1.61700119	   7.89165858e+14	   1.01952809e+10	   0.00000000e+00	   1.00000000e+15	   2.10844337e+14	  -3.21596017e+04	  -2.97104839e+01	  -6.66613752e-01	   0.00000000e+00	   0.00000000e+00	  -3.03770977e+01	   5.58144803e+21	    1.80663443e+21	   9.44189765e-01	    7.55725253e+00	    2.79035706e-01
 209	       1.091679	     0.00000000	     0.20001979	     0.00000246	    -1.07211533	    -1.61998021	   8.85348112e+14	   9.75940658e+09	   0.00000000e+00	   1.00000000e+15	   1.14661647e+14	  -3.21568737e+04	  -2.97673746e+01	  -6.09723017e-01	   0.00000000e+00	   0.00000000e+00	  -3.03770977e+01	   5.61215892e+21	    1.72940017e+21	   8.61130129e-01	    7.58349087e+00	    2.52797358e-01
 210	       1.092514	     0.00000000	     0.19733301	     0.00000212	    -1.07370512	    -1.62266699	   9.82111165e+14	   9.35468488e+09	   0.00000000e+00	   1.00000000e+15	   1.78981895e+13	  -3.21558717e+04	  -2.98200926e+01	  -5.57005053e-01	   0.00000000e+00	   0.00000000e+00	  -3.03770977e+01	   5.64002109e+21	    1.65768514e+21	   7.85822620e-01	    7.60615963e+00	    2.30128599e-01
 211	       1.093266	     0.00000000	     0.19491507	     0.00000185	    -1.07506683	    -1.62508493	   1.07820298e+15	   8.98086252e+09	   0.00000000e+00	   1.00000000e+15	  -7.81940017e+13	  -3.21562819e+04	  -2.98687015e+01	  -5.08396118e-01	   0.00000000e+00	   0.00000000e+00	  -3.03770977e+01	   5.66522827e+21	    1.59144476e+21	   7.17729872e-01	    7.62572950e+00	    2.10558736e-01
 212	       1.093942	     0.00000000	     0.19274286	     0.00000163	    -1.07622833	    -1.62725714	   1.17252079e+15	   8.63714985e+09	   0.00000000e+00	   1.00000000e+15	  -1.72512154e+14	  -3.21578140e+04	  -2.99133291e+01	  -4.63768521e-01	   0.00000000e+00	   0.00000000e+00	  -3.03770977e+01	   5.68798053e+21	    1.53053932e+21	   6.56300033e-01	    7.64262190e+00	    1.93666333e-01
 213	       1.094548	     0.00000000	     0.19079400	     0.00000144	    -1.07721553	    -1.62920600	   1.26414307e+15	   8.32233279e+09	   0.00000000e+00	   1.00000000e+15	  -2.64134750e+14	  -3.21602079e+04	  -2.99541531e+01	  -4.22944558e-01	   0.00000000e+00	   0.00000000e+00	  -3.03770977e+01	   5.70847936e+21	    1.47475384e+21	   6.00979711e-01	    7.65721010e+00	    1.79078138e-01
 214	       1.095091	     0.00000000	     0.18904702	     0.00000129	    -1.07805211	    -1.63095298	   1.35234422e+15	   8.03488023e+09	   0.00000000e+00	   1.00000000e+15	  -3.52336187e+14	  -3.21632373e+04	  -2.99913879e+01	  -3.85709742e-01	   0.00000000e+00	   0.00000000e+00	  -3.03770977e+01	   5.72692351e+21	    1.42381712e+21	   5.51224769e-01	    7.66982165e+00	    1.66466581e-01
 215	       1.095578	     0.00000000	     0.18748160	     0.00000115	    -1.07875945	    -1.63251840	   1.43659429e+15	   7.77304206e+09	   0.00000000e+00	   1.00000000e+15	  -4.36586516e+14	  -3.21667108e+04	  -3.00252728e+01	  -3.51824844e-01	   0.00000000e+00	   0.00000000e+00	  -3.03770977e+01	   5.74350576e+21	    1.37741912e+21	   5.06508967e-01	    7.68074186e+00	    1.55546369e-01
 216	       1.096014	     0.00000000	     0.18607872	     0.00000104	    -1.07935654	    -1.63392128	   1.51654712e+15	   7.53493531e+09	   0.00000000e+00	   1.00000000e+15	  -5.16539584e+14	  -3.21704712e+04	  -3.00560613e+01	  -3.21036394e-01	   0.00000000e+00	   0.00000000e+00	  -3.03770977e+01	   5.75841028e+21	    1.33522624e+21	   4.66330570e-01	    7.69021765e+00	    1.46070578e-01
 217	       1.096405	     0.00000000	     0.18482072	     0.00000095	    -1.07986011	    -1.63517928	   1.59202056e+15	   7.31861674e+09	   0.00000000e+00	   1.00000000e+15	  -5.92013237e+14	  -3.21743927e+04	  -3.00840121e+01	  -2.93085509e-01	   0.00000000e+00	   0.00000000e+00	  -3.03770977e+01	   5.77181084e+21	    1.29689417e+21	   4.30217068e-01	    7.69846165e+00	    1.37826583e-01
 218	       1.096756	     0.00000000	     0.18369134	     0.00000087	    -1.08028468	    -1.63630866	   1.66297209e+15	   7.12214187e+09	   0.00000000e+00	   1.00000000e+15	  -6.62964966e+14	  -3.21783778e+04	  -3.01093826e+01	  -2.67715021e-01	   0.00000000e+00	   0.00000000e+00	  -3.03770976e+01	   5.78386959e+21	    1.26207837e+21	   3.97728258e-01	    7.70565620e+00	    1.30632029e-01
 219	       1.097071	     0.00000000	     0.18267572	     0.00000080	    -1.08064278	    -1.63732428	   1.72947283e+15	   6.94361076e+09	   0.00000000e+00	   1.00000000e+15	  -7.29465890e+14	  -3.21823534e+04	  -3.01324227e+01	  -2.44674996e-01	   0.00000000e+00	   0.00000000e+00	  -3.03770977e+01	   5.79473635e+21	    1.23044220e+21	   3.68457894e-01	    7.71195722e+00	    1.24331013e-01
 220	       1.097356	     0.00000000	     0.18176040	     0.00000074	    -1.08094511	    -1.63823960	   1.79168205e+15	   6.78120203e+09	   0.00000000e+00	   1.00000000e+15	  -7.91675273e+14	  -3.21862671e+04	  -3.01533709e+01	  -2.23726781e-01	   0.00000000e+00	   0.00000000e+00	  -3.03770977e+01	   5.80454837e+21	    1.20166292e+21	   3.42034169e-01	    7.71749767e+00	    1.18790561e-01
 221	       1.097613	     0.00000000	     0.18093322	     0.00000068	    -1.08120074	    -1.63906678	   1.84982371e+15	   6.63319636e+09	   0.00000000e+00	   1.00000000e+15	  -8.49817078e+14	  -3.21900834e+04	  -3.01724519e+01	  -2.04645777e-01	   0.00000000e+00	   0.00000000e+00	  -3.03770977e+01	   5.81343050e+21	    1.17543587e+21	   3.18119266e-01	    7.72239079e+00	    1.13897448e-01
 222	       1.097846	     0.00000000	     0.18018327	     0.00000064	    -1.08141732	    -1.63981673	   1.90416597e+15	   6.49799124e+09	   0.00000000e+00	   1.00000000e+15	  -9.04159468e+14	  -3.21937800e+04	  -3.01898745e+01	  -1.87223133e-01	   0.00000000e+00	   0.00000000e+00	  -3.03770977e+01	   5.82149552e+21	    1.15147709e+21	   2.96408175e-01	    7.72673287e+00	    1.09555364e-01
 223	       1.098058	     0.00000000	     0.17950081	     0.00000060	    -1.08160123	    -1.64049919	   1.95500404e+15	   6.37410858e+09	   0.00000000e+00	   1.00000000e+15	  -9.54997663e+14	  -3.21973452e+04	  -3.02058311e+01	  -1.71266562e-01	   0.00000000e+00	   0.00000000e+00	  -3.03770977e+01	   5.82884481e+21	    1.12952468e+21	   2.76626996e-01	    7.73060579e+00	    1.05682438e-01
 224	       1.098251	     0.00000000	     0.17887717	     0.00000056	    -1.08175782	    -1.64112283	   2.00264645e+15	   6.26019667e+09	   0.00000000e+00	   1.00000000e+15	  -1.00264019e+15	  -3.22007754e+04	  -3.02204972e+01	  -1.56600469e-01	   0.00000000e+00	   0.00000000e+00	  -3.03770976e+01	   5.83556902e+21	    1.10933909e+21	   2.58530872e-01	    7.73407916e+00	    1.02209074e-01
 225	       1.098429	     0.00000000	     0.17830466	     0.00000053	    -1.08189153	    -1.64169534	   2.04740449e+15	   6.15502780e+09	   0.00000000e+00	   1.00000000e+15	  -1.04739833e+15	  -3.22040726e+04	  -3.02340321e+01	  -1.43065551e-01	   0.00000000e+00	   0.00000000e+00	  -3.03770977e+01	   5.84174895e+21	    1.09070279e+21	   2.41901698e-01	    7.73721215e+00	    9.90760878e-02
 226	       1.098593	     0.00000000	     0.17777647	     0.00000050	    -1.08200601	    -1.64222353	   2.08958450e+15	   6.05749277e+09	   0.00000000e+00	   1.00000000e+15	  -1.08957844e+15	  -3.22072433e+04	  -3.02465796e+01	  -1.30518016e-01	   0.00000000e+00	   0.00000000e+00	  -3.03770976e+01	   5.84745642e+21	    1.07341923e+21	   2.26545721e-01	    7.74005513e+00	    9.62331050e-02
 227	       1.098745	     0.00000000	     0.17728658	     0.00000047	    -1.08210430	    -1.64271342	   2.12948264e+15	   5.96659324e+09	   0.00000000e+00	   1.00000000e+15	  -1.12947667e+15	  -3.22102968e+04	  -3.02582691e+01	  -1.18828541e-01	   0.00000000e+00	   0.00000000e+00	  -3.03770976e+01	   5.85275513e+21	    1.05731149e+21	   2.12291103e-01	    7.74265104e+00	    9.36371904e-02
 228	       1.098887	     0.00000000	     0.17682965	     0.00000044	    -1.08218889	    -1.64317035	   2.16738171e+15	   5.88143256e+09	   0.00000000e+00	   1.00000000e+15	  -1.16737583e+15	  -3.22132443e+04	  -3.02692166e+01	  -1.07881054e-01	   0.00000000e+00	   0.00000000e+00	  -3.03770977e+01	   5.85770158e+21	    1.04222069e+21	   1.98985525e-01	    7.74503656e+00	    9.12516738e-02
 229	       1.099020	     0.00000000	     0.17640099	     0.00000042	    -1.08226182	    -1.64359901	   2.20354959e+15	   5.80120583e+09	   0.00000000e+00	   1.00000000e+15	  -1.20354379e+15	  -3.22160984e+04	  -3.02795262e+01	  -9.75714116e-02	   0.00000000e+00	   0.00000000e+00	  -3.03770977e+01	   5.86234592e+21	    1.02800420e+21	   1.86493854e-01	    7.74724308e+00	    8.90451496e-02
 230	       1.099146	     0.00000000	     0.17599642	     0.00000040	    -1.08232478	    -1.64400358	   2.23823905e+15	   5.72518944e+09	   0.00000000e+00	   1.00000000e+15	  -1.23823332e+15	  -3.22188724e+04	  -3.02892916e+01	  -8.78060338e-02	   0.00000000e+00	   0.00000000e+00	  -3.03770977e+01	   5.86673273e+21	    1.01453379e+21	   1.74695915e-01	    7.74929761e+00	    8.69906199e-02
 231	       1.099265	     0.00000000	     0.17561220	     0.00000038	    -1.08237911	    -1.64438780	   2.27168858e+15	   5.65273045e+09	   0.00000000e+00	   1.00000000e+15	  -1.27168293e+15	  -3.22215801e+04	  -3.02985971e+01	  -7.85005143e-02	   0.00000000e+00	   0.00000000e+00	  -3.03770977e+01	   5.87090186e+21	    1.00169377e+21	   1.63484367e-01	    7.75122347e+00	    8.50647607e-02
 232	       1.099379	     0.00000000	     0.17524499	     0.00000036	    -1.08242593	    -1.64475501	   2.30412415e+15	   5.58323594e+09	   0.00000000e+00	   1.00000000e+15	  -1.30411857e+15	  -3.22242357e+04	  -3.03075194e+01	  -6.95782321e-02	   0.00000000e+00	   0.00000000e+00	  -3.03770977e+01	   5.87488917e+21	    9.89379053e+20	   1.52762685e-01	    7.75304094e+00	    8.32472885e-02
 233	       1.099488	     0.00000000	     0.17489176	     0.00000034	    -1.08246613	    -1.64510824	   2.33576162e+15	   5.51616234e+09	   0.00000000e+00	   1.00000000e+15	  -1.33575610e+15	  -3.22268534e+04	  -3.03161287e+01	  -6.09689639e-02	   0.00000000e+00	   0.00000000e+00	  -3.03770976e+01	   5.87872719e+21	    9.77493331e+20	   1.42443228e-01	    7.75476782e+00	    8.15204109e-02
 234	       1.099595	     0.00000000	     0.17454974	     0.00000033	    -1.08250040	    -1.64545026	   2.36680986e+15	   5.45100468e+09	   0.00000000e+00	   1.00000000e+15	  -1.36680441e+15	  -3.22294481e+04	  -3.03244902e+01	  -5.26074880e-02	   0.00000000e+00	   0.00000000e+00	  -3.03770976e+01	   5.88244590e+21	    9.65947120e+20	   1.32445360e-01	    7.75641989e+00	    7.98683428e-02
 235	       1.099698	     0.00000000	     0.17421631	     0.00000031	    -1.08252928	    -1.64578369	   2.39747458e+15	   5.38728561e+09	   0.00000000e+00	   1.00000000e+15	  -1.39746919e+15	  -3.22320352e+04	  -3.03326655e+01	  -4.44321552e-02	   0.00000000e+00	   0.00000000e+00	  -3.03770977e+01	   5.88607333e+21	    9.54655831e+20	   1.22693608e-01	    7.75801136e+00	    7.82768729e-02
 236	       1.099800	     0.00000000	     0.17388901	     0.00000029	    -1.08255318	    -1.64611099	   2.42796286e+15	   5.32454383e+09	   0.00000000e+00	   1.00000000e+15	  -1.42795753e+15	  -3.22346307e+04	  -3.03407143e+01	  -3.63833875e-02	   0.00000000e+00	   0.00000000e+00	  -3.03770977e+01	   5.88963633e+21	    9.43537717e+20	   1.13115770e-01	    7.75955527e+00	    7.67329667e-02
 237	       1.099900	     0.00000000	     0.17356539	     0.00000028	    -1.08257235	    -1.64643461	   2.45848876e+15	   5.26232153e+09	   0.00000000e+00	   1.00000000e+15	  -1.45848349e+15	  -3.22372522e+04	  -3.03486956e+01	  -2.84020476e-02	   0.00000000e+00	   0.00000000e+00	  -3.03770976e+01	   5.89316127e+21	    9.32511656e+20	   1.03640929e-01	    7.76106384e+00	    7.52243887e-02
 238	       1.100000	     0.00000000	     0.17324300	     0.00000026	    -1.08258692	    -1.64675700	   2.48928014e+15	   5.20015029e+09	   0.00000000e+00	   1.00000000e+15	  -1.48927494e+15	  -3.22398911e+04	  -3.03526768e+01	  -2.44208165e-02	   0.00000000e+00	   0.00000000e+00	  -3.03770977e+01	   5.89667485e+21	    9.21494639e+20	   9.41972703e-02	    7.76254890e+00	    7.37393297e-02
 239	       1.100000	     0.00000000	     0.07324300	     0.00000007	    -2.62015131	    -3.32675700	   2.36544653e+17	   1.27581816e+07	   0.00000000e+00	   5.00000000e+17	   2.63455347e+17	  -3.22379166e+04	  -3.03567106e+01	  -2.03876224e-02	   0.00000000e+00	   0.00000000e+00	  -3.03770982e+01	   6.60088156e+19	    2.26082595e+18	   9.41972703e-02	    7.76254890e+00	    7.37393297e-02
 240	       1.100100	     0.00000000	     0.07292298	     0.00000007	    -2.62473848	    -3.32707702	   2.39485546e+17	   1.50432199e+07	   0.00000000e+00	   5.00000000e+17	   2.60514454e+17	  -3.17665543e+04	  -3.03567607e+01	  -2.03367813e-02	   0.00000000e+00	   0.00000000e+00	  -3.03770975e+01	   6.60261217e+19	    2.66574838e+18	   9.40915103e-02	    7.76255285e+00	    7.37353835e-02
 241	       1.100200	     0.00000000	     0.07260657	     0.00000007	    -2.62867340	    -3.32739343	   2.42429201e+17	   1.72988215e+07	   0.00000000e+00	   5.00000000e+17	   2.57570799e+17	  -3.12962037e+04	  -3.03568624e+01	  -2.02350548e-02	   0.00000000e+00	   0.00000000e+00	  -3.03770974e+01	   6.60434937e+19	    3.06545444e+18	   9.39853498e-02	    7.76255746e+00	    7.37307766e-02
 242	       1.100302	     0.00000000	     0.07229165	     0.00000007	    -2.63214492	    -3.32770835	   2.45394946e+17	   1.95409961e+07	   0.00000000e+00	   5.00000000e+17	   2.54605054e+17	  -3.08263991e+04	  -3.03569650e+01	  -2.01328992e-02	   0.00000000e+00	   0.00000000e+00	  -3.03770979e+01	   6.60610509e+19	    3.46278117e+18	   9.38780608e-02	    7.76256276e+00	    7.37254747e-02
 243	       1.100405	     0.00000000	     0.07197624	     0.00000006	    -2.63527533	    -3.32802376	   2.48401581e+17	   2.17845731e+07	   0.00000000e+00	   5.00000000e+17	   2.51598419e+17	  -3.03542031e+04	  -3.03570681e+01	  -2.00296417e-02	   0.00000000e+00	   0.00000000e+00	  -3.03770977e+01	   6.60789110e+19	    3.86035641e+18	   9.37689240e-02	    7.76256881e+00	    7.37194264e-02
 244	       1.100510	     0.00000000	     0.07165848	     0.00000006	    -2.63814865	    -3.32834152	   2.51467900e+17	   2.40436877e+07	   0.00000000e+00	   5.00000000e+17	   2.48532100e+17	  -2.98767797e+04	  -3.03571731e+01	  -1.99246164e-02	   0.00000000e+00	   0.00000000e+00	  -3.03770977e+01	   6.60971935e+19	    4.26068502e+18	   9.36572087e-02	    7.76257567e+00	    7.37125625e-02
 245	       1.100619	     0.00000000	     0.07133655	     0.00000006	    -2.64082539	    -3.32866345	   2.54613137e+17	   2.63321740e+07	   0.00000000e+00	   5.00000000e+17	   2.45386863e+17	  -2.93913245e+04	  -3.03572807e+01	  -1.98171465e-02	   0.00000000e+00	   0.00000000e+00	  -3.03770979e+01	   6.61160233e+19	    4.66621845e+18	   9.35421531e-02	    7.76258344e+00	    7.37047940e-02
 246	       1.100732	     0.00000000	     0.07100862	     0.00000006	    -2.64335084	    -3.32899138	   2.57857358e+17	   2.86638886e+07	   0.00000000e+00	   5.00000000e+17	   2.42142642e+17	  -2.88950075e+04	  -3.03573907e+01	  -1.97065295e-02	   0.00000000e+00	   0.00000000e+00	  -3.03770972e+01	   6.61355330e+19	    5.07941219e+18	   9.34229470e-02	    7.76259222e+00	    7.36960097e-02
 247	       1.100849	     0.00000000	     0.07067287	     0.00000006	    -2.64576006	    -3.32932713	   2.61221815e+17	   3.10529834e+07	   0.00000000e+00	   5.00000000e+17	   2.38778185e+17	  -2.83849273e+04	  -3.03575054e+01	  -1.95920231e-02	   0.00000000e+00	   0.00000000e+00	  -3.03770974e+01	   6.61558659e+19	    5.50277406e+18	   9.32987142e-02	    7.76260216e+00	    7.36860722e-02
 248	       1.100972	     0.00000000	     0.07032742	     0.00000006	    -2.64808097	    -3.32967258	   2.64729258e+17	   3.35141397e+07	   0.00000000e+00	   5.00000000e+17	   2.35270742e+17	  -2.78580743e+04	  -3.03576249e+01	  -1.94728324e-02	   0.00000000e+00	   0.00000000e+00	  -3.03770978e+01	   6.61771793e+19	    5.93890564e+18	   9.31684953e-02	    7.76261342e+00	    7.36748133e-02
 249	       1.101101	     0.00000000	     0.06997035	     0.00000006	    -2.65033634	    -3.33002965	   2.68404212e+17	   3.60627679e+07	   0.00000000e+00	   5.00000000e+17	   2.31595788e+17	  -2.73113046e+04	  -3.03577491e+01	  -1.93480975e-02	   0.00000000e+00	   0.00000000e+00	  -3.03770972e+01	   6.61996469e+19	    6.39053777e+18	   9.30312293e-02	    7.76262620e+00	    7.36620284e-02
 250	       1.101238	     0.00000000	     0.06959967	     0.00000006	    -2.65254517	    -3.33040033	   2.72273206e+17	   3.87151805e+07	   0.00000000e+00	   5.00000000e+17	   2.27726794e+17	  -2.67413244e+04	  -3.03578811e+01	  -1.92168824e-02	   0.00000000e+00	   0.00000000e+00	  -3.03770979e+01	   6.62234621e+19	    6.86056113e+18	   9.28857352e-02	    7.76264076e+00	    7.36474694e-02
 251	       1.101384	     0.00000000	     0.06921334	     0.00000006	    -2.65472352	    -3.33078666	   2.76364942e+17	   4.14887370e+07	   0.00000000e+00	   5.00000000e+17	   2.23635058e+17	  -2.61446862e+04	  -3.03580197e+01	  -1.90781643e-02	   0.00000000e+00	   0.00000000e+00	  -3.03770978e+01	   6.62488413e+19	    7.35205190e+18	   9.27306927e-02	    7.76265740e+00	    7.36308353e-02
 252	       1.101541	     0.00000000	     0.06880927	     0.00000006	    -2.65688521	    -3.33119073	   2.80710377e+17	   4.44019617e+07	   0.00000000e+00	   5.00000000e+17	   2.19289623e+17	  -2.55178019e+04	  -3.03581667e+01	  -1.89308235e-02	   0.00000000e+00	   0.00000000e+00	  -3.03770975e+01	   6.62760269e+19	    7.86829271e+18	   9.25646214e-02	    7.76267647e+00	    7.36117622e-02
 253	       1.101709	     0.00000000	     0.06838535	     0.00000006	    -2.65904215	    -3.33161465	   2.85342700e+17	   4.74746334e+07	   0.00000000e+00	   5.00000000e+17	   2.14657300e+17	  -2.48569735e+04	  -3.03583244e+01	  -1.87736354e-02	   0.00000000e+00	   0.00000000e+00	  -3.03770981e+01	   6.63052911e+19	    8.41278847e+18	   9.23858600e-02	    7.76269842e+00	    7.35898101e-02
 254	       1.101891	     0.00000000	     0.06793951	     0.00000006	    -2.66120463	    -3.33206049	   2.90297146e+17	   5.07278446e+07	   0.00000000e+00	   5.00000000e+17	   2.09702854e+17	  -2.41584482e+04	  -3.03584923e+01	  -1.86052638e-02	   0.00000000e+00	   0.00000000e+00	  -3.03770975e+01	   6.63369396e+19	    8.98927692e+18	   9.21925435e-02	    7.76272378e+00	    7.35644479e-02
 255	       1.102089	     0.00000000	     0.06746973	     0.00000006	    -2.66338151	    -3.33253027	   2.95610612e+17	   5.41840305e+07	   0.00000000e+00	   5.00000000e+17	   2.04389388e+17	  -2.34185011e+04	  -3.03586732e+01	  -1.84242567e-02	   0.00000000e+00	   0.00000000e+00	  -3.03770974e+01	   6.63713151e+19	    9.60173371e+18	   9.19825813e-02	    7.76275320e+00	    7.35350344e-02
 256	       1.102304	     0.00000000	     0.06697419	     0.00000006	    -2.66558025	    -3.33302581	   3.01320991e+17	   5.78669669e+07	   0.00000000e+00	   5.00000000e+17	   1.98679009e+17	  -2.26335525e+04	  -3.03588689e+01	  -1.82290458e-02	   0.00000000e+00	   0.00000000e+00	  -3.03770980e+01	   6.64088009e+19	    1.02543720e+19	   9.17536343e-02	    7.76278744e+00	    7.35007974e-02
 257	       1.102539	     0.00000000	     0.06645129	     0.00000006	    -2.66780697	    -3.33354871	   3.07466177e+17	   6.18017392e+07	   0.00000000e+00	   5.00000000e+17	   1.92533823e+17	  -2.18003239e+04	  -3.03590796e+01	  -1.80179496e-02	   0.00000000e+00	   0.00000000e+00	  -3.03770976e+01	   6.64498250e+19	    1.09516372e+19	   9.15030924e-02	    7.76282743e+00	    7.34608076e-02
 258	       1.102798	     0.00000000	     0.06589985	     0.00000006	    -2.67006640	    -3.33410015	   3.14082639e+17	   6.60146878e+07	   0.00000000e+00	   5.00000000e+17	   1.85917361e+17	  -2.09160378e+04	  -3.03593083e+01	  -1.77891826e-02	   0.00000000e+00	   0.00000000e+00	  -3.03770974e+01	   6.64948632e+19	    1.16981968e+19	   9.12280539e-02	    7.76287428e+00	    7.34139492e-02
 259	       1.103082	     0.00000000	     0.06531921	     0.00000006	    -2.67236184	    -3.33468079	   3.21203492e+17	   7.05333361e+07	   0.00000000e+00	   5.00000000e+17	   1.78796508e+17	  -1.99786626e+04	  -3.03595568e+01	  -1.75408708e-02	   0.00000000e+00	   0.00000000e+00	  -3.03770977e+01	   6.65444425e+19	    1.24989283e+19	   9.09253063e-02	    7.76292935e+00	    7.33588856e-02
 260	       1.103395	     0.00000000	     0.06470939	     0.00000006	    -2.67469505	    -3.33529061	   3.28856001e+17	   7.53863073e+07	   0.00000000e+00	   5.00000000e+17	   1.71144000e+17	  -1.89872021e+04	  -3.03598266e+01	  -1.72710753e-02	   0.00000000e+00	   0.00000000e+00	  -3.03770977e+01	   6.65991437e+19	    1.33589037e+19	   9.05913106e-02	    7.76299421e+00	    7.32940202e-02
 261	       1.103741	     0.00000000	     0.06407130	     0.00000006	    -2.67706619	    -3.33592870	   3.37058484e+17	   8.06032378e+07	   0.00000000e+00	   5.00000000e+17	   1.62941516e+17	  -1.79420216e+04	  -3.03601198e+01	  -1.69778255e-02	   0.00000000e+00	   0.00000000e+00	  -3.03770976e+01	   6.66596031e+19	    1.42833750e+19	   9.02221895e-02	    7.76307078e+00	    7.32174523e-02
 262	       1.104123	     0.00000000	     0.06340691	     0.00000006	    -2.67947369	    -3.33659309	   3.45816641e+17	   8.62146818e+07	   0.00000000e+00	   5.00000000e+17	   1.54183360e+17	  -1.68451971e+04	  -3.03604385e+01	  -1.66591630e-02	   0.00000000e+00	   0.00000000e+00	  -3.03770976e+01	   6.67265138e+19	    1.52777564e+19	   8.98137224e-02	    7.76316131e+00	    7.31269275e-02
 263	       1.104546	     0.00000000	     0.06271938	     0.00000006	    -2.68191422	    -3.33728062	   3.55119422e+17	   9.22519947e+07	   0.00000000e+00	   5.00000000e+17	   1.44880579e+17	  -1.57008603e+04	  -3.03607844e+01	  -1.63131978e-02	   0.00000000e+00	   0.00000000e+00	  -3.03770976e+01	   6.68006252e+19	    1.63476042e+19	   8.93613472e-02	    7.76326845e+00	    7.30197842e-02
 264	       1.105014	     0.00000000	     0.06201324	     0.00000006	    -2.68438257	    -3.33798676	   3.64934720e+17	   9.87471560e+07	   0.00000000e+00	   5.00000000e+17	   1.35065280e+17	  -1.45155068e+04	  -3.03611595e+01	  -1.59381770e-02	   0.00000000e+00	   0.00000000e+00	  -3.03770977e+01	   6.68827416e+19	    1.74985856e+19	   8.88601706e-02	    7.76339534e+00	    7.28928955e-02
 265	       1.105532	     0.00000000	     0.06129438	     0.00000006	    -2.68687167	    -3.33870562	   3.75205298e+17	   1.05732465e+08	   0.00000000e+00	   5.00000000e+17	   1.24794702e+17	  -1.32982167e+04	  -3.03615650e+01	  -1.55325680e-02	   0.00000000e+00	   0.00000000e+00	  -3.03770976e+01	   6.69737185e+19	    1.87364241e+19	   8.83049910e-02	    7.76354562e+00	    7.27426081e-02
 266	       1.106104	     0.00000000	     0.06057012	     0.00000006	    -2.68937261	    -3.33942988	   3.85845573e+17	   1.13240011e+08	   0.00000000e+00	   5.00000000e+17	   1.14154427e+17	  -1.20607330e+04	  -3.03620025e+01	  -1.50951537e-02	   0.00000000e+00	   0.00000000e+00	  -3.03770977e+01	   6.70744574e+19	    2.00668061e+19	   8.76903317e-02	    7.76372355e+00	    7.25646813e-02
 267	       1.106736	     0.00000000	     0.05984896	     0.00000006	    -2.69187475	    -3.34015104	   3.96740046e+17	   1.21300776e+08	   0.00000000e+00	   5.00000000e+17	   1.03259954e+17	  -1.08173391e+04	  -3.03624726e+01	  -1.46251400e-02	   0.00000000e+00	   0.00000000e+00	  -3.03770978e+01	   6.71858976e+19	    2.14952216e+19	   8.70104900e-02	    7.76393401e+00	    7.23542275e-02
 268	       1.107433	     0.00000000	     0.05914037	     0.00000006	    -2.69436590	    -3.34085963	   4.07744213e+17	   1.29943229e+08	   0.00000000e+00	   5.00000000e+17	   9.22557875e+16	  -9.58448350e+03	  -3.03629753e+01	  -1.41222712e-02	   0.00000000e+00	   0.00000000e+00	  -3.03770976e+01	   6.73090064e+19	    2.30267160e+19	   8.62596008e-02	    7.76418257e+00	    7.21056601e-02
 269	       1.108200	     0.00000000	     0.05845433	     0.00000006	    -2.69683259	    -3.34154567	   4.18688715e+17	   1.39191269e+08	   0.00000000e+00	   5.00000000e+17	   8.13112850e+16	  -8.38012320e+03	  -3.03635107e+01	  -1.35869485e-02	   0.00000000e+00	   0.00000000e+00	  -3.03770977e+01	   6.74447656e+19	    2.46655240e+19	   8.54317167e-02	    7.76447558e+00	    7.18126543e-02
 270	       1.109042	     0.00000000	     0.05780084	     0.00000006	    -2.69926048	    -3.34219916	   4.29387143e+17	   1.49061426e+08	   0.00000000e+00	   5.00000000e+17	   7.06128572e+16	  -7.22279394e+03	  -3.03640774e+01	  -1.30203438e-02	   0.00000000e+00	   0.00000000e+00	  -3.03770977e+01	   6.75941565e+19	    2.64145747e+19	   8.45209050e-02	    7.76482010e+00	    7.14681288e-02
 271	       1.109964	     0.00000000	     0.05718924	     0.00000005	    -2.70163477	    -3.34281076	   4.39647327e+17	   1.59559354e+08	   0.00000000e+00	   5.00000000e+17	   6.03526731e+16	  -6.13046462e+03	  -3.03646731e+01	  -1.24244978e-02	   0.00000000e+00	   0.00000000e+00	  -3.03770976e+01	   6.77581407e+19	    2.82748701e+19	   8.35213614e-02	    7.76522397e+00	    7.10642606e-02
 272	       1.110971	     0.00000000	     0.05662760	     0.00000005	    -2.70394077	    -3.34337240	   4.49285200e+17	   1.70675813e+08	   0.00000000e+00	   5.00000000e+17	   5.07148000e+16	  -5.11928700e+03	  -3.03652952e+01	  -1.18023893e-02	   0.00000000e+00	   0.00000000e+00	  -3.03770976e+01	   6.79376392e+19	    3.02447730e+19	   8.24275400e-02	    7.76569569e+00	    7.05925434e-02
 273	       1.112066	     0.00000000	     0.05612214	     0.00000005	    -2.70616445	    -3.34387786	   4.58139533e+17	   1.82382542e+08	   0.00000000e+00	   5.00000000e+17	   4.18604669e+16	  -4.20239467e+03	  -3.03659397e+01	  -1.11579617e-02	   0.00000000e+00	   0.00000000e+00	  -3.03770976e+01	   6.81335092e+19	    3.23192754e+19	   8.12342969e-02	    7.76624433e+00	    7.00439030e-02
 274	       1.113252	     0.00000000	     0.05567679	     0.00000005	    -2.70829296	    -3.34432321	   4.66085344e+17	   1.94628608e+08	   0.00000000e+00	   5.00000000e+17	   3.39146561e+16	  -3.38892372e+03	  -3.03666016e+01	  -1.04960916e-02	   0.00000000e+00	   0.00000000e+00	  -3.03770977e+01	   6.83465182e+19	    3.44893513e+19	   7.99370459e-02	    7.76687935e+00	    6.94088830e-02
 275	       1.114533	     0.00000000	     0.05529297	     0.00000005	    -2.71031513	    -3.34470703	   4.73043725e+17	   2.07337958e+08	   0.00000000e+00	   5.00000000e+17	   2.69562747e+16	  -2.68340925e+03	  -3.03672752e+01	  -9.82248924e-03	   0.00000000e+00	   0.00000000e+00	  -3.03770977e+01	   6.85773176e+19	    3.67415240e+19	   7.85319222e-02	    7.76761033e+00	    6.86779058e-02
 276	       1.115911	     0.00000000	     0.05496963	     0.00000005	    -2.71222186	    -3.34503037	   4.78986386e+17	   2.20408893e+08	   0.00000000e+00	   5.00000000e+17	   2.10136138e+16	  -2.08565594e+03	  -3.03679542e+01	  -9.14352508e-03	   0.00000000e+00	   0.00000000e+00	  -3.03770977e+01	   6.88264147e+19	    3.90577718e+19	   7.70159497e-02	    7.76844662e+00	    6.78416138e-02
 277	       1.117385	     0.00000000	     0.05470346	     0.00000005	    -2.71400634	    -3.34529654	   4.83934217e+17	   2.33715974e+08	   0.00000000e+00	   5.00000000e+17	   1.60657834e+16	  -1.59109858e+03	  -3.03686316e+01	  -8.46598587e-03	   0.00000000e+00	   0.00000000e+00	  -3.03770976e+01	   6.90941456e+19	    4.14158660e+19	   7.53872068e-02	    7.76939696e+00	    6.68912778e-02
 278	       1.118956	     0.00000000	     0.05448940	     0.00000005	    -2.71566420	    -3.34551060	   4.87950403e+17	   2.47114533e+08	   0.00000000e+00	   5.00000000e+17	   1.20495975e+16	  -1.19157968e+03	  -3.03693008e+01	  -7.79677473e-03	   0.00000000e+00	   0.00000000e+00	  -3.03770975e+01	   6.93806487e+19	    4.37901706e+19	   7.36449843e-02	    7.77046898e+00	    6.58192569e-02
 279	       1.120621	     0.00000000	     0.05432119	     0.00000005	    -2.71719344	    -3.34567881	   4.91129653e+17	   2.60447495e+08	   0.00000000e+00	   5.00000000e+17	   8.87034725e+15	  -8.76402099e+02	  -3.03699551e+01	  -7.14257832e-03	   0.00000000e+00	   0.00000000e+00	  -3.03770976e+01	   6.96858409e+19	    4.61528510e+19	   7.17899293e-02	    7.77166876e+00	    6.46194765e-02
 280	       1.122378	     0.00000000	     0.05419199	     0.00000004	    -2.71859424	    -3.34580801	   4.93585664e+17	   2.73553739e+08	   0.00000000e+00	   5.00000000e+17	   6.41433608e+15	  -6.33480428e+02	  -3.03705881e+01	  -6.50953202e-03	   0.00000000e+00	   0.00000000e+00	  -3.03770977e+01	   7.00093968e+19	    4.84753558e+19	   6.98241672e-02	    7.77300034e+00	    6.32878883e-02
 281	       1.124222	     0.00000000	     0.05409493	     0.00000004	    -2.71986877	    -3.34590507	   4.95438943e+17	   2.86276944e+08	   0.00000000e+00	   5.00000000e+17	   4.56105755e+15	  -4.50422719e+02	  -3.03711948e+01	  -5.90291603e-03	   0.00000000e+00	   0.00000000e+00	  -3.03770977e+01	   7.03507324e+19	    5.07299837e+19	   6.77513968e-02	    7.77446536e+00	    6.18228718e-02
 282	       1.126146	     0.00000000	     0.05402353	     0.00000004	    -2.72102077	    -3.34597647	   4.96806618e+17	   2.98473730e+08	   0.00000000e+00	   5.00000000e+17	   3.19338211e+15	  -3.15415567e+02	  -3.03717708e+01	  -5.32691226e-03	   0.00000000e+00	   0.00000000e+00	  -3.03770977e+01	   7.07089947e+19	    5.28913269e+19	   6.55769494e-02	    7.77606269e+00	    6.02255407e-02
 283	       1.128144	     0.00000000	     0.05397204	     0.00000004	    -2.72205530	    -3.34602796	   4.97795152e+17	   3.10020123e+08	   0.00000000e+00	   5.00000000e+17	   2.20484792e+15	  -2.17844413e+02	  -3.03723132e+01	  -4.78444372e-03	   0.00000000e+00	   0.00000000e+00	  -3.03770976e+01	   7.10830573e+19	    5.49374167e+19	   6.33078084e-02	    7.77778831e+00	    5.84999248e-02
 284	       1.130207	     0.00000000	     0.05393559	     0.00000004	    -2.72297829	    -3.34606441	   4.98496120e+17	   3.20815708e+08	   0.00000000e+00	   5.00000000e+17	   1.50388074e+15	  -1.48639557e+02	  -3.03728205e+01	  -4.27710708e-03	   0.00000000e+00	   0.00000000e+00	  -3.03770976e+01	   7.14715237e+19	    5.68504588e+19	   6.09525843e-02	    7.77963522e+00	    5.66530147e-02
 285	       1.132324	     0.00000000	     0.05391022	     0.00000004	    -2.72379628	    -3.34608978	   4.98984680e+17	   3.30785280e+08	   0.00000000e+00	   5.00000000e+17	   1.01532034e+15	  -1.00383314e+02	  -3.03732925e+01	  -3.80519717e-03	   0.00000000e+00	   0.00000000e+00	  -3.03770977e+01	   7.18727386e+19	    5.86171265e+19	   5.85214412e-02	    7.78159357e+00	    5.46946648e-02
 286	       1.134485	     0.00000000	     0.05389282	     0.00000004	    -2.72451604	    -3.34610718	   4.99320066e+17	   3.39878248e+08	   0.00000000e+00	   5.00000000e+17	   6.79933844e+14	  -6.72389497e+01	  -3.03737298e+01	  -3.36781236e-03	   0.00000000e+00	   0.00000000e+00	  -3.03770977e+01	   7.22848067e+19	    6.02284547e+19	   5.60259743e-02	    7.78365087e+00	    5.26373655e-02
 287	       1.136678	     0.00000000	     0.05388103	     0.00000003	    -2.72514439	    -3.34611897	   4.99547332e+17	   3.48066318e+08	   0.00000000e+00	   5.00000000e+17	   4.52668003e+14	  -4.47682782e+01	  -3.03741346e+01	  -2.96302283e-03	   0.00000000e+00	   0.00000000e+00	  -3.03770977e+01	   7.27056203e+19	    6.16794295e+19	   5.34790403e-02	    7.78579233e+00	    5.04959045e-02
 288	       1.138891	     0.00000000	     0.05387313	     0.00000003	    -2.72568796	    -3.34612687	   4.99699698e+17	   3.55340123e+08	   0.00000000e+00	   5.00000000e+17	   3.00302360e+14	  -2.96972732e+01	  -3.03745095e+01	  -2.58808072e-03	   0.00000000e+00	   0.00000000e+00	  -3.03770976e+01	   7.31328937e+19	    6.29683913e+19	   5.08945424e-02	    7.78800129e+00	    4.82869406e-02
 289	       1.141109	     0.00000000	     0.05386788	     0.00000003	    -2.72615306	    -3.34613212	   4.99801005e+17	   3.61705482e+08	   0.00000000e+00	   5.00000000e+17	   1.98995203e+14	  -1.96742178e+01	  -3.03748580e+01	  -2.23965149e-03	   0.00000000e+00	   0.00000000e+00	  -3.03770976e+01	   7.35642045e+19	    6.40963708e+19	   4.82871773e-02	    7.79025972e+00	    4.60285167e-02
 290	       1.143322	     0.00000000	     0.05386440	     0.00000003	    -2.72654559	    -3.34613560	   4.99867970e+17	   3.67179810e+08	   0.00000000e+00	   5.00000000e+17	   1.32030595e+14	  -1.30486046e+01	  -3.03751837e+01	  -1.91404836e-03	   0.00000000e+00	   0.00000000e+00	  -3.03770977e+01	   7.39970404e+19	    6.50664545e+19	   4.56721499e-02	    7.79254869e+00	    4.37395394e-02
 291	       1.145515	     0.00000000	     0.05386212	     0.00000003	    -2.72687098	    -3.34613788	   4.99912081e+17	   3.71789087e+08	   0.00000000e+00	   5.00000000e+17	   8.79189942e+13	  -8.68483567e+00	  -3.03754902e+01	  -1.60745557e-03	   0.00000000e+00	   0.00000000e+00	  -3.03770977e+01	   7.44288495e+19	    6.58832459e+19	   4.30648678e-02	    7.79484898e+00	    4.14392479e-02
 292	       1.147676	     0.00000000	     0.05386061	     0.00000003	    -2.72713424	    -3.34613939	   4.99941108e+17	   3.75565553e+08	   0.00000000e+00	   5.00000000e+17	   5.88926084e+13	  -5.81448518e+00	  -3.03757815e+01	  -1.31612993e-03	   0.00000000e+00	   0.00000000e+00	  -3.03770976e+01	   7.48570929e+19	    6.65524583e+19	   4.04806247e-02	    7.79714154e+00	    3.91466942e-02
 293	       1.149793	     0.00000000	     0.05385962	     0.00000002	    -2.72733997	    -3.34614038	   4.99960231e+17	   3.78546194e+08	   0.00000000e+00	   5.00000000e+17	   3.97694920e+13	  -3.92457769e+00	  -3.03760611e+01	  -1.03657392e-03	   0.00000000e+00	   0.00000000e+00	  -3.03770976e+01	   7.52792967e+19	    6.70806455e+19	   3.79342859e-02	    7.79940798e+00	    3.68802540e-02
 294	       1.151856	     0.00000000	     0.05385896	     0.00000002	    -2.72749247	    -3.34614104	   4.99972872e+17	   3.80771899e+08	   0.00000000e+00	   5.00000000e+17	   2.71282710e+13	  -2.67626778e+00	  -3.03763320e+01	  -7.65675946e-04	   0.00000000e+00	   0.00000000e+00	  -3.03770976e+01	   7.56931033e+19	    6.74750538e+19	   3.54399864e-02	    7.80163105e+00	    3.46571839e-02
 295	       1.153854	     0.00000000	     0.05385853	     0.00000002	    -2.72759576	    -3.34614147	   4.99981274e+17	   3.82287144e+08	   0.00000000e+00	   5.00000000e+17	   1.87268085e+13	  -1.84745478e+00	  -3.03765968e+01	  -5.00815482e-04	   0.00000000e+00	   0.00000000e+00	  -3.03770977e+01	   7.60963172e+19	    6.77435642e+19	   3.30108545e-02	    7.80379499e+00	    3.24932396e-02
 296	       1.155778	     0.00000000	     0.05385823	     0.00000002	    -2.72765377	    -3.34614177	   4.99986898e+17	   3.83139961e+08	   0.00000000e+00	   5.00000000e+17	   1.31027843e+13	  -1.29329353e+00	  -3.03768577e+01	  -2.39932142e-04	   0.00000000e+00	   0.00000000e+00	  -3.03770977e+01	   7.64869463e+19	    6.78946885e+19	   3.06587708e-02	    7.80588587e+00	    3.04023646e-02
 297	       1.157622	     0.00000000	     0.05385804	     0.00000002	    -2.72767033	    -3.34614196	   4.99990696e+17	   3.83382001e+08	   0.00000000e+00	   5.00000000e+17	   9.30466468e+12	  -9.19562952e-01	  -3.03771160e+01	   1.84410547e-05	   0.00000000e+00	   0.00000000e+00	  -3.03770976e+01	   7.68632354e+19	    6.79375794e+19	   2.83941696e-02	    7.80789177e+00	    2.83964594e-02
 298	       1.159379	     0.00000000	     0.05385790	     0.00000002	    -2.72764927	    -3.34614210	   4.99993287e+17	   3.83068484e+08	   0.00000000e+00	   5.00000000e+17	   6.71329490e+12	  -6.64988508e-01	  -3.03773728e+01	   2.75178773e-04	   0.00000000e+00	   0.00000000e+00	  -3.03770977e+01	   7.72236923e+19	    6.78820224e+19	   2.62258907e-02	    7.80980300e+00	    2.64852346e-02
 299	       1.161044	     0.00000000	     0.05385781	     0.00000002	    -2.72759451	    -3.34614219	   4.99995075e+17	   3.82257922e+08	   0.00000000e+00	   5.00000000e+17	   4.92496826e+12	  -4.89648854e-01	  -3.03776283e+01	   5.30596010e-04	   0.00000000e+00	   0.00000000e+00	  -3.03770977e+01	   7.75671042e+19	    6.77383859e+19	   2.41610838e-02	    7.81161208e+00	    2.46761480e-02
 300	       1.162615	     0.00000000	     0.05385774	     0.00000001	    -2.72750998	    -3.34614226	   4.99996325e+17	   3.81011515e+08	   0.00000000e+00	   5.00000000e+17	   3.67543006e+12	  -3.67438386e-01	  -3.03778821e+01	   7.84508020e-04	   0.00000000e+00	   0.00000000e+00	  -3.03770976e+01	   7.78925461e+19	    6.75175152e+19	   2.22051661e-02	    7.81331381e+00	    2.29744240e-02
 301	       1.164089	     0.00000000	     0.05385769	     0.00000001	    -2.72739972	    -3.34614231	   4.99997210e+17	   3.79392246e+08	   0.00000000e+00	   5.00000000e+17	   2.79075365e+12	  -2.81194616e-01	  -3.03781340e+01	   1.03631185e-03	   0.00000000e+00	   0.00000000e+00	  -3.03770977e+01	   7.81993794e+19	    6.72305711e+19	   2.03618324e-02	    7.81490509e+00	    2.13831458e-02
 302	       1.165467	     0.00000000	     0.05385766	     0.00000001	    -2.72726776	    -3.34614234	   4.99997845e+17	   3.77463692e+08	   0.00000000e+00	   5.00000000e+17	   2.15567674e+12	  -2.19557829e-01	  -3.03783828e+01	   1.28508262e-03	   0.00000000e+00	   0.00000000e+00	  -3.03770977e+01	   7.84872436e+19	    6.68888198e+19	   1.86331122e-02	    7.81638482e+00	    1.99034094e-02
 303	       1.166748	     0.00000000	     0.05385763	     0.00000001	    -2.72711812	    -3.34614237	   4.99998307e+17	   3.75288670e+08	   0.00000000e+00	   5.00000000e+17	   1.69320279e+12	  -1.74948658e-01	  -3.03786273e+01	   1.52967711e-03	   0.00000000e+00	   0.00000000e+00	  -3.03770976e+01	   7.87560401e+19	    6.65033929e+19	   1.70194686e-02	    7.81775371e+00	    1.85345274e-02
 304	       1.167934	     0.00000000	     0.05385762	     0.00000001	    -2.72695469	    -3.34614238	   4.99998649e+17	   3.72927822e+08	   0.00000000e+00	   5.00000000e+17	   1.35144047e+12	  -1.42263945e-01	  -3.03788664e+01	   1.76883712e-03	   0.00000000e+00	   0.00000000e+00	  -3.03770976e+01	   7.90059108e+19	    6.60850366e+19	   1.55199317e-02	    7.81901397e+00	    1.72742663e-02
 305	       1.169029	     0.00000000	     0.05385760	     0.00000001	    -2.72678122	    -3.34614240	   4.99998905e+17	   3.70438268e+08	   0.00000000e+00	   5.00000000e+17	   1.09508505e+12	  -1.18033299e-01	  -3.03790989e+01	   2.00128581e-03	   0.00000000e+00	   0.00000000e+00	  -3.03770976e+01	   7.92372115e+19	    6.56438726e+19	   1.41322568e-02	    7.82016913e+00	    1.61191014e-02
 306	       1.170036	     0.00000000	     0.05385759	     0.00000001	    -2.72660121	    -3.34614241	   4.99999100e+17	   3.67872423e+08	   0.00000000e+00	   5.00000000e+17	   8.99878220e+11	  -9.98711908e-02	  -3.03793235e+01	   2.22581145e-03	   0.00000000e+00	   0.00000000e+00	  -3.03770977e+01	   7.94504833e+19	    6.51891896e+19	   1.28531013e-02	    7.82122376e+00	    1.50644776e-02
 307	       1.170958	     0.00000000	     0.05385758	     0.00000001	    -2.72641785	    -3.34614242	   4.99999251e+17	   3.65277080e+08	   0.00000000e+00	   5.00000000e+17	   7.48982704e+11	  -8.61190445e-02	  -3.03795391e+01	   2.44133487e-03	   0.00000000e+00	   0.00000000e+00	  -3.03770977e+01	   7.96464214e+19	    6.47292794e+19	   1.16782096e-02	    7.82218317e+00	    1.41050615e-02
 308	       1.171800	     0.00000000	     0.05385758	     0.00000001	    -2.72623397	    -3.34614242	   4.99999370e+17	   3.62692784e+08	   0.00000000e+00	   5.00000000e+17	   6.30592579e+11	  -7.56099732e-02	  -3.03797446e+01	   2.64695834e-03	   0.00000000e+00	   0.00000000e+00	  -3.03770976e+01	   7.98258439e+19	    6.42713267e+19	   1.06025996e-02	    7.82305326e+00	    1.32349770e-02
 309	       1.172567	     0.00000000	     0.05385757	     0.00000001	    -2.72605200	    -3.34614243	   4.99999464e+17	   3.60153528e+08	   0.00000000e+00	   5.00000000e+17	   5.36345237e+11	  -6.75129644e-02	  -3.03799396e+01	   2.84199599e-03	   0.00000000e+00	   0.00000000e+00	  -3.03770976e+01	   7.99896621e+19	    6.38213554e+19	   9.62074426e-03	    7.82384022e+00	    1.24480166e-02
 310	       1.173264	     0.00000000	     0.05385757	     0.00000001	    -2.72587400	    -3.34614243	   4.99999540e+17	   3.57686751e+08	   0.00000000e+00	   5.00000000e+17	   4.60256641e+11	  -6.12289224e-02	  -3.03801236e+01	   3.02598672e-03	   0.00000000e+00	   0.00000000e+00	  -3.03770977e+01	   8.01388513e+19	    6.33842277e+19	   8.72674187e-03	    7.82455041e+00	    1.17378239e-02
 311	       1.173896	     0.00000000	     0.05385756	     0.00000001	    -2.72570159	    -3.34614244	   4.99999602e+17	   3.55313590e+08	   0.00000000e+00	   5.00000000e+17	   3.98000877e+11	  -5.63206990e-02	  -3.03802963e+01	   3.19869228e-03	   0.00000000e+00	   0.00000000e+00	  -3.03770976e+01	   8.02744249e+19	    6.29636894e+19	   7.91447211e-03	    7.82519019e+00	    1.10980477e-02
 312	       1.174468	     0.00000000	     0.05385756	     0.00000001	    -2.72553602	    -3.34614244	   4.99999654e+17	   3.53049347e+08	   0.00000000e+00	   5.00000000e+17	   3.46418108e+11	  -5.24655910e-02	  -3.03804578e+01	   3.36008343e-03	   0.00000000e+00	   0.00000000e+00	  -3.03770978e+01	   8.03974113e+19	    6.25624521e+19	   7.17773370e-03	    7.82576577e+00	    1.05224650e-02
 313	       1.174986	     0.00000000	     0.05385756	     0.00000000	    -2.72537817	    -3.34614244	   4.99999697e+17	   3.50904100e+08	   0.00000000e+00	   5.00000000e+17	   3.03175497e+11	  -4.94227404e-02	  -3.03806080e+01	   3.51031746e-03	   0.00000000e+00	   0.00000000e+00	  -3.03770977e+01	   8.05088340e+19	    6.21823014e+19	   6.51036303e-03	    7.82628316e+00	    1.00050768e-02
 314	       1.175454	     0.00000000	     0.05385755	     0.00000000	    -2.72522859	    -3.34614245	   4.99999734e+17	   3.48883396e+08	   0.00000000e+00	   5.00000000e+17	   2.66531580e+11	  -4.70105687e-02	  -3.03807473e+01	   3.64971047e-03	   0.00000000e+00	   0.00000000e+00	  -3.03770975e+01	   8.06096946e+19	    6.18242207e+19	   5.90633258e-03	    7.82674805e+00	    9.54017862e-03
 315	       1.175877	     0.00000000	     0.05385755	     0.00000000	    -2.72508757	    -3.34614245	   4.99999765e+17	   3.46988989e+08	   0.00000000e+00	   5.00000000e+17	   2.35171215e+11	  -4.50909295e-02	  -3.03808762e+01	   3.77870709e-03	   0.00000000e+00	   0.00000000e+00	  -3.03770975e+01	   8.07009600e+19	    6.14885204e+19	   5.35982980e-03	    7.82716582e+00	    9.12240860e-03
 316	       1.176259	     0.00000000	     0.05385755	     0.00000000	    -2.72495516	    -3.34614245	   4.99999792e+17	   3.45219556e+08	   0.00000000e+00	   5.00000000e+17	   2.08089156e+11	  -4.35579091e-02	  -3.03809954e+01	   3.89785000e-03	   0.00000000e+00	   0.00000000e+00	  -3.03770975e+01	   8.07835519e+19	    6.11749664e+19	   4.86531732e-03	    7.82754146e+00	    8.74677737e-03
 317	       1.176605	     0.00000000	     0.05385755	     0.00000000	    -2.72483122	    -3.34614245	   4.99999816e+17	   3.43571381e+08	   0.00000000e+00	   5.00000000e+17	   1.84507414e+11	  -4.23297325e-02	  -3.03811055e+01	   4.00775121e-03	   0.00000000e+00	   0.00000000e+00	  -3.03770977e+01	   8.08583393e+19	    6.08828999e+19	   4.41757612e-03	    7.82787955e+00	    8.40868225e-03
 318	       1.176918	     0.00000000	     0.05385755	     0.00000000	    -2.72471544	    -3.34614245	   4.99999837e+17	   3.42038963e+08	   0.00000000e+00	   5.00000000e+17	   1.63816216e+11	  -4.13429011e-02	  -3.03812070e+01	   4.10906598e-03	   0.00000000e+00	   0.00000000e+00	  -3.03770980e+01	   8.09261342e+19	    6.06113462e+19	   4.01173357e-03	    7.82818432e+00	    8.10390928e-03
 319	       1.177202	     0.00000000	     0.05385755	     0.00000000	    -2.72460743	    -3.34614245	   4.99999855e+17	   3.40615554e+08	   0.00000000e+00	   5.00000000e+17	   1.45531579e+11	  -4.05478643e-02	  -3.03813000e+01	   4.20247047e-03	   0.00000000e+00	   0.00000000e+00	  -3.03770975e+01	   8.09876885e+19	    6.03591097e+19	   3.64327843e-03	    7.82845961e+00	    7.82862588e-03
 320	       1.177461	     0.00000000	     0.05385755	     0.00000000	    -2.72450672	    -3.34614245	   4.99999871e+17	   3.39293610e+08	   0.00000000e+00	   5.00000000e+17	   1.29264650e+11	  -3.99058051e-02	  -3.03813859e+01	   4.28864311e-03	   0.00000000e+00	   0.00000000e+00	  -3.03770972e+01	   8.10436934e+19	    6.01248533e+19	   3.30806486e-03	    7.82870887e+00	    7.57936640e-03
 321	       1.177696	     0.00000000	     0.05385754	     0.00000000	    -2.72441277	    -3.34614246	   4.99999886e+17	   3.38065157e+08	   0.00000000e+00	   5.00000000e+17	   1.14699324e+11	  -3.93862336e-02	  -3.03814661e+01	   4.36824991e-03	   0.00000000e+00	   0.00000000e+00	  -3.03770979e+01	   8.10947803e+19	    5.99071641e+19	   3.00230768e-03	    7.82893522e+00	    7.35301265e-03
 322	       1.177911	     0.00000000	     0.05385754	     0.00000000	    -2.72432505	    -3.34614246	   4.99999899e+17	   3.36922082e+08	   0.00000000e+00	   5.00000000e+17	   1.01575872e+11	  -3.89650762e-02	  -3.03815394e+01	   4.44193335e-03	   0.00000000e+00	   0.00000000e+00	  -3.03770975e+01	   8.11415224e+19	    5.97046045e+19	   2.72257060e-03	    7.82914146e+00	    7.14677122e-03
 323	       1.178109	     0.00000000	     0.05385754	     0.00000000	    -2.72424300	    -3.34614246	   4.99999911e+17	   3.35856356e+08	   0.00000000e+00	   5.00000000e+17	   8.96787577e+10	  -3.86233382e-02	  -3.03816082e+01	   4.51030441e-03	   0.00000000e+00	   0.00000000e+00	  -3.03770979e+01	   8.11844378e+19	    5.95157514e+19	   2.46574927e-03	    7.82933008e+00	    6.95814871e-03
 324	       1.178291	     0.00000000	     0.05385754	     0.00000000	    -2.72416606	    -3.34614246	   4.99999922e+17	   3.34860190e+08	   0.00000000e+00	   5.00000000e+17	   7.88275076e+10	  -3.83459853e-02	  -3.03816715e+01	   4.57393758e-03	   0.00000000e+00	   0.00000000e+00	  -3.03770976e+01	   8.12239927e+19	    5.93392249e+19	   2.22905070e-03	    7.82950331e+00	    6.78492615e-03
 325	       1.178459	     0.00000000	     0.05385754	     0.00000000	    -2.72409372	    -3.34614246	   4.99999931e+17	   3.33926149e+08	   0.00000000e+00	   5.00000000e+17	   6.88698119e+10	  -3.81210814e-02	  -3.03817305e+01	   4.63336806e-03	   0.00000000e+00	   0.00000000e+00	  -3.03770971e+01	   8.12606050e+19	    5.91737072e+19	   2.00997018e-03	    7.82966310e+00	    6.62513332e-03
 326	       1.178616	     0.00000000	     0.05385754	     0.00000000	    -2.72402546	    -3.34614246	   4.99999941e+17	   3.33047213e+08	   0.00000000e+00	   5.00000000e+17	   5.96761733e+10	  -3.79391563e-02	  -3.03817872e+01	   4.68909091e-03	   0.00000000e+00	   0.00000000e+00	  -3.03770981e+01	   8.12946490e+19	    5.90179544e+19	   1.80626689e-03	    7.82981121e+00	    6.47702349e-03
 327	       1.178762	     0.00000000	     0.05385754	     0.00000000	    -2.72396080	    -3.34614246	   4.99999949e+17	   3.32216815e+08	   0.00000000e+00	   5.00000000e+17	   5.11357414e+10	  -3.77926976e-02	  -3.03818395e+01	   4.74156167e-03	   0.00000000e+00	   0.00000000e+00	  -3.03770980e+01	   8.13264589e+19	    5.88708030e+19	   1.61593892e-03	    7.82994918e+00	    6.33904922e-03
 328	       1.178899	     0.00000000	     0.05385754	     0.00000000	    -2.72389930	    -3.34614246	   4.99999957e+17	   3.31428846e+08	   0.00000000e+00	   5.00000000e+17	   4.31529918e+10	  -3.76757006e-02	  -3.03818891e+01	   4.79119815e-03	   0.00000000e+00	   0.00000000e+00	  -3.03770979e+01	   8.13563333e+19	    5.87311702e+19	   1.43719833e-03	    7.83007839e+00	    6.20983922e-03
 329	       1.179028	     0.00000000	     0.05385754	     0.00000000	    -2.72384053	    -3.34614246	   4.99999965e+17	   3.30677641e+08	   0.00000000e+00	   5.00000000e+17	   3.56450638e+10	  -3.75834317e-02	  -3.03819357e+01	   4.83838303e-03	   0.00000000e+00	   0.00000000e+00	  -3.03770973e+01	   8.13845392e+19	    5.85980522e+19	   1.26844677e-03	    7.83020006e+00	    6.08817654e-03
 330	       1.179151	     0.00000000	     0.05385754	     0.00000000	    -2.72378410	    -3.34614246	   4.99999972e+17	   3.29957949e+08	   0.00000000e+00	   5.00000000e+17	   2.85395150e+10	  -3.75121092e-02	  -3.03819813e+01	   4.88346712e-03	   0.00000000e+00	   0.00000000e+00	  -3.03770979e+01	   8.14113157e+19	    5.84705184e+19	   1.10825171e-03	    7.83031525e+00	    5.97297823e-03
 331	       1.179268	     0.00000000	     0.05385754	     0.00000000	    -2.72372964	    -3.34614246	   4.99999979e+17	   3.29264892e+08	   0.00000000e+00	   5.00000000e+17	   2.17725009e+10	  -3.74587435e-02	  -3.03820242e+01	   4.92677308e-03	   0.00000000e+00	   0.00000000e+00	  -3.03770975e+01	   8.14368784e+19	    5.83477047e+19	   9.55323573e-04	    7.83042496e+00	    5.86327611e-03
 332	       1.179381	     0.00000000	     0.05385754	     0.00000000	    -2.72367681	    -3.34614246	   4.99999985e+17	   3.28593915e+08	   0.00000000e+00	   5.00000000e+17	   1.52871606e+10	  -3.74210348e-02	  -3.03820659e+01	   4.96859952e-03	   0.00000000e+00	   0.00000000e+00	  -3.03770973e+01	   8.14614225e+19	    5.82288035e+19	   8.08493746e-04	    7.83053003e+00	    5.75819884e-03
 333	       1.179490	     0.00000000	     0.05385754	     0.00000000	    -2.72362527	    -3.34614246	   4.99999991e+17	   3.27940723e+08	   0.00000000e+00	   5.00000000e+17	   9.03221912e+09	  -3.73971372e-02	  -3.03821072e+01	   5.00922538e-03	   0.00000000e+00	   0.00000000e+00	  -3.03770980e+01	   8.14851266e+19	    5.81130540e+19	   6.66693114e-04	    7.83063128e+00	    5.65695491e-03
 334	       1.179595	     0.00000000	     0.05385754	     0.00000000	    -2.72357471	    -3.34614246	   4.99999997e+17	   3.27301218e+08	   0.00000000e+00	   5.00000000e+17	   2.96072544e+09	  -3.73856834e-02	  -3.03821467e+01	   5.04891462e-03	   0.00000000e+00	   0.00000000e+00	  -3.03770978e+01	   8.15081563e+19	    5.79997300e+19	   5.28931071e-04	    7.83072942e+00	    5.55881630e-03
 335	       1.179698	     0.00000000	     0.05385754	     0.00000000	    -2.72352483	    -3.34614246	   5.00000003e+17	   3.26671423e+08	   0.00000000e+00	   5.00000000e+17	  -2.97113671e+09	  -3.73857089e-02	  -3.03821853e+01	   5.08792137e-03	   0.00000000e+00	   0.00000000e+00	  -3.03770973e+01	   8.15306674e+19	    5.78881264e+19	   3.94274438e-04	    7.83082513e+00	    5.46310248e-03
 336	       1.179800	     0.00000000	     0.05385754	     0.00000000	    -2.72347531	    -3.34614246	   5.00000009e+17	   3.26047392e+08	   0.00000000e+00	   5.00000000e+17	  -8.80521768e+09	  -3.73965175e-02	  -3.03822235e+01	   5.12649556e-03	   0.00000000e+00	   0.00000000e+00	  -3.03770970e+01	   8.15528100e+19	    5.77775444e+19	   2.61825767e-04	    7.83091907e+00	    5.36916430e-03
 337	       1.179900	     0.00000000	     0.05385754	     0.00000000	    -2.72342583	    -3.34614246	   5.00000015e+17	   3.25425115e+08	   0.00000000e+00	   5.00000000e+17	  -1.45825750e+10	  -3.74177450e-02	  -3.03822626e+01	   5.16488928e-03	   0.00000000e+00	   0.00000000e+00	  -3.03770977e+01	   8.15747320e+19	    5.76672733e+19	   1.30700224e-04	    7.83101187e+00	    5.27636719e-03
 338	       1.180000	     0.00000000	     0.05385754	     0.00000000	    -2.72337606	    -3.34614246	   5.00000021e+17	   3.24800400e+08	   0.00000000e+00	   5.00000000e+17	  -2.03447572e+10	  -3.74441595e-02	  -3.03822822e+01	   5.18407290e-03	   0.00000000e+00	   0.00000000e+00	  -3.03770981e+01	   8.15965834e+19	    5.75565700e+19	   0.00000000e+00	    7.83628823e+00	    5.18407290e-03
