# Supplementary material for: Numerical simulation of quantum dots as a buffer layer in CIGS solar cells: a comparative study
Source: Sci Rep. 2022 May 16;12:8099. doi: 10.1038/s41598-022-12234-0 (PMC9110751; doi:10.1038/s41598-022-12234-0)
Supplement: Supplementary file 7 — Supplementary Information 7. [file 41598_2022_12234_MOESM7_ESM.txt]

SCAPS 3.3.10 ELIS-UGent: Version scaps3310.exe, dated 10-04-2021, 11:22:08
Simulation of energy band diagrammes
Single shot simulation #	12
Calculation started : 	5-11-2021 at 16:04:31

problem definition file :	c:\Program Files (x86)\Scaps3309\def\Ag2S-17-QD.def
last saved: 	05-11-2021 at 15:30:08

Calculation under illumination
Optical generation from internal SCAPS calculation
Illumination spectrum read from file
spectrum file :	
C:\Program Files (x86)\Scaps3309\spectrum\AM1_5G 1 sun.spe  last saved: 	22-05-2009 at 15:59:48
Neutral density filter: ND	  0.0000
Transmission of ND filter:	  1.0000e+00
Power from spectrum:	  100.0000	mW/cm2
Incident power on solar cell structure	  100.0000	mW/cm2

Working point conditions
Temperature	  300.00	K
Workpoint bias voltage	    0.0000	Volt
Frequency	  1.0000e+06	Hz

Voltage reference convention: voltage referred to right contact, voltage V applied to left contact
Current reference convention: current positive when entering the left contact
Power generated by the cell: = -V*I; power consumed by the cell = +V*I

Band diagramme at actual bias voltage	    0.0000	Volt

bulk

   i	       x(um)	        y	      Ec(eV)	      Fn(eV)	      Fp(eV)	      Ev(eV)	     n(/cm3)	     p(/cm3)	rho(defect) (/cm3)	net doping (/cm3)	   rho(/cm3)	     E(V/cm)	  jn(mA/cm2)	  jp(mA/cm2)	  jn_tunnel(mA/cm2)	  jp_tunnel(mA/cm2)	jtot(mA/cm2)	 generation(#/cm3.s)	  recombination(#/cm3.s)	cumulative generation (mA/cm2)	cumulative recombination L to R (mA/cm2)	cumulative recombination R to L (mA/cm2)

   0	       0.000000	     0.00000000	     1.04728960	     0.57811948	    -0.00000007	    -0.15271040	   2.71597626e+10	   5.50001541e+15	   0.00000000e+00	  -5.50000000e+15	  -1.17544888e+10	  -1.50550616e+00	   4.35066476e-01	  -2.50786530e+01	   0.00000000e+00	   0.00000000e+00	  -2.46435865e+01	   8.92309746e+19	    4.81286610e+19	   3.82073076e+01	    4.35066476e-01	    1.35637041e+01
   1	       0.000100	     0.00000000	     1.04728959	     0.57813947	    -0.00000009	    -0.15271041	   2.71807496e+10	   5.50001523e+15	   0.00000000e+00	  -5.50000000e+15	  -1.19504068e+10	  -1.50552778e+00	   4.35033420e-01	  -2.50786199e+01	   0.00000000e+00	   0.00000000e+00	  -2.46435865e+01	   8.92597433e+19	    4.81658511e+19	   3.82071646e+01	    4.35143608e-01	    1.31285605e+01
   2	       0.000201	     0.00000000	     1.04728957	     0.57815961	    -0.00000010	    -0.15271043	   2.72019121e+10	   5.50001505e+15	   0.00000000e+00	  -5.50000000e+15	  -1.21480438e+10	  -1.50554977e+00	   4.34966757e-01	  -2.50785532e+01	   0.00000000e+00	   0.00000000e+00	  -2.46435865e+01	   8.92887681e+19	    4.82033522e+19	   3.82070204e+01	    4.35221457e-01	    1.31284826e+01
   3	       0.000304	     0.00000000	     1.04728955	     0.57818024	    -0.00000012	    -0.15271045	   2.72236027e+10	   5.50001487e+15	   0.00000000e+00	  -5.50000000e+15	  -1.23506988e+10	  -1.50557268e+00	   4.34898436e-01	  -2.50784849e+01	   0.00000000e+00	   0.00000000e+00	  -2.46435865e+01	   8.93185335e+19	    4.82417892e+19	   3.82068725e+01	    4.35301324e-01	    1.31284028e+01
   4	       0.000412	     0.00000000	     1.04728954	     0.57820170	    -0.00000013	    -0.15271046	   2.72461818e+10	   5.50001468e+15	   0.00000000e+00	  -5.50000000e+15	  -1.25617479e+10	  -1.50559694e+00	   4.34827310e-01	  -2.50784138e+01	   0.00000000e+00	   0.00000000e+00	  -2.46435865e+01	   8.93495356e+19	    4.82818007e+19	   3.82067184e+01	    4.35384543e-01	    1.31283196e+01
   5	       0.000526	     0.00000000	     1.04728952	     0.57822435	    -0.00000015	    -0.15271048	   2.72700356e+10	   5.50001449e+15	   0.00000000e+00	  -5.50000000e+15	  -1.27848148e+10	  -1.50562302e+00	   4.34752157e-01	  -2.50783386e+01	   0.00000000e+00	   0.00000000e+00	  -2.46435865e+01	   8.93823071e+19	    4.83240709e+19	   3.82065556e+01	    4.35472550e-01	    1.31282316e+01
   6	       0.000647	     0.00000000	     1.04728950	     0.57824859	    -0.00000017	    -0.15271050	   2.72955940e+10	   5.50001427e+15	   0.00000000e+00	  -5.50000000e+15	  -1.30239421e+10	  -1.50565148e+00	   4.34671612e-01	  -2.50782581e+01	   0.00000000e+00	   0.00000000e+00	  -2.46435865e+01	   8.94174427e+19	    4.83693619e+19	   3.82063811e+01	    4.35566948e-01	    1.31281372e+01
   7	       0.000780	     0.00000000	     1.04728948	     0.57827490	    -0.00000018	    -0.15271052	   2.73233504e+10	   5.50001404e+15	   0.00000000e+00	  -5.50000000e+15	  -1.32837763e+10	  -1.50568299e+00	   4.34584113e-01	  -2.50781706e+01	   0.00000000e+00	   0.00000000e+00	  -2.46435865e+01	   8.94556258e+19	    4.84185478e+19	   3.82061914e+01	    4.35669584e-01	    1.31280345e+01
   8	       0.000926	     0.00000000	     1.04728946	     0.57830380	    -0.00000021	    -0.15271054	   2.73538835e+10	   5.50001378e+15	   0.00000000e+00	  -5.50000000e+15	  -1.35697767e+10	  -1.50571838e+00	   4.34487825e-01	  -2.50780743e+01	   0.00000000e+00	   0.00000000e+00	  -2.46435865e+01	   8.94976599e+19	    4.84726543e+19	   3.82059826e+01	    4.35782633e-01	    1.31279215e+01
   9	       0.001088	     0.00000000	     1.04728944	     0.57833595	    -0.00000023	    -0.15271056	   2.73878829e+10	   5.50001350e+15	   0.00000000e+00	  -5.50000000e+15	  -1.38884607e+10	  -1.50575868e+00	   4.34380566e-01	  -2.50779671e+01	   0.00000000e+00	   0.00000000e+00	  -2.46435865e+01	   8.95445043e+19	    4.85329032e+19	   3.82057499e+01	    4.35908692e-01	    1.31277954e+01
  10	       0.001271	     0.00000000	     1.04728941	     0.57837211	    -0.00000025	    -0.15271059	   2.74261791e+10	   5.50001318e+15	   0.00000000e+00	  -5.50000000e+15	  -1.42476958e+10	  -1.50580520e+00	   4.34259704e-01	  -2.50778462e+01	   0.00000000e+00	   0.00000000e+00	  -2.46435865e+01	   8.95973174e+19	    4.86007662e+19	   3.82054876e+01	    4.36050907e-01	    1.31276532e+01
  11	       0.001479	     0.00000000	     1.04728938	     0.57841322	    -0.00000028	    -0.15271062	   2.74697802e+10	   5.50001281e+15	   0.00000000e+00	  -5.50000000e+15	  -1.46570548e+10	  -1.50585964e+00	   4.34122050e-01	  -2.50777085e+01	   0.00000000e+00	   0.00000000e+00	  -2.46435865e+01	   8.96575091e+19	    4.86780298e+19	   3.82051887e+01	    4.36213112e-01	    1.31274910e+01
  12	       0.001718	     0.00000000	     1.04728934	     0.57846041	    -0.00000032	    -0.15271066	   2.75199153e+10	   5.50001239e+15	   0.00000000e+00	  -5.50000000e+15	  -1.51282466e+10	  -1.50592416e+00	   4.33963712e-01	  -2.50775502e+01	   0.00000000e+00	   0.00000000e+00	  -2.46435865e+01	   8.97268039e+19	    4.87668722e+19	   3.82048447e+01	    4.36400007e-01	    1.31273041e+01
  13	       0.001996	     0.00000000	     1.04728930	     0.57851506	    -0.00000036	    -0.15271070	   2.75780881e+10	   5.50001190e+15	   0.00000000e+00	  -5.50000000e+15	  -1.56756430e+10	  -1.50600161e+00	   4.33779937e-01	  -2.50773664e+01	   0.00000000e+00	   0.00000000e+00	  -2.46435865e+01	   8.98073190e+19	    4.88699577e+19	   3.82044450e+01	    4.36617375e-01	    1.31270867e+01
  14	       0.002321	     0.00000000	     1.04728925	     0.57857884	    -0.00000040	    -0.15271075	   2.76461393e+10	   5.50001133e+15	   0.00000000e+00	  -5.50000000e+15	  -1.63169219e+10	  -1.50609576e+00	   4.33564904e-01	  -2.50771514e+01	   0.00000000e+00	   0.00000000e+00	  -2.46435865e+01	   8.99016584e+19	    4.89905484e+19	   3.82039768e+01	    4.36872354e-01	    1.31268317e+01
  15	       0.002705	     0.00000000	     1.04728919	     0.57865380	    -0.00000046	    -0.15271081	   2.77263234e+10	   5.50001065e+15	   0.00000000e+00	  -5.50000000e+15	  -1.70738520e+10	  -1.50621160e+00	   4.33311494e-01	  -2.50768980e+01	   0.00000000e+00	   0.00000000e+00	  -2.46435865e+01	   9.00130280e+19	    4.91326391e+19	   3.82034241e+01	    4.37173760e-01	    1.31265303e+01
  16	       0.003160	     0.00000000	     1.04728912	     0.57874239	    -0.00000052	    -0.15271088	   2.78213976e+10	   5.50000985e+15	   0.00000000e+00	  -5.50000000e+15	  -1.79732496e+10	  -1.50635586e+00	   4.33011004e-01	  -2.50765975e+01	   0.00000000e+00	   0.00000000e+00	  -2.46435865e+01	   9.01453747e+19	    4.93011161e+19	   3.82027675e+01	    4.37532495e-01	    1.31261716e+01
  17	       0.003703	     0.00000000	     1.04728904	     0.57884760	    -0.00000060	    -0.15271096	   2.79347274e+10	   5.50000889e+15	   0.00000000e+00	  -5.50000000e+15	  -1.90481446e+10	  -1.50653764e+00	   4.32652822e-01	  -2.50762393e+01	   0.00000000e+00	   0.00000000e+00	  -2.46435865e+01	   9.03035547e+19	    4.95019429e+19	   3.82019830e+01	    4.37962038e-01	    1.31257421e+01
  18	       0.004353	     0.00000000	     1.04728895	     0.57897299	    -0.00000069	    -0.15271105	   2.80704078e+10	   5.50000773e+15	   0.00000000e+00	  -5.50000000e+15	  -2.03392026e+10	  -1.50676939e+00	   4.32224051e-01	  -2.50758105e+01	   0.00000000e+00	   0.00000000e+00	  -2.46435865e+01	   9.04935350e+19	    4.97423765e+19	   3.82010412e+01	    4.38479055e-01	    1.31252250e+01
  19	       0.005135	     0.00000000	     1.04728883	     0.57912283	    -0.00000080	    -0.15271117	   2.82334017e+10	   5.50000634e+15	   0.00000000e+00	  -5.50000000e+15	  -2.18964684e+10	  -1.50706824e+00	   4.31709080e-01	  -2.50752956e+01	   0.00000000e+00	   0.00000000e+00	  -2.46435865e+01	   9.07226347e+19	    5.00312111e+19	   3.81999059e+01	    4.39104136e-01	    1.31246000e+01
  20	       0.006078	     0.00000000	     1.04728869	     0.57930213	    -0.00000094	    -0.15271131	   2.84296936e+10	   5.50000465e+15	   0.00000000e+00	  -5.50000000e+15	  -2.37815209e+10	  -1.50745799e+00	   4.31089108e-01	  -2.50746756e+01	   0.00000000e+00	   0.00000000e+00	  -2.46435865e+01	   9.09998118e+19	    5.03790515e+19	   3.81985330e+01	    4.39862701e-01	    1.31238414e+01
  21	       0.007218	     0.00000000	     1.04728851	     0.57951676	    -0.00000110	    -0.15271149	   2.86664567e+10	   5.50000260e+15	   0.00000000e+00	  -5.50000000e+15	  -2.60701786e+10	  -1.50797185e+00	   4.30341628e-01	  -2.50739281e+01	   0.00000000e+00	   0.00000000e+00	  -2.46435865e+01	   9.13360034e+19	    5.07986093e+19	   3.81968689e+01	    4.40786102e-01	    1.31229180e+01
  22	       0.008596	     0.00000000	     1.04728831	     0.57977347	    -0.00000130	    -0.15271169	   2.89522285e+10	   5.50000010e+15	   0.00000000e+00	  -5.50000000e+15	  -2.88559729e+10	  -1.50865651e+00	   4.29439882e-01	  -2.50730264e+01	   0.00000000e+00	   0.00000000e+00	  -2.46435865e+01	   9.17445258e+19	    5.13050134e+19	   3.81948483e+01	    4.41912970e-01	    1.31217911e+01
  23	       0.010262	     0.00000000	     1.04728805	     0.58007990	    -0.00000153	    -0.15271195	   2.92970874e+10	   5.49999704e+15	   0.00000000e+00	  -5.50000000e+15	  -3.22547469e+10	  -1.50957786e+00	   4.28352303e-01	  -2.50719388e+01	   0.00000000e+00	   0.00000000e+00	  -2.46435865e+01	   9.22415480e+19	    5.19161231e+19	   3.81923923e+01	    4.43290862e-01	    1.31204132e+01
  24	       0.012277	     0.00000000	     1.04728775	     0.58044454	    -0.00000182	    -0.15271225	   2.97128170e+10	   5.49999330e+15	   0.00000000e+00	  -5.50000000e+15	  -3.64109743e+10	  -1.51082931e+00	   4.27041976e-01	  -2.50706285e+01	   0.00000000e+00	   0.00000000e+00	  -2.46435865e+01	   9.28466474e+19	    5.26528199e+19	   3.81894056e+01	    4.44978263e-01	    1.31187258e+01
  25	       0.014709	     0.00000000	     1.04728738	     0.58087658	    -0.00000217	    -0.15271262	   3.02130453e+10	   5.49998871e+15	   0.00000000e+00	  -5.50000000e+15	  -4.15067976e+10	  -1.51254374e+00	   4.25466130e-01	  -2.50690526e+01	   0.00000000e+00	   0.00000000e+00	  -2.46435865e+01	   9.35834660e+19	    5.35392531e+19	   3.81857737e+01	    4.47047040e-01	    1.31166571e+01
  26	       0.017639	     0.00000000	     1.04728694	     0.58138568	    -0.00000258	    -0.15271306	   3.08133341e+10	   5.49998304e+15	   0.00000000e+00	  -5.50000000e+15	  -4.77754582e+10	  -1.51491067e+00	   4.23575692e-01	  -2.50671622e+01	   0.00000000e+00	   0.00000000e+00	  -2.46435865e+01	   9.44804877e+19	    5.46029993e+19	   3.81813593e+01	    4.49585417e-01	    1.31141187e+01
  27	       0.021161	     0.00000000	     1.04728640	     0.58198162	    -0.00000308	    -0.15271360	   3.15311956e+10	   5.49997601e+15	   0.00000000e+00	  -5.50000000e+15	  -5.55219254e+10	  -1.51820141e+00	   4.21314903e-01	  -2.50649014e+01	   0.00000000e+00	   0.00000000e+00	  -2.46435865e+01	   9.55719657e+19	    5.58750911e+19	   3.81759987e+01	    4.52701574e-01	    1.31110025e+01
  28	       0.025378	     0.00000000	     1.04728576	     0.58267378	    -0.00000368	    -0.15271424	   3.23860025e+10	   5.49996723e+15	   0.00000000e+00	  -5.50000000e+15	  -6.51554036e+10	  -1.52280589e+00	   4.18620965e-01	  -2.50622075e+01	   0.00000000e+00	   0.00000000e+00	  -2.46435865e+01	   9.68990384e+19	    5.73898580e+19	   3.81694965e+01	    4.56527967e-01	    1.31071761e+01
  29	       0.030410	     0.00000000	     1.04728500	     0.58347053	    -0.00000440	    -0.15271500	   3.33987583e+10	   5.49995616e+15	   0.00000000e+00	  -5.50000000e+15	  -7.72415227e+10	  -1.52928794e+00	   4.15423605e-01	  -2.50590101e+01	   0.00000000e+00	   0.00000000e+00	  -2.46435865e+01	   9.85110886e+19	    5.91845194e+19	   3.81616206e+01	    4.61226414e-01	    1.31024777e+01
  30	       0.036386	     0.00000000	     1.04728408	     0.58437857	    -0.00000525	    -0.15271592	   3.45916874e+10	   5.49994200e+15	   0.00000000e+00	  -5.50000000e+15	  -9.25872901e+10	  -1.53846996e+00	   4.11644347e-01	  -2.50552308e+01	   0.00000000e+00	   0.00000000e+00	  -2.46435865e+01	   1.00467418e+20	    6.12984581e+19	   3.81520955e+01	    4.66993974e-01	    1.30967101e+01
  31	       0.043449	     0.00000000	     1.04728299	     0.58540211	    -0.00000625	    -0.15271701	   3.59876077e+10	   5.49992361e+15	   0.00000000e+00	  -5.50000000e+15	  -1.12380944e+11	  -1.55156633e+00	   4.07195086e-01	  -2.50507816e+01	   0.00000000e+00	   0.00000000e+00	  -2.46435865e+01	   1.02839337e+20	    6.37721090e+19	   3.81405939e+01	    4.74069507e-01	    1.30896346e+01
  32	       0.051749	     0.00000000	     1.04728169	     0.58654223	    -0.00000743	    -0.15271831	   3.76090461e+10	   5.49989918e+15	   0.00000000e+00	  -5.50000000e+15	  -1.38424863e+11	  -1.57040018e+00	   4.01975299e-01	  -2.50455618e+01	   0.00000000e+00	   0.00000000e+00	  -2.46435865e+01	   1.05712799e+20	    6.66453908e+19	   3.81267278e+01	    4.82740661e-01	    1.30809634e+01
  33	       0.061446	     0.00000000	     1.04728016	     0.58779620	    -0.00000881	    -0.15271984	   3.94770582e+10	   5.49986595e+15	   0.00000000e+00	  -5.50000000e+15	  -1.73528877e+11	  -1.59776658e+00	   3.95866893e-01	  -2.50394534e+01	   0.00000000e+00	   0.00000000e+00	  -2.46435865e+01	   1.09191765e+20	    6.99556153e+19	   3.81100356e+01	    4.93350795e-01	    1.30703533e+01
  34	       0.072702	     0.00000000	     1.04727834	     0.58915708	    -0.00001041	    -0.15272166	   4.16097130e+10	   5.49981942e+15	   0.00000000e+00	  -5.50000000e+15	  -2.22186083e+11	  -1.63805928e+00	   3.88725217e-01	  -2.50323117e+01	   0.00000000e+00	   0.00000000e+00	  -2.46435865e+01	   1.13402515e+20	    7.37348020e+19	   3.80899679e+01	    5.06305011e-01	    1.30573991e+01
  35	       0.085675	     0.00000000	     1.04727618	     0.59061348	    -0.00001225	    -0.15272382	   4.40201916e+10	   5.49975226e+15	   0.00000000e+00	  -5.50000000e+15	  -2.91758938e+11	  -1.69838200e+00	   3.80364231e-01	  -2.50239507e+01	   0.00000000e+00	   0.00000000e+00	  -2.46435865e+01	   1.18499225e+20	    7.80063080e+19	   3.80658685e+01	    5.22074115e-01	    1.30416300e+01
  36	       0.100522	     0.00000000	     1.04727360	     0.59214948	    -0.00001436	    -0.15272640	   4.67144246e+10	   5.49965210e+15	   0.00000000e+00	  -5.50000000e+15	  -3.94611679e+11	  -1.79056964e+00	   3.70533193e-01	  -2.50141197e+01	   0.00000000e+00	   0.00000000e+00	  -2.46435865e+01	   1.24671197e+20	    8.27806434e+19	   3.80369507e+01	    5.41194839e-01	    1.30225093e+01
  37	       0.117381	     0.00000000	     1.04727048	     0.59374474	    -0.00001675	    -0.15272952	   4.96881514e+10	   5.49949764e+15	   0.00000000e+00	  -5.50000000e+15	  -5.52044350e+11	  -1.93495473e+00	   3.58881566e-01	  -2.50024681e+01	   0.00000000e+00	   0.00000000e+00	  -2.46435865e+01	   1.32152258e+20	    8.80502574e+19	   3.80022687e+01	    5.64264228e-01	    1.29994399e+01
  38	       0.136373	     0.00000000	     1.04726663	     0.59537454	    -0.00001945	    -0.15273337	   5.29232091e+10	   5.49925118e+15	   0.00000000e+00	  -5.50000000e+15	  -8.01742295e+11	  -2.16755563e+00	   3.44908144e-01	  -2.49884946e+01	   0.00000000e+00	   0.00000000e+00	  -2.46435865e+01	   1.41232974e+20	    9.37829651e+19	   3.79606800e+01	    5.91925614e-01	    1.29717785e+01
  39	       0.157589	     0.00000000	     1.04726170	     0.59700965	    -0.00002246	    -0.15273830	   5.63827810e+10	   5.49884414e+15	   0.00000000e+00	  -5.50000000e+15	  -1.21224382e+12	  -2.55412153e+00	   3.27889851e-01	  -2.49714763e+01	   0.00000000e+00	   0.00000000e+00	  -2.46435865e+01	   1.52276511e+20	    9.99135244e+19	   3.79107997e+01	    6.24843227e-01	    1.29388609e+01
  40	       0.181087	     0.00000000	     1.04725509	     0.59861579	    -0.00002579	    -0.15274491	   6.00052452e+10	   5.49814829e+15	   0.00000000e+00	  -5.50000000e+15	  -1.91171312e+12	  -3.21820744e+00	   3.06785185e-01	  -2.49503717e+01	   0.00000000e+00	   0.00000000e+00	  -2.46435865e+01	   1.65739175e+20	    1.06332738e+20	   3.78509438e+01	    6.63662271e-01	    1.29000418e+01
  41	       0.206881	     0.00000000	     1.04724564	     0.60015241	    -0.00002944	    -0.15275436	   6.36962610e+10	   5.49691728e+15	   0.00000000e+00	  -5.50000000e+15	  -3.14641316e+12	  -4.39850090e+00	   2.80107227e-01	  -2.49236937e+01	   0.00000000e+00	   0.00000000e+00	  -2.46435865e+01	   1.82196869e+20	    1.12873429e+20	   3.77790586e+01	    7.08951260e-01	    1.28547528e+01
  42	       0.234936	     0.00000000	     1.04723106	     0.60157049	    -0.00003341	    -0.15276894	   6.73189030e+10	   5.49466553e+15	   0.00000000e+00	  -5.50000000e+15	  -5.40178830e+12	  -6.56809811e+00	   2.45761712e-01	  -2.48893482e+01	   0.00000000e+00	   0.00000000e+00	  -2.46435865e+01	   2.02378931e+20	    1.19292958e+20	   3.76926363e+01	    7.61123950e-01	    1.28025802e+01
  43	       0.265166	     0.00000000	     1.04720674	     0.60280888	    -0.00003768	    -0.15279326	   7.06822536e+10	   5.49041371e+15	   0.00000000e+00	  -5.50000000e+15	  -9.65696744e+12	  -1.06864706e+01	   2.00847576e-01	  -2.48444341e+01	   0.00000000e+00	   0.00000000e+00	  -2.46435865e+01	   2.27210937e+20	    1.25253007e+20	   3.75886131e+01	    8.20339608e-01	    1.27433645e+01
  44	       0.297430	     0.00000000	     1.04716317	     0.60378843	    -0.00004223	    -0.15283683	   7.35302817e+10	   5.48214872e+15	   0.00000000e+00	  -5.50000000e+15	  -1.79248083e+13	  -1.87372049e+01	   1.41421737e-01	  -2.47850082e+01	   0.00000000e+00	   0.00000000e+00	  -2.46435865e+01	   2.57868012e+20	    1.30299875e+20	   3.74632513e+01	    8.86383639e-01	    1.26773205e+01
  45	       0.331531	     0.00000000	     1.04708041	     0.60440260	    -0.00004705	    -0.15291959	   7.55357044e+10	   5.46567605e+15	   0.00000000e+00	  -5.50000000e+15	  -3.43994906e+13	  -3.48795108e+01	   6.22386048e-02	  -2.47058251e+01	   0.00000000e+00	   0.00000000e+00	  -2.46435865e+01	   2.95839782e+20	    1.33853598e+20	   3.73120059e+01	    9.58537239e-01	    1.26051669e+01
  46	       0.367220	     0.00000000	     1.04691630	     0.60450214	    -0.00005209	    -0.15308370	   7.63085834e+10	   5.43220913e+15	   0.00000000e+00	  -5.50000000e+15	  -6.78671818e+13	  -6.78979163e+01	  -4.35094962e-02	  -2.46000770e+01	   0.00000000e+00	   0.00000000e+00	  -2.46435865e+01	   3.43007082e+20	    1.35223183e+20	   3.71293817e+01	    1.03545696e+00	    1.25282471e+01
  47	       0.404198	     0.00000000	     1.04658126	     0.60386946	    -0.00005734	    -0.15341874	   7.54366421e+10	   5.36347914e+15	   0.00000000e+00	  -5.50000000e+15	  -1.36596301e+14	  -1.36298276e+02	  -1.84399527e-01	  -2.44591870e+01	   0.00000000e+00	   0.00000000e+00	  -2.46435865e+01	   4.01728498e+20	    1.33678051e+20	   3.69087925e+01	    1.11510498e+00	    1.24485991e+01
  48	       0.442129	     0.00000000	     1.04588648	     0.60217496	    -0.00006279	    -0.15411352	   7.25803349e+10	   5.22261254e+15	   0.00000000e+00	  -5.50000000e+15	  -2.77460040e+14	  -2.78382102e+02	  -3.70847407e-01	  -2.42727391e+01	   0.00000000e+00	   0.00000000e+00	  -2.46435865e+01	   4.74931405e+20	    1.28616507e+20	   3.66424405e+01	    1.19479684e+00	    1.23689073e+01
  49	       0.480644	     0.00000000	     1.04444194	     0.59890409	    -0.00006851	    -0.15555806	   6.76386190e+10	   4.94039367e+15	   0.00000000e+00	  -5.50000000e+15	  -5.59673969e+14	  -5.70068954e+02	  -6.14925916e-01	  -2.40286606e+01	   0.00000000e+00	   0.00000000e+00	  -2.46435865e+01	   5.66196926e+20	    1.19859495e+20	   3.63212479e+01	    1.27145279e+00	    1.22922513e+01
  50	       0.519356	     0.00000000	     1.04147633	     0.59324492	    -0.00007470	    -0.15852367	   6.09577377e+10	   4.40694421e+15	   0.00000000e+00	  -5.50000000e+15	  -1.09311675e+15	  -1.14890265e+03	  -9.29828691e-01	  -2.37137578e+01	   0.00000000e+00	   0.00000000e+00	  -2.46435865e+01	   6.79821163e+20	    1.08020574e+20	   3.59348811e+01	    1.34211412e+00	    1.22215900e+01
  51	       0.557871	     0.00000000	     1.03558439	     0.58395299	    -0.00008191	    -0.16441561	   5.34585960e+10	   3.51124831e+15	   0.00000000e+00	  -5.50000000e+15	  -1.98880515e+15	  -2.22275234e+03	  -1.27383588e+00	  -2.33697506e+01	   0.00000000e+00	   0.00000000e+00	  -2.46435865e+01	   8.20826660e+20	    9.47316318e+19	   3.54719246e+01	    1.40466407e+00	    1.21590400e+01
  52	       0.576836	     0.00000000	     1.03072169	     0.57736237	    -0.00008621	    -0.16927831	   5.00084586e+10	   2.91068599e+15	   0.00000000e+00	  -5.50000000e+15	  -2.58936401e+15	  -3.00825389e+03	  -1.56469042e+00	  -2.30788961e+01	   0.00000000e+00	   0.00000000e+00	  -2.46435865e+01	   9.02907735e+20	    8.86177587e+19	   3.52100670e+01	    1.43251721e+00	    1.21311869e+01
  53	       0.595802	     0.00000000	     1.02417383	     0.56911465	    -0.00009152	    -0.17582617	   4.68317099e+10	   2.26094054e+15	   0.00000000e+00	  -5.50000000e+15	  -3.23910629e+15	  -4.00827644e+03	  -1.82518231e+00	  -2.28184042e+01	   0.00000000e+00	   0.00000000e+00	  -2.46435865e+01	   9.94890160e+20	    8.29883273e+19	   3.49217670e+01	    1.45858639e+00	    1.21051177e+01
  54	       0.614291	     0.00000000	     1.01576108	     0.55917176	    -0.00009836	    -0.18423892	   4.41450903e+10	   1.63432225e+15	   0.00000000e+00	  -5.50000000e+15	  -3.86572190e+15	  -5.19668623e+03	  -2.07495644e+00	  -2.25686301e+01	   0.00000000e+00	   0.00000000e+00	  -2.46435865e+01	   1.09541546e+21	    7.82273998e+19	   3.46121948e+01	    1.48246228e+00	    1.20812418e+01
  55	       0.623536	     0.00000000	     1.01065805	     0.55337743	    -0.00010274	    -0.18934195	   4.29824007e+10	   1.34227938e+15	   0.00000000e+00	  -5.50000000e+15	  -4.15776360e+15	  -5.86772207e+03	  -2.26746811e+00	  -2.23761184e+01	   0.00000000e+00	   0.00000000e+00	  -2.46435865e+01	   1.15015482e+21	    7.61669828e+19	   3.44459114e+01	    1.49389511e+00	    1.20698090e+01
  56	       0.632780	     0.00000000	     1.00491209	     0.54700131	    -0.00010811	    -0.19508791	   4.19492364e+10	   1.07543446e+15	   0.00000000e+00	  -5.50000000e+15	  -4.42460749e+15	  -6.58549973e+03	  -2.44299512e+00	  -2.22005914e+01	   0.00000000e+00	   0.00000000e+00	  -2.46435865e+01	   1.20814851e+21	    7.43360683e+19	   3.42712802e+01	    1.50503979e+00	    1.20586643e+01
  57	       0.644676	     0.00000000	     0.99651138	     0.53789617	    -0.00011712	    -0.20348862	   4.08236703e+10	   7.77805304e+14	   0.00000000e+00	  -5.50000000e+15	  -4.72223552e+15	  -7.56990050e+03	  -2.65482477e+00	  -2.19887617e+01	   0.00000000e+00	   0.00000000e+00	  -2.46435865e+01	   1.28792327e+21	    7.23413324e+19	   3.40334335e+01	    1.51901645e+00	    1.20446877e+01
  58	       0.656573	     0.00000000	     0.98690150	     0.52771117	    -0.00012976	    -0.21309850	   3.99271419e+10	   5.36961553e+14	   0.00000000e+00	  -5.50000000e+15	  -4.96307837e+15	  -8.61225253e+03	  -2.86379176e+00	  -2.17797947e+01	   0.00000000e+00	   0.00000000e+00	  -2.46435865e+01	   1.37396855e+21	    7.07523625e+19	   3.37797859e+01	    1.53265162e+00	    1.20310525e+01
  59	       0.662521	     0.00000000	     0.98162000	     0.52218679	    -0.00013807	    -0.21838000	   3.95544803e+10	   4.38048031e+14	   0.00000000e+00	  -5.50000000e+15	  -5.06199152e+15	  -9.15171115e+03	  -3.02122015e+00	  -2.16223663e+01	   0.00000000e+00	   0.00000000e+00	  -2.46435865e+01	   1.41951688e+21	    7.00917887e+19	   3.36466925e+01	    1.53936203e+00	    1.20243421e+01
  60	       0.668469	     0.00000000	     0.97601446	     0.51637151	    -0.00014827	    -0.22398554	   3.92354615e+10	   3.52937890e+14	   0.00000000e+00	  -5.50000000e+15	  -5.14710135e+15	  -9.70107222e+03	  -3.16650952e+00	  -2.14770770e+01	   0.00000000e+00	   0.00000000e+00	  -2.46435865e+01	   1.46684878e+21	    6.95262134e+19	   3.35091738e+01	    1.54601402e+00	    1.20176901e+01
  61	       0.676994	     0.00000000	     0.96740558	     0.50752362	    -0.00016740	    -0.23259442	   3.88750634e+10	   2.53316944e+14	   0.00000000e+00	  -5.50000000e+15	  -5.24672193e+15	  -1.05027087e+04	  -3.34782589e+00	  -2.12957606e+01	   0.00000000e+00	   0.00000000e+00	  -2.46435865e+01	   1.53795828e+21	    6.88870511e+19	   3.33039829e+01	    1.55546593e+00	    1.20082382e+01
  62	       0.685519	     0.00000000	     0.95810673	     0.49805390	    -0.00019417	    -0.24189327	   3.86194257e+10	   1.77087893e+14	   0.00000000e+00	  -5.50000000e+15	  -5.32295073e+15	  -1.13179079e+04	  -3.55362973e+00	  -2.10899568e+01	   0.00000000e+00	   0.00000000e+00	  -2.46435865e+01	   1.61314380e+21	    6.84332621e+19	   3.30888017e+01	    1.56484320e+00	    1.19988609e+01
  63	       0.694045	     0.00000000	     0.94810789	     0.48795052	    -0.00023262	    -0.25189211	   3.84638611e+10	   1.20551276e+14	   0.00000000e+00	  -5.50000000e+15	  -5.37948719e+15	  -1.21433467e+04	  -3.77004845e+00	  -2.08735380e+01	   0.00000000e+00	   0.00000000e+00	  -2.46435865e+01	   1.69267130e+21	    6.81563752e+19	   3.28630556e+01	    1.57417058e+00	    1.19895335e+01
  64	       0.702570	     0.00000000	     0.93740162	     0.47720363	    -0.00028931	    -0.26259838	   3.84035922e+10	   7.99094800e+13	   0.00000000e+00	  -5.50000000e+15	  -5.42012892e+15	  -1.29762805e+04	  -3.99452800e+00	  -2.06490585e+01	   0.00000000e+00	   0.00000000e+00	  -2.46435865e+01	   1.77682599e+21	    6.80476463e+19	   3.26261321e+01	    1.58347162e+00	    1.19802325e+01
  65	       0.710636	     0.00000000	     0.92661588	     0.46643500	    -0.00036944	    -0.27338412	   3.84289679e+10	   5.28548887e+13	   0.00000000e+00	  -5.50000000e+15	  -5.44718354e+15	  -1.37692846e+04	  -4.22391039e+00	  -2.04196761e+01	   0.00000000e+00	   0.00000000e+00	  -2.46435865e+01	   1.86098369e+21	    6.80897053e+19	   3.23910970e+01	    1.59226731e+00	    1.19714368e+01
  66	       0.718702	     0.00000000	     0.91518890	     0.45507714	    -0.00049071	    -0.28481110	   3.85316583e+10	   3.41593611e+13	   0.00000000e+00	  -5.50000000e+15	  -5.46587917e+15	  -1.45656271e+04	  -4.43092203e+00	  -2.02126645e+01	   0.00000000e+00	   0.00000000e+00	  -2.46435865e+01	   1.94983474e+21	    6.82670209e+19	   3.21448839e+01	    1.60107718e+00	    1.19626269e+01
  67	       0.722735	     0.00000000	     0.90923413	     0.44917369	    -0.00057394	    -0.29076587	   3.86080874e+10	   2.72304557e+13	   0.00000000e+00	  -5.50000000e+15	  -5.47280815e+15	  -1.49647334e+04	  -4.58437042e+00	  -2.00592161e+01	   0.00000000e+00	   0.00000000e+00	  -2.46435865e+01	   1.99611225e+21	    6.83991348e+19	   3.20174121e+01	    1.60549211e+00	    1.19582120e+01
  68	       0.726768	     0.00000000	     0.90311829	     0.44312098	    -0.00067799	    -0.29688171	   3.87022915e+10	   2.15897976e+13	   0.00000000e+00	  -5.50000000e+15	  -5.47844890e+15	  -1.53642982e+04	  -4.71044924e+00	  -1.99331373e+01	   0.00000000e+00	   0.00000000e+00	  -2.46435865e+01	   2.04367600e+21	    6.85618173e+19	   3.18869089e+01	    1.60991656e+00	    1.19537875e+01
  69	       0.730801	     0.00000000	     0.89684123	     0.43691848	    -0.00080875	    -0.30315877	   3.88138795e+10	   1.70288963e+13	   0.00000000e+00	  -5.50000000e+15	  -5.48300992e+15	  -1.57642352e+04	  -4.83963249e+00	  -1.98039540e+01	   0.00000000e+00	   0.00000000e+00	  -2.46435865e+01	   2.09256635e+21	    6.87540977e+19	   3.17532897e+01	    1.61435248e+00	    1.19493516e+01
  70	       0.734834	     0.00000000	     0.89040280	     0.43056573	    -0.00097386	    -0.30959720	   3.89424860e+10	   1.33657939e+13	   0.00000000e+00	  -5.50000000e+15	  -5.48667315e+15	  -1.61644724e+04	  -4.98872534e+00	  -1.96548612e+01	   0.00000000e+00	   0.00000000e+00	  -2.46435865e+01	   2.14282507e+21	    6.89749664e+19	   3.16164676e+01	    1.61880175e+00	    1.19449024e+01
  71	       0.740880	     0.00000000	     0.88044819	     0.42076040	    -0.00130861	    -0.31955181	   3.91675896e+10	   9.21908433e+12	   0.00000000e+00	  -5.50000000e+15	  -5.49082008e+15	  -1.67649125e+04	  -5.17663359e+00	  -1.94669529e+01	   0.00000000e+00	   0.00000000e+00	  -2.46435865e+01	   2.22082823e+21	    6.93593278e+19	   3.14051399e+01	    1.62550115e+00	    1.19382030e+01
  72	       0.746926	     0.00000000	     0.87013042	     0.41061510	    -0.00179099	    -0.32986958	   3.94292822e+10	   6.30618201e+12	   0.00000000e+00	  -5.50000000e+15	  -5.49373325e+15	  -1.73657388e+04	  -5.38893804e+00	  -1.92546485e+01	   0.00000000e+00	   0.00000000e+00	  -2.46435865e+01	   2.30215605e+21	    6.98017733e+19	   3.11860960e+01	    1.63224059e+00	    1.19314635e+01
  73	       0.752972	     0.00000000	     0.85944928	     0.40012859	    -0.00249059	    -0.34055072	   3.97266981e+10	   4.28938330e+12	   0.00000000e+00	  -5.50000000e+15	  -5.49575034e+15	  -1.79668348e+04	  -5.60924305e+00	  -1.90343434e+01	   0.00000000e+00	   0.00000000e+00	  -2.46435865e+01	   2.38696849e+21	    7.02978299e+19	   3.09590061e+01	    1.63902548e+00	    1.19246786e+01
  74	       0.759018	     0.00000000	     0.84840465	     0.38929977	    -0.00350843	    -0.35159535	   4.00590941e+10	   2.91248951e+12	   0.00000000e+00	  -5.50000000e+15	  -5.49712757e+15	  -1.85681164e+04	  -5.83788934e+00	  -1.88056971e+01	   0.00000000e+00	   0.00000000e+00	  -2.46435865e+01	   2.47543395e+21	    7.08424705e+19	   3.07235246e+01	    1.64586077e+00	    1.19178433e+01
  75	       0.765064	     0.00000000	     0.83699643	     0.37812758	    -0.00498688	    -0.36300357	   4.04258293e+10	   1.98500130e+12	   0.00000000e+00	  -5.50000000e+15	  -5.49805542e+15	  -1.91695241e+04	  -6.07088529e+00	  -1.85727012e+01	   0.00000000e+00	   0.00000000e+00	  -2.46435865e+01	   2.56772981e+21	    7.14304925e+19	   3.04792889e+01	    1.65275092e+00	    1.19109532e+01
  76	       0.770675	     0.00000000	     0.82608379	     0.36745143	    -0.00693663	    -0.37391621	   4.07966494e+10	   1.40433240e+12	   0.00000000e+00	  -5.50000000e+15	  -5.49863646e+15	  -1.97277326e+04	  -6.30360826e+00	  -1.83399782e+01	   0.00000000e+00	   0.00000000e+00	  -2.46435865e+01	   2.65697416e+21	    7.20115711e+19	   3.02444686e+01	    1.65919781e+00	    1.19045063e+01
  77	       0.776286	     0.00000000	     0.81485792	     0.35647810	    -0.00963565	    -0.38514208	   4.11963907e+10	   1.01039335e+12	   0.00000000e+00	  -5.50000000e+15	  -5.49903080e+15	  -2.02859906e+04	  -6.54011254e+00	  -1.81034739e+01	   0.00000000e+00	   0.00000000e+00	  -2.46435865e+01	   2.74983536e+21	    7.26248576e+19	   3.00014637e+01	    1.66569838e+00	    1.18980057e+01
  78	       0.781897	     0.00000000	     0.80331879	     0.34520689	    -0.01329193	    -0.39668121	   4.16247422e+10	   7.45263759e+11	   0.00000000e+00	  -5.50000000e+15	  -5.49929636e+15	  -2.08442821e+04	  -6.78507732e+00	  -1.78585092e+01	   0.00000000e+00	   0.00000000e+00	  -2.46435865e+01	   2.84647827e+21	    7.32714600e+19	   2.97499418e+01	    1.67225558e+00	    1.18914485e+01
  79	       0.787508	     0.00000000	     0.79146640	     0.33363708	    -0.01810092	    -0.40853360	   4.20813655e+10	   5.67813095e+11	   0.00000000e+00	  -5.50000000e+15	  -5.49947427e+15	  -2.14025961e+04	  -7.00656458e+00	  -1.76370219e+01	   0.00000000e+00	   0.00000000e+00	  -2.46435865e+01	   2.94707602e+21	    7.39554755e+19	   2.94895550e+01	    1.67887258e+00	    1.18848315e+01
  80	       0.790314	     0.00000000	     0.78542273	     0.32774096	    -0.02098117	    -0.41457727	   4.23217852e+10	   5.02528610e+11	   0.00000000e+00	  -5.50000000e+15	  -5.49953979e+15	  -2.16817593e+04	  -7.16913411e+00	  -1.74744524e+01	   0.00000000e+00	   0.00000000e+00	  -2.46435865e+01	   2.99891443e+21	    7.43162057e+19	   2.93559360e+01	    1.68220456e+00	    1.18814995e+01
  81	       0.793119	     0.00000000	     0.77930074	     0.32177025	    -0.02419512	    -0.42069926	   4.25697186e+10	   4.49157099e+11	   0.00000000e+00	  -5.50000000e+15	  -5.49959341e+15	  -2.19609255e+04	  -7.32981576e+00	  -1.73137707e+01	   0.00000000e+00	   0.00000000e+00	  -2.46435865e+01	   3.05181043e+21	    7.46897260e+19	   2.92199634e+01	    1.68555304e+00	    1.18781511e+01
  82	       0.798278	     0.00000000	     0.76783943	     0.31059481	    -0.03098566	    -0.43216057	   4.30421809e+10	   3.75040557e+11	   0.00000000e+00	  -5.50000000e+15	  -5.49966800e+15	  -2.24742522e+04	  -7.55189960e+00	  -1.70916869e+01	   0.00000000e+00	   0.00000000e+00	  -2.46435865e+01	   3.15191503e+21	    7.54077163e+19	   2.89636199e+01	    1.69175520e+00	    1.18719489e+01
  83	       0.803437	     0.00000000	     0.75611331	     0.29916574	    -0.03886657	    -0.44388669	   4.35386699e+10	   3.23296735e+11	   0.00000000e+00	  -5.50000000e+15	  -5.49972024e+15	  -2.29875848e+04	  -7.81041007e+00	  -1.68331764e+01	   0.00000000e+00	   0.00000000e+00	  -2.46435865e+01	   3.25583313e+21	    7.61740893e+19	   2.86988459e+01	    1.69801870e+00	    1.18656854e+01
  84	       0.808595	     0.00000000	     0.74412238	     0.28748245	    -0.04773658	    -0.45587762	   4.40589216e+10	   2.86595437e+11	   0.00000000e+00	  -5.50000000e+15	  -5.49975746e+15	  -2.35009216e+04	  -8.04365467e+00	  -1.65999318e+01	   0.00000000e+00	   0.00000000e+00	  -2.46435865e+01	   3.36372757e+21	    7.69908617e+19	   2.84253196e+01	    1.70434761e+00	    1.18593565e+01
  85	       0.811175	     0.00000000	     0.73802761	     0.28154667	    -0.05249611	    -0.46197239	   4.43302114e+10	   2.72194789e+11	   0.00000000e+00	  -5.50000000e+15	  -5.49977214e+15	  -2.37575912e+04	  -8.21455592e+00	  -1.64290306e+01	   0.00000000e+00	   0.00000000e+00	  -2.46435865e+01	   3.41921888e+21	    7.74220975e+19	   2.82851809e+01	    1.70753785e+00	    1.18561662e+01
  86	       0.813754	     0.00000000	     0.73186663	     0.27554751	    -0.05745263	    -0.46813337	   4.46080388e+10	   2.59826480e+11	   0.00000000e+00	  -5.50000000e+15	  -5.49978478e+15	  -2.40142614e+04	  -8.35380115e+00	  -1.62897853e+01	   0.00000000e+00	   0.00000000e+00	  -2.46435865e+01	   3.47576882e+21	    7.78669775e+19	   2.81427273e+01	    1.71074620e+00	    1.18529579e+01
  87	       0.816333	     0.00000000	     0.72563945	     0.26948497	    -0.06258894	    -0.47436055	   4.48925075e+10	   2.49110235e+11	   0.00000000e+00	  -5.50000000e+15	  -5.49979578e+15	  -2.42709322e+04	  -8.49538675e+00	  -1.61481997e+01	   0.00000000e+00	   0.00000000e+00	  -2.46435865e+01	   3.53339995e+21	    7.83254898e+19	   2.79979147e+01	    1.71397320e+00	    1.18497309e+01
  88	       0.818913	     0.00000000	     0.71934607	     0.26335907	    -0.06788879	    -0.48065393	   4.51837447e+10	   2.39735250e+11	   0.00000000e+00	  -5.50000000e+15	  -5.49980545e+15	  -2.45276035e+04	  -8.66919070e+00	  -1.59743958e+01	   0.00000000e+00	   0.00000000e+00	  -2.46435865e+01	   3.59213535e+21	    7.87976119e+19	   2.78506979e+01	    1.71721944e+00	    1.18464847e+01
  89	       0.823612	     0.00000000	     0.70770931	     0.25203207	    -0.07792587	    -0.49229069	   4.57273634e+10	   2.25376291e+11	   0.00000000e+00	  -5.50000000e+15	  -5.49982035e+15	  -2.49952602e+04	  -8.90797005e+00	  -1.57356164e+01	   0.00000000e+00	   0.00000000e+00	  -2.46435865e+01	   3.70206803e+21	    7.96845308e+19	   2.75761194e+01	    1.72318524e+00	    1.18405189e+01
  90	       0.828312	     0.00000000	     0.69585278	     0.24049329	    -0.08837744	    -0.50414722	   4.62918399e+10	   2.13476276e+11	   0.00000000e+00	  -5.50000000e+15	  -5.49983282e+15	  -2.54629180e+04	  -9.14978536e+00	  -1.54938011e+01	   0.00000000e+00	   0.00000000e+00	  -2.46435865e+01	   3.81589297e+21	    8.06111449e+19	   2.72931178e+01	    1.72921932e+00	    1.18344848e+01
  91	       0.830662	     0.00000000	     0.68984210	     0.23464593	    -0.09373372	    -0.51015790	   4.65846745e+10	   2.08150014e+11	   0.00000000e+00	  -5.50000000e+15	  -5.49983843e+15	  -2.56967473e+04	  -9.32663669e+00	  -1.53169498e+01	   0.00000000e+00	   0.00000000e+00	  -2.46435865e+01	   3.87431290e+21	    8.10934168e+19	   2.71483751e+01	    1.73226287e+00	    1.18314412e+01
  92	       0.833011	     0.00000000	     0.68377647	     0.22874593	    -0.09917305	    -0.51622353	   4.68835271e+10	   2.03177041e+11	   0.00000000e+00	  -5.50000000e+15	  -5.49984371e+15	  -2.59305769e+04	  -9.47053603e+00	  -1.51730505e+01	   0.00000000e+00	   0.00000000e+00	  -2.46435865e+01	   3.93376415e+21	    8.15864308e+19	   2.70014139e+01	    1.73532478e+00	    1.18283793e+01
  93	       0.835361	     0.00000000	     0.67765589	     0.22279333	    -0.10469003	    -0.52234411	   4.71885811e+10	   1.98496812e+11	   0.00000000e+00	  -5.50000000e+15	  -5.49984869e+15	  -2.61644066e+04	  -9.61667434e+00	  -1.50269121e+01	   0.00000000e+00	   0.00000000e+00	  -2.46435865e+01	   3.99426701e+21	    8.20903252e+19	   2.68521949e+01	    1.73840546e+00	    1.18252986e+01
  94	       0.837711	     0.00000000	     0.67148037	     0.21678821	    -0.11028003	    -0.52851963	   4.75000628e+10	   1.94059715e+11	   0.00000000e+00	  -5.50000000e+15	  -5.49985344e+15	  -2.63982366e+04	  -9.76509120e+00	  -1.48784953e+01	   0.00000000e+00	   0.00000000e+00	  -2.46435865e+01	   4.05584222e+21	    8.26053261e+19	   2.67006782e+01	    1.74150531e+00	    1.18221988e+01
  95	       0.840061	     0.00000000	     0.66524991	     0.21073067	    -0.11593907	    -0.53475009	   4.78182542e+10	   1.89825137e+11	   0.00000000e+00	  -5.50000000e+15	  -5.49985799e+15	  -2.66320667e+04	  -9.91582693e+00	  -1.47277596e+01	   0.00000000e+00	   0.00000000e+00	  -2.46435865e+01	   4.11851093e+21	    8.31317680e+19	   2.65468230e+01	    1.74462476e+00	    1.18190793e+01
  96	       0.842411	     0.00000000	     0.65896450	     0.20462083	    -0.12166378	    -0.54103550	   4.81435101e+10	   1.85759866e+11	   0.00000000e+00	  -5.50000000e+15	  -5.49986238e+15	  -2.68658971e+04	  -1.01000049e+01	  -1.45435816e+01	   0.00000000e+00	   0.00000000e+00	  -2.46435865e+01	   4.18229477e+21	    8.36701217e+19	   2.63905877e+01	    1.74776425e+00	    1.18159398e+01
  97	       0.846654	     0.00000000	     0.64747490	     0.19345256	    -0.13216736	    -0.55252510	   4.87445295e+10	   1.78820830e+11	   0.00000000e+00	  -5.50000000e+15	  -5.49986992e+15	  -2.72881563e+04	  -1.03515174e+01	  -1.42920691e+01	   0.00000000e+00	   0.00000000e+00	  -2.46435865e+01	   4.30037423e+21	    8.46651123e+19	   2.61022715e+01	    1.75348578e+00	    1.18102183e+01
  98	       0.850897	     0.00000000	     0.63580612	     0.18211407	    -0.14285997	    -0.56419388	   4.93701304e+10	   1.72206513e+11	   0.00000000e+00	  -5.50000000e+15	  -5.49987716e+15	  -2.77104162e+04	  -1.06422005e+01	  -1.40013860e+01	   0.00000000e+00	   0.00000000e+00	  -2.46435865e+01	   4.42229657e+21	    8.57003872e+19	   2.58057979e+01	    1.75927631e+00	    1.18044278e+01
  99	       0.855140	     0.00000000	     0.62395816	     0.17060688	    -0.15373210	    -0.57604184	   5.00239811e+10	   1.65839005e+11	   0.00000000e+00	  -5.50000000e+15	  -5.49988418e+15	  -2.81326765e+04	  -1.09412350e+01	  -1.37023515e+01	   0.00000000e+00	   0.00000000e+00	  -2.46435865e+01	   4.54820113e+21	    8.67816460e+19	   2.55009009e+01	    1.76513877e+00	    1.17985653e+01
 100	       0.859384	     0.00000000	     0.61193102	     0.15893349	    -0.16477637	    -0.58806898	   5.07119104e+10	   1.59663590e+11	   0.00000000e+00	  -5.50000000e+15	  -5.49989105e+15	  -2.85549375e+04	  -1.12098882e+01	  -1.34336983e+01	   0.00000000e+00	   0.00000000e+00	  -2.46435865e+01	   4.67823273e+21	    8.79183270e+19	   2.51873049e+01	    1.77107663e+00	    1.17926275e+01
 101	       0.861505	     0.00000000	     0.60585026	     0.15303755	    -0.17035514	    -0.59414974	   5.10750859e+10	   1.56598793e+11	   0.00000000e+00	  -5.50000000e+15	  -5.49989448e+15	  -2.87660681e+04	  -1.14060345e+01	  -1.32375520e+01	   0.00000000e+00	   0.00000000e+00	  -2.46435865e+01	   4.74484300e+21	    8.85180159e+19	   2.50271651e+01	    1.77407506e+00	    1.17896290e+01
 102	       0.863627	     0.00000000	     0.59972471	     0.14710235	    -0.17597583	    -0.60027529	   5.14518413e+10	   1.53575791e+11	   0.00000000e+00	  -5.50000000e+15	  -5.49989788e+15	  -2.89771989e+04	  -1.15971566e+01	  -1.30464299e+01	   0.00000000e+00	   0.00000000e+00	  -2.46435865e+01	   4.81254196e+21	    8.91400805e+19	   2.48647428e+01	    1.77709426e+00	    1.17866098e+01
 103	       0.867425	     0.00000000	     0.58864629	     0.13637928	    -0.18614863	    -0.61135371	   5.21626373e+10	   1.48298700e+11	   0.00000000e+00	  -5.50000000e+15	  -5.49990386e+15	  -2.93551852e+04	  -1.18565931e+01	  -1.27869934e+01	   0.00000000e+00	   0.00000000e+00	  -2.46435865e+01	   4.93652475e+21	    9.03138716e+19	   2.45681274e+01	    1.78255415e+00	    1.17811500e+01
 104	       0.871224	     0.00000000	     0.57742429	     0.12554151	    -0.19644720	    -0.62257571	   5.29422254e+10	   1.43104427e+11	   0.00000000e+00	  -5.50000000e+15	  -5.49990984e+15	  -2.97331718e+04	  -1.21553297e+01	  -1.24882567e+01	   0.00000000e+00	   0.00000000e+00	  -2.46435865e+01	   5.06417701e+21	    9.16018454e+19	   2.42638560e+01	    1.78808893e+00	    1.17756152e+01
 105	       0.875022	     0.00000000	     0.56605872	     0.11460238	    -0.20686868	    -0.63394128	   5.38211270e+10	   1.37982019e+11	   0.00000000e+00	  -5.50000000e+15	  -5.49991584e+15	  -3.01111589e+04	  -1.24618659e+01	  -1.21817206e+01	   0.00000000e+00	   0.00000000e+00	  -2.46435865e+01	   5.19561941e+21	    9.30557923e+19	   2.39517016e+01	    1.79370714e+00	    1.17699970e+01
 106	       0.878821	     0.00000000	     0.55454958	     0.10358280	    -0.21741029	    -0.64545042	   5.48481439e+10	   1.32922608e+11	   0.00000000e+00	  -5.50000000e+15	  -5.49992193e+15	  -3.04891464e+04	  -1.27764234e+01	  -1.18671631e+01	   0.00000000e+00	   0.00000000e+00	  -2.46435865e+01	   5.33097691e+21	    9.47586614e+19	   2.36314298e+01	    1.79942140e+00	    1.17642827e+01
 107	       0.882619	     0.00000000	     0.54289686	     0.09251542	    -0.22806919	    -0.65710314	   5.61018103e+10	   1.27918823e+11	   0.00000000e+00	  -5.50000000e+15	  -5.49992818e+15	  -3.08671344e+04	  -1.30900457e+01	  -1.15535407e+01	   0.00000000e+00	   0.00000000e+00	  -2.46435865e+01	   5.47037897e+21	    9.68440155e+19	   2.33027985e+01	    1.80525091e+00	    1.17584532e+01
 108	       0.885991	     0.00000000	     0.53243238	     0.08269197	    -0.23762420	    -0.66756762	   5.75076581e+10	   1.23504913e+11	   0.00000000e+00	  -5.50000000e+15	  -5.49993400e+15	  -3.12026768e+04	  -1.33928602e+01	  -1.12507262e+01	   0.00000000e+00	   0.00000000e+00	  -2.46435865e+01	   5.59762378e+21	    9.91907081e+19	   2.30038689e+01	    1.81054551e+00	    1.17531586e+01
 109	       0.889363	     0.00000000	     0.52185477	     0.07292339	    -0.24726780	    -0.67814523	   5.93323861e+10	   1.19130391e+11	   0.00000000e+00	  -5.50000000e+15	  -5.49994020e+15	  -3.15382195e+04	  -1.36933142e+01	  -1.09502722e+01	   0.00000000e+00	   0.00000000e+00	  -2.46435865e+01	   5.72825838e+21	    1.02247143e+20	   2.26979744e+01	    1.81598603e+00	    1.17477181e+01
 110	       0.892734	     0.00000000	     0.51116401	     0.06328521	    -0.25699740	    -0.68883599	   6.17933322e+10	   1.14790438e+11	   0.00000000e+00	  -5.50000000e+15	  -5.49994700e+15	  -3.18737627e+04	  -1.40007248e+01	  -1.06428617e+01	   0.00000000e+00	   0.00000000e+00	  -2.46435865e+01	   5.86238282e+21	    1.06381899e+20	   2.23849291e+01	    1.82162078e+00	    1.17420833e+01
 111	       0.896106	     0.00000000	     0.50036011	     0.05388249	    -0.26681025	    -0.69963989	   6.52284001e+10	   1.10481057e+11	   0.00000000e+00	  -5.50000000e+15	  -5.49995475e+15	  -3.22093063e+04	  -1.43152094e+01	  -1.03283771e+01	   0.00000000e+00	   0.00000000e+00	  -2.46435865e+01	   6.00010040e+21	    1.12166707e+20	   2.20645419e+01	    1.82752344e+00	    1.17361807e+01
 112	       0.899478	     0.00000000	     0.48944307	     0.04485504	    -0.27670346	    -0.71055693	   7.01651633e+10	   1.06198930e+11	   0.00000000e+00	  -5.50000000e+15	  -5.49996397e+15	  -3.25448504e+04	  -1.46271445e+01	  -1.00164420e+01	   0.00000000e+00	   0.00000000e+00	  -2.46435865e+01	   6.14151772e+21	    1.20491269e+20	   2.17366156e+01	    1.83380717e+00	    1.17298969e+01
 113	       0.902447	     0.00000000	     0.47973573	     0.03735448	    -0.28547682	    -0.72026427	   7.64055942e+10	   1.02437508e+11	   0.00000000e+00	  -5.50000000e+15	  -5.49997397e+15	  -3.28403346e+04	  -1.49260458e+01	  -9.71754073e+00	   0.00000000e+00	   0.00000000e+00	  -2.46435865e+01	   6.26920221e+21	    1.31015224e+20	   2.14414399e+01	    1.83978898e+00	    1.17239151e+01
 114	       0.905417	     0.00000000	     0.46994065	     0.03041347	    -0.29430848	    -0.73005935	   8.53065820e+10	   9.86970594e+10	   0.00000000e+00	  -5.50000000e+15	  -5.49998661e+15	  -3.31358194e+04	  -1.52207784e+01	  -9.42280808e+00	   0.00000000e+00	   0.00000000e+00	  -2.46435865e+01	   6.39991842e+21	    1.46010873e+20	   2.11401185e+01	    1.84637775e+00	    1.17173264e+01
 115	       0.908386	     0.00000000	     0.46005783	     0.02416450	    -0.30319585	    -0.73994217	   9.81556600e+10	   9.49756815e+10	   0.00000000e+00	  -5.50000000e+15	  -5.50000318e+15	  -3.34313049e+04	  -1.55209326e+01	  -9.12265385e+00	   0.00000000e+00	   0.00000000e+00	  -2.46435865e+01	   6.53374594e+21	    1.67607314e+20	   2.08325052e+01	    1.85383682e+00	    1.17098673e+01
 116	       0.911355	     0.00000000	     0.45008727	     0.01871705	    -0.31213630	    -0.74991273	   1.16885154e+11	   9.12724044e+10	   0.00000000e+00	  -5.50000000e+15	  -5.50002561e+15	  -3.37267916e+04	  -1.58262694e+01	  -8.81731711e+00	   0.00000000e+00	   0.00000000e+00	  -2.46435865e+01	   6.67076662e+21	    1.98959925e+20	   2.05184501e+01	    1.86255523e+00	    1.17011489e+01
 117	       0.914325	     0.00000000	     0.44002898	     0.01413468	    -0.32112721	    -0.75997102	   1.44404380e+11	   8.75873398e+10	   0.00000000e+00	  -5.50000000e+15	  -5.50005682e+15	  -3.40222796e+04	  -1.61435785e+01	  -8.50000799e+00	   0.00000000e+00	   0.00000000e+00	  -2.46435865e+01	   6.81106465e+21	    2.44731510e+20	   2.01977992e+01	    1.87310795e+00	    1.16905962e+01
 118	       0.917568	     0.00000000	     0.42894158	     0.01011901	    -0.33100559	    -0.77105842	   1.89740550e+11	   8.35927018e+10	   0.00000000e+00	  -5.50000000e+15	  -5.50010615e+15	  -3.43450572e+04	  -1.64797007e+01	  -8.16388574e+00	   0.00000000e+00	   0.00000000e+00	  -2.46435865e+01	   6.96816601e+21	    3.19349864e+20	   1.98398110e+01	    1.88776294e+00	    1.16759412e+01
 119	       0.920811	     0.00000000	     0.41774948	     0.00705964	    -0.34093766	    -0.78225052	   2.59735136e+11	   7.96232757e+10	   0.00000000e+00	  -5.50000000e+15	  -5.50018011e+15	  -3.46678384e+04	  -1.68264234e+01	  -7.81716311e+00	   0.00000000e+00	   0.00000000e+00	  -2.46435865e+01	   7.12939757e+21	    4.32603944e+20	   1.94735524e+01	    1.90729891e+00	    1.16564052e+01
 120	       0.924055	     0.00000000	     0.40645269	     0.00481733	    -0.35092178	    -0.79354731	   3.68432057e+11	   7.56883358e+10	   0.00000000e+00	  -5.50000000e+15	  -5.50029274e+15	  -3.49906251e+04	  -1.71742442e+01	  -7.46934227e+00	   0.00000000e+00	   0.00000000e+00	  -2.46435865e+01	   7.29487920e+21	    6.03791978e+20	   1.90988057e+01	    1.93422476e+00	    1.16294793e+01
 121	       0.927298	     0.00000000	     0.39505120	     0.00322714	    -0.36095817	    -0.80494880	   5.38114415e+11	   7.18023728e+10	   0.00000000e+00	  -5.50000000e+15	  -5.50046631e+15	  -3.53134202e+04	  -1.75083121e+01	  -7.13527441e+00	   0.00000000e+00	   0.00000000e+00	  -2.46435865e+01	   7.46473452e+21	    8.59792782e+20	   1.87153468e+01	    1.97224910e+00	    1.15914550e+01
 122	       0.930112	     0.00000000	     0.38507536	     0.00225175	    -0.36970635	    -0.81492464	   7.61719628e+11	   6.84783664e+10	   0.00000000e+00	  -5.50000000e+15	  -5.50069324e+15	  -3.55934616e+04	  -1.78136636e+01	  -6.82992290e+00	   0.00000000e+00	   0.00000000e+00	  -2.46435865e+01	   7.61572901e+21	    1.17694594e+21	   1.83754571e+01	    2.01815396e+00	    1.15455501e+01
 123	       0.932926	     0.00000000	     0.37502073	     0.00155611	    -0.37850303	    -0.82497927	   1.09327125e+12	   6.52318691e+10	   0.00000000e+00	  -5.50000000e+15	  -5.50102804e+15	  -3.58735173e+04	  -1.80976759e+01	  -6.54591053e+00	   0.00000000e+00	   0.00000000e+00	  -2.46435865e+01	   7.77019671e+21	    1.60772182e+21	   1.80286828e+01	    2.08091595e+00	    1.14827881e+01
 124	       0.935740	     0.00000000	     0.36488729	     0.00106658	    -0.38735764	    -0.83511271	   1.58649312e+12	   6.20892473e+10	   0.00000000e+00	  -5.50000000e+15	  -5.50152440e+15	  -3.61535942e+04	  -1.83663320e+01	  -6.27725443e+00	   0.00000000e+00	   0.00000000e+00	  -2.46435865e+01	   7.92822565e+21	    2.17078018e+21	   1.76748652e+01	    2.16607739e+00	    1.13976267e+01
 125	       0.938554	     0.00000000	     0.35467505	     0.00072591	    -0.39628485	    -0.84532495	   2.32255466e+12	   5.90838348e+10	   0.00000000e+00	  -5.50000000e+15	  -5.50226347e+15	  -3.64337026e+04	  -1.86225554e+01	  -6.02103105e+00	   0.00000000e+00	   0.00000000e+00	  -2.46435864e+01	   8.08990627e+21	    2.86745270e+21	   1.73138419e+01	    2.27963117e+00	    1.12840729e+01
 126	       0.941786	     0.00000000	     0.34284653	     0.00046307	    -0.40665730	    -0.85715347	   3.62994984e+12	   5.58538610e+10	   0.00000000e+00	  -5.50000000e+15	  -5.50357410e+15	  -3.67555346e+04	  -1.88652014e+01	  -5.77838506e+00	   0.00000000e+00	   0.00000000e+00	  -2.46435864e+01	   8.28026283e+21	    3.79271386e+21	   1.68900049e+01	    2.45206830e+00	    1.11116358e+01
 127	       0.945018	     0.00000000	     0.33091398	     0.00029343	    -0.41718592	    -0.86908602	   5.71666414e+12	   5.29068387e+10	   0.00000000e+00	  -5.50000000e+15	  -5.50566376e+15	  -3.70774661e+04	  -1.90777945e+01	  -5.56579187e+00	   0.00000000e+00	   0.00000000e+00	  -2.46435864e+01	   8.47570589e+21	    4.75211120e+21	   1.64561793e+01	    2.67330077e+00	    1.08904033e+01
 128	       0.948251	     0.00000000	     0.31887735	     0.00018495	    -0.42790383	    -0.88112265	   9.06056774e+12	   5.02804851e+10	   0.00000000e+00	  -5.50000000e+15	  -5.50901029e+15	  -3.73995565e+04	  -1.92477794e+01	  -5.39580687e+00	   0.00000000e+00	   0.00000000e+00	  -2.46435863e+01	   8.67638507e+21	    5.61403555e+21	   1.60120977e+01	    2.94168874e+00	    1.06220154e+01
 129	       0.951017	     0.00000000	     0.30849126	     0.00012419	    -0.43724325	    -0.89150874	   1.34987002e+13	   4.82890577e+10	   0.00000000e+00	  -5.50000000e+15	  -5.51345041e+15	  -3.76754610e+04	  -1.93802311e+01	  -5.26335506e+00	   0.00000000e+00	   0.00000000e+00	  -2.46435862e+01	   8.85244257e+21	    6.19599269e+21	   1.56236141e+01	    3.20342912e+00	    1.03602750e+01
 130	       0.953784	     0.00000000	     0.29802880	     0.00008324	    -0.44673751	    -0.90197120	   2.01855716e+13	   4.65172211e+10	   0.00000000e+00	  -5.50000000e+15	  -5.52013905e+15	  -3.79516441e+04	  -1.94928481e+01	  -5.15073799e+00	   0.00000000e+00	   0.00000000e+00	  -2.46435861e+01	   9.03254943e+21	    6.60758693e+21	   1.52272370e+01	    3.48718913e+00	    1.00765150e+01
 131	       0.956551	     0.00000000	     0.28748988	     0.00005574	    -0.45637645	    -0.91251012	   3.02899109e+13	   4.49285875e+10	   0.00000000e+00	  -5.50000000e+15	  -5.53024498e+15	  -3.82282476e+04	  -1.95949621e+01	  -5.04862390e+00	   0.00000000e+00	   0.00000000e+00	  -2.46435860e+01	   9.21680802e+21	    6.85841044e+21	   1.48227847e+01	    3.78563002e+00	    9.77807409e+00
 132	       0.958905	     0.00000000	     0.27846231	     0.00003965	    -0.46467626	    -0.92153769	   4.28946802e+13	   4.36837218e+10	   0.00000000e+00	  -5.50000000e+15	  -5.54285100e+15	  -3.84640848e+04	  -1.96888172e+01	  -4.95476867e+00	   0.00000000e+00	   0.00000000e+00	  -2.46435859e+01	   9.37693583e+21	    6.96491709e+21	   1.44721542e+01	    4.04630261e+00	    9.51740149e+00
 133	       0.961260	     0.00000000	     0.26937916	     0.00002824	    -0.47305359	    -0.93062084	   6.08862991e+13	   4.25093408e+10	   0.00000000e+00	  -5.50000000e+15	  -5.56084379e+15	  -3.87005737e+04	  -1.97823231e+01	  -4.86126265e+00	   0.00000000e+00	   0.00000000e+00	  -2.46435858e+01	   9.54021187e+21	    6.99365649e+21	   1.41154252e+01	    4.30952560e+00	    9.25417851e+00
 134	       0.963614	     0.00000000	     0.26024025	     0.00002017	    -0.48149291	    -0.93975975	   8.66217223e+13	   4.13764739e+10	   0.00000000e+00	  -5.50000000e+15	  -5.58658035e+15	  -3.89379940e+04	  -1.98890823e+01	  -4.75450341e+00	   0.00000000e+00	   0.00000000e+00	  -2.46435857e+01	   9.70670411e+21	    6.96147704e+21	   1.37524776e+01	    4.57268371e+00	    8.99102039e+00
 135	       0.966602	     0.00000000	     0.24855982	     0.00001326	    -0.49227573	    -0.95144018	   1.35947028e+14	   3.99670637e+10	   0.00000000e+00	  -5.50000000e+15	  -5.63590706e+15	  -3.92413734e+04	  -2.00212436e+01	  -4.62234196e+00	   0.00000000e+00	   0.00000000e+00	  -2.46435856e+01	   9.92276865e+21	    6.85515954e+21	   1.32826429e+01	    4.90338722e+00	    8.66031689e+00
 136	       0.969590	     0.00000000	     0.23678834	     0.00000882	    -0.50310072	    -0.96321166	   2.14131750e+14	   3.85328837e+10	   0.00000000e+00	  -5.50000000e+15	  -5.71409322e+15	  -3.95481999e+04	  -2.01707897e+01	  -4.47279577e+00	   0.00000000e+00	   0.00000000e+00	  -2.46435854e+01	   1.01442727e+22	    6.69101361e+21	   1.28023349e+01	    5.22761713e+00	    8.33608697e+00
 137	       0.972106	     0.00000000	     0.22680579	     0.00000636	    -0.51222018	    -0.97319421	   3.14795369e+14	   3.72699740e+10	   0.00000000e+00	  -5.50000000e+15	  -5.81475810e+15	  -3.98106022e+04	  -2.03238800e+01	  -4.31970537e+00	   0.00000000e+00	   0.00000000e+00	  -2.46435853e+01	   1.03350954e+22	    6.51575222e+21	   1.23896318e+01	    5.49376178e+00	    8.06994232e+00
 138	       0.974622	     0.00000000	     0.21675665	     0.00000467	    -0.52133235	    -0.98324335	   4.63986440e+14	   3.59457839e+10	   0.00000000e+00	  -5.50000000e+15	  -5.96395049e+15	  -4.00786915e+04	  -2.04789522e+01	  -4.16463306e+00	   0.00000000e+00	   0.00000000e+00	  -2.46435853e+01	   1.05299725e+22	    6.31307097e+21	   1.19691559e+01	    5.75229008e+00	    7.81141402e+00
 139	       0.976731	     0.00000000	     0.20828094	     0.00000368	    -0.52894682	    -0.99171906	   6.43591673e+14	   3.47701449e+10	   0.00000000e+00	  -5.50000000e+15	  -6.14355690e+15	  -4.03096741e+04	  -2.06343123e+01	  -4.00927286e+00	   0.00000000e+00	   0.00000000e+00	  -2.46435852e+01	   1.06965089e+22	    6.12281257e+21	   1.16106123e+01	    5.96234877e+00	    7.60135533e+00
 140	       0.978839	     0.00000000	     0.19975580	     0.00000296	    -0.53653307	    -1.00024420	   8.94435438e+14	   3.35322720e+10	   0.00000000e+00	  -5.50000000e+15	  -6.39440191e+15	  -4.05488687e+04	  -2.07882797e+01	  -3.85530543e+00	   0.00000000e+00	   0.00000000e+00	  -2.46435851e+01	   1.08660170e+22	    5.91598661e+21	   1.12463924e+01	    6.16570017e+00	    7.39800393e+00
 141	       0.980600	     0.00000000	     0.19259850	     0.00000251	    -0.54283324	    -1.00740150	   1.17911434e+15	   3.24407304e+10	   0.00000000e+00	  -5.50000000e+15	  -6.67908190e+15	  -4.07571091e+04	  -2.09394537e+01	  -3.70413141e+00	   0.00000000e+00	   0.00000000e+00	  -2.46435851e+01	   1.10098624e+22	    5.72998293e+21	   1.09378757e+01	    6.32994392e+00	    7.23376018e+00
 142	       0.982361	     0.00000000	     0.18540375	     0.00000217	    -0.54909793	    -1.01459625	   1.55665654e+15	   3.12964538e+10	   0.00000000e+00	  -5.50000000e+15	  -7.05662525e+15	  -4.09758977e+04	  -2.11195644e+01	  -3.52402064e+00	   0.00000000e+00	   0.00000000e+00	  -2.46435850e+01	   1.11558543e+22	    5.53261611e+21	   1.06252714e+01	    6.48878097e+00	    7.07492313e+00
 143	       0.985291	     0.00000000	     0.17334132	     0.00000177	    -0.55944810	    -1.02665868	   2.47999312e+15	   2.92943412e+10	   0.00000000e+00	  -5.50000000e+15	  -7.97996383e+15	  -4.13745281e+04	  -2.13587994e+01	  -3.28478553e+00	   0.00000000e+00	   0.00000000e+00	  -2.46435850e+01	   1.14036919e+22	    5.18370430e+21	   1.00957409e+01	    6.74032052e+00	    6.82338358e+00
 144	       0.987723	     0.00000000	     0.16323573	     0.00000155	    -0.56789544	    -1.03676427	   3.66351938e+15	   2.74775514e+10	   0.00000000e+00	  -5.50000000e+15	  -9.16349190e+15	  -4.17517357e+04	  -2.16125869e+01	  -3.03099803e+00	   0.00000000e+00	   0.00000000e+00	  -2.46435849e+01	   1.16140967e+22	    4.86469806e+21	   9.64732062e+00	    6.93607813e+00	    6.62762597e+00
 145	       0.989738	     0.00000000	     0.15479089	     0.00000142	    -0.57477129	    -1.04520911	   5.07575325e+15	   2.58624137e+10	   0.00000000e+00	  -5.50000000e+15	  -1.05757274e+16	  -4.21114901e+04	  -2.18391073e+01	  -2.80447761e+00	   0.00000000e+00	   0.00000000e+00	  -2.46435849e+01	   1.17916851e+22	    4.58006495e+21	   9.26962772e+00	    7.08848577e+00	    6.47521833e+00
 146	       0.991404	     0.00000000	     0.14774630	     0.00000134	    -0.58035896	    -1.05225370	   6.66229365e+15	   2.44477665e+10	   0.00000000e+00	  -5.50000000e+15	  -1.21622692e+16	  -4.24543045e+04	  -2.20382211e+01	  -2.60536376e+00	   0.00000000e+00	   0.00000000e+00	  -2.46435849e+01	   1.19409012e+22	    4.33028405e+21	   8.95282313e+00	    7.20742938e+00	    6.35627472e+00
 147	       0.992782	     0.00000000	     0.14187588	     0.00000129	    -0.58489759	    -1.05812412	   8.35716372e+15	   2.32224285e+10	   0.00000000e+00	  -5.50000000e+15	  -1.38571405e+16	  -4.27786367e+04	  -2.22111853e+01	  -2.43239953e+00	   0.00000000e+00	   0.00000000e+00	  -2.46435848e+01	   1.20658718e+22	    4.11369261e+21	   8.68787193e+00	    7.30062148e+00	    6.26308262e+00
 148	       0.993922	     0.00000000	     0.13698544	     0.00000126	    -0.58858655	    -1.06301456	   1.00939656e+16	   2.21697650e+10	   0.00000000e+00	  -5.50000000e+15	  -1.55939434e+16	  -4.30822127e+04	  -2.23601054e+01	  -2.28347939e+00	   0.00000000e+00	   0.00000000e+00	  -2.46435848e+01	   1.21703253e+22	    3.92750051e+21	   8.46667956e+00	    7.37400967e+00	    6.18969443e+00
 149	       0.994865	     0.00000000	     0.13290958	     0.00000123	    -0.59159016	    -1.06709042	   1.18142449e+16	   2.12706847e+10	   0.00000000e+00	  -5.50000000e+15	  -1.73142236e+16	  -4.33630009e+04	  -2.24875140e+01	  -2.15607080e+00	   0.00000000e+00	   0.00000000e+00	  -2.46435848e+01	   1.22575571e+22	    3.76840713e+21	   8.28213531e+00	    7.43214961e+00	    6.13155450e+00
 150	       0.995647	     0.00000000	     0.12950837	     0.00000121	    -0.59404263	    -1.07049163	   1.34721691e+16	   2.05056155e+10	   0.00000000e+00	  -5.50000000e+15	  -1.89721486e+16	  -4.36197594e+04	  -2.25960721e+01	  -2.04751272e+00	   0.00000000e+00	   0.00000000e+00	  -2.46435848e+01	   1.23304303e+22	    3.63298945e+21	   8.12809167e+00	    7.47851933e+00	    6.08518477e+00
 151	       0.996297	     0.00000000	     0.12666418	     0.00000120	    -0.59605271	    -1.07333582	   1.50358913e+16	   1.98557524e+10	   0.00000000e+00	  -5.50000000e+15	  -2.05358715e+16	  -4.38522176e+04	  -2.26883734e+01	  -1.95521137e+00	   0.00000000e+00	   0.00000000e+00	  -2.46435848e+01	   1.23913970e+22	    3.51794122e+21	   7.99930242e+00	    7.51577236e+00	    6.04793174e+00
 152	       0.996840	     0.00000000	     0.12427860	     0.00000119	    -0.59770810	    -1.07572140	   1.64865814e+16	   1.93037820e+10	   0.00000000e+00	  -5.50000000e+15	  -2.19865620e+16	  -4.40610101e+04	  -2.27668280e+01	  -1.87675683e+00	   0.00000000e+00	   0.00000000e+00	  -2.46435848e+01	   1.24425342e+22	    3.42020996e+21	   7.89133773e+00	    7.54593574e+00	    6.01776836e+00
 153	       0.997295	     0.00000000	     0.12226978	     0.00000118	    -0.59907914	    -1.07773022	   1.78161847e+16	   1.88342353e+10	   0.00000000e+00	  -5.50000000e+15	  -2.33161659e+16	  -4.42474821e+04	  -2.28336020e+01	  -1.80998276e+00	   0.00000000e+00	   0.00000000e+00	  -2.46435848e+01	   1.24855843e+22	    3.33706418e+21	   7.80048908e+00	    7.57056211e+00	    5.99314199e+00
 154	       0.997679	     0.00000000	     0.12056985	     0.00000118	    -0.60022217	    -1.07943015	   1.90247590e+16	   1.84335917e+10	   0.00000000e+00	  -5.50000000e+15	  -2.45247406e+16	  -4.44134562e+04	  -2.28905973e+01	  -1.75298743e+00	   0.00000000e+00	   0.00000000e+00	  -2.46435848e+01	   1.25219991e+22	    3.26611417e+21	   7.72367299e+00	    7.59084518e+00	    5.97285893e+00
 155	       0.998004	     0.00000000	     0.11912280	     0.00000117	    -0.60118223	    -1.08087720	   2.01179369e+16	   1.80902247e+10	   0.00000000e+00	  -5.50000000e+15	  -2.56179188e+16	  -4.45610150e+04	  -2.29394545e+01	  -1.70413024e+00	   0.00000000e+00	   0.00000000e+00	  -2.46435848e+01	   1.25529809e+22	    3.20530373e+21	   7.65833924e+00	    7.60770669e+00	    5.95599741e+00
 156	       0.998282	     0.00000000	     0.11788248	     0.00000117	    -0.60199530	    -1.08211752	   2.11047978e+16	   1.77942563e+10	   0.00000000e+00	  -5.50000000e+15	  -2.66047800e+16	  -4.46923266e+04	  -2.29815709e+01	  -1.66201386e+00	   0.00000000e+00	   0.00000000e+00	  -2.46435848e+01	   1.25795214e+22	    3.15288517e+21	   7.60238679e+00	    7.62186191e+00	    5.94184219e+00
 157	       0.998521	     0.00000000	     0.11681097	     0.00000117	    -0.60269018	    -1.08318903	   2.19962381e+16	   1.75373662e+10	   0.00000000e+00	  -5.50000000e+15	  -2.74962206e+16	  -4.48095200e+04	  -2.30181257e+01	  -1.62545906e+00	   0.00000000e+00	   0.00000000e+00	  -2.46435847e+01	   1.26024365e+22	    3.10738608e+21	   7.55408904e+00	    7.63386880e+00	    5.92983530e+00
 158	       0.998729	     0.00000000	     0.11587710	     0.00000116	    -0.60328994	    -1.08412290	   2.28038175e+16	   1.73125875e+10	   0.00000000e+00	  -5.50000000e+15	  -2.83038002e+16	  -4.49146049e+04	  -2.30501080e+01	  -1.59347676e+00	   0.00000000e+00	   0.00000000e+00	  -2.46435848e+01	   1.26223964e+22	    3.06757317e+21	   7.51202861e+00	    7.64416506e+00	    5.91953904e+00
 159	       0.998912	     0.00000000	     0.11505527	     0.00000116	    -0.60381312	    -1.08494473	   2.35390061e+16	   1.71141039e+10	   0.00000000e+00	  -5.50000000e+15	  -2.90389890e+16	  -4.50094283e+04	  -2.30783445e+01	  -1.56524028e+00	   0.00000000e+00	   0.00000000e+00	  -2.46435848e+01	   1.26399520e+22	    3.03241681e+21	   7.47504153e+00	    7.65309617e+00	    5.91060793e+00
 160	       0.999074	     0.00000000	     0.11432437	     0.00000116	    -0.60427470	    -1.08567563	   2.42127432e+16	   1.69370633e+10	   0.00000000e+00	  -5.50000000e+15	  -2.97127263e+16	  -4.50956586e+04	  -2.31035256e+01	  -1.54005921e+00	   0.00000000e+00	   0.00000000e+00	  -2.46435848e+01	   1.26555567e+22	    3.00105787e+21	   7.44216982e+00	    7.66093672e+00	    5.90276738e+00
 161	       0.999220	     0.00000000	     0.11366692	     0.00000116	    -0.60468684	    -1.08633308	   2.48352223e+16	   1.67774081e+10	   0.00000000e+00	  -5.50000000e+15	  -3.03352055e+16	  -4.51747879e+04	  -2.31262291e+01	  -1.51735570e+00	   0.00000000e+00	   0.00000000e+00	  -2.46435848e+01	   1.26695857e+22	    2.97277788e+21	   7.41262164e+00	    7.66790671e+00	    5.89579739e+00
 162	       0.999353	     0.00000000	     0.11306838	     0.00000116	    -0.60505950	    -1.08693162	   2.54158363e+16	   1.66317266e+10	   0.00000000e+00	  -5.50000000e+15	  -3.09158196e+16	  -4.52481469e+04	  -2.31469413e+01	  -1.49664349e+00	   0.00000000e+00	   0.00000000e+00	  -2.46435848e+01	   1.26823513e+22	    2.94697266e+21	   7.38573783e+00	    7.67418416e+00	    5.88951995e+00
 163	       0.999474	     0.00000000	     0.11251648	     0.00000116	    -0.60540094	    -1.08748352	   2.59632313e+16	   1.64971214e+10	   0.00000000e+00	  -5.50000000e+15	  -3.14632148e+16	  -4.53169275e+04	  -2.31660754e+01	  -1.47750938e+00	   0.00000000e+00	   0.00000000e+00	  -2.46435847e+01	   1.26941166e+22	    2.92312912e+21	   7.36096374e+00	    7.67991492e+00	    5.88378919e+00
 164	       0.999588	     0.00000000	     0.11200072	     0.00000115	    -0.60571808	    -1.08799928	   2.64854352e+16	   1.63710955e+10	   0.00000000e+00	  -5.50000000e+15	  -3.19854188e+16	  -4.53822098e+04	  -2.31839878e+01	  -1.45959695e+00	   0.00000000e+00	   0.00000000e+00	  -2.46435848e+01	   1.27051062e+22	    2.90080500e+21	   7.33782535e+00	    7.68522045e+00	    5.87848365e+00
 165	       0.999696	     0.00000000	     0.11151191	     0.00000115	    -0.60601691	    -1.08848809	   2.69900419e+16	   1.62514492e+10	   0.00000000e+00	  -5.50000000e+15	  -3.24900257e+16	  -4.54449933e+04	  -2.32009927e+01	  -1.44259200e+00	   0.00000000e+00	   0.00000000e+00	  -2.46435847e+01	   1.27155167e+22	    2.87961071e+21	   7.31590855e+00	    7.69020413e+00	    5.87349997e+00
 166	       0.999799	     0.00000000	     0.11104176	     0.00000115	    -0.60630271	    -1.08895824	   2.74844446e+16	   1.61361861e+10	   0.00000000e+00	  -5.50000000e+15	  -3.29844285e+16	  -4.55062310e+04	  -2.32173757e+01	  -1.42620902e+00	   0.00000000e+00	   0.00000000e+00	  -2.46435847e+01	   1.27255250e+22	    2.85919265e+21	   7.29484064e+00	    7.69495647e+00	    5.86874763e+00
 167	       0.999900	     0.00000000	     0.11058252	     0.00000115	    -0.60658032	    -1.08941748	   2.79761232e+16	   1.60234225e+10	   0.00000000e+00	  -5.50000000e+15	  -3.34761071e+16	  -4.55668681e+04	  -2.32334066e+01	  -1.41017824e+00	   0.00000000e+00	   0.00000000e+00	  -2.46435848e+01	   1.27352966e+22	    2.83921718e+21	   7.27427292e+00	    7.69955975e+00	    5.86414435e+00
 168	       1.000000	     0.00000000	     0.11012655	     0.00000115	    -0.60685441	    -1.08987345	   2.84730049e+16	   1.59112941e+10	   0.00000000e+00	  -5.50000000e+15	  -3.39729890e+16	  -4.56274381e+04	  -2.32413670e+01	  -1.40221774e+00	   0.00000000e+00	   0.00000000e+00	  -2.46435848e+01	   1.27449940e+22	    2.81935403e+21	   7.25386321e+00	    7.70409227e+00	    5.85961183e+00
 169	       1.000000	     0.00000000	     0.16012655	     0.00000106	    -1.10159137	    -1.65987345	   4.13071699e+15	   6.52749639e+09	   0.00000000e+00	   1.00000000e+17	   9.58692895e+16	  -4.56277255e+04	  -2.32510419e+01	  -1.39254285e+00	   0.00000000e+00	   0.00000000e+00	  -2.46435847e+01	   3.31883818e+21	    1.15670866e+21	   7.25386321e+00	    7.70409227e+00	    5.85961183e+00
 170	       1.000100	     0.00000000	     0.15967114	     0.00000105	    -1.10225454	    -1.66032886	   4.20399032e+15	   6.58006654e+09	   0.00000000e+00	   1.00000000e+17	   9.57960163e+16	  -4.54543969e+04	  -2.32527711e+01	  -1.39081361e+00	   0.00000000e+00	   0.00000000e+00	  -2.46435848e+01	   3.32067551e+21	    1.16602442e+21	   7.24854496e+00	    7.70595278e+00	    5.85775132e+00
 171	       1.000200	     0.00000000	     0.15921570	     0.00000104	    -1.10291338	    -1.66078430	   4.27856892e+15	   6.63194621e+09	   0.00000000e+00	   1.00000000e+17	   9.57214377e+16	  -4.52804597e+04	  -2.32562370e+01	  -1.38734776e+00	   0.00000000e+00	   0.00000000e+00	  -2.46435848e+01	   3.32252117e+21	    1.17521781e+21	   7.24320300e+00	    7.70783543e+00	    5.85586867e+00
 172	       1.000302	     0.00000000	     0.15875680	     0.00000104	    -1.10357296	    -1.66124320	   4.35505103e+15	   6.68353270e+09	   0.00000000e+00	   1.00000000e+17	   9.56449557e+16	  -4.51046647e+04	  -2.32597306e+01	  -1.38385420e+00	   0.00000000e+00	   0.00000000e+00	  -2.46435848e+01	   3.32438920e+21	    1.18435926e+21	   7.23779670e+00	    7.70975460e+00	    5.85394950e+00
 173	       1.000405	     0.00000000	     0.15829112	     0.00000103	    -1.10423807	    -1.66170888	   4.43406142e+15	   6.73519342e+09	   0.00000000e+00	   1.00000000e+17	   9.55659453e+16	  -4.49257138e+04	  -2.32632777e+01	  -1.38030710e+00	   0.00000000e+00	   0.00000000e+00	  -2.46435848e+01	   3.32629355e+21	    1.19351386e+21	   7.23228574e+00	    7.71172498e+00	    5.85197912e+00
 174	       1.000512	     0.00000000	     0.15781531	     0.00000102	    -1.10491340	    -1.66218469	   4.51627096e+15	   6.78727829e+09	   0.00000000e+00	   1.00000000e+17	   9.54837358e+16	  -4.47422866e+04	  -2.32669043e+01	  -1.37668045e+00	   0.00000000e+00	   0.00000000e+00	  -2.46435848e+01	   3.32824847e+21	    1.20274363e+21	   7.22662889e+00	    7.71376198e+00	    5.84994212e+00
 175	       1.000621	     0.00000000	     0.15732593	     0.00000102	    -1.10560368	    -1.66267407	   4.60241683e+15	   6.84012972e+09	   0.00000000e+00	   1.00000000e+17	   9.53975900e+16	  -4.45530047e+04	  -2.32706374e+01	  -1.37294736e+00	   0.00000000e+00	   0.00000000e+00	  -2.46435848e+01	   3.33026894e+21	    1.21210923e+21	   7.22078283e+00	    7.71588217e+00	    5.84782193e+00
 176	       1.000735	     0.00000000	     0.15681933	     0.00000101	    -1.10631380	    -1.66318067	   4.69332432e+15	   6.89409058e+09	   0.00000000e+00	   1.00000000e+17	   9.53066826e+16	  -4.43563965e+04	  -2.32745054e+01	  -1.36907939e+00	   0.00000000e+00	   0.00000000e+00	  -2.46435848e+01	   3.33237105e+21	    1.22167143e+21	   7.21470110e+00	    7.71810375e+00	    5.84560035e+00
 177	       1.000854	     0.00000000	     0.15629161	     0.00000100	    -1.10704889	    -1.66370839	   4.78993108e+15	   6.94951082e+09	   0.00000000e+00	   1.00000000e+17	   9.52100759e+16	  -4.41508649e+04	  -2.32785389e+01	  -1.36504588e+00	   0.00000000e+00	   0.00000000e+00	  -2.46435848e+01	   3.33457234e+21	    1.23149225e+21	   7.20833298e+00	    7.72044697e+00	    5.84325713e+00
 178	       1.000980	     0.00000000	     0.15573854	     0.00000100	    -1.10781442	    -1.66426146	   4.89331487e+15	   7.00675275e+09	   0.00000000e+00	   1.00000000e+17	   9.51066921e+16	  -4.39346529e+04	  -2.32827714e+01	  -1.36081338e+00	   0.00000000e+00	   0.00000000e+00	  -2.46435848e+01	   3.33689225e+21	    1.24163588e+21	   7.20162234e+00	    7.72293461e+00	    5.84076949e+00
 179	       1.001113	     0.00000000	     0.15515545	     0.00000099	    -1.10861631	    -1.66484455	   5.00472585e+15	   7.06619539e+09	   0.00000000e+00	   1.00000000e+17	   9.49952812e+16	  -4.37058095e+04	  -2.32872398e+01	  -1.35634495e+00	   0.00000000e+00	   0.00000000e+00	  -2.46435848e+01	   3.33935248e+21	    1.25216949e+21	   7.19450655e+00	    7.72559261e+00	    5.83811149e+00
 180	       1.001255	     0.00000000	     0.15453722	     0.00000098	    -1.10946096	    -1.66546278	   5.12562462e+15	   7.12823757e+09	   0.00000000e+00	   1.00000000e+17	   9.48743825e+16	  -4.34621542e+04	  -2.32919852e+01	  -1.35159959e+00	   0.00000000e+00	   0.00000000e+00	  -2.46435848e+01	   3.34197742e+21	    1.26316376e+21	   7.18691513e+00	    7.72845056e+00	    5.83525354e+00
 181	       1.001407	     0.00000000	     0.15387814	     0.00000097	    -1.11035536	    -1.66612186	   5.25772769e+15	   7.19330006e+09	   0.00000000e+00	   1.00000000e+17	   9.47422795e+16	  -4.32012393e+04	  -2.32970532e+01	  -1.34653151e+00	   0.00000000e+00	   0.00000000e+00	  -2.46435847e+01	   3.34479467e+21	    1.27469324e+21	   7.17876850e+00	    7.73154249e+00	    5.83216161e+00
 182	       1.001571	     0.00000000	     0.15317192	     0.00000096	    -1.11130715	    -1.66682808	   5.40306192e+15	   7.26182636e+09	   0.00000000e+00	   1.00000000e+17	   9.45969453e+16	  -4.29203123e+04	  -2.33024952e+01	  -1.34108951e+00	   0.00000000e+00	   0.00000000e+00	  -2.46435848e+01	   3.34783547e+21	    1.28683654e+21	   7.16997646e+00	    7.73490754e+00	    5.82879656e+00
 183	       1.001749	     0.00000000	     0.15241157	     0.00000095	    -1.11232464	    -1.66758843	   5.56403040e+15	   7.33428215e+09	   0.00000000e+00	   1.00000000e+17	   9.44359769e+16	  -4.26162759e+04	  -2.33083685e+01	  -1.33521625e+00	   0.00000000e+00	   0.00000000e+00	  -2.46435848e+01	   3.35113531e+21	    1.29967617e+21	   7.16043674e+00	    7.73859088e+00	    5.82511322e+00
 184	       1.001942	     0.00000000	     0.15158937	     0.00000094	    -1.11341688	    -1.66841063	   5.74349221e+15	   7.41115324e+09	   0.00000000e+00	   1.00000000e+17	   9.42565152e+16	  -4.22856493e+04	  -2.33147371e+01	  -1.32884762e+00	   0.00000000e+00	   0.00000000e+00	  -2.46435848e+01	   3.35473443e+21	    1.31329822e+21	   7.15003328e+00	    7.74264464e+00	    5.82105946e+00
 185	       1.002154	     0.00000000	     0.15069686	     0.00000093	    -1.11459366	    -1.66930314	   5.94485955e+15	   7.49294194e+09	   0.00000000e+00	   1.00000000e+17	   9.40551479e+16	  -4.19245296e+04	  -2.33216727e+01	  -1.32191203e+00	   0.00000000e+00	   0.00000000e+00	  -2.46435848e+01	   3.35867849e+21	    1.32779170e+21	   7.13863454e+00	    7.74712896e+00	    5.81657514e+00
 186	       1.002387	     0.00000000	     0.14972479	     0.00000092	    -1.11586547	    -1.67027521	   6.17221611e+15	   7.58016194e+09	   0.00000000e+00	   1.00000000e+17	   9.38277915e+16	  -4.15285563e+04	  -2.33292550e+01	  -1.31432979e+00	   0.00000000e+00	   0.00000000e+00	  -2.46435848e+01	   3.36301917e+21	    1.34324765e+21	   7.12609167e+00	    7.75211320e+00	    5.81159091e+00
 187	       1.002644	     0.00000000	     0.14866318	     0.00000091	    -1.11724348	    -1.67133682	   6.43046148e+15	   7.67333198e+09	   0.00000000e+00	   1.00000000e+17	   9.35695462e+16	  -4.10928820e+04	  -2.33375722e+01	  -1.30601257e+00	   0.00000000e+00	   0.00000000e+00	  -2.46435848e+01	   3.36781484e+21	    1.35975798e+21	   7.11223666e+00	    7.75767717e+00	    5.80602693e+00
 188	       1.002929	     0.00000000	     0.14750135	     0.00000090	    -1.11873946	    -1.67249865	   6.72548726e+15	   7.77296886e+09	   0.00000000e+00	   1.00000000e+17	   9.32745205e+16	  -4.06121505e+04	  -2.33467219e+01	  -1.29686289e+00	   0.00000000e+00	   0.00000000e+00	  -2.46435847e+01	   3.37313124e+21	    1.37741428e+21	   7.09688046e+00	    7.76391258e+00	    5.79979152e+00
 189	       1.003244	     0.00000000	     0.14622803	     0.00000088	    -1.12036560	    -1.67377197	   7.06439128e+15	   7.87958092e+09	   0.00000000e+00	   1.00000000e+17	   9.29356166e+16	  -4.00804884e+04	  -2.33568110e+01	  -1.28677379e+00	   0.00000000e+00	   0.00000000e+00	  -2.46435847e+01	   3.37904208e+21	    1.39630663e+21	   7.07981117e+00	    7.77092446e+00	    5.79277964e+00
 190	       1.003595	     0.00000000	     0.14483156	     0.00000087	    -1.12213436	    -1.67516844	   7.45573683e+15	   7.99366336e+09	   0.00000000e+00	   1.00000000e+17	   9.25442712e+16	  -3.94915152e+04	  -2.33679561e+01	  -1.27562864e+00	   0.00000000e+00	   0.00000000e+00	  -2.46435848e+01	   3.38562973e+21	    1.41652278e+21	   7.06079229e+00	    7.77883273e+00	    5.78487137e+00
 191	       1.003986	     0.00000000	     0.14330016	     0.00000085	    -1.12405817	    -1.67669984	   7.90986363e+15	   8.11569749e+09	   0.00000000e+00	   1.00000000e+17	   9.20901445e+16	  -3.88383769e+04	  -2.33802835e+01	  -1.26330121e+00	   0.00000000e+00	   0.00000000e+00	  -2.46435848e+01	   3.39298574e+21	    1.43814803e+21	   7.03956116e+00	    7.78777377e+00	    5.77593033e+00
 192	       1.004422	     0.00000000	     0.14162225	     0.00000084	    -1.12614911	    -1.67837775	   8.43925620e+15	   8.24615647e+09	   0.00000000e+00	   1.00000000e+17	   9.15607520e+16	  -3.81138143e+04	  -2.33939288e+01	  -1.24965596e+00	   0.00000000e+00	   0.00000000e+00	  -2.46435847e+01	   3.40121135e+21	    1.46126621e+21	   7.01582773e+00	    7.79790198e+00	    5.76580212e+00
 193	       1.004909	     0.00000000	     0.13978693	     0.00000082	    -1.12841850	    -1.68021307	   9.05897111e+15	   8.38552023e+09	   0.00000000e+00	   1.00000000e+17	   9.09410373e+16	  -3.73102716e+04	  -2.34090361e+01	  -1.23454864e+00	   0.00000000e+00	   0.00000000e+00	  -2.46435847e+01	   3.41041783e+21	    1.48596238e+21	   6.98927359e+00	    7.80939132e+00	    5.75431278e+00
 194	       1.005452	     0.00000000	     0.13778454	     0.00000081	    -1.13087640	    -1.68221546	   9.78711790e+15	   8.53430231e+09	   0.00000000e+00	   1.00000000e+17	   9.02128906e+16	  -3.64200605e+04	  -2.34257573e+01	  -1.21782740e+00	   0.00000000e+00	   0.00000000e+00	  -2.46435847e+01	   3.42072672e+21	    1.51232754e+21	   6.95955157e+00	    7.82243675e+00	    5.74126735e+00
 195	       1.006058	     0.00000000	     0.13560741	     0.00000079	    -1.13353099	    -1.68439259	   1.06453746e+16	   8.69309057e+09	   0.00000000e+00	   1.00000000e+17	   8.93546341e+16	  -3.54355893e+04	  -2.34442505e+01	  -1.19933423e+00	   0.00000000e+00	   0.00000000e+00	  -2.46435847e+01	   3.43226977e+21	    1.54046586e+21	   6.92628598e+00	    7.83725552e+00	    5.72644858e+00
 196	       1.006734	     0.00000000	     0.13325061	     0.00000077	    -1.13638797	    -1.68674939	   1.16594974e+16	   8.86260248e+09	   0.00000000e+00	   1.00000000e+17	   8.83405114e+16	  -3.43496719e+04	  -2.34646776e+01	  -1.17890711e+00	   0.00000000e+00	   0.00000000e+00	  -2.46435847e+01	   3.44518874e+21	    1.57050447e+21	   6.88907349e+00	    7.85408833e+00	    5.70961577e+00
 197	       1.007486	     0.00000000	     0.13071288	     0.00000075	    -1.13944976	    -1.68928712	   1.28597496e+16	   9.04375336e+09	   0.00000000e+00	   1.00000000e+17	   8.71402594e+16	  -3.31559292e+04	  -2.34872019e+01	  -1.15638282e+00	   0.00000000e+00	   0.00000000e+00	  -2.46435847e+01	   3.45963483e+21	    1.60260559e+21	   6.84748499e+00	    7.87320032e+00	    5.69050378e+00
 198	       1.008321	     0.00000000	     0.12799759	     0.00000073	    -1.14271470	    -1.69200241	   1.42811266e+16	   9.23773325e+09	   0.00000000e+00	   1.00000000e+17	   8.57188827e+16	  -3.18492937e+04	  -2.35119841e+01	  -1.13160062e+00	   0.00000000e+00	   0.00000000e+00	  -2.46435847e+01	   3.47576781e+21	    1.63698008e+21	   6.80106839e+00	    7.89488191e+00	    5.66882219e+00
 199	       1.009248	     0.00000000	     0.12511370	     0.00000072	    -1.14617627	    -1.69488630	   1.59631893e+16	   9.44608451e+09	   0.00000000e+00	   1.00000000e+17	   8.40368202e+16	  -3.04266216e+04	  -2.35391778e+01	  -1.10440697e+00	   0.00000000e+00	   0.00000000e+00	  -2.46435847e+01	   3.49375478e+21	    1.67390127e+21	   6.74935262e+00	    7.91944956e+00	    5.64425454e+00
 200	       1.010272	     0.00000000	     0.12207658	     0.00000070	    -1.14982223	    -1.69792342	   1.79492460e+16	   9.67076886e+09	   0.00000000e+00	   1.00000000e+17	   8.20507636e+16	  -2.88874048e+04	  -2.35689233e+01	  -1.07466144e+00	   0.00000000e+00	   0.00000000e+00	  -2.46435847e+01	   3.51376841e+21	    1.71371677e+21	   6.69185277e+00	    7.94724647e+00	    5.61645763e+00
 201	       1.011402	     0.00000000	     0.11890869	     0.00000068	    -1.15363403	    -1.70109131	   2.02845546e+16	   9.91420960e+09	   0.00000000e+00	   1.00000000e+17	   7.97154553e+16	  -2.72345581e+04	  -2.36013409e+01	  -1.04224387e+00	   0.00000000e+00	   0.00000000e+00	  -2.46435847e+01	   3.53598491e+21	    1.75685601e+21	   6.62807664e+00	    7.97864327e+00	    5.58506083e+00
 202	       1.012643	     0.00000000	     0.11563989	     0.00000066	    -1.15758624	    -1.70436011	   2.30131928e+16	   1.01792922e+10	   0.00000000e+00	   1.00000000e+17	   7.69868173e+16	  -2.54752247e+04	  -2.36365220e+01	  -1.00706276e+00	   0.00000000e+00	   0.00000000e+00	  -2.46435847e+01	   3.56058131e+21	    1.80383031e+21	   6.55753255e+00	    8.01403861e+00	    5.54966549e+00
 203	       1.014001	     0.00000000	     0.11230724	     0.00000065	    -1.16164647	    -1.70769276	   2.61733166e+16	   1.04693053e+10	   0.00000000e+00	   1.00000000e+17	   7.38266938e+16	  -2.36215097e+04	  -2.36745199e+01	  -9.69064845e-01	   0.00000000e+00	   0.00000000e+00	  -2.46435847e+01	   3.58773246e+21	    1.85522245e+21	   6.47973860e+00	    8.05385950e+00	    5.50984460e+00
 204	       1.015483	     0.00000000	     0.10895427	     0.00000063	    -1.16577563	    -1.71104573	   2.97907577e+16	   1.07878059e+10	   0.00000000e+00	   1.00000000e+17	   7.02092531e+16	  -2.16910065e+04	  -2.37153396e+01	  -9.28245162e-01	   0.00000000e+00	   0.00000000e+00	  -2.46435847e+01	   3.61760737e+21	    1.91166273e+21	   6.39423318e+00	    8.09856094e+00	    5.46514316e+00
 205	       1.017091	     0.00000000	     0.10562943	     0.00000062	    -1.16992879	    -1.71437057	   3.38713601e+16	   1.11383922e+10	   0.00000000e+00	   1.00000000e+17	   6.61286511e+16	  -1.97069459e+04	  -2.37589277e+01	  -8.84656997e-01	   0.00000000e+00	   0.00000000e+00	  -2.46435847e+01	   3.65036524e+21	    1.97378878e+21	   6.30058678e+00	    8.14862422e+00	    5.41507988e+00
 206	       1.018830	     0.00000000	     0.10238395	     0.00000060	    -1.17405660	    -1.71761605	   3.83930921e+16	   1.15243792e+10	   0.00000000e+00	   1.00000000e+17	   6.16069194e+16	  -1.76977865e+04	  -2.38051643e+01	  -8.38420419e-01	   0.00000000e+00	   0.00000000e+00	  -2.46435847e+01	   3.68615097e+21	    2.04218802e+21	   6.19841477e+00	    8.20455273e+00	    5.35915137e+00
 207	       1.020700	     0.00000000	     0.09926902	     0.00000059	    -1.17810732	    -1.72073098	   4.32996498e+16	   1.19483771e+10	   0.00000000e+00	   1.00000000e+17	   5.67003622e+16	  -1.56960973e+04	  -2.38538568e+01	  -7.89727873e-01	   0.00000000e+00	   0.00000000e+00	  -2.46435847e+01	   3.72509039e+21	    2.11732304e+21	   6.08739108e+00	    8.26686406e+00	    5.29684005e+00
 208	       1.022702	     0.00000000	     0.09633269	     0.00000058	    -1.18202920	    -1.72366731	   4.84976756e+16	   1.24117977e+10	   0.00000000e+00	   1.00000000e+17	   5.15023368e+16	  -1.37366849e+04	  -2.39047397e+01	  -7.38845004e-01	   0.00000000e+00	   0.00000000e+00	  -2.46435847e+01	   3.76728519e+21	    2.19944396e+21	   5.96726237e+00	    8.33607677e+00	    5.22762733e+00
 209	       1.024833	     0.00000000	     0.09361673	     0.00000056	    -1.18577312	    -1.72638327	   5.38594841e+16	   1.29143289e+10	   0.00000000e+00	   1.00000000e+17	   4.61405289e+16	  -1.18540728e+04	  -2.39574797e+01	  -6.86104953e-01	   0.00000000e+00	   0.00000000e+00	  -2.46435847e+01	   3.81280777e+21	    2.28849551e+21	   5.83786234e+00	    8.41269054e+00	    5.15101356e+00
 210	       1.027090	     0.00000000	     0.09115403	     0.00000055	    -1.18929509	    -1.72884597	   5.92320799e+16	   1.34534519e+10	   0.00000000e+00	   1.00000000e+17	   4.07679336e+16	  -1.00796237e+04	  -2.40116899e+01	  -6.31894761e-01	   0.00000000e+00	   0.00000000e+00	  -2.46435847e+01	   3.86169606e+21	    2.38403133e+21	   5.69912566e+00	    8.49715866e+00	    5.06654545e+00
 211	       1.029467	     0.00000000	     0.08896678	     0.00000054	    -1.19255824	    -1.73103322	   6.44514683e+16	   1.40240879e+10	   0.00000000e+00	   1.00000000e+17	   3.55485457e+16	  -8.43874627e+03	  -2.40669511e+01	  -5.76633544e-01	   0.00000000e+00	   0.00000000e+00	  -2.46435847e+01	   3.91394862e+21	    2.48515144e+21	   5.55110111e+00	    8.58985304e+00	    4.97385106e+00
 212	       1.031955	     0.00000000	     0.08706598	     0.00000053	    -1.19553414	    -1.73293402	   6.93594304e+16	   1.46184719e+10	   0.00000000e+00	   1.00000000e+17	   3.06405842e+16	  -6.94866201e+03	  -2.41228412e+01	  -5.20743466e-01	   0.00000000e+00	   0.00000000e+00	  -2.46435847e+01	   3.96952004e+21	    2.59047983e+21	   5.39396318e+00	    8.69102350e+00	    4.87268060e+00
 213	       1.034545	     0.00000000	     0.08545206	     0.00000052	    -1.19820324	    -1.73454794	   7.38189369e+16	   1.52263294e+10	   0.00000000e+00	   1.00000000e+17	   2.61810783e+16	  -5.61711302e+03	  -2.41789684e+01	  -4.64616319e-01	   0.00000000e+00	   0.00000000e+00	  -2.46435847e+01	   4.02831714e+21	    2.69819580e+21	   5.22802158e+00	    8.80075458e+00	    4.76294952e+00
 214	       1.037226	     0.00000000	     0.08411669	     0.00000051	    -1.20055444	    -1.73588331	   7.77247359e+16	   1.58353941e+10	   0.00000000e+00	   1.00000000e+17	   2.22752799e+16	  -4.44217128e+03	  -2.42350047e+01	  -4.08580021e-01	   0.00000000e+00	   0.00000000e+00	  -2.46435847e+01	   4.09019595e+21	    2.80612570e+21	   5.05372792e+00	    8.91892503e+00	    4.64477907e+00
 215	       1.039982	     0.00000000	     0.08304532	     0.00000050	    -1.20258405	    -1.73695468	   8.10072335e+16	   1.64322472e+10	   0.00000000e+00	   1.00000000e+17	   1.89927829e+16	  -3.41305701e+03	  -2.42907143e+01	  -3.52870392e-01	   0.00000000e+00	   0.00000000e+00	  -2.46435847e+01	   4.15495990e+21	    2.91189161e+21	   4.87167909e+00	    9.04517593e+00	    4.51852817e+00
 216	       1.042800	     0.00000000	     0.08222009	     0.00000049	    -1.20429424	    -1.73777991	   8.36298474e+16	   1.70034030e+10	   0.00000000e+00	   1.00000000e+17	   1.63701696e+16	  -2.51167352e+03	  -2.43459712e+01	  -2.97613512e-01	   0.00000000e+00	   0.00000000e+00	  -2.46435847e+01	   4.22235938e+21	    3.01310381e+21	   4.68261647e+00	    9.17889355e+00	    4.38481055e+00
 217	       1.045662	     0.00000000	     0.08162254	     0.00000048	    -1.20569138	    -1.73837746	   8.55816914e+16	   1.75365275e+10	   0.00000000e+00	   1.00000000e+17	   1.44183261e+16	  -1.71448262e+03	  -2.44007618e+01	  -2.42822891e-01	   0.00000000e+00	   0.00000000e+00	  -2.46435847e+01	   4.29209291e+21	    3.10757663e+21	   4.48742084e+00	    9.31921145e+00	    4.24449265e+00
 218	       1.048551	     0.00000000	     0.08123608	     0.00000047	    -1.20678461	    -1.73876392	   8.68682284e+16	   1.80216590e+10	   0.00000000e+00	   1.00000000e+17	   1.31317896e+16	  -9.94383168e+02	  -2.44551711e+01	  -1.88413541e-01	   0.00000000e+00	   0.00000000e+00	  -2.46435847e+01	   4.36381001e+21	    3.19354480e+21	   4.28710239e+00	    9.46503458e+00	    4.09866952e+00
 219	       1.051449	     0.00000000	     0.08104767	     0.00000046	    -1.20758465	    -1.73895233	   8.75024160e+16	   1.84523097e+10	   0.00000000e+00	   1.00000000e+17	   1.24976024e+16	  -3.22376366e+02	  -2.45093523e+01	  -1.34232411e-01	   0.00000000e+00	   0.00000000e+00	  -2.46435847e+01	   4.43711591e+21	    3.26985864e+21	   4.08278598e+00	    9.61508463e+00	    3.94861947e+00
 220	       1.054338	     0.00000000	     0.08104891	     0.00000045	    -1.20810318	    -1.73895109	   8.74982008e+16	   1.88263510e+10	   0.00000000e+00	   1.00000000e+17	   1.25018180e+16	   3.31053515e+02	  -2.45634828e+01	  -8.01019087e-02	   0.00000000e+00	   0.00000000e+00	  -2.46435847e+01	   4.51157810e+21	    3.33614096e+21	   3.87569164e+00	    9.76796338e+00	    3.79574072e+00
 221	       1.057200	     0.00000000	     0.08123630	     0.00000044	    -1.20835267	    -1.73876370	   8.68673695e+16	   1.91466125e+10	   0.00000000e+00	   1.00000000e+17	   1.31326497e+16	   9.94793784e+02	  -2.46177136e+01	  -2.58710399e-02	   0.00000000e+00	   0.00000000e+00	  -2.46435847e+01	   4.58673446e+21	    3.39289317e+21	   3.66711088e+00	    9.92222792e+00	    3.64147618e+00
 222	       1.060018	     0.00000000	     0.08161090	     0.00000043	    -1.20834681	    -1.73838910	   8.56199845e+16	   1.94211544e+10	   0.00000000e+00	   1.00000000e+17	   1.43800349e+16	   1.69607798e+03	  -2.46721174e+01	   2.85327251e-02	   0.00000000e+00	   0.00000000e+00	  -2.46435847e+01	   4.66210292e+21	    3.44154360e+21	   3.45837950e+00	    1.00764702e+01	    3.48723394e+00
 223	       1.062774	     0.00000000	     0.08217727	     0.00000042	    -1.20810123	    -1.73782273	   8.37679746e+16	   1.96631970e+10	   0.00000000e+00	   1.00000000e+17	   1.62320451e+16	   2.45946076e+03	  -2.47266427e+01	   8.30580518e-02	   0.00000000e+00	   0.00000000e+00	  -2.46435847e+01	   4.73719214e+21	    3.48443496e+21	   3.25084786e+00	    1.02293922e+01	    3.33431186e+00
 224	       1.065455	     0.00000000	     0.08294196	     0.00000041	    -1.20763452	    -1.73705804	   8.13308943e+16	   1.98907179e+10	   0.00000000e+00	   1.00000000e+17	   1.86691256e+16	   3.30572415e+03	  -2.47810819e+01	   1.37497243e-01	   0.00000000e+00	   0.00000000e+00	  -2.46435847e+01	   4.81151295e+21	    3.52475298e+21	   3.04584989e+00	    1.03798702e+01	    3.18383394e+00
 225	       1.068045	     0.00000000	     0.08391156	     0.00000039	    -1.20696916	    -1.73608844	   7.83424091e+16	   2.01257523e+10	   0.00000000e+00	   1.00000000e+17	   2.16576110e+16	   4.25073391e+03	  -2.48350560e+01	   1.91471325e-01	   0.00000000e+00	   0.00000000e+00	  -2.46435847e+01	   4.88458983e+21	    3.56640242e+21	   2.84467215e+00	    1.05269997e+01	    3.03670445e+00
 226	       1.070533	     0.00000000	     0.08509067	     0.00000038	    -1.20613229	    -1.73490933	   7.48557747e+16	   2.03934567e+10	   0.00000000e+00	   1.00000000e+17	   2.51442457e+16	   5.30436175e+03	  -2.48880196e+01	   2.44434959e-01	   0.00000000e+00	   0.00000000e+00	  -2.46435847e+01	   4.95597215e+21	    3.61384116e+21	   2.64852429e+00	    1.06701205e+01	    2.89358362e+00
 227	       1.072910	     0.00000000	     0.08647982	     0.00000037	    -1.20515583	    -1.73352018	   7.09466245e+16	   2.07210085e+10	   0.00000000e+00	   1.00000000e+17	   2.90533962e+16	   6.46966298e+03	  -2.49392854e+01	   2.95700734e-01	   0.00000000e+00	   0.00000000e+00	  -2.46435847e+01	   5.02524440e+21	    3.67188519e+21	   2.45851238e+00	    1.08088185e+01	    2.75488562e+00
 228	       1.075167	     0.00000000	     0.08807382	     0.00000036	    -1.20407592	    -1.73192618	   6.67118722e+16	   2.11364125e+10	   0.00000000e+00	   1.00000000e+17	   3.32881490e+16	   7.74251827e+03	  -2.49880646e+01	   3.44479891e-01	   0.00000000e+00	   0.00000000e+00	  -2.46435847e+01	   5.09203518e+21	    3.74549713e+21	   2.27561616e+00	    1.09429070e+01	    2.62079709e+00
 229	       1.077298	     0.00000000	     0.08986070	     0.00000035	    -1.20293150	    -1.73013930	   6.22644692e+16	   2.16672668e+10	   0.00000000e+00	   1.00000000e+17	   3.77355524e+16	   9.11189723e+03	  -2.50335194e+01	   3.89934705e-01	   0.00000000e+00	   0.00000000e+00	  -2.46435847e+01	   5.15602433e+21	    3.83956752e+21	   2.10067117e+00	    1.10723919e+01	    2.49131218e+00
 230	       1.079300	     0.00000000	     0.09182140	     0.00000034	    -1.20176217	    -1.72817860	   5.77248682e+16	   2.23395186e+10	   0.00000000e+00	   1.00000000e+17	   4.22751541e+16	   1.05607887e+04	  -2.50748214e+01	   4.31236706e-01	   0.00000000e+00	   0.00000000e+00	  -2.46435847e+01	   5.21694813e+21	    3.95869434e+21	   1.93435653e+00	    1.11974250e+01	    2.36627906e+00
 231	       1.081170	     0.00000000	     0.09393027	     0.00000033	    -1.20060563	    -1.72606973	   5.32109479e+16	   2.31762213e+10	   0.00000000e+00	   1.00000000e+17	   4.67890752e+16	   1.20677028e+04	  -2.51112095e+01	   4.67624834e-01	   0.00000000e+00	   0.00000000e+00	  -2.46435847e+01	   5.27460223e+21	    4.10696277e+21	   1.77718844e+00	    1.13182522e+01	    2.24545193e+00
 232	       1.082909	     0.00000000	     0.09615636	     0.00000032	    -1.19949514	    -1.72384364	   4.88285021e+16	   2.41963093e+10	   0.00000000e+00	   1.00000000e+17	   5.11715221e+16	   1.36085301e+04	  -2.51420428e+01	   4.98458099e-01	   0.00000000e+00	   0.00000000e+00	  -2.46435847e+01	   5.32884252e+21	    4.28772808e+21	   1.62951954e+00	    1.14351609e+01	    2.12854324e+00
 233	       1.084517	     0.00000000	     0.09846520	     0.00000031	    -1.19845741	    -1.72153480	   4.46640671e+16	   2.54134335e+10	   0.00000000e+00	   1.00000000e+17	   5.53359583e+16	   1.51584827e+04	  -2.51668430e+01	   5.23258347e-01	   0.00000000e+00	   0.00000000e+00	  -2.46435847e+01	   5.37958382e+21	    4.50340928e+21	   1.49154356e+00	    1.15484329e+01	    2.01527116e+00
 234	       1.085999	     0.00000000	     0.10082083	     0.00000030	    -1.19751143	    -1.71917917	   4.07810609e+16	   2.68349386e+10	   0.00000000e+00	   1.00000000e+17	   5.92189659e+16	   1.66938539e+04	  -2.51853246e+01	   5.41739893e-01	   0.00000000e+00	   0.00000000e+00	  -2.46435847e+01	   5.42679682e+21	    4.75530786e+21	   1.36330477e+00	    1.16583057e+01	    1.90539842e+00
 235	       1.087357	     0.00000000	     0.10318785	     0.00000029	    -1.19666821	    -1.71681215	   3.72192747e+16	   2.84611016e+10	   0.00000000e+00	   1.00000000e+17	   6.27807538e+16	   1.81934060e+04	  -2.51974088e+01	   5.53824132e-01	   0.00000000e+00	   0.00000000e+00	  -2.46435847e+01	   5.47050349e+21	    5.04347287e+21	   1.24471120e+00	    1.17649442e+01	    1.79875986e+00
 236	       1.088598	     0.00000000	     0.10553317	     0.00000028	    -1.19593144	    -1.71446683	   3.39970424e+16	   3.02847617e+10	   0.00000000e+00	   1.00000000e+17	   6.60029879e+16	   1.96392915e+04	  -2.52032233e+01	   5.59638621e-01	   0.00000000e+00	   0.00000000e+00	  -2.46435847e+01	   5.51077129e+21	    5.36663533e+21	   1.13555079e+00	    1.18684269e+01	    1.69527719e+00
 237	       1.089728	     0.00000000	     0.10782742	     0.00000027	    -1.19529888	    -1.71217258	   3.11150655e+16	   3.22914481e+10	   0.00000000e+00	   1.00000000e+17	   6.88849668e+16	   2.10175094e+04	  -2.52030862e+01	   5.59501540e-01	   0.00000000e+00	   0.00000000e+00	  -2.46435847e+01	   5.54770665e+21	    5.72223090e+21	   1.03550943e+00	    1.19687432e+01	    1.59496091e+00
 238	       1.090752	     0.00000000	     0.11004585	     0.00000026	    -1.19476391	    -1.70995415	   2.85608817e+16	   3.44600545e+10	   0.00000000e+00	   1.00000000e+17	   7.14391527e+16	   2.23179633e+04	  -2.51974784e+01	   5.53893783e-01	   0.00000000e+00	   0.00000000e+00	  -2.46435847e+01	   5.58144803e+21	    6.10651938e+21	   9.44189765e-01	    1.20658033e+01	    1.49790076e+00
 239	       1.091679	     0.00000000	     0.11216879	     0.00000025	    -1.19431718	    -1.70783121	   2.63131958e+16	   3.67640260e+10	   0.00000000e+00	   1.00000000e+17	   7.36868410e+16	   2.35342211e+04	  -2.51870067e+01	   5.43422032e-01	   0.00000000e+00	   0.00000000e+00	  -2.46435847e+01	   5.61215892e+21	    6.51479505e+21	   8.61130129e-01	    1.21594570e+01	    1.40424714e+00
 240	       1.092514	     0.00000000	     0.11418172	     0.00000024	    -1.19394804	    -1.70581828	   2.43455967e+16	   3.91729458e+10	   0.00000000e+00	   1.00000000e+17	   7.56544425e+16	   2.46630860e+04	  -2.51723615e+01	   5.28776842e-01	   0.00000000e+00	   0.00000000e+00	  -2.46435847e+01	   5.64002109e+21	    6.94166784e+21	   7.85822620e-01	    1.22495171e+01	    1.31418702e+00
 241	       1.093266	     0.00000000	     0.11607496	     0.00000023	    -1.19364557	    -1.70392504	   2.26294615e+16	   4.16543481e+10	   0.00000000e+00	   1.00000000e+17	   7.73705802e+16	   2.57040691e+04	  -2.51542746e+01	   5.10689914e-01	   0.00000000e+00	   0.00000000e+00	  -2.46435847e+01	   5.66522827e+21	    7.38138460e+21	   7.17729872e-01	    1.23357864e+01	    1.22791771e+00
 242	       1.093942	     0.00000000	     0.11784322	     0.00000022	    -1.19339934	    -1.70215678	   2.11360407e+16	   4.41755587e+10	   0.00000000e+00	   1.00000000e+17	   7.88640034e+16	   2.66588383e+04	  -2.51334790e+01	   4.89894332e-01	   0.00000000e+00	   0.00000000e+00	  -2.46435847e+01	   5.68798053e+21	    7.82815527e+21	   6.56300033e-01	    1.24180820e+01	    1.14562207e+00
 243	       1.094548	     0.00000000	     0.11948498	     0.00000021	    -1.19319989	    -1.70051502	   1.98378309e+16	   4.67053782e+10	   0.00000000e+00	   1.00000000e+17	   8.01622158e+16	   2.75306927e+04	  -2.51106753e+01	   4.67090681e-01	   0.00000000e+00	   0.00000000e+00	  -2.46435847e+01	   5.70847936e+21	    8.27645113e+21	   6.00979711e-01	    1.24962565e+01	    1.06744762e+00
 244	       1.095091	     0.00000000	     0.12100182	     0.00000020	    -1.19303888	    -1.69899818	   1.87093840e+16	   4.92154634e+10	   0.00000000e+00	   1.00000000e+17	   8.12906653e+16	   2.83240905e+04	  -2.50865055e+01	   4.42920868e-01	   0.00000000e+00	   0.00000000e+00	  -2.46435847e+01	   5.72692351e+21	    8.72124961e+21	   5.51224769e-01	    1.25702127e+01	    9.93491359e-01
 245	       1.095578	     0.00000000	     0.12239773	     0.00000019	    -1.19290918	    -1.69760227	   1.77277043e+16	   5.16813234e+10	   0.00000000e+00	   1.00000000e+17	   8.22723473e+16	   2.90442471e+04	  -2.50615350e+01	   4.17950328e-01	   0.00000000e+00	   0.00000000e+00	  -2.46435847e+01	   5.74350576e+21	    9.15821081e+21	   5.06508967e-01	    1.26399132e+01	    9.23790882e-01
 246	       1.096014	     0.00000000	     0.12367852	     0.00000018	    -1.19280482	    -1.69632148	   1.68723657e+16	   5.40829051e+10	   0.00000000e+00	   1.00000000e+17	   8.31276883e+16	   2.96968042e+04	  -2.50362430e+01	   3.92658304e-01	   0.00000000e+00	   0.00000000e+00	  -2.46435847e+01	   5.75841028e+21	    9.58378125e+21	   4.66330570e-01	    1.27053826e+01	    8.58321511e-01
 247	       1.096405	     0.00000000	     0.12485122	     0.00000017	    -1.19272085	    -1.69514878	   1.61254486e+16	   5.64047976e+10	   0.00000000e+00	   1.00000000e+17	   8.38746078e+16	   3.02875694e+04	  -2.50110198e+01	   3.67435151e-01	   0.00000000e+00	   0.00000000e+00	  -2.46435847e+01	   5.77181084e+21	    9.99523006e+21	   4.30217068e-01	    1.27667055e+01	    7.96998606e-01
 248	       1.096756	     0.00000000	     0.12592366	     0.00000017	    -1.19265324	    -1.69407634	   1.54713746e+16	   5.86361160e+10	   0.00000000e+00	   1.00000000e+17	   8.45286841e+16	   3.08223176e+04	  -2.49861699e+01	   3.42585220e-01	   0.00000000e+00	   0.00000000e+00	  -2.46435847e+01	   5.78386959e+21	    1.03906284e+22	   3.97728258e-01	    1.28240204e+01	    7.39683739e-01
 249	       1.097071	     0.00000000	     0.12690404	     0.00000016	    -1.19259873	    -1.69309596	   1.48966889e+16	   6.07701479e+10	   0.00000000e+00	   1.00000000e+17	   8.51033718e+16	   3.13066463e+04	  -2.49619184e+01	   3.18333705e-01	   0.00000000e+00	   0.00000000e+00	  -2.46435847e+01	   5.79473635e+21	    1.07687869e+22	   3.68457894e-01	    1.28775107e+01	    6.86193379e-01
 250	       1.097356	     0.00000000	     0.12780063	     0.00000016	    -1.19255471	    -1.69219937	   1.43898251e+16	   6.28038454e+10	   0.00000000e+00	   1.00000000e+17	   8.56102377e+16	   3.17458758e+04	  -2.49384206e+01	   2.94835952e-01	   0.00000000e+00	   0.00000000e+00	  -2.46435847e+01	   5.80454837e+21	    1.11291655e+22	   3.42034169e-01	    1.29273953e+01	    6.36308797e-01
 251	       1.097613	     0.00000000	     0.12862156	     0.00000015	    -1.19251908	    -1.69137844	   1.39408717e+16	   6.47372388e+10	   0.00000000e+00	   1.00000000e+17	   8.60591931e+16	   3.21449848e+04	  -2.49157726e+01	   2.72187905e-01	   0.00000000e+00	   0.00000000e+00	  -2.46435847e+01	   5.81343050e+21	    1.14717695e+22	   3.18119266e-01	    1.29739180e+01	    5.89786146e-01
 252	       1.097846	     0.00000000	     0.12937464	     0.00000014	    -1.19249016	    -1.69062536	   1.35413532e+16	   6.65728348e+10	   0.00000000e+00	   1.00000000e+17	   8.64587134e+16	   3.25085754e+04	  -2.48940214e+01	   2.50436697e-01	   0.00000000e+00	   0.00000000e+00	  -2.46435847e+01	   5.82149552e+21	    1.17970432e+22	   2.96408175e-01	    1.30173382e+01	    5.46365905e-01
 253	       1.098058	     0.00000000	     0.13006725	     0.00000014	    -1.19246663	    -1.68993275	   1.31840312e+16	   6.83150431e+10	   0.00000000e+00	   1.00000000e+17	   8.68160371e+16	   3.28408593e+04	  -2.48731753e+01	   2.29590663e-01	   0.00000000e+00	   0.00000000e+00	  -2.46435847e+01	   5.82884481e+21	    1.21057680e+22	   2.76626996e-01	    1.30579229e+01	    5.05781187e-01
 254	       1.098251	     0.00000000	     0.13070626	     0.00000013	    -1.19244745	    -1.68929374	   1.28627268e+16	   6.99696630e+10	   0.00000000e+00	   1.00000000e+17	   8.71373432e+16	   3.31456600e+04	  -2.48532130e+01	   2.09628305e-01	   0.00000000e+00	   0.00000000e+00	  -2.46435847e+01	   5.83556902e+21	    1.23989717e+22	   2.58530872e-01	    1.30959395e+01	    4.67764633e-01
 255	       1.098429	     0.00000000	     0.13129804	     0.00000013	    -1.19243177	    -1.68870196	   1.25721650e+16	   7.15434444e+10	   0.00000000e+00	   1.00000000e+17	   8.74279066e+16	   3.34264269e+04	  -2.48340907e+01	   1.90505999e-01	   0.00000000e+00	   0.00000000e+00	  -2.46435847e+01	   5.84174895e+21	    1.26778503e+22	   2.41901698e-01	    1.31316503e+01	    4.32053792e-01
 256	       1.098593	     0.00000000	     0.13184838	     0.00000013	    -1.19241895	    -1.68815162	   1.23078391e+16	   7.30437309e+10	   0.00000000e+00	   1.00000000e+17	   8.76922339e+16	   3.36862568e+04	  -2.48157490e+01	   1.72164356e-01	   0.00000000e+00	   0.00000000e+00	  -2.46435847e+01	   5.84745642e+21	    1.29437052e+22	   2.26545721e-01	    1.31653091e+01	    3.98395043e-01
 257	       1.098745	     0.00000000	     0.13236258	     0.00000012	    -1.19240844	    -1.68763742	   1.20658943e+16	   7.44781813e+10	   0.00000000e+00	   1.00000000e+17	   8.79341801e+16	   3.39279209e+04	  -2.47981179e+01	   1.54533278e-01	   0.00000000e+00	   0.00000000e+00	  -2.46435846e+01	   5.85275513e+21	    1.31978936e+22	   2.12291103e-01	    1.31971579e+01	    3.66546176e-01
 258	       1.098887	     0.00000000	     0.13284545	     0.00000012	    -1.19239985	    -1.68715455	   1.18430264e+16	   7.58545668e+10	   0.00000000e+00	   1.00000000e+17	   8.81570495e+16	   3.41538947e+04	  -2.47811205e+01	   1.37535807e-01	   0.00000000e+00	   0.00000000e+00	  -2.46435847e+01	   5.85770158e+21	    1.34417926e+22	   1.98985525e-01	    1.32274263e+01	    3.36277808e-01
 259	       1.099020	     0.00000000	     0.13330132	     0.00000012	    -1.19239284	    -1.68669868	   1.16363951e+16	   7.71806324e+10	   0.00000000e+00	   1.00000000e+17	   8.83636820e+16	   3.43663890e+04	  -2.47646756e+01	   1.21090918e-01	   0.00000000e+00	   0.00000000e+00	  -2.46435847e+01	   5.86234592e+21	    1.36767746e+22	   1.86493854e-01	    1.32563303e+01	    3.07373810e-01
 260	       1.099146	     0.00000000	     0.13373415	     0.00000011	    -1.19238715	    -1.68626585	   1.14435500e+16	   7.84640165e+10	   0.00000000e+00	   1.00000000e+17	   8.85565285e+16	   3.45673817e+04	  -2.47487000e+01	   1.05115374e-01	   0.00000000e+00	   0.00000000e+00	  -2.46435846e+01	   5.86673273e+21	    1.39041932e+22	   1.74695915e-01	    1.32840732e+01	    2.79630915e-01
 261	       1.099265	     0.00000000	     0.13414750	     0.00000011	    -1.19238257	    -1.68585250	   1.12623655e+16	   7.97122199e+10	   0.00000000e+00	   1.00000000e+17	   8.87377142e+16	   3.47586487e+04	  -2.47331095e+01	   8.95248023e-02	   0.00000000e+00	   0.00000000e+00	  -2.46435847e+01	   5.87090186e+21	    1.41253775e+22	   1.63484367e-01	    1.33108465e+01	    2.52857644e-01
 262	       1.099379	     0.00000000	     0.13454464	     0.00000011	    -1.19237895	    -1.68545536	   1.10909854e+16	   8.09326170e+10	   0.00000000e+00	   1.00000000e+17	   8.89090955e+16	   3.49417952e+04	  -2.47178187e+01	   7.42340735e-02	   0.00000000e+00	   0.00000000e+00	  -2.46435847e+01	   5.87488917e+21	    1.43416344e+22	   1.52762685e-01	    1.33368314e+01	    2.26872657e-01
 263	       1.099488	     0.00000000	     0.13492861	     0.00000010	    -1.19237615	    -1.68507139	   1.09277738e+16	   8.21325057e+10	   0.00000000e+00	   1.00000000e+17	   8.90723083e+16	   3.51182853e+04	  -2.47027418e+01	   5.91570854e-02	   0.00000000e+00	   0.00000000e+00	  -2.46435847e+01	   5.87872719e+21	    1.45542570e+22	   1.42443228e-01	    1.33622015e+01	    2.01502599e-01
 264	       1.099595	     0.00000000	     0.13530222	     0.00000010	    -1.19237408	    -1.68469778	   1.07712715e+16	   8.33191937e+10	   0.00000000e+00	   1.00000000e+17	   8.92288118e+16	   3.52894725e+04	  -2.46877906e+01	   4.42059819e-02	   0.00000000e+00	   0.00000000e+00	  -2.46435847e+01	   5.88244590e+21	    1.47645402e+22	   1.32445360e-01	    1.33871246e+01	    1.76579452e-01
 265	       1.099698	     0.00000000	     0.13566815	     0.00000010	    -1.19237267	    -1.68433185	   1.06201570e+16	   8.45001216e+10	   0.00000000e+00	   1.00000000e+17	   8.93799275e+16	   3.54566293e+04	  -2.46728745e+01	   2.92898153e-02	   0.00000000e+00	   0.00000000e+00	  -2.46435846e+01	   5.88607333e+21	    1.49738027e+22	   1.22693608e-01	    1.34117667e+01	    1.51937359e-01
 266	       1.099800	     0.00000000	     0.13602902	     0.00000009	    -1.19237186	    -1.68397098	   1.04732093e+16	   8.56830272e+10	   0.00000000e+00	   1.00000000e+17	   8.95268763e+16	   3.56209786e+04	  -2.46578973e+01	   1.43126009e-02	   0.00000000e+00	   0.00000000e+00	  -2.46435847e+01	   5.88963633e+21	    1.51834154e+22	   1.13115770e-01	    1.34362953e+01	    1.27408819e-01
 267	       1.099900	     0.00000000	     0.13638743	     0.00000009	    -1.19237161	    -1.68361257	   1.03292734e+16	   8.68761613e+10	   0.00000000e+00	   1.00000000e+17	   8.96708134e+16	   3.57837269e+04	  -2.46427553e+01	  -8.29342835e-04	   0.00000000e+00	   0.00000000e+00	  -2.46435847e+01	   5.89316127e+21	    1.53948405e+22	   1.03640929e-01	    1.34608840e+01	    1.02820082e-01
 268	       1.100000	     0.00000000	     0.13674608	     0.00000009	    -1.19237191	    -1.68325392	   1.01872241e+16	   8.80885670e+10	   0.00000000e+00	   1.00000000e+17	   8.98128640e+16	   3.59459729e+04	  -2.46351296e+01	  -8.45503374e-03	   0.00000000e+00	   0.00000000e+00	  -2.46435847e+01	   5.89667485e+21	    1.56096804e+22	   9.41972703e-02	    1.34857186e+01	    7.79854610e-02
 269	       1.100000	     0.00000000	     0.03674608	     0.00000005	    -2.65061724	    -3.36325392	   9.68050185e+17	   1.01078858e+07	   0.00000000e+00	   5.00000000e+17	  -4.68050185e+17	   3.59371214e+04	  -2.46274432e+01	  -1.61414657e-02	   0.00000000e+00	   0.00000000e+00	  -2.46435847e+01	   6.60088156e+19	    1.79117771e+18	   9.41972703e-02	    1.34857186e+01	    7.79854610e-02
 270	       1.100100	     0.00000000	     0.03710134	     0.00000005	    -2.65514708	    -3.36289866	   9.54862618e+17	   1.22060261e+07	   0.00000000e+00	   5.00000000e+17	  -4.54862618e+17	   3.51141150e+04	  -2.46274965e+01	  -1.60902212e-02	   0.00000000e+00	   0.00000000e+00	  -2.46435867e+01	   6.60261217e+19	    2.16298069e+18	   9.40915103e-02	    1.34857218e+01	    7.79822938e-02
 271	       1.100200	     0.00000000	     0.03744957	     0.00000005	    -2.65894292	    -3.36255043	   9.42110088e+17	   1.43239451e+07	   0.00000000e+00	   5.00000000e+17	  -4.42110088e+17	   3.42997863e+04	  -2.46275974e+01	  -1.59876653e-02	   0.00000000e+00	   0.00000000e+00	  -2.46435850e+01	   6.60434937e+19	    2.53828858e+18	   9.39853498e-02	    1.34857256e+01	    7.79785148e-02
 272	       1.100302	     0.00000000	     0.03779323	     0.00000005	    -2.66222361	    -3.36220677	   9.29691993e+17	   1.64754094e+07	   0.00000000e+00	   5.00000000e+17	  -4.29691993e+17	   3.35001067e+04	  -2.46276969e+01	  -1.58846388e-02	   0.00000000e+00	   0.00000000e+00	  -2.46435815e+01	   6.60610509e+19	    2.91954091e+18	   9.38780608e-02	    1.34857300e+01	    7.79740822e-02
 273	       1.100405	     0.00000000	     0.03813452	     0.00000005	    -2.66512702	    -3.36186548	   9.17521619e+17	   1.86742759e+07	   0.00000000e+00	   5.00000000e+17	  -4.17521619e+17	   3.27098101e+04	  -2.46278023e+01	  -1.57804759e-02	   0.00000000e+00	   0.00000000e+00	  -2.46435828e+01	   6.60789110e+19	    3.30919318e+18	   9.37689240e-02	    1.34857352e+01	    7.79689378e-02
 274	       1.100510	     0.00000000	     0.03847546	     0.00000005	    -2.66774563	    -3.36152454	   9.05522696e+17	   2.09348515e+07	   0.00000000e+00	   5.00000000e+17	  -4.05522696e+17	   3.19241339e+04	  -2.46279098e+01	  -1.56745175e-02	   0.00000000e+00	   0.00000000e+00	  -2.46435843e+01	   6.60971935e+19	    3.70978068e+18	   9.36572087e-02	    1.34857411e+01	    7.79630053e-02
 275	       1.100619	     0.00000000	     0.03881797	     0.00000005	    -2.67014452	    -3.36118203	   8.93626872e+17	   2.32722278e+07	   0.00000000e+00	   5.00000000e+17	  -3.93626872e+17	   3.11386785e+04	  -2.46280201e+01	  -1.55660948e-02	   0.00000000e+00	   0.00000000e+00	  -2.46435862e+01	   6.61160233e+19	    4.12397771e+18	   9.35421531e-02	    1.34857479e+01	    7.79561882e-02
 276	       1.100732	     0.00000000	     0.03916386	     0.00000005	    -2.67237131	    -3.36083614	   8.81771916e+17	   2.57025990e+07	   0.00000000e+00	   5.00000000e+17	  -3.81771916e+17	   3.03493035e+04	  -2.46281316e+01	  -1.54545146e-02	   0.00000000e+00	   0.00000000e+00	  -2.46435861e+01	   6.61355330e+19	    4.55465400e+18	   9.34229470e-02	    1.34857557e+01	    7.79483656e-02
 277	       1.100849	     0.00000000	     0.03951492	     0.00000005	    -2.67446194	    -3.36048508	   8.69900464e+17	   2.82435728e+07	   0.00000000e+00	   5.00000000e+17	  -3.69900464e+17	   2.95520554e+04	  -2.46282441e+01	  -1.53390466e-02	   0.00000000e+00	   0.00000000e+00	  -2.46435832e+01	   6.61558659e+19	    5.00492972e+18	   9.32987142e-02	    1.34857647e+01	    7.79393884e-02
 278	       1.100972	     0.00000000	     0.03987292	     0.00000005	    -2.67644423	    -3.36012708	   8.57959239e+17	   3.09144753e+07	   0.00000000e+00	   5.00000000e+17	  -3.57959239e+17	   2.87431198e+04	  -2.46283667e+01	  -1.52189117e-02	   0.00000000e+00	   0.00000000e+00	  -2.46435856e+01	   6.61771793e+19	    5.47822960e+18	   9.31684953e-02	    1.34857750e+01	    7.79290727e-02
 279	       1.101101	     0.00000000	     0.04023958	     0.00000005	    -2.67834020	    -3.35976042	   8.45898663e+17	   3.37366535e+07	   0.00000000e+00	   5.00000000e+17	  -3.45898663e+17	   2.79187983e+04	  -2.46284937e+01	  -1.50932711e-02	   0.00000000e+00	   0.00000000e+00	  -2.46435870e+01	   6.61996469e+19	    5.97833642e+18	   9.30312293e-02	    1.34857869e+01	    7.79171930e-02
 280	       1.101238	     0.00000000	     0.04061665	     0.00000005	    -2.68016752	    -3.35938335	   8.33672841e+17	   3.67337690e+07	   0.00000000e+00	   5.00000000e+17	  -3.33672841e+17	   2.70755078e+04	  -2.46286232e+01	  -1.49612176e-02	   0.00000000e+00	   0.00000000e+00	  -2.46435844e+01	   6.62234621e+19	    6.50944318e+18	   9.28857352e-02	    1.34858006e+01	    7.79034726e-02
 281	       1.101384	     0.00000000	     0.04100582	     0.00000005	    -2.68194058	    -3.35899418	   8.21239898e+17	   3.99320779e+07	   0.00000000e+00	   5.00000000e+17	  -3.21239898e+17	   2.62098034e+04	  -2.46287622e+01	  -1.48217668e-02	   0.00000000e+00	   0.00000000e+00	  -2.46435840e+01	   6.62488413e+19	    7.07620262e+18	   9.27306927e-02	    1.34858165e+01	    7.78875722e-02
 282	       1.101541	     0.00000000	     0.04140875	     0.00000005	    -2.68367111	    -3.35859125	   8.08562649e+17	   4.33606827e+07	   0.00000000e+00	   5.00000000e+17	  -3.08562649e+17	   2.53184254e+04	  -2.46289103e+01	  -1.46738517e-02	   0.00000000e+00	   0.00000000e+00	  -2.46435841e+01	   6.62760269e+19	    7.68377186e+18	   9.25646214e-02	    1.34858350e+01	    7.78690760e-02
 283	       1.101709	     0.00000000	     0.04182702	     0.00000005	    -2.68536873	    -3.35817298	   7.95609608e+17	   4.70517369e+07	   0.00000000e+00	   5.00000000e+17	  -2.95609608e+17	   2.43983724e+04	  -2.46290689e+01	  -1.45163185e-02	   0.00000000e+00	   0.00000000e+00	  -2.46435852e+01	   6.63052911e+19	    8.33784869e+18	   9.23858600e-02	    1.34858566e+01	    7.78474738e-02
 284	       1.101891	     0.00000000	     0.04226210	     0.00000005	    -2.68704122	    -3.35773790	   7.82356304e+17	   5.10405761e+07	   0.00000000e+00	   5.00000000e+17	  -2.82356304e+17	   2.34470017e+04	  -2.46292376e+01	  -1.43479259e-02	   0.00000000e+00	   0.00000000e+00	  -2.46435855e+01	   6.63369396e+19	    9.04469482e+18	   9.21925435e-02	    1.34858820e+01	    7.78221400e-02
 285	       1.102089	     0.00000000	     0.04271526	     0.00000005	    -2.68869477	    -3.35728474	   7.68786874e+17	   5.53657405e+07	   0.00000000e+00	   5.00000000e+17	  -2.68786874e+17	   2.24621564e+04	  -2.46294173e+01	  -1.41673493e-02	   0.00000000e+00	   0.00000000e+00	  -2.46435846e+01	   6.63713151e+19	    9.81113977e+18	   9.19825813e-02	    1.34859118e+01	    7.77923076e-02
 286	       1.102304	     0.00000000	     0.04318752	     0.00000005	    -2.69033414	    -3.35681248	   7.54895876e+17	   6.00688407e+07	   0.00000000e+00	   5.00000000e+17	  -2.54895876e+17	   2.14423194e+04	  -2.46296107e+01	  -1.39731888e-02	   0.00000000e+00	   0.00000000e+00	  -2.46435839e+01	   6.64088009e+19	    1.06445572e+19	   9.17536343e-02	    1.34859471e+01	    7.77570367e-02
 287	       1.102539	     0.00000000	     0.04367955	     0.00000005	    -2.69196279	    -3.35632045	   7.40690225e+17	   6.51942149e+07	   0.00000000e+00	   5.00000000e+17	  -2.40690225e+17	   2.03867904e+04	  -2.46298204e+01	  -1.37639856e-02	   0.00000000e+00	   0.00000000e+00	  -2.46435844e+01	   6.64498250e+19	    1.15528041e+19	   9.15030924e-02	    1.34859889e+01	    7.77151774e-02
 288	       1.102798	     0.00000000	     0.04419157	     0.00000005	    -2.69358294	    -3.35580843	   7.26191125e+17	   7.07883093e+07	   0.00000000e+00	   5.00000000e+17	  -2.26191125e+17	   1.92958790e+04	  -2.46300463e+01	  -1.35382448e-02	   0.00000000e+00	   0.00000000e+00	  -2.46435845e+01	   6.64948632e+19	    1.25441110e+19	   9.12280539e-02	    1.34860388e+01	    7.76653253e-02
 289	       1.103082	     0.00000000	     0.04472325	     0.00000005	    -2.69519566	    -3.35527675	   7.11435812e+17	   7.68987129e+07	   0.00000000e+00	   5.00000000e+17	  -2.11435812e+17	   1.81711052e+04	  -2.46302903e+01	  -1.32944687e-02	   0.00000000e+00	   0.00000000e+00	  -2.46435848e+01	   6.65444425e+19	    1.36269110e+19	   9.09253063e-02	    1.34860983e+01	    7.76057698e-02
 290	       1.103395	     0.00000000	     0.04527356	     0.00000005	    -2.69680097	    -3.35472644	   6.96478924e+17	   8.35727757e+07	   0.00000000e+00	   5.00000000e+17	  -1.96478924e+17	   1.70153905e+04	  -2.46305537e+01	  -1.30312002e-02	   0.00000000e+00	   0.00000000e+00	  -2.46435849e+01	   6.65991437e+19	    1.48095948e+19	   9.05913106e-02	    1.34861697e+01	    7.75344358e-02
 291	       1.103741	     0.00000000	     0.04584072	     0.00000005	    -2.69839789	    -3.35415928	   6.81393233e+17	   9.08557501e+07	   0.00000000e+00	   5.00000000e+17	  -1.81393233e+17	   1.58332244e+04	  -2.46308372e+01	  -1.27470772e-02	   0.00000000e+00	   0.00000000e+00	  -2.46435843e+01	   6.66596031e+19	    1.61001814e+19	   9.02221895e-02	    1.34862553e+01	    7.74488170e-02
 292	       1.104123	     0.00000000	     0.04642205	     0.00000005	    -2.69998458	    -3.35357795	   6.66269539e+17	   9.87884232e+07	   0.00000000e+00	   5.00000000e+17	  -1.66269539e+17	   1.46307799e+04	  -2.46311438e+01	  -1.24408987e-02	   0.00000000e+00	   0.00000000e+00	  -2.46435847e+01	   6.67265138e+19	    1.75058984e+19	   8.98137224e-02	    1.34863582e+01	    7.73459054e-02
 293	       1.104546	     0.00000000	     0.04701396	     0.00000005	    -2.70155841	    -3.35298604	   6.51215486e+17	   1.07404251e+08	   0.00000000e+00	   5.00000000e+17	  -1.51215486e+17	   1.34159567e+04	  -2.46314730e+01	  -1.21117009e-02	   0.00000000e+00	   0.00000000e+00	  -2.46435847e+01	   6.68006252e+19	    1.90326745e+19	   8.93613472e-02	    1.34864820e+01	    7.72221167e-02
 294	       1.105014	     0.00000000	     0.04761191	     0.00000005	    -2.70311612	    -3.35238809	   6.36353179e+17	   1.16726079e+08	   0.00000000e+00	   5.00000000e+17	  -1.36353178e+17	   1.21983266e+04	  -2.46318257e+01	  -1.17588408e-02	   0.00000000e+00	   0.00000000e+00	  -2.46435846e+01	   6.68827416e+19	    2.06845581e+19	   8.88601706e-02	    1.34866309e+01	    7.70732176e-02
 295	       1.105532	     0.00000000	     0.04821047	     0.00000005	    -2.70465396	    -3.35178953	   6.21815529e+17	   1.26762618e+08	   0.00000000e+00	   5.00000000e+17	  -1.21815528e+17	   1.09889591e+04	  -2.46322026e+01	  -1.13820833e-02	   0.00000000e+00	   0.00000000e+00	  -2.46435847e+01	   6.69737185e+19	    2.24630927e+19	   8.83049910e-02	    1.34868098e+01	    7.68942595e-02
 296	       1.106104	     0.00000000	     0.04880342	     0.00000005	    -2.70616781	    -3.35119658	   6.07741417e+17	   1.37504966e+08	   0.00000000e+00	   5.00000000e+17	  -1.07741416e+17	   9.80011618e+03	  -2.46326029e+01	  -1.09816861e-02	   0.00000000e+00	   0.00000000e+00	  -2.46435846e+01	   6.70744574e+19	    2.43667009e+19	   8.76903317e-02	    1.34870246e+01	    7.66795279e-02
 297	       1.106736	     0.00000000	     0.04938399	     0.00000005	    -2.70765336	    -3.35061601	   5.94269870e+17	   1.48923545e+08	   0.00000000e+00	   5.00000000e+17	  -9.42698697e+16	   8.64481266e+03	  -2.46330261e+01	  -1.05584744e-02	   0.00000000e+00	   0.00000000e+00	  -2.46435846e+01	   6.71858976e+19	    2.63901413e+19	   8.70104900e-02	    1.34872816e+01	    7.64225152e-02
 298	       1.107433	     0.00000000	     0.04994511	     0.00000004	    -2.70910622	    -3.35005489	   5.81533605e+17	   1.60965931e+08	   0.00000000e+00	   5.00000000e+17	  -8.15336046e+16	   7.53625589e+03	  -2.46334709e+01	  -1.01138961e-02	   0.00000000e+00	   0.00000000e+00	  -2.46435848e+01	   6.73090064e+19	    2.85241240e+19	   8.62596008e-02	    1.34875882e+01	    7.61159272e-02
 299	       1.108200	     0.00000000	     0.05047975	     0.00000004	    -2.71052205	    -3.34952025	   5.69652387e+17	   1.73556043e+08	   0.00000000e+00	   5.00000000e+17	  -6.96523870e+16	   6.48719512e+03	  -2.46339347e+01	  -9.65004978e-03	   0.00000000e+00	   0.00000000e+00	  -2.46435847e+01	   6.74447656e+19	    3.07551669e+19	   8.54317167e-02	    1.34879524e+01	    7.57517342e-02
 300	       1.109042	     0.00000000	     0.05098132	     0.00000004	    -2.71189669	    -3.34901868	   5.58726734e+17	   1.86595095e+08	   0.00000000e+00	   5.00000000e+17	  -5.87267334e+16	   5.50922736e+03	  -2.46344150e+01	  -9.16967746e-03	   0.00000000e+00	   0.00000000e+00	  -2.46435847e+01	   6.75941565e+19	    3.30657649e+19	   8.45209050e-02	    1.34883828e+01	    7.53212742e-02
 301	       1.109964	     0.00000000	     0.05144408	     0.00000004	    -2.71322618	    -3.34855592	   5.48832491e+17	   1.99964547e+08	   0.00000000e+00	   5.00000000e+17	  -4.88324908e+16	   4.61212036e+03	  -2.46349086e+01	  -8.67611621e-03	   0.00000000e+00	   0.00000000e+00	  -2.46435847e+01	   6.77581407e+19	    3.54349115e+19	   8.35213614e-02	    1.34888887e+01	    7.48154135e-02
 302	       1.110971	     0.00000000	     0.05186348	     0.00000004	    -2.71450690	    -3.34813652	   5.40016796e+17	   2.13530969e+08	   0.00000000e+00	   5.00000000e+17	  -4.00167961e+16	   3.80322097e+03	  -2.46354115e+01	  -8.17320873e-03	   0.00000000e+00	   0.00000000e+00	  -2.46435847e+01	   6.79376392e+19	    3.78389626e+19	   8.24275400e-02	    1.34894793e+01	    7.42247648e-02
 303	       1.112066	     0.00000000	     0.05223646	     0.00000004	    -2.71573557	    -3.34776354	   5.32295816e+17	   2.27152468e+08	   0.00000000e+00	   5.00000000e+17	  -3.22958154e+16	   3.08701586e+03	  -2.46359195e+01	  -7.66517620e-03	   0.00000000e+00	   0.00000000e+00	  -2.46435846e+01	   6.81335092e+19	    4.02527735e+19	   8.12342969e-02	    1.34901641e+01	    7.35399582e-02
 304	       1.113252	     0.00000000	     0.05256164	     0.00000004	    -2.71690926	    -3.34743836	   5.25654521e+17	   2.40685948e+08	   0.00000000e+00	   5.00000000e+17	  -2.56545204e+16	   2.46489988e+03	  -2.46364282e+01	  -7.15646183e-03	   0.00000000e+00	   0.00000000e+00	  -2.46435847e+01	   6.83465182e+19	    4.26509869e+19	   7.99370459e-02	    1.34909521e+01	    7.27519529e-02
 305	       1.114533	     0.00000000	     0.05283934	     0.00000004	    -2.71802548	    -3.34716066	   5.20048575e+17	   2.53994346e+08	   0.00000000e+00	   5.00000000e+17	  -2.00485752e+16	   1.93518570e+03	  -2.46369331e+01	  -6.65155716e-03	   0.00000000e+00	   0.00000000e+00	  -2.46435847e+01	   6.85773176e+19	    4.50093146e+19	   7.85319222e-02	    1.34918517e+01	    7.18523756e-02
 306	       1.115911	     0.00000000	     0.05307148	     0.00000004	    -2.71908213	    -3.34692852	   5.15408192e+17	   2.66952926e+08	   0.00000000e+00	   5.00000000e+17	  -1.54081920e+16	   1.49335853e+03	  -2.46374298e+01	  -6.15482468e-03	   0.00000000e+00	   0.00000000e+00	  -2.46435846e+01	   6.88264147e+19	    4.73056523e+19	   7.70159497e-02	    1.34928702e+01	    7.08338665e-02
 307	       1.117385	     0.00000000	     0.05326135	     0.00000004	    -2.72007757	    -3.34673865	   5.11643599e+17	   2.79453897e+08	   0.00000000e+00	   5.00000000e+17	  -1.16435991e+16	   1.13254732e+03	  -2.46379143e+01	  -5.67032970e-03	   0.00000000e+00	   0.00000000e+00	  -2.46435847e+01	   6.90941456e+19	    4.95208990e+19	   7.53872068e-02	    1.34940137e+01	    6.96904144e-02
 308	       1.118956	     0.00000000	     0.05341326	     0.00000004	    -2.72101063	    -3.34658674	   5.08651571e+17	   2.91408981e+08	   0.00000000e+00	   5.00000000e+17	  -8.65157069e+15	   8.44153427e+02	  -2.46383830e+01	  -5.20169217e-03	   0.00000000e+00	   0.00000000e+00	  -2.46435847e+01	   6.93806487e+19	    5.16394113e+19	   7.36449843e-02	    1.34952864e+01	    6.84176646e-02
 309	       1.120621	     0.00000000	     0.05353213	     0.00000004	    -2.72188060	    -3.34646787	   5.06322341e+17	   3.02749917e+08	   0.00000000e+00	   5.00000000e+17	  -6.32234080e+15	   6.18558124e+02	  -2.46388327e+01	  -4.75196549e-03	   0.00000000e+00	   0.00000000e+00	  -2.46435846e+01	   6.96858409e+19	    5.36490928e+19	   7.17899293e-02	    1.34966909e+01	    6.70131855e-02
 310	       1.122378	     0.00000000	     0.05362314	     0.00000004	    -2.72268728	    -3.34637686	   5.04546189e+17	   3.13427243e+08	   0.00000000e+00	   5.00000000e+17	  -4.54618900e+15	   4.45823013e+02	  -2.46392611e+01	  -4.32354612e-03	   0.00000000e+00	   0.00000000e+00	  -2.46435847e+01	   7.00093968e+19	    5.55411787e+19	   6.98241672e-02	    1.34982274e+01	    6.54766830e-02
 311	       1.124222	     0.00000000	     0.05369136	     0.00000004	    -2.72343096	    -3.34630864	   5.03219069e+17	   3.23407927e+08	   0.00000000e+00	   5.00000000e+17	  -3.21906884e+15	   3.16306898e+02	  -2.46396666e+01	  -3.91811506e-03	   0.00000000e+00	   0.00000000e+00	  -2.46435847e+01	   7.03507324e+19	    5.73098155e+19	   6.77513968e-02	    1.34998939e+01	    6.38101542e-02
 312	       1.126146	     0.00000000	     0.05374144	     0.00000003	    -2.72411239	    -3.34625856	   5.02246833e+17	   3.32672430e+08	   0.00000000e+00	   5.00000000e+17	  -2.24683288e+15	   2.21143885e+02	  -2.46400481e+01	  -3.53661056e-03	   0.00000000e+00	   0.00000000e+00	  -2.46435847e+01	   7.07089947e+19	    5.89515408e+19	   6.55769494e-02	    1.35016861e+01	    6.20179756e-02
 313	       1.128144	     0.00000000	     0.05377751	     0.00000003	    -2.72473276	    -3.34622249	   5.01547855e+17	   3.41211731e+08	   0.00000000e+00	   5.00000000e+17	  -1.54785434e+15	   1.52556214e+02	  -2.46404054e+01	  -3.17923106e-03	   0.00000000e+00	   0.00000000e+00	  -2.46435846e+01	   7.10830573e+19	    6.04647559e+19	   6.33078084e-02	    1.35035972e+01	    6.01069206e-02
 314	       1.130207	     0.00000000	     0.05380302	     0.00000003	    -2.72529361	    -3.34619698	   5.01054096e+17	   3.49024639e+08	   0.00000000e+00	   5.00000000e+17	  -1.05409577e+15	   1.04003837e+02	  -2.46407392e+01	  -2.84546648e-03	   0.00000000e+00	   0.00000000e+00	  -2.46435846e+01	   7.14715237e+19	    6.18492497e+19	   6.09525843e-02	    1.35056180e+01	    5.80861025e-02
 315	       1.132324	     0.00000000	     0.05382077	     0.00000003	    -2.72579678	    -3.34617923	   5.00710876e+17	   3.56115567e+08	   0.00000000e+00	   5.00000000e+17	  -7.10875428e+14	   7.01951478e+01	  -2.46410505e+01	  -2.53415609e-03	   0.00000000e+00	   0.00000000e+00	  -2.46435847e+01	   7.18727386e+19	    6.31058046e+19	   5.85214412e-02	    1.35077373e+01	    5.59668434e-02
 316	       1.134485	     0.00000000	     0.05383294	     0.00000003	    -2.72624432	    -3.34616706	   5.00475698e+17	   3.62492801e+08	   0.00000000e+00	   5.00000000e+17	  -4.75697262e+14	   4.69961472e+01	  -2.46413411e+01	  -2.24357018e-03	   0.00000000e+00	   0.00000000e+00	  -2.46435847e+01	   7.22848067e+19	    6.42358885e+19	   5.60259743e-02	    1.35099416e+01	    5.37624706e-02
 317	       1.136678	     0.00000000	     0.05384117	     0.00000003	    -2.72663838	    -3.34615883	   5.00316536e+17	   3.68167207e+08	   0.00000000e+00	   5.00000000e+17	  -3.16535807e+14	   3.12783449e+01	  -2.46416132e+01	  -1.97151175e-03	   0.00000000e+00	   0.00000000e+00	  -2.46435847e+01	   7.27056203e+19	    6.52414272e+19	   5.34790403e-02	    1.35122161e+01	    5.14880433e-02
 318	       1.138891	     0.00000000	     0.05384669	     0.00000003	    -2.72698113	    -3.34615331	   5.00209920e+17	   3.73151342e+08	   0.00000000e+00	   5.00000000e+17	  -2.09919979e+14	   2.07411178e+01	  -2.46418692e+01	  -1.71543360e-03	   0.00000000e+00	   0.00000000e+00	  -2.46435846e+01	   7.31328937e+19	    6.61246455e+19	   5.08945424e-02	    1.35145441e+01	    4.91600209e-02
 319	       1.141109	     0.00000000	     0.05385036	     0.00000002	    -2.72727474	    -3.34614964	   5.00139072e+17	   3.77458901e+08	   0.00000000e+00	   5.00000000e+17	  -1.39071861e+14	   1.37353441e+01	  -2.46421121e+01	  -1.47256523e-03	   0.00000000e+00	   0.00000000e+00	  -2.46435847e+01	   7.35642045e+19	    6.68879708e+19	   4.82871773e-02	    1.35169082e+01	    4.67958810e-02
 320	       1.143322	     0.00000000	     0.05385278	     0.00000002	    -2.72752126	    -3.34614722	   5.00092259e+17	   3.81104512e+08	   0.00000000e+00	   5.00000000e+17	  -9.22584705e+13	   9.10517307e+00	  -2.46423446e+01	  -1.24004376e-03	   0.00000000e+00	   0.00000000e+00	  -2.46435847e+01	   7.39970404e+19	    6.75339948e+19	   4.56721499e-02	    1.35192904e+01	    4.44137032e-02
 321	       1.145515	     0.00000000	     0.05385438	     0.00000002	    -2.72772270	    -3.34614562	   5.00061429e+17	   3.84103826e+08	   0.00000000e+00	   5.00000000e+17	  -6.14287454e+13	   6.05603821e+00	  -2.46425696e+01	  -1.01504308e-03	   0.00000000e+00	   0.00000000e+00	  -2.46435846e+01	   7.44288495e+19	    6.80654912e+19	   4.30648678e-02	    1.35216724e+01	    4.20317325e-02
 322	       1.147676	     0.00000000	     0.05385543	     0.00000002	    -2.72788098	    -3.34614457	   5.00041146e+17	   3.86473912e+08	   0.00000000e+00	   5.00000000e+17	  -4.11454502e+13	   4.05058239e+00	  -2.46427898e+01	  -7.94895667e-04	   0.00000000e+00	   0.00000000e+00	  -2.46435847e+01	   7.48570929e+19	    6.84854846e+19	   4.04806247e-02	    1.35240362e+01	    3.96679406e-02
 323	       1.149793	     0.00000000	     0.05385612	     0.00000002	    -2.72799797	    -3.34614388	   5.00027784e+17	   3.88233886e+08	   0.00000000e+00	   5.00000000e+17	  -2.77839007e+13	   2.73021445e+00	  -2.46430075e+01	  -5.77202221e-04	   0.00000000e+00	   0.00000000e+00	  -2.46435847e+01	   7.52792967e+19	    6.87973624e+19	   3.79342859e-02	    1.35263645e+01	    3.73396001e-02
 324	       1.151856	     0.00000000	     0.05385657	     0.00000002	    -2.72807557	    -3.34614343	   5.00018952e+17	   3.89405695e+08	   0.00000000e+00	   5.00000000e+17	  -1.89519845e+13	   1.85812282e+00	  -2.46432247e+01	  -3.59924442e-04	   0.00000000e+00	   0.00000000e+00	  -2.46435847e+01	   7.56931033e+19	    6.90050139e+19	   3.54399864e-02	    1.35286412e+01	    3.50628899e-02
 325	       1.153854	     0.00000000	     0.05385688	     0.00000002	    -2.72811575	    -3.34614312	   5.00013083e+17	   3.90014944e+08	   0.00000000e+00	   5.00000000e+17	  -1.30825338e+13	   1.27910968e+00	  -2.46434432e+01	  -1.41457209e-04	   0.00000000e+00	   0.00000000e+00	  -2.46435847e+01	   7.60963172e+19	    6.91129765e+19	   3.30108545e-02	    1.35308516e+01	    3.28525460e-02
 326	       1.155778	     0.00000000	     0.05385708	     0.00000002	    -2.72812064	    -3.34614292	   5.00009154e+17	   3.90091633e+08	   0.00000000e+00	   5.00000000e+17	  -9.15364027e+12	   8.91970939e-01	  -2.46436640e+01	   7.93231335e-05	   0.00000000e+00	   0.00000000e+00	  -2.46435846e+01	   7.64869463e+19	    6.91265663e+19	   3.06587708e-02	    1.35329825e+01	    3.07215719e-02
 327	       1.157622	     0.00000000	     0.05385721	     0.00000001	    -2.72809254	    -3.34614279	   5.00006501e+17	   3.89670674e+08	   0.00000000e+00	   5.00000000e+17	  -6.50043347e+12	   6.30877732e-01	  -2.46438876e+01	   3.03036569e-04	   0.00000000e+00	   0.00000000e+00	  -2.46435846e+01	   7.68632354e+19	    6.90519699e+19	   2.83941696e-02	    1.35350231e+01	    2.86810182e-02
 328	       1.159379	     0.00000000	     0.05385731	     0.00000001	    -2.72803399	    -3.34614269	   5.00004691e+17	   3.88792081e+08	   0.00000000e+00	   5.00000000e+17	  -4.69032739e+12	   4.53021212e-01	  -2.46441145e+01	   5.29804218e-04	   0.00000000e+00	   0.00000000e+00	  -2.46435847e+01	   7.72236923e+19	    6.88962780e+19	   2.62258907e-02	    1.35369643e+01	    2.67398394e-02
 329	       1.161044	     0.00000000	     0.05385737	     0.00000001	    -2.72794776	    -3.34614263	   5.00003442e+17	   3.87500768e+08	   0.00000000e+00	   5.00000000e+17	  -3.44128297e+12	   3.30511138e-01	  -2.46443440e+01	   7.59279448e-04	   0.00000000e+00	   0.00000000e+00	  -2.46435847e+01	   7.75671042e+19	    6.86674496e+19	   2.41610838e-02	    1.35387993e+01	    2.49048303e-02
 330	       1.162615	     0.00000000	     0.05385741	     0.00000001	    -2.72783687	    -3.34614259	   5.00002569e+17	   3.85845930e+08	   0.00000000e+00	   5.00000000e+17	  -2.56869599e+12	   2.45109368e-01	  -2.46445753e+01	   9.90702755e-04	   0.00000000e+00	   0.00000000e+00	  -2.46435846e+01	   7.78925461e+19	    6.83742024e+19	   2.22051661e-02	    1.35405235e+01	    2.31806389e-02
 331	       1.164089	     0.00000000	     0.05385745	     0.00000001	    -2.72770454	    -3.34614255	   5.00001951e+17	   3.83880040e+08	   0.00000000e+00	   5.00000000e+17	  -1.95106991e+12	   1.84825565e-01	  -2.46448076e+01	   1.22297613e-03	   0.00000000e+00	   0.00000000e+00	  -2.46435846e+01	   7.81993794e+19	    6.80258350e+19	   2.03618324e-02	    1.35421342e+01	    2.15698523e-02
 332	       1.165467	     0.00000000	     0.05385747	     0.00000001	    -2.72755413	    -3.34614253	   5.00001508e+17	   3.81657551e+08	   0.00000000e+00	   5.00000000e+17	  -1.50789131e+12	   1.41723329e-01	  -2.46450395e+01	   1.45475109e-03	   0.00000000e+00	   0.00000000e+00	  -2.46435847e+01	   7.84872436e+19	    6.76319966e+19	   1.86331122e-02	    1.35436310e+01	    2.00731423e-02
 333	       1.166748	     0.00000000	     0.05385748	     0.00000001	    -2.72738909	    -3.34614252	   5.00001186e+17	   3.79233395e+08	   0.00000000e+00	   5.00000000e+17	  -1.18537743e+12	   1.10507372e-01	  -2.46452693e+01	   1.68452368e-03	   0.00000000e+00	   0.00000000e+00	  -2.46435847e+01	   7.87560401e+19	    6.72024218e+19	   1.70194686e-02	    1.35450146e+01	    1.86894603e-02
 334	       1.167934	     0.00000000	     0.05385750	     0.00000001	    -2.72721282	    -3.34614250	   5.00000948e+17	   3.76661438e+08	   0.00000000e+00	   5.00000000e+17	  -9.47280904e+11	   8.76125213e-02	  -2.46454954e+01	   1.91072947e-03	   0.00000000e+00	   0.00000000e+00	  -2.46435847e+01	   7.90059108e+19	    6.67466555e+19	   1.55199317e-02	    1.35462878e+01	    1.74162661e-02
 335	       1.169029	     0.00000000	     0.05385750	     0.00000001	    -2.72702867	    -3.34614250	   5.00000769e+17	   3.73992989e+08	   0.00000000e+00	   5.00000000e+17	  -7.68938253e+11	   7.06145379e-02	  -2.46457164e+01	   2.13183205e-03	   0.00000000e+00	   0.00000000e+00	  -2.46435846e+01	   7.92372115e+19	    6.62737904e+19	   1.41322568e-02	    1.35474543e+01	    1.62497754e-02
 336	       1.170036	     0.00000000	     0.05385751	     0.00000001	    -2.72683979	    -3.34614249	   5.00000634e+17	   3.71275505e+08	   0.00000000e+00	   5.00000000e+17	  -6.33399261e+11	   5.78473697e-02	  -2.46459311e+01	   2.34639970e-03	   0.00000000e+00	   0.00000000e+00	  -2.46435847e+01	   7.94504833e+19	    6.57922362e+19	   1.28531013e-02	    1.35485189e+01	    1.51852129e-02
 337	       1.170958	     0.00000000	     0.05385751	     0.00000001	    -2.72664906	    -3.34614249	   5.00000529e+17	   3.68551554e+08	   0.00000000e+00	   5.00000000e+17	  -5.28894508e+11	   4.81531223e-02	  -2.46461379e+01	   2.55316653e-03	   0.00000000e+00	   0.00000000e+00	  -2.46435847e+01	   7.96464214e+19	    6.53095357e+19	   1.16782096e-02	    1.35494870e+01	    1.42170584e-02
 338	       1.171800	     0.00000000	     0.05385752	     0.00000001	    -2.72645908	    -3.34614248	   5.00000448e+17	   3.65858088e+08	   0.00000000e+00	   5.00000000e+17	  -4.47166474e+11	   4.07176449e-02	  -2.46463357e+01	   2.75107597e-03	   0.00000000e+00	   0.00000000e+00	  -2.46435847e+01	   7.98258439e+19	    6.48322374e+19	   1.06025996e-02	    1.35503648e+01	    1.33392770e-02
 339	       1.172567	     0.00000000	     0.05385752	     0.00000001	    -2.72627207	    -3.34614248	   5.00000383e+17	   3.63226056e+08	   0.00000000e+00	   5.00000000e+17	  -3.82360834e+11	   3.49616338e-02	  -2.46465241e+01	   2.93930655e-03	   0.00000000e+00	   0.00000000e+00	  -2.46435847e+01	   7.99896621e+19	    6.43658257e+19	   9.62074426e-03	    1.35511586e+01	    1.25455254e-02
 340	       1.173264	     0.00000000	     0.05385752	     0.00000000	    -2.72608991	    -3.34614248	   5.00000331e+17	   3.60680319e+08	   0.00000000e+00	   5.00000000e+17	  -3.30283498e+11	   3.04679203e-02	  -2.46467020e+01	   3.11728095e-03	   0.00000000e+00	   0.00000000e+00	  -2.46435847e+01	   8.01388513e+19	    6.39147059e+19	   8.72674187e-03	    1.35518748e+01	    1.18293312e-02
 341	       1.173896	     0.00000000	     0.05385753	     0.00000000	    -2.72591406	    -3.34614247	   5.00000288e+17	   3.58239838e+08	   0.00000000e+00	   5.00000000e+17	  -2.87898178e+11	   2.69325195e-02	  -2.46468692e+01	   3.28466088e-03	   0.00000000e+00	   0.00000000e+00	  -2.46435846e+01	   8.02744249e+19	    6.34822381e+19	   7.91447211e-03	    1.35525199e+01	    1.11842432e-02
 342	       1.174468	     0.00000000	     0.05385753	     0.00000000	    -2.72574565	    -3.34614247	   5.00000253e+17	   3.55918079e+08	   0.00000000e+00	   5.00000000e+17	  -2.52983439e+11	   2.41313542e-02	  -2.46470258e+01	   3.44133057e-03	   0.00000000e+00	   0.00000000e+00	  -2.46435845e+01	   8.03974113e+19	    6.30708086e+19	   7.17773370e-03	    1.35531001e+01	    1.06039518e-02
 343	       1.174986	     0.00000000	     0.05385753	     0.00000000	    -2.72558547	    -3.34614247	   5.00000224e+17	   3.53723572e+08	   0.00000000e+00	   5.00000000e+17	  -2.23896528e+11	   2.18974456e-02	  -2.46471721e+01	   3.58737222e-03	   0.00000000e+00	   0.00000000e+00	  -2.46435848e+01	   8.05088340e+19	    6.26819289e+19	   6.51036303e-03	    1.35536217e+01	    1.00823829e-02
 344	       1.175454	     0.00000000	     0.05385753	     0.00000000	    -2.72543397	    -3.34614247	   5.00000200e+17	   3.51660565e+08	   0.00000000e+00	   5.00000000e+17	  -1.99409255e+11	   2.01050578e-02	  -2.46473076e+01	   3.72303643e-03	   0.00000000e+00	   0.00000000e+00	  -2.46435846e+01	   8.06096946e+19	    6.23163517e+19	   5.90633258e-03	    1.35540903e+01	    9.61376661e-03
 345	       1.175877	     0.00000000	     0.05385753	     0.00000000	    -2.72529137	    -3.34614247	   5.00000179e+17	   3.49729717e+08	   0.00000000e+00	   5.00000000e+17	  -1.78593024e+11	   1.86586625e-02	  -2.46474333e+01	   3.84871057e-03	   0.00000000e+00	   0.00000000e+00	  -2.46435846e+01	   8.07009600e+19	    6.19741939e+19	   5.35982980e-03	    1.35545114e+01	    9.19268389e-03
 346	       1.176259	     0.00000000	     0.05385753	     0.00000000	    -2.72515765	    -3.34614247	   5.00000161e+17	   3.47928787e+08	   0.00000000e+00	   5.00000000e+17	  -1.60737657e+11	   1.74850334e-02	  -2.46475497e+01	   3.96488715e-03	   0.00000000e+00	   0.00000000e+00	  -2.46435848e+01	   8.07835519e+19	    6.16550583e+19	   4.86531732e-03	    1.35548900e+01	    8.81409521e-03
 347	       1.176605	     0.00000000	     0.05385753	     0.00000000	    -2.72503262	    -3.34614247	   5.00000146e+17	   3.46253287e+08	   0.00000000e+00	   5.00000000e+17	  -1.45293681e+11	   1.65276109e-02	  -2.46476569e+01	   4.07213405e-03	   0.00000000e+00	   0.00000000e+00	  -2.46435847e+01	   8.08583393e+19	    6.13581497e+19	   4.41757612e-03	    1.35552307e+01	    8.47335383e-03
 348	       1.176918	     0.00000000	     0.05385753	     0.00000000	    -2.72491595	    -3.34614247	   5.00000132e+17	   3.44697068e+08	   0.00000000e+00	   5.00000000e+17	  -1.31830975e+11	   1.57424469e-02	  -2.46477555e+01	   4.17106777e-03	   0.00000000e+00	   0.00000000e+00	  -2.46435844e+01	   8.09261342e+19	    6.10823784e+19	   4.01173357e-03	    1.35555379e+01	    8.16620708e-03
 349	       1.177202	     0.00000000	     0.05385753	     0.00000000	    -2.72480721	    -3.34614247	   5.00000120e+17	   3.43252840e+08	   0.00000000e+00	   5.00000000e+17	  -1.20008965e+11	   1.50951783e-02	  -2.46478468e+01	   4.26233033e-03	   0.00000000e+00	   0.00000000e+00	  -2.46435845e+01	   8.09876885e+19	    6.08264525e+19	   3.64327843e-03	    1.35558153e+01	    7.88878830e-03
 350	       1.177461	     0.00000000	     0.05385753	     0.00000000	    -2.72470588	    -3.34614247	   5.00000110e+17	   3.41912600e+08	   0.00000000e+00	   5.00000000e+17	  -1.09554947e+11	   1.45587742e-02	  -2.46479311e+01	   4.34657014e-03	   0.00000000e+00	   0.00000000e+00	  -2.46435845e+01	   8.10436934e+19	    6.05889540e+19	   3.30806486e-03	    1.35560665e+01	    7.63760182e-03
 351	       1.177696	     0.00000000	     0.05385753	     0.00000000	    -2.72461143	    -3.34614247	   5.00000101e+17	   3.40667989e+08	   0.00000000e+00	   5.00000000e+17	  -1.00248273e+11	   1.41119177e-02	  -2.46480090e+01	   4.42442673e-03	   0.00000000e+00	   0.00000000e+00	  -2.46435846e+01	   8.10947803e+19	    6.03684016e+19	   3.00230768e-03	    1.35562946e+01	    7.40950309e-03
 352	       1.177911	     0.00000000	     0.05385753	     0.00000000	    -2.72452329	    -3.34614247	   5.00000092e+17	   3.39510573e+08	   0.00000000e+00	   5.00000000e+17	  -9.19086010e+10	   1.37377029e-02	  -2.46480810e+01	   4.49651929e-03	   0.00000000e+00	   0.00000000e+00	  -2.46435845e+01	   8.11415224e+19	    6.01633005e+19	   2.72257060e-03	    1.35565024e+01	    7.20167546e-03
 353	       1.178109	     0.00000000	     0.05385753	     0.00000000	    -2.72444088	    -3.34614247	   5.00000085e+17	   3.38432048e+08	   0.00000000e+00	   5.00000000e+17	  -8.43872262e+10	   1.34226765e-02	  -2.46481477e+01	   4.56343837e-03	   0.00000000e+00	   0.00000000e+00	  -2.46435843e+01	   8.11844378e+19	    5.99721795e+19	   2.46574927e-03	    1.35566925e+01	    7.01160510e-03
 354	       1.178291	     0.00000000	     0.05385753	     0.00000000	    -2.72436365	    -3.34614247	   5.00000078e+17	   3.37424397e+08	   0.00000000e+00	   5.00000000e+17	  -7.75604580e+10	   1.31561066e-02	  -2.46482103e+01	   4.62574044e-03	   0.00000000e+00	   0.00000000e+00	  -2.46435846e+01	   8.12239927e+19	    5.97936176e+19	   2.22905070e-03	    1.35568670e+01	    6.83705509e-03
 355	       1.178459	     0.00000000	     0.05385753	     0.00000000	    -2.72429105	    -3.34614247	   5.00000072e+17	   3.36479988e+08	   0.00000000e+00	   5.00000000e+17	  -7.13246656e+10	   1.29293694e-02	  -2.46482680e+01	   4.68394484e-03	   0.00000000e+00	   0.00000000e+00	  -2.46435840e+01	   8.12606050e+19	    5.96262627e+19	   2.00997018e-03	    1.35570281e+01	    6.67603940e-03
 356	       1.178616	     0.00000000	     0.05385753	     0.00000000	    -2.72422258	    -3.34614247	   5.00000066e+17	   3.35591638e+08	   0.00000000e+00	   5.00000000e+17	  -6.55923800e+10	   1.27355817e-02	  -2.46483224e+01	   4.73853270e-03	   0.00000000e+00	   0.00000000e+00	  -2.46435839e+01	   8.12946490e+19	    5.94688418e+19	   1.80626689e-03	    1.35571773e+01	    6.52679744e-03
 357	       1.178762	     0.00000000	     0.05385753	     0.00000000	    -2.72415775	    -3.34614247	   5.00000061e+17	   3.34752640e+08	   0.00000000e+00	   5.00000000e+17	  -6.02893002e+10	   1.25691923e-02	  -2.46483746e+01	   4.78994729e-03	   0.00000000e+00	   0.00000000e+00	  -2.46435846e+01	   8.13264589e+19	    5.93201663e+19	   1.61593892e-03	    1.35573163e+01	    6.38776954e-03
 358	       1.178899	     0.00000000	     0.05385753	     0.00000000	    -2.72409610	    -3.34614247	   5.00000056e+17	   3.33956766e+08	   0.00000000e+00	   5.00000000e+17	  -5.53518818e+10	   1.24256913e-02	  -2.46484230e+01	   4.83859562e-03	   0.00000000e+00	   0.00000000e+00	  -2.46435844e+01	   8.13563333e+19	    5.91791328e+19	   1.43719833e-03	    1.35574465e+01	    6.25757364e-03
 359	       1.179028	     0.00000000	     0.05385753	     0.00000000	    -2.72403721	    -3.34614247	   5.00000051e+17	   3.33198250e+08	   0.00000000e+00	   5.00000000e+17	  -5.07254328e+10	   1.23014502e-02	  -2.46484691e+01	   4.88485082e-03	   0.00000000e+00	   0.00000000e+00	  -2.46435843e+01	   8.13845392e+19	    5.90447192e+19	   1.26844677e-03	    1.35575691e+01	    6.13498329e-03
 360	       1.179151	     0.00000000	     0.05385753	     0.00000000	    -2.72398067	    -3.34614247	   5.00000047e+17	   3.32471754e+08	   0.00000000e+00	   5.00000000e+17	  -4.63625127e+10	   1.21935434e-02	  -2.46485138e+01	   4.92905524e-03	   0.00000000e+00	   0.00000000e+00	  -2.46435848e+01	   8.14113157e+19	    5.89159797e+19	   1.10825171e-03	    1.35576852e+01	    6.01890710e-03
 361	       1.179268	     0.00000000	     0.05385753	     0.00000000	    -2.72392613	    -3.34614247	   5.00000043e+17	   3.31772324e+08	   0.00000000e+00	   5.00000000e+17	  -4.22216414e+10	   1.20995944e-02	  -2.46485557e+01	   4.97152400e-03	   0.00000000e+00	   0.00000000e+00	  -2.46435842e+01	   8.14368784e+19	    5.87920366e+19	   9.55323573e-04	    1.35577957e+01	    5.90836939e-03
 362	       1.179381	     0.00000000	     0.05385754	     0.00000000	    -2.72387323	    -3.34614246	   5.00000039e+17	   3.31095341e+08	   0.00000000e+00	   5.00000000e+17	  -3.82661863e+10	   1.20176550e-02	  -2.46485958e+01	   5.01254894e-03	   0.00000000e+00	   0.00000000e+00	  -2.46435832e+01	   8.14614225e+19	    5.86720711e+19	   8.08493746e-04	    1.35579016e+01	    5.80249207e-03
 363	       1.179490	     0.00000000	     0.05385754	     0.00000000	    -2.72382163	    -3.34614246	   5.00000035e+17	   3.30436453e+08	   0.00000000e+00	   5.00000000e+17	  -3.44634079e+10	   1.19461664e-02	  -2.46486354e+01	   5.05240284e-03	   0.00000000e+00	   0.00000000e+00	  -2.46435830e+01	   8.14851266e+19	    5.85553123e+19	   6.66693114e-04	    1.35580036e+01	    5.70047754e-03
 364	       1.179595	     0.00000000	     0.05385754	     0.00000000	    -2.72377103	    -3.34614246	   5.00000031e+17	   3.29791514e+08	   0.00000000e+00	   5.00000000e+17	  -3.07835980e+10	   1.18838829e-02	  -2.46486750e+01	   5.09134404e-03	   0.00000000e+00	   0.00000000e+00	  -2.46435837e+01	   8.15081563e+19	    5.84410251e+19	   5.28931071e-04	    1.35581025e+01	    5.60159215e-03
 365	       1.179698	     0.00000000	     0.05385754	     0.00000000	    -2.72372111	    -3.34614246	   5.00000028e+17	   3.29156498e+08	   0.00000000e+00	   5.00000000e+17	  -2.71993134e+10	   1.18297890e-02	  -2.46487135e+01	   5.12962139e-03	   0.00000000e+00	   0.00000000e+00	  -2.46435839e+01	   8.15306674e+19	    5.83284966e+19	   3.94274438e-04	    1.35581990e+01	    5.50515014e-03
 366	       1.179800	     0.00000000	     0.05385754	     0.00000000	    -2.72367157	    -3.34614246	   5.00000024e+17	   3.28527422e+08	   0.00000000e+00	   5.00000000e+17	  -2.36846159e+10	   1.17831179e-02	  -2.46487508e+01	   5.16747982e-03	   0.00000000e+00	   0.00000000e+00	  -2.46435833e+01	   8.15528100e+19	    5.82170206e+19	   2.61825767e-04	    1.35582936e+01	    5.41049740e-03
 367	       1.179900	     0.00000000	     0.05385754	     0.00000000	    -2.72362207	    -3.34614246	   5.00000021e+17	   3.27900239e+08	   0.00000000e+00	   5.00000000e+17	  -2.02143486e+10	   1.17432693e-02	  -2.46487890e+01	   5.20516653e-03	   0.00000000e+00	   0.00000000e+00	  -2.46435839e+01	   8.15747320e+19	    5.81058799e+19	   1.30700224e-04	    1.35583871e+01	    5.31699446e-03
 368	       1.180000	     0.00000000	     0.05385754	     0.00000000	    -2.72357230	    -3.34614246	   5.00000017e+17	   3.27270718e+08	   0.00000000e+00	   5.00000000e+17	  -1.67633386e+10	   1.17066786e-02	  -2.46488087e+01	   5.22399820e-03	   0.00000000e+00	   0.00000000e+00	  -2.46435847e+01	   8.15965834e+19	    5.79943252e+19	   0.00000000e+00	    1.35637041e+01	    5.22399820e-03
