# Supplementary material for: Numerical simulation of quantum dots as a buffer layer in CIGS solar cells: a comparative study
Source: Sci Rep. 2022 May 16;12:8099. doi: 10.1038/s41598-022-12234-0 (PMC9110751; doi:10.1038/s41598-022-12234-0)
Supplement: Supplementary file 8 — Supplementary Information 8. [file 41598_2022_12234_MOESM8_ESM.txt]

SCAPS 3.3.10 ELIS-UGent: Version scaps3310.exe, dated 10-04-2021, 11:22:08
Simulation of energy band diagrammes
Single shot simulation #	15
Calculation started : 	5-11-2021 at 16:07:28

problem definition file :	c:\Program Files (x86)\Scaps3309\def\Ag2S-19-QD.def
last saved: 	05-11-2021 at 15:31:10

Calculation under illumination
Optical generation from internal SCAPS calculation
Illumination spectrum read from file
spectrum file :	
C:\Program Files (x86)\Scaps3309\spectrum\AM1_5G 1 sun.spe  last saved: 	22-05-2009 at 15:59:48
Neutral density filter: ND	  0.0000
Transmission of ND filter:	  1.0000e+00
Power from spectrum:	  100.0000	mW/cm2
Incident power on solar cell structure	  100.0000	mW/cm2

Working point conditions
Temperature	  300.00	K
Workpoint bias voltage	    0.0000	Volt
Frequency	  1.0000e+06	Hz

Voltage reference convention: voltage referred to right contact, voltage V applied to left contact
Current reference convention: current positive when entering the left contact
Power generated by the cell: = -V*I; power consumed by the cell = +V*I

Band diagramme at actual bias voltage	    0.0000	Volt

bulk

   i	       x(um)	        y	      Ec(eV)	      Fn(eV)	      Fp(eV)	      Ev(eV)	     n(/cm3)	     p(/cm3)	rho(defect) (/cm3)	net doping (/cm3)	   rho(/cm3)	     E(V/cm)	  jn(mA/cm2)	  jp(mA/cm2)	  jn_tunnel(mA/cm2)	  jp_tunnel(mA/cm2)	jtot(mA/cm2)	 generation(#/cm3.s)	  recombination(#/cm3.s)	cumulative generation (mA/cm2)	cumulative recombination L to R (mA/cm2)	cumulative recombination R to L (mA/cm2)

   0	       0.000000	     0.00000000	     1.04728960	     0.57696551	    -0.00000007	    -0.15271040	   2.59762274e+10	   5.50001412e+15	   0.00000000e+00	  -5.50000000e+15	  -1.18529053e+10	  -1.43351669e+00	   4.16104562e-01	  -2.30249645e+01	   0.00000000e+00	   0.00000000e+00	  -2.26088600e+01	   8.92309746e+19	    4.60313686e+19	   3.82056748e+01	    4.16104562e-01	    1.55997875e+01
   1	       0.000100	     0.00000000	     1.04728959	     0.57698550	    -0.00000008	    -0.15271041	   2.59962990e+10	   5.50001385e+15	   0.00000000e+00	  -5.50000000e+15	  -1.21425150e+10	  -1.43353866e+00	   4.16069817e-01	  -2.30249298e+01	   0.00000000e+00	   0.00000000e+00	  -2.26088600e+01	   8.92597433e+19	    4.60669366e+19	   3.82055319e+01	    4.16178332e-01	    1.51836091e+01
   2	       0.000201	     0.00000000	     1.04728957	     0.57700564	    -0.00000009	    -0.15271043	   2.60165381e+10	   5.50001358e+15	   0.00000000e+00	  -5.50000000e+15	  -1.24346421e+10	  -1.43356109e+00	   4.15999748e-01	  -2.30248597e+01	   0.00000000e+00	   0.00000000e+00	  -2.26088600e+01	   8.92887681e+19	    4.61028014e+19	   3.82053876e+01	    4.16252789e-01	    1.51835347e+01
   3	       0.000304	     0.00000000	     1.04728956	     0.57702627	    -0.00000011	    -0.15271044	   2.60372819e+10	   5.50001330e+15	   0.00000000e+00	  -5.50000000e+15	  -1.27341617e+10	  -1.43358463e+00	   4.15927931e-01	  -2.30247879e+01	   0.00000000e+00	   0.00000000e+00	  -2.26088600e+01	   8.93185335e+19	    4.61395607e+19	   3.82052397e+01	    4.16329175e-01	    1.51834583e+01
   4	       0.000412	     0.00000000	     1.04728954	     0.57704773	    -0.00000012	    -0.15271046	   2.60588752e+10	   5.50001301e+15	   0.00000000e+00	  -5.50000000e+15	  -1.30460614e+10	  -1.43360973e+00	   4.15853164e-01	  -2.30247131e+01	   0.00000000e+00	   0.00000000e+00	  -2.26088600e+01	   8.93495356e+19	    4.61778252e+19	   3.82050857e+01	    4.16408768e-01	    1.51833787e+01
   5	       0.000526	     0.00000000	     1.04728953	     0.57707037	    -0.00000014	    -0.15271047	   2.60816871e+10	   5.50001271e+15	   0.00000000e+00	  -5.50000000e+15	  -1.33756922e+10	  -1.43363692e+00	   4.15774158e-01	  -2.30246341e+01	   0.00000000e+00	   0.00000000e+00	  -2.26088600e+01	   8.93823071e+19	    4.62182491e+19	   3.82049229e+01	    4.16492940e-01	    1.51832945e+01
   6	       0.000647	     0.00000000	     1.04728951	     0.57709462	    -0.00000015	    -0.15271049	   2.61061287e+10	   5.50001238e+15	   0.00000000e+00	  -5.50000000e+15	  -1.37290225e+10	  -1.43366680e+00	   4.15689480e-01	  -2.30245495e+01	   0.00000000e+00	   0.00000000e+00	  -2.26088600e+01	   8.94174427e+19	    4.62615611e+19	   3.82047483e+01	    4.16583225e-01	    1.51832042e+01
   7	       0.000780	     0.00000000	     1.04728949	     0.57712092	    -0.00000017	    -0.15271051	   2.61326717e+10	   5.50001202e+15	   0.00000000e+00	  -5.50000000e+15	  -1.41129098e+10	  -1.43370015e+00	   4.15597484e-01	  -2.30244575e+01	   0.00000000e+00	   0.00000000e+00	  -2.26088600e+01	   8.94556258e+19	    4.63085969e+19	   3.82045586e+01	    4.16681388e-01	    1.51831061e+01
   8	       0.000926	     0.00000000	     1.04728947	     0.57714982	    -0.00000019	    -0.15271053	   2.61618696e+10	   5.50001163e+15	   0.00000000e+00	  -5.50000000e+15	  -1.45354090e+10	  -1.43373790e+00	   4.15496242e-01	  -2.30243562e+01	   0.00000000e+00	   0.00000000e+00	  -2.26088600e+01	   8.94976599e+19	    4.63603371e+19	   3.82043498e+01	    4.16789510e-01	    1.51829980e+01
   9	       0.001088	     0.00000000	     1.04728944	     0.57718196	    -0.00000021	    -0.15271056	   2.61943813e+10	   5.50001119e+15	   0.00000000e+00	  -5.50000000e+15	  -1.50061325e+10	  -1.43378126e+00	   4.15383456e-01	  -2.30242434e+01	   0.00000000e+00	   0.00000000e+00	  -2.26088600e+01	   8.95445043e+19	    4.64179497e+19	   3.82041172e+01	    4.16910076e-01	    1.51828774e+01
  10	       0.001271	     0.00000000	     1.04728942	     0.57721812	    -0.00000023	    -0.15271058	   2.62310008e+10	   5.50001069e+15	   0.00000000e+00	  -5.50000000e+15	  -1.55366805e+10	  -1.43383177e+00	   4.15256355e-01	  -2.30241163e+01	   0.00000000e+00	   0.00000000e+00	  -2.26088600e+01	   8.95973174e+19	    4.64828417e+19	   3.82038549e+01	    4.17046094e-01	    1.51827414e+01
  11	       0.001479	     0.00000000	     1.04728939	     0.57725922	    -0.00000026	    -0.15271061	   2.62726917e+10	   5.50001013e+15	   0.00000000e+00	  -5.50000000e+15	  -1.61411613e+10	  -1.43389142e+00	   4.15111582e-01	  -2.30239716e+01	   0.00000000e+00	   0.00000000e+00	  -2.26088600e+01	   8.96575091e+19	    4.65567204e+19	   3.82035560e+01	    4.17201230e-01	    1.51825862e+01
  12	       0.001718	     0.00000000	     1.04728935	     0.57730640	    -0.00000029	    -0.15271065	   2.63206289e+10	   5.50000948e+15	   0.00000000e+00	  -5.50000000e+15	  -1.68368234e+10	  -1.43396286e+00	   4.14945038e-01	  -2.30238050e+01	   0.00000000e+00	   0.00000000e+00	  -2.26088600e+01	   8.97268039e+19	    4.66416679e+19	   3.82032119e+01	    4.17379980e-01	    1.51824075e+01
  13	       0.001996	     0.00000000	     1.04728931	     0.57736103	    -0.00000033	    -0.15271069	   2.63762491e+10	   5.50000873e+15	   0.00000000e+00	  -5.50000000e+15	  -1.76448266e+10	  -1.43404956e+00	   4.14751714e-01	  -2.30236117e+01	   0.00000000e+00	   0.00000000e+00	  -2.26088600e+01	   8.98073190e+19	    4.67402300e+19	   3.82028122e+01	    4.17587876e-01	    1.51821996e+01
  14	       0.002321	     0.00000000	     1.04728927	     0.57742480	    -0.00000037	    -0.15271073	   2.64413114e+10	   5.50000785e+15	   0.00000000e+00	  -5.50000000e+15	  -1.85911815e+10	  -1.43415620e+00	   4.14525475e-01	  -2.30233854e+01	   0.00000000e+00	   0.00000000e+00	  -2.26088600e+01	   8.99016584e+19	    4.68555241e+19	   3.82023440e+01	    4.17831743e-01	    1.51819557e+01
  15	       0.002705	     0.00000000	     1.04728921	     0.57749972	    -0.00000042	    -0.15271079	   2.65179694e+10	   5.50000681e+15	   0.00000000e+00	  -5.50000000e+15	  -1.97078924e+10	  -1.43428907e+00	   4.14258814e-01	  -2.30231188e+01	   0.00000000e+00	   0.00000000e+00	  -2.26088600e+01	   9.00130280e+19	    4.69913665e+19	   3.82017914e+01	    4.18120013e-01	    1.51816675e+01
  16	       0.003160	     0.00000000	     1.04728915	     0.57758827	    -0.00000048	    -0.15271085	   2.66088569e+10	   5.50000557e+15	   0.00000000e+00	  -5.50000000e+15	  -2.10343480e+10	  -1.43445677e+00	   4.13942547e-01	  -2.30228025e+01	   0.00000000e+00	   0.00000000e+00	  -2.26088600e+01	   9.01453747e+19	    4.71524244e+19	   3.82011348e+01	    4.18463113e-01	    1.51813244e+01
  17	       0.003703	     0.00000000	     1.04728907	     0.57769343	    -0.00000055	    -0.15271093	   2.67171879e+10	   5.50000410e+15	   0.00000000e+00	  -5.50000000e+15	  -2.26190081e+10	  -1.43467111e+00	   4.13565469e-01	  -2.30224254e+01	   0.00000000e+00	   0.00000000e+00	  -2.26088600e+01	   9.03035547e+19	    4.73443931e+19	   3.82003503e+01	    4.18873935e-01	    1.51809135e+01
  18	       0.004353	     0.00000000	     1.04728898	     0.57781875	    -0.00000064	    -0.15271102	   2.68468718e+10	   5.50000233e+15	   0.00000000e+00	  -5.50000000e+15	  -2.45214538e+10	  -1.43494848e+00	   4.13113949e-01	  -2.30219739e+01	   0.00000000e+00	   0.00000000e+00	  -2.26088600e+01	   9.04935350e+19	    4.75742005e+19	   3.81994084e+01	    4.19368417e-01	    1.51804191e+01
  19	       0.005135	     0.00000000	     1.04728886	     0.57796848	    -0.00000074	    -0.15271114	   2.70026449e+10	   5.50000019e+15	   0.00000000e+00	  -5.50000000e+15	  -2.68148870e+10	  -1.43531173e+00	   4.12571468e-01	  -2.30214314e+01	   0.00000000e+00	   0.00000000e+00	  -2.26088600e+01	   9.07226347e+19	    4.78502393e+19	   3.81982731e+01	    4.19966251e-01	    1.51798212e+01
  20	       0.006078	     0.00000000	     1.04728873	     0.57814763	    -0.00000086	    -0.15271127	   2.71902157e+10	   5.49999760e+15	   0.00000000e+00	  -5.50000000e+15	  -2.95892023e+10	  -1.43579299e+00	   4.11918107e-01	  -2.30207781e+01	   0.00000000e+00	   0.00000000e+00	  -2.26088600e+01	   9.09998118e+19	    4.81826255e+19	   3.81969002e+01	    4.20691746e-01	    1.51790957e+01
  21	       0.007218	     0.00000000	     1.04728857	     0.57836205	    -0.00000101	    -0.15271143	   2.74164229e+10	   5.49999446e+15	   0.00000000e+00	  -5.50000000e+15	  -3.29548208e+10	  -1.43643769e+00	   4.11129975e-01	  -2.30199899e+01	   0.00000000e+00	   0.00000000e+00	  -2.26088600e+01	   9.13360034e+19	    4.85834776e+19	   3.81952362e+01	    4.21574885e-01	    1.51782126e+01
  22	       0.008596	     0.00000000	     1.04728837	     0.57861846	    -0.00000119	    -0.15271163	   2.76893999e+10	   5.49999064e+15	   0.00000000e+00	  -5.50000000e+15	  -3.70475842e+10	  -1.43731027e+00	   4.10178612e-01	  -2.30190386e+01	   0.00000000e+00	   0.00000000e+00	  -2.26088600e+01	   9.17445258e+19	    4.90672086e+19	   3.81932156e+01	    4.22652608e-01	    1.51771349e+01
  23	       0.010262	     0.00000000	     1.04728813	     0.57892446	    -0.00000141	    -0.15271187	   2.80187390e+10	   5.49998598e+15	   0.00000000e+00	  -5.50000000e+15	  -4.20352055e+10	  -1.43850258e+00	   4.09030351e-01	  -2.30178903e+01	   0.00000000e+00	   0.00000000e+00	  -2.26088600e+01	   9.22415480e+19	    4.96508164e+19	   3.81907596e+01	    4.23970388e-01	    1.51758171e+01
  24	       0.012277	     0.00000000	     1.04728784	     0.57928848	    -0.00000167	    -0.15271216	   2.84156426e+10	   5.49998029e+15	   0.00000000e+00	  -5.50000000e+15	  -4.81261099e+10	  -1.44014580e+00	   4.07645690e-01	  -2.30165057e+01	   0.00000000e+00	   0.00000000e+00	  -2.26088600e+01	   9.28466474e+19	    5.03541523e+19	   3.81877728e+01	    4.25584142e-01	    1.51742033e+01
  25	       0.014709	     0.00000000	     1.04728749	     0.57971965	    -0.00000199	    -0.15271251	   2.88930461e+10	   5.49997331e+15	   0.00000000e+00	  -5.50000000e+15	  -5.55820763e+10	  -1.44242769e+00	   4.05978670e-01	  -2.30148386e+01	   0.00000000e+00	   0.00000000e+00	  -2.26088600e+01	   9.35834660e+19	    5.12001388e+19	   3.81841409e+01	    4.27562568e-01	    1.51722249e+01
  26	       0.017639	     0.00000000	     1.04728706	     0.58022754	    -0.00000237	    -0.15271294	   2.94656916e+10	   5.49996473e+15	   0.00000000e+00	  -5.50000000e+15	  -6.47370594e+10	  -1.44561743e+00	   4.03976287e-01	  -2.30128363e+01	   0.00000000e+00	   0.00000000e+00	  -2.26088600e+01	   9.44804877e+19	    5.22148995e+19	   3.81797266e+01	    4.29989985e-01	    1.51697975e+01
  27	       0.021161	     0.00000000	     1.04728655	     0.58082175	    -0.00000283	    -0.15271345	   3.01501248e+10	   5.49995412e+15	   0.00000000e+00	  -5.50000000e+15	  -7.60261979e+10	  -1.45010171e+00	   4.01577938e-01	  -2.30104379e+01	   0.00000000e+00	   0.00000000e+00	  -2.26088600e+01	   9.55719657e+19	    5.34277543e+19	   3.81743659e+01	    4.32969753e-01	    1.51668177e+01
  28	       0.025378	     0.00000000	     1.04728594	     0.58151151	    -0.00000338	    -0.15271406	   3.09645848e+10	   5.49994093e+15	   0.00000000e+00	  -5.50000000e+15	  -9.00317047e+10	  -1.45643770e+00	   3.98714840e-01	  -2.30075748e+01	   0.00000000e+00	   0.00000000e+00	  -2.26088600e+01	   9.68990384e+19	    5.48710243e+19	   3.81678637e+01	    4.36628375e-01	    1.51631591e+01
  29	       0.030410	     0.00000000	     1.04728521	     0.58230494	    -0.00000404	    -0.15271479	   3.19287509e+10	   5.49992437e+15	   0.00000000e+00	  -5.50000000e+15	  -1.07556818e+11	  -1.46543212e+00	   3.95309329e-01	  -2.30041693e+01	   0.00000000e+00	   0.00000000e+00	  -2.26088600e+01	   9.85110886e+19	    5.65795819e+19	   3.81599879e+01	    4.41120313e-01	    1.51586672e+01
  30	       0.036386	     0.00000000	     1.04728433	     0.58320841	    -0.00000482	    -0.15271567	   3.30633058e+10	   5.49990332e+15	   0.00000000e+00	  -5.50000000e+15	  -1.29746539e+11	  -1.47826224e+00	   3.91273791e-01	  -2.30001338e+01	   0.00000000e+00	   0.00000000e+00	  -2.26088600e+01	   1.00467418e+20	    5.85900782e+19	   3.81504627e+01	    4.46633523e-01	    1.51531539e+01
  31	       0.043449	     0.00000000	     1.04728328	     0.58422577	    -0.00000574	    -0.15271672	   3.43892763e+10	   5.49987610e+15	   0.00000000e+00	  -5.50000000e+15	  -1.58286801e+11	  -1.49666603e+00	   3.86508821e-01	  -2.29953688e+01	   0.00000000e+00	   0.00000000e+00	  -2.26088600e+01	   1.02839337e+20	    6.09397740e+19	   3.81389612e+01	    4.53395604e-01	    1.51463919e+01
  32	       0.051749	     0.00000000	     1.04728203	     0.58535758	    -0.00000682	    -0.15271797	   3.59271102e+10	   5.49984019e+15	   0.00000000e+00	  -5.50000000e+15	  -1.95736572e+11	  -1.52325083e+00	   3.80899927e-01	  -2.29897599e+01	   0.00000000e+00	   0.00000000e+00	  -2.26088600e+01	   1.05712799e+20	    6.36649038e+19	   3.81250950e+01	    4.61680278e-01	    1.51381072e+01
  33	       0.061446	     0.00000000	     1.04728053	     0.58660050	    -0.00000809	    -0.15271947	   3.76954481e+10	   5.49979161e+15	   0.00000000e+00	  -5.50000000e+15	  -2.46088885e+11	  -1.56201032e+00	   3.74311765e-01	  -2.29831717e+01	   0.00000000e+00	   0.00000000e+00	  -2.26088600e+01	   1.09191765e+20	    6.67985001e+19	   3.81084029e+01	    4.71813689e-01	    1.51279738e+01
  34	       0.072702	     0.00000000	     1.04727875	     0.58794687	    -0.00000956	    -0.15272125	   3.97095471e+10	   5.49972397e+15	   0.00000000e+00	  -5.50000000e+15	  -3.15734790e+11	  -1.61921661e+00	   3.66578421e-01	  -2.29754384e+01	   0.00000000e+00	   0.00000000e+00	  -2.26088600e+01	   1.13402515e+20	    7.03675990e+19	   3.80883352e+01	    4.84179714e-01	    1.51156078e+01
  35	       0.085675	     0.00000000	     1.04727660	     0.58938438	    -0.00001125	    -0.15272340	   4.19793019e+10	   5.49962682e+15	   0.00000000e+00	  -5.50000000e+15	  -4.15154533e+11	  -1.70500248e+00	   3.57487730e-01	  -2.29663477e+01	   0.00000000e+00	   0.00000000e+00	  -2.26088600e+01	   1.18499225e+20	    7.43897346e+19	   3.80642357e+01	    4.99223056e-01	    1.51005644e+01
  36	       0.100522	     0.00000000	     1.04727398	     0.59089600	    -0.00001318	    -0.15272602	   4.45067860e+10	   5.49948255e+15	   0.00000000e+00	  -5.50000000e+15	  -5.61956910e+11	  -1.83624001e+00	   3.46756975e-01	  -2.29556169e+01	   0.00000000e+00	   0.00000000e+00	  -2.26088600e+01	   1.24671197e+20	    7.88685813e+19	   3.80353180e+01	    5.17448478e-01	    1.50823390e+01
  37	       0.117381	     0.00000000	     1.04727074	     0.59246006	    -0.00001538	    -0.15272926	   4.72831926e+10	   5.49926080e+15	   0.00000000e+00	  -5.50000000e+15	  -7.86484617e+11	  -2.04190587e+00	   3.33996677e-01	  -2.29428566e+01	   0.00000000e+00	   0.00000000e+00	  -2.26088600e+01	   1.32152258e+20	    8.37885328e+19	   3.80006359e+01	    5.39414060e-01	    1.50603734e+01
  38	       0.136373	     0.00000000	     1.04726661	     0.59405011	    -0.00001785	    -0.15273339	   5.02849906e+10	   5.49890786e+15	   0.00000000e+00	  -5.50000000e+15	  -1.14242601e+12	  -2.37332167e+00	   3.18658491e-01	  -2.29275185e+01	   0.00000000e+00	   0.00000000e+00	  -2.26088600e+01	   1.41232974e+20	    8.91078908e+19	   3.79590472e+01	    5.65715935e-01	    1.50340715e+01
  39	       0.157589	     0.00000000	     1.04726111	     0.59563477	    -0.00002061	    -0.15273889	   5.34690364e+10	   5.49832605e+15	   0.00000000e+00	  -5.50000000e+15	  -1.72741999e+12	  -2.92416184e+00	   2.99962699e-01	  -2.29088227e+01	   0.00000000e+00	   0.00000000e+00	  -2.26088600e+01	   1.52276511e+20	    9.47502022e+19	   3.79091669e+01	    5.96961569e-01	    1.50028259e+01
  40	       0.181087	     0.00000000	     1.04725337	     0.59717691	    -0.00002367	    -0.15274663	   5.67663253e+10	   5.49733274e+15	   0.00000000e+00	  -5.50000000e+15	  -2.72402411e+12	  -3.87044281e+00	   2.76800333e-01	  -2.28856603e+01	   0.00000000e+00	   0.00000000e+00	  -2.26088600e+01	   1.65739175e+20	    1.00593187e+20	   3.78493110e+01	    6.33728507e-01	    1.49660590e+01
  41	       0.206881	     0.00000000	     1.04724175	     0.59863214	    -0.00002702	    -0.15275825	   6.00740985e+10	   5.49557714e+15	   0.00000000e+00	  -5.50000000e+15	  -4.48293661e+12	  -5.55215802e+00	   2.47605055e-01	  -2.28564650e+01	   0.00000000e+00	   0.00000000e+00	  -2.26088600e+01	   1.82196869e+20	    1.06454750e+20	   3.77774258e+01	    6.76505550e-01	    1.49232819e+01
  42	       0.234936	     0.00000000	     1.04722298	     0.59994613	    -0.00003066	    -0.15277702	   6.32462929e+10	   5.49236805e+15	   0.00000000e+00	  -5.50000000e+15	  -7.69520048e+12	  -8.64305977e+00	   2.10190606e-01	  -2.28190506e+01	   0.00000000e+00	   0.00000000e+00	  -2.26088600e+01	   2.02378931e+20	    1.12076060e+20	   3.76910035e+01	    7.25614038e-01	    1.48741734e+01
  43	       0.265166	     0.00000000	     1.04719049	     0.60105004	    -0.00003457	    -0.15280951	   6.60830856e+10	   5.48631243e+15	   0.00000000e+00	  -5.50000000e+15	  -1.37536524e+13	  -1.45090399e+01	   1.61551941e-01	  -2.27704119e+01	   0.00000000e+00	   0.00000000e+00	  -2.26088600e+01	   2.27210937e+20	    1.17103019e+20	   3.75869804e+01	    7.81108677e-01	    1.48186788e+01
  44	       0.297430	     0.00000000	     1.04713073	     0.60185324	    -0.00003875	    -0.15286927	   6.83220225e+10	   5.47455051e+15	   0.00000000e+00	  -5.50000000e+15	  -2.55178161e+13	  -2.59718315e+01	   9.76331438e-02	  -2.27064931e+01	   0.00000000e+00	   0.00000000e+00	  -2.26088600e+01	   2.57868012e+20	    1.21070542e+20	   3.74616186e+01	    8.42661268e-01	    1.47571262e+01
  45	       0.331531	     0.00000000	     1.04701531	     0.60223143	    -0.00004317	    -0.15298469	   6.96365809e+10	   5.45113923e+15	   0.00000000e+00	  -5.50000000e+15	  -4.89304031e+13	  -4.89394763e+01	   1.30750600e-02	  -2.26219350e+01	   0.00000000e+00	   0.00000000e+00	  -2.26088600e+01	   2.95839782e+20	    1.23400014e+20	   3.73103731e+01	    9.09438473e-01	    1.46903490e+01
  46	       0.367220	     0.00000000	     1.04678428	     0.60200673	    -0.00004780	    -0.15321572	   6.96536294e+10	   5.40369560e+15	   0.00000000e+00	  -5.50000000e+15	  -9.63740520e+13	  -9.58533071e+01	  -9.90270241e-02	  -2.25098329e+01	   0.00000000e+00	   0.00000000e+00	  -2.26088600e+01	   3.43007082e+20	    1.23430224e+20	   3.71277489e+01	    9.79998681e-01	    1.46197888e+01
  47	       0.404198	     0.00000000	     1.04631060	     0.60091393	    -0.00005264	    -0.15368940	   6.80083303e+10	   5.30675941e+15	   0.00000000e+00	  -5.50000000e+15	  -1.93308602e+14	  -1.92762533e+02	  -2.47298355e-01	  -2.23615616e+01	   0.00000000e+00	   0.00000000e+00	  -2.26088600e+01	   4.01728498e+20	    1.20514657e+20	   3.69071597e+01	    1.05225467e+00	    1.45475328e+01
  48	       0.442129	     0.00000000	     1.04532783	     0.59854247	    -0.00005771	    -0.15467217	   6.44579490e+10	   5.11016635e+15	   0.00000000e+00	  -5.50000000e+15	  -3.89898112e+14	  -3.92890469e+02	  -4.42102148e-01	  -2.21667578e+01	   0.00000000e+00	   0.00000000e+00	  -2.26088600e+01	   4.74931405e+20	    1.14223173e+20	   3.66408078e+01	    1.12357409e+00	    1.44762134e+01
  49	       0.480644	     0.00000000	     1.04329137	     0.59424026	    -0.00006310	    -0.15670863	   5.90587264e+10	   4.72474095e+15	   0.00000000e+00	  -5.50000000e+15	  -7.75318112e+14	  -7.98892670e+02	  -6.95289901e-01	  -2.19135701e+01	   0.00000000e+00	   0.00000000e+00	  -2.26088600e+01	   5.66196926e+20	    1.04655430e+20	   3.63196151e+01	    1.19109911e+00	    1.44086884e+01
  50	       0.519356	     0.00000000	     1.03914758	     0.58697208	    -0.00006914	    -0.16085242	   5.23472462e+10	   4.02712981e+15	   0.00000000e+00	  -5.50000000e+15	  -1.47292254e+15	  -1.58626244e+03	  -9.74336901e-01	  -2.16345231e+01	   0.00000000e+00	   0.00000000e+00	  -2.26088600e+01	   6.79821163e+20	    9.27622819e+19	   3.59332483e+01	    1.25231463e+00	    1.43474728e+01
  51	       0.538613	     0.00000000	     1.03559868	     0.58170406	    -0.00007258	    -0.16440132	   4.89854882e+10	   3.51192202e+15	   0.00000000e+00	  -5.50000000e+15	  -1.98812697e+15	  -2.18923796e+03	  -1.21237345e+00	  -2.13964865e+01	   0.00000000e+00	   0.00000000e+00	  -2.26088600e+01	   7.46380807e+20	    8.68050350e+19	   3.57132535e+01	    1.28001329e+00	    1.43197742e+01
  52	       0.557871	     0.00000000	     1.03071575	     0.57503699	    -0.00007659	    -0.16928425	   4.57246853e+10	   2.90893851e+15	   0.00000000e+00	  -5.50000000e+15	  -2.59110722e+15	  -2.98702086e+03	  -1.42736495e+00	  -2.11814950e+01	   0.00000000e+00	   0.00000000e+00	  -2.26088600e+01	   8.20826660e+20	    8.10266762e+19	   3.54715083e+01	    1.30590170e+00	    1.42938858e+01
  53	       0.576836	     0.00000000	     1.02420760	     0.56680195	    -0.00008146	    -0.17579240	   4.27754001e+10	   2.26301129e+15	   0.00000000e+00	  -5.50000000e+15	  -3.23703149e+15	  -3.98698653e+03	  -1.66626374e+00	  -2.09425962e+01	   0.00000000e+00	   0.00000000e+00	  -2.26088600e+01	   9.02907735e+20	    7.58003282e+19	   3.52096507e+01	    1.32972575e+00	    1.42700617e+01
  54	       0.595802	     0.00000000	     1.01559279	     0.55659217	    -0.00008792	    -0.18440721	   4.02206819e+10	   1.62308310e+15	   0.00000000e+00	  -5.50000000e+15	  -3.87695712e+15	  -5.20757249e+03	  -1.90766231e+00	  -2.07011977e+01	   0.00000000e+00	   0.00000000e+00	  -2.26088600e+01	   9.94890160e+20	    7.12731432e+19	   3.49213507e+01	    1.35206811e+00	    1.42477194e+01
  55	       0.608128	     0.00000000	     1.00864095	     0.54871820	    -0.00009352	    -0.19135905	   3.88138764e+10	   1.24126716e+15	   0.00000000e+00	  -5.50000000e+15	  -4.25877165e+15	  -6.11480341e+03	  -2.12134039e+00	  -2.04875196e+01	   0.00000000e+00	   0.00000000e+00	  -2.26088600e+01	   1.06062820e+21	    6.87801206e+19	   3.47184039e+01	    1.36589594e+00	    1.42338915e+01
  56	       0.620454	     0.00000000	     1.00051836	     0.53978904	    -0.00010094	    -0.19948164	   3.76237716e+10	   9.07379786e+14	   0.00000000e+00	  -5.50000000e+15	  -4.59265784e+15	  -7.10184351e+03	  -2.32440727e+00	  -2.02844527e+01	   0.00000000e+00	   0.00000000e+00	  -2.26088600e+01	   1.13155726e+21	    6.66710593e+19	   3.45019636e+01	    1.37926940e+00	    1.42205181e+01
  57	       0.632780	     0.00000000	     0.99113323	     0.52973000	    -0.00011125	    -0.20886677	   3.66574462e+10	   6.31816536e+14	   0.00000000e+00	  -5.50000000e+15	  -4.86822012e+15	  -8.15684439e+03	  -2.54044784e+00	  -2.00684121e+01	   0.00000000e+00	   0.00000000e+00	  -2.26088600e+01	   1.20814851e+21	    6.49584708e+19	   3.42709582e+01	    1.39226554e+00	    1.42075219e+01
  58	       0.644676	     0.00000000	     0.98080643	     0.51888811	    -0.00012565	    -0.21919357	   3.59356212e+10	   4.24298364e+14	   0.00000000e+00	  -5.50000000e+15	  -5.07573757e+15	  -9.22703217e+03	  -2.73884159e+00	  -1.98700184e+01	   0.00000000e+00	   0.00000000e+00	  -2.26088600e+01	   1.28792327e+21	    6.36790289e+19	   3.40331114e+01	    1.40452320e+00	    1.41952643e+01
  59	       0.650624	     0.00000000	     0.97515564	     0.51302455	    -0.00013533	    -0.22484436	   3.56416094e+10	   3.41256114e+14	   0.00000000e+00	  -5.50000000e+15	  -5.15877953e+15	  -9.77776134e+03	  -2.88669765e+00	  -1.97221623e+01	   0.00000000e+00	   0.00000000e+00	  -2.26088600e+01	   1.33012807e+21	    6.31577825e+19	   3.39083763e+01	    1.41056624e+00	    1.41892212e+01
  60	       0.656573	     0.00000000	     0.96917462	     0.50686394	    -0.00014735	    -0.23082538	   3.53953216e+10	   2.71013936e+14	   0.00000000e+00	  -5.50000000e+15	  -5.22902146e+15	  -1.03367389e+04	  -3.00953483e+00	  -1.95993251e+01	   0.00000000e+00	   0.00000000e+00	  -2.26088600e+01	   1.37396855e+21	    6.27210287e+19	   3.37795418e+01	    1.41656364e+00	    1.41832238e+01
  61	       0.662521	     0.00000000	     0.96285886	     0.50040142	    -0.00016251	    -0.23714114	   3.51953226e+10	   2.12491864e+14	   0.00000000e+00	  -5.50000000e+15	  -5.28754333e+15	  -1.09026453e+04	  -3.13666859e+00	  -1.94721914e+01	   0.00000000e+00	   0.00000000e+00	  -2.26088600e+01	   1.41951688e+21	    6.23661949e+19	   3.36464483e+01	    1.42252333e+00	    1.41772641e+01
  62	       0.668469	     0.00000000	     0.95620463	     0.49363266	    -0.00018183	    -0.24379537	   3.50400326e+10	   1.64470237e+14	   0.00000000e+00	  -5.50000000e+15	  -5.33556480e+15	  -1.14742849e+04	  -3.28275705e+00	  -1.93261029e+01	   0.00000000e+00	   0.00000000e+00	  -2.26088600e+01	   1.46684878e+21	    6.20904407e+19	   3.35089297e+01	    1.42845297e+00	    1.41713345e+01
  63	       0.676994	     0.00000000	     0.94607164	     0.48339466	    -0.00021991	    -0.25392836	   3.48982563e+10	   1.11381885e+14	   0.00000000e+00	  -5.50000000e+15	  -5.38865301e+15	  -1.23014035e+04	  -3.46498581e+00	  -1.91438742e+01	   0.00000000e+00	   0.00000000e+00	  -2.26088600e+01	   1.53795828e+21	    6.18380043e+19	   3.33037387e+01	    1.43691574e+00	    1.41628717e+01
  64	       0.685519	     0.00000000	     0.93523002	     0.47251159	    -0.00027634	    -0.26476998	   3.48424447e+10	   7.34458347e+13	   0.00000000e+00	  -5.50000000e+15	  -5.42658901e+15	  -1.31355425e+04	  -3.64524282e+00	  -1.89636171e+01	   0.00000000e+00	   0.00000000e+00	  -2.26088600e+01	   1.61314380e+21	    6.17371938e+19	   3.30885576e+01	    1.44535439e+00	    1.41544331e+01
  65	       0.689782	     0.00000000	     0.92954161	     0.46682262	    -0.00031457	    -0.27045839	   3.48417016e+10	   5.90505618e+13	   0.00000000e+00	  -5.50000000e+15	  -5.44098428e+15	  -1.35546300e+04	  -3.77900872e+00	  -1.88298513e+01	   0.00000000e+00	   0.00000000e+00	  -2.26088600e+01	   1.65234744e+21	    6.17345188e+19	   3.29770613e+01	    1.44957018e+00	    1.41502173e+01
  66	       0.694045	     0.00000000	     0.92367431	     0.46096919	    -0.00036200	    -0.27632569	   3.48603638e+10	   4.71667345e+13	   0.00000000e+00	  -5.50000000e+15	  -5.45286813e+15	  -1.39747310e+04	  -3.88900356e+00	  -1.87198564e+01	   0.00000000e+00	   0.00000000e+00	  -2.26088600e+01	   1.69267130e+21	    6.17658521e+19	   3.28628497e+01	    1.45378695e+00	    1.41460005e+01
  67	       0.698307	     0.00000000	     0.91762774	     0.45495048	    -0.00042123	    -0.28237226	   3.48978865e+10	   3.74316865e+13	   0.00000000e+00	  -5.50000000e+15	  -5.46260321e+15	  -1.43956656e+04	  -4.00178823e+00	  -1.86070717e+01	   0.00000000e+00	   0.00000000e+00	  -2.26088600e+01	   1.73415163e+21	    6.18301123e+19	   3.27458450e+01	    1.45800699e+00	    1.41417805e+01
  68	       0.702570	     0.00000000	     0.91140159	     0.44876575	    -0.00049565	    -0.28859841	   3.49537414e+10	   2.95179620e+13	   0.00000000e+00	  -5.50000000e+15	  -5.47051699e+15	  -1.48172808e+04	  -4.13248337e+00	  -1.84763766e+01	   0.00000000e+00	   0.00000000e+00	  -2.26088600e+01	   1.77682599e+21	    6.19262089e+19	   3.26259669e+01	    1.46223249e+00	    1.41375550e+01
  69	       0.709023	     0.00000000	     0.90163417	     0.43908740	    -0.00064772	    -0.29836583	   3.50741424e+10	   2.03636230e+13	   0.00000000e+00	  -5.50000000e+15	  -5.47967145e+15	  -1.54565222e+04	  -4.29816769e+00	  -1.83106923e+01	   0.00000000e+00	   0.00000000e+00	  -2.26088600e+01	   1.84378583e+21	    6.21334939e+19	   3.24388277e+01	    1.46864479e+00	    1.41311427e+01
  70	       0.715476	     0.00000000	     0.89145392	     0.42902514	    -0.00086752	    -0.30854608	   3.52342888e+10	   1.38623504e+13	   0.00000000e+00	  -5.50000000e+15	  -5.48617288e+15	  -1.60966775e+04	  -4.48594496e+00	  -1.81229150e+01	   0.00000000e+00	   0.00000000e+00	  -2.26088600e+01	   1.91371257e+21	    6.24082102e+19	   3.22446133e+01	    1.47508200e+00	    1.41247055e+01
  71	       0.721928	     0.00000000	     0.88086034	     0.41857710	    -0.00118910	    -0.31913966	   3.54328349e+10	   9.32383884e+12	   0.00000000e+00	  -5.50000000e+15	  -5.49071159e+15	  -1.67374773e+04	  -4.68108022e+00	  -1.79277798e+01	   0.00000000e+00	   0.00000000e+00	  -2.26088600e+01	   1.98675511e+21	    6.27464095e+19	   3.20430091e+01	    1.48155089e+00	    1.41182366e+01
  72	       0.728381	     0.00000000	     0.86985310	     0.40774161	    -0.00166458	    -0.33014690	   3.56685891e+10	   6.20864392e+12	   0.00000000e+00	  -5.50000000e+15	  -5.49382702e+15	  -1.73787239e+04	  -4.88389736e+00	  -1.77249626e+01	   0.00000000e+00	   0.00000000e+00	  -2.26088600e+01	   2.06307064e+21	    6.31436599e+19	   3.18336851e+01	    1.48805779e+00	    1.41117297e+01
  73	       0.734834	     0.00000000	     0.85843195	     0.39651715	    -0.00237321	    -0.34156805	   3.59405010e+10	   4.10551756e+12	   0.00000000e+00	  -5.50000000e+15	  -5.49593042e+15	  -1.80202752e+04	  -5.09135029e+00	  -1.75175097e+01	   0.00000000e+00	   0.00000000e+00	  -2.26088600e+01	   2.14282507e+21	    6.35948246e+19	   3.16162942e+01	    1.49460854e+00	    1.41051789e+01
  74	       0.740880	     0.00000000	     0.84735501	     0.38564603	    -0.00335321	    -0.35264499	   3.62272501e+10	   2.78010482e+12	   0.00000000e+00	  -5.50000000e+15	  -5.49725612e+15	  -1.86215737e+04	  -5.29988284e+00	  -1.73089771e+01	   0.00000000e+00	   0.00000000e+00	  -2.26088600e+01	   2.22082823e+21	    6.40612515e+19	   3.14049666e+01	    1.50079081e+00	    1.40989967e+01
  75	       0.746926	     0.00000000	     0.83591447	     0.37443119	    -0.00478137	    -0.36408553	   3.65443294e+10	   1.88874062e+12	   0.00000000e+00	  -5.50000000e+15	  -5.49814780e+15	  -1.92229935e+04	  -5.51269748e+00	  -1.70961625e+01	   0.00000000e+00	   0.00000000e+00	  -2.26088600e+01	   2.30215605e+21	    6.45649556e+19	   3.11859227e+01	    1.50702005e+00	    1.40927674e+01
  76	       0.752972	     0.00000000	     0.82411027	     0.36287161	    -0.00684691	    -0.37588973	   3.68911004e+10	   1.29680082e+12	   0.00000000e+00	  -5.50000000e+15	  -5.49874009e+15	  -1.98244945e+04	  -5.70539629e+00	  -1.69034637e+01	   0.00000000e+00	   0.00000000e+00	  -2.26088600e+01	   2.38696849e+21	    6.51015778e+19	   3.09588328e+01	    1.51329968e+00	    1.40864878e+01
  77	       0.755995	     0.00000000	     0.81807179	     0.35696276	    -0.00818963	    -0.38192821	   3.70762108e+10	   1.08176808e+12	   0.00000000e+00	  -5.50000000e+15	  -5.49895531e+15	  -2.01252671e+04	  -5.84700653e+00	  -1.67618534e+01	   0.00000000e+00	   0.00000000e+00	  -2.26088600e+01	   2.43073372e+21	    6.53827736e+19	   3.08421744e+01	    1.51645930e+00	    1.40833282e+01
  78	       0.759018	     0.00000000	     0.81194239	     0.35096760	    -0.00978339	    -0.38805761	   3.72688782e+10	   9.07987609e+11	   0.00000000e+00	  -5.50000000e+15	  -5.49912928e+15	  -2.04260503e+04	  -5.96263365e+00	  -1.66462263e+01	   0.00000000e+00	   0.00000000e+00	  -2.26088600e+01	   2.47543395e+21	    6.56722417e+19	   3.07233738e+01	    1.51963274e+00	    1.40801547e+01
  79	       0.762041	     0.00000000	     0.80572205	     0.34488604	    -0.01166190	    -0.39427795	   3.74691125e+10	   7.67848477e+11	   0.00000000e+00	  -5.50000000e+15	  -5.49926962e+15	  -2.07268421e+04	  -6.08043451e+00	  -1.65284255e+01	   0.00000000e+00	   0.00000000e+00	  -2.26088600e+01	   2.52109163e+21	    6.59704054e+19	   3.06023853e+01	    1.52282040e+00	    1.40769671e+01
  80	       0.765064	     0.00000000	     0.79941078	     0.33871803	    -0.01385769	    -0.40058922	   3.76769401e+10	   6.55038220e+11	   0.00000000e+00	  -5.50000000e+15	  -5.49938264e+15	  -2.10276408e+04	  -6.21701395e+00	  -1.63918460e+01	   0.00000000e+00	   0.00000000e+00	  -2.26088600e+01	   2.56772981e+21	    6.62779658e+19	   3.04791619e+01	    1.52602273e+00	    1.40737647e+01
  81	       0.769740	     0.00000000	     0.78946981	     0.32900654	    -0.01794789	    -0.41053019	   3.80122500e+10	   5.22588931e+11	   0.00000000e+00	  -5.50000000e+15	  -5.49951542e+15	  -2.14929079e+04	  -6.39058962e+00	  -1.62182704e+01	   0.00000000e+00	   0.00000000e+00	  -2.26088600e+01	   2.64185327e+21	    6.67723933e+19	   3.02840447e+01	    1.53100594e+00	    1.40687815e+01
  82	       0.774416	     0.00000000	     0.77931128	     0.31908744	    -0.02294587	    -0.42068872	   3.83652767e+10	   4.28181094e+11	   0.00000000e+00	  -5.50000000e+15	  -5.49961018e+15	  -2.19581845e+04	  -6.58633130e+00	  -1.60225287e+01	   0.00000000e+00	   0.00000000e+00	  -2.26088600e+01	   2.71846974e+21	    6.72945833e+19	   3.00832817e+01	    1.53602722e+00	    1.40637603e+01
  83	       0.779092	     0.00000000	     0.76893519	     0.30896045	    -0.02888497	    -0.43106481	   3.87360383e+10	   3.60767617e+11	   0.00000000e+00	  -5.50000000e+15	  -5.49967797e+15	  -2.24234681e+04	  -6.78786869e+00	  -1.58209913e+01	   0.00000000e+00	   0.00000000e+00	  -2.26088600e+01	   2.79767348e+21	    6.78486613e+19	   2.98766827e+01	    1.54108881e+00	    1.40586987e+01
  84	       0.783768	     0.00000000	     0.75834155	     0.29862530	    -0.03574624	    -0.44165845	   3.91245784e+10	   3.12350769e+11	   0.00000000e+00	  -5.50000000e+15	  -5.49972677e+15	  -2.28887566e+04	  -6.99539675e+00	  -1.56134632e+01	   0.00000000e+00	   0.00000000e+00	  -2.26088600e+01	   2.87956263e+21	    6.84381774e+19	   2.96640503e+01	    1.54619323e+00	    1.40535942e+01
  85	       0.788444	     0.00000000	     0.74753034	     0.28808172	    -0.04346512	    -0.45246966	   3.95309609e+10	   2.77197967e+11	   0.00000000e+00	  -5.50000000e+15	  -5.49976233e+15	  -2.33540486e+04	  -7.20911771e+00	  -1.53997423e+01	   0.00000000e+00	   0.00000000e+00	  -2.26088600e+01	   2.96423945e+21	    6.90654998e+19	   2.94451793e+01	    1.55134323e+00	    1.40484442e+01
  86	       0.793119	     0.00000000	     0.73650156	     0.27732946	    -0.05194735	    -0.46349844	   3.99552629e+10	   2.51240225e+11	   0.00000000e+00	  -5.50000000e+15	  -5.49978872e+15	  -2.38193433e+04	  -7.42473942e+00	  -1.51841206e+01	   0.00000000e+00	   0.00000000e+00	  -2.26088600e+01	   3.05181043e+21	    6.97316063e+19	   2.92198571e+01	    1.55654167e+00	    1.40432458e+01
  87	       0.797418	     0.00000000	     0.72616995	     0.26726013	    -0.06032716	    -0.47383005	   4.03619421e+10	   2.33002785e+11	   0.00000000e+00	  -5.50000000e+15	  -5.49980736e+15	  -2.42471286e+04	  -7.63745309e+00	  -1.49714069e+01	   0.00000000e+00	   0.00000000e+00	  -2.26088600e+01	   3.13497040e+21	    7.03792282e+19	   2.90068209e+01	    1.56136626e+00	    1.40384212e+01
  88	       0.801717	     0.00000000	     0.71565443	     0.25701424	    -0.06918375	    -0.48434557	   4.07843208e+10	   2.18546571e+11	   0.00000000e+00	  -5.50000000e+15	  -5.49982224e+15	  -2.46749152e+04	  -7.85143657e+00	  -1.47574234e+01	   0.00000000e+00	   0.00000000e+00	  -2.26088600e+01	   3.22076014e+21	    7.10593934e+19	   2.87879671e+01	    1.56623657e+00	    1.40335509e+01
  89	       0.806016	     0.00000000	     0.70495501	     0.24659170	    -0.07844657	    -0.49504499	   4.12226574e+10	   2.06754414e+11	   0.00000000e+00	  -5.50000000e+15	  -5.49983447e+15	  -2.51027028e+04	  -8.07137406e+00	  -1.45374859e+01	   0.00000000e+00	   0.00000000e+00	  -2.26088600e+01	   3.30927283e+21	    7.17713633e+19	   2.85631114e+01	    1.57115481e+00	    1.40286327e+01
  90	       0.810315	     0.00000000	     0.69407169	     0.23599246	    -0.08805674	    -0.50592831	   4.16772860e+10	   1.96836865e+11	   0.00000000e+00	  -5.50000000e+15	  -5.49984484e+15	  -2.55304913e+04	  -8.29745425e+00	  -1.43114057e+01	   0.00000000e+00	   0.00000000e+00	  -2.26088600e+01	   3.40060525e+21	    7.25144602e+19	   2.83320628e+01	    1.57612316e+00	    1.40236643e+01
  91	       0.814614	     0.00000000	     0.68300447	     0.22521652	    -0.09796729	    -0.51699553	   4.21486500e+10	   1.88239753e+11	   0.00000000e+00	  -5.50000000e+15	  -5.49985391e+15	  -2.59582805e+04	  -8.52987267e+00	  -1.40789873e+01	   0.00000000e+00	   0.00000000e+00	  -2.26088600e+01	   3.49485794e+21	    7.32882598e+19	   2.80946238e+01	    1.58114375e+00	    1.40186437e+01
  92	       0.818913	     0.00000000	     0.67175334	     0.21426397	    -0.10814195	    -0.52824666	   4.26373561e+10	   1.80576381e+11	   0.00000000e+00	  -5.50000000e+15	  -5.49986206e+15	  -2.63860705e+04	  -8.76344121e+00	  -1.38454188e+01	   0.00000000e+00	   0.00000000e+00	  -2.26088600e+01	   3.59213535e+21	    7.40927483e+19	   2.78505897e+01	    1.58621868e+00	    1.40135688e+01
  93	       0.822829	     0.00000000	     0.66134348	     0.20413327	    -0.11761586	    -0.53865652	   4.30994188e+10	   1.74167369e+11	   0.00000000e+00	  -5.50000000e+15	  -5.49986893e+15	  -2.67757881e+04	  -8.99239185e+00	  -1.36164681e+01	   0.00000000e+00	   0.00000000e+00	  -2.26088600e+01	   3.68347969e+21	    7.48545328e+19	   2.76223573e+01	    1.59089108e+00	    1.40088964e+01
  94	       0.826745	     0.00000000	     0.65078098	     0.19385687	    -0.12727094	    -0.54921902	   4.35781305e+10	   1.68171052e+11	   0.00000000e+00	  -5.50000000e+15	  -5.49987541e+15	  -2.71655062e+04	  -9.22171822e+00	  -1.33871417e+01	   0.00000000e+00	   0.00000000e+00	  -2.26088600e+01	   3.77750948e+21	    7.56443305e+19	   2.73883099e+01	    1.59561215e+00	    1.40041753e+01
  95	       0.830662	     0.00000000	     0.64006587	     0.18343551	    -0.13709514	    -0.55993413	   4.40751920e+10	   1.62484622e+11	   0.00000000e+00	  -5.50000000e+15	  -5.49988159e+15	  -2.75552247e+04	  -9.45698043e+00	  -1.31518795e+01	   0.00000000e+00	   0.00000000e+00	  -2.26088600e+01	   3.87431290e+21	    7.64645408e+19	   2.71482761e+01	    1.60038373e+00	    1.39994037e+01
  96	       0.834578	     0.00000000	     0.62919813	     0.17287037	    -0.14707927	    -0.57080187	   4.45931685e+10	   1.57034719e+11	   0.00000000e+00	  -5.50000000e+15	  -5.49988756e+15	  -2.79449437e+04	  -9.69835332e+00	  -1.29105066e+01	   0.00000000e+00	   0.00000000e+00	  -2.26088600e+01	   3.97398128e+21	    7.73191053e+19	   2.69020791e+01	    1.60520784e+00	    1.39945796e+01
  97	       0.838494	     0.00000000	     0.61817776	     0.16216338	    -0.15721623	    -0.58182224	   4.51359963e+10	   1.51768860e+11	   0.00000000e+00	  -5.50000000e+15	  -5.49989337e+15	  -2.83346631e+04	  -9.94601726e+00	  -1.26628427e+01	   0.00000000e+00	   0.00000000e+00	  -2.26088600e+01	   4.07660923e+21	    7.82143575e+19	   2.66495361e+01	    1.61008685e+00	    1.39897006e+01
  98	       0.842411	     0.00000000	     0.60700477	     0.15131757	    -0.16750047	    -0.59299523	   4.57098017e+10	   1.46649281e+11	   0.00000000e+00	  -5.50000000e+15	  -5.49989906e+15	  -2.87243829e+04	  -1.01939102e+01	  -1.24149498e+01	   0.00000000e+00	   0.00000000e+00	  -2.26088600e+01	   4.18229477e+21	    7.91604100e+19	   2.63904585e+01	    1.61502362e+00	    1.39847639e+01
  99	       0.845947	     0.00000000	     0.59678537	     0.14141013	    -0.17690709	    -0.60321463	   4.62636978e+10	   1.42118668e+11	   0.00000000e+00	  -5.50000000e+15	  -5.49990415e+15	  -2.90762679e+04	  -1.04353466e+01	  -1.21735133e+01	   0.00000000e+00	   0.00000000e+00	  -2.26088600e+01	   4.28043114e+21	    8.00735944e+19	   2.61507598e+01	    1.61953377e+00	    1.39802537e+01
 100	       0.849483	     0.00000000	     0.58644153	     0.13139929	    -0.18642783	    -0.61355847	   4.68623375e+10	   1.37673202e+11	   0.00000000e+00	  -5.50000000e+15	  -5.49990919e+15	  -2.94281532e+04	  -1.06761157e+01	  -1.19327443e+01	   0.00000000e+00	   0.00000000e+00	  -2.26088600e+01	   4.38122032e+21	    8.10610203e+19	   2.59054268e+01	    1.62409775e+00	    1.39756897e+01
 101	       0.853019	     0.00000000	     0.57597327	     0.12129356	    -0.19606007	    -0.62402673	   4.75229172e+10	   1.33300198e+11	   0.00000000e+00	  -5.50000000e+15	  -5.49991422e+15	  -2.97800388e+04	  -1.09226128e+01	  -1.16862472e+01	   0.00000000e+00	   0.00000000e+00	  -2.26088600e+01	   4.48474215e+21	    8.21518330e+19	   2.56543068e+01	    1.62872060e+00	    1.39710669e+01
 102	       0.856555	     0.00000000	     0.56538058	     0.11110590	    -0.20580142	    -0.63461942	   4.82719373e+10	   1.28989787e+11	   0.00000000e+00	  -5.50000000e+15	  -5.49991928e+15	  -3.01319248e+04	  -1.11749880e+01	  -1.14338720e+01	   0.00000000e+00	   0.00000000e+00	  -2.26088600e+01	   4.59107912e+21	    8.33910567e+19	   2.53972428e+01	    1.63340945e+00	    1.39663780e+01
 103	       0.860091	     0.00000000	     0.55466345	     0.10085591	    -0.21564963	    -0.64533655	   4.91504710e+10	   1.24734125e+11	   0.00000000e+00	  -5.50000000e+15	  -5.49992442e+15	  -3.04838111e+04	  -1.14333927e+01	  -1.11754673e+01	   0.00000000e+00	   0.00000000e+00	  -2.26088600e+01	   4.70031639e+21	    8.48485576e+19	   2.51340729e+01	    1.63817467e+00	    1.39616128e+01
 104	       0.863627	     0.00000000	     0.54382190	     0.09057321	    -0.22560250	    -0.65617810	   5.02225191e+10	   1.20526838e+11	   0.00000000e+00	  -5.50000000e+15	  -5.49992970e+15	  -3.08356977e+04	  -1.17029428e+01	  -1.09059172e+01	   0.00000000e+00	   0.00000000e+00	  -2.26088600e+01	   4.81254196e+21	    8.66332332e+19	   2.48646302e+01	    1.64303173e+00	    1.39567557e+01
 105	       0.867425	     0.00000000	     0.53203755	     0.07954174	    -0.23640956	    -0.66796245	   5.17038587e+10	   1.16063732e+11	   0.00000000e+00	  -5.50000000e+15	  -5.49993564e+15	  -3.12136861e+04	  -1.19892467e+01	  -1.06196132e+01	   0.00000000e+00	   0.00000000e+00	  -2.26088600e+01	   4.93652475e+21	    8.91090951e+19	   2.45680148e+01	    1.64837870e+00	    1.39514088e+01
 106	       0.871224	     0.00000000	     0.52010963	     0.06860639	    -0.24733144	    -0.67989037	   5.37237776e+10	   1.11641823e+11	   0.00000000e+00	  -5.50000000e+15	  -5.49994208e+15	  -3.15916750e+04	  -1.22879928e+01	  -1.03208672e+01	   0.00000000e+00	   0.00000000e+00	  -2.26088600e+01	   5.06417701e+21	    9.24983048e+19	   2.42637434e+01	    1.65390410e+00	    1.39458834e+01
 107	       0.875022	     0.00000000	     0.50803813	     0.05788957	    -0.25836529	    -0.69196187	   5.66085463e+10	   1.07257457e+11	   0.00000000e+00	  -5.50000000e+15	  -5.49994935e+15	  -3.19696644e+04	  -1.25555922e+01	  -1.00532678e+01	   0.00000000e+00	   0.00000000e+00	  -2.26088600e+01	   5.19561941e+21	    9.73541259e+19	   2.39515890e+01	    1.65968036e+00	    1.39401071e+01
 108	       0.876921	     0.00000000	     0.50194854	     0.05266691	    -0.26391645	    -0.69805146	   5.85354114e+10	   1.05050715e+11	   0.00000000e+00	  -5.50000000e+15	  -5.49995348e+15	  -3.21586592e+04	  -1.27504582e+01	  -9.85840176e+00	   0.00000000e+00	   0.00000000e+00	  -2.26088600e+01	   5.26280079e+21	    1.00602446e+20	   2.37924902e+01	    1.66269178e+00	    1.39370957e+01
 109	       0.878821	     0.00000000	     0.49582305	     0.04756883	    -0.26949553	    -0.70417695	   6.09040776e+10	   1.02857739e+11	   0.00000000e+00	  -5.50000000e+15	  -5.49995805e+15	  -3.23476543e+04	  -1.29084945e+01	  -9.70036550e+00	   0.00000000e+00	   0.00000000e+00	  -2.26088600e+01	   5.33097691e+21	    1.04598583e+20	   2.36313324e+01	    1.66581340e+00	    1.39339741e+01
 110	       0.880720	     0.00000000	     0.48966167	     0.04262595	    -0.27510190	    -0.71033833	   6.38378473e+10	   1.00677065e+11	   0.00000000e+00	  -5.50000000e+15	  -5.49996316e+15	  -3.25366494e+04	  -1.30684843e+01	  -9.54037572e+00	   0.00000000e+00	   0.00000000e+00	  -2.26088600e+01	   5.40016410e+21	    1.09549980e+20	   2.34680848e+01	    1.66907114e+00	    1.39307163e+01
 111	       0.882619	     0.00000000	     0.48346440	     0.03787176	    -0.28073493	    -0.71653560	   6.74956949e+10	   9.85074856e+10	   0.00000000e+00	  -5.50000000e+15	  -5.49996899e+15	  -3.27256448e+04	  -1.32620071e+01	  -9.34685290e+00	   0.00000000e+00	   0.00000000e+00	  -2.26088600e+01	   5.47037897e+21	    1.15723289e+20	   2.33027167e+01	    1.67249811e+00	    1.39272894e+01
 112	       0.885991	     0.00000000	     0.47237326	     0.03000352	    -0.29080877	    -0.72762674	   7.64395480e+10	   9.47132985e+10	   0.00000000e+00	  -5.50000000e+15	  -5.49998173e+15	  -3.30611899e+04	  -1.35226967e+01	  -9.08616330e+00	   0.00000000e+00	   0.00000000e+00	  -2.26088600e+01	   5.59762378e+21	    1.30806254e+20	   2.30037871e+01	    1.67915649e+00	    1.39206310e+01
 113	       0.889363	     0.00000000	     0.46116899	     0.02303289	    -0.30095892	    -0.73883101	   9.00136693e+10	   9.09358548e+10	   0.00000000e+00	  -5.50000000e+15	  -5.49999908e+15	  -3.33967359e+04	  -1.38209087e+01	  -8.78795125e+00	   0.00000000e+00	   0.00000000e+00	  -2.26088600e+01	   5.72825838e+21	    1.53641092e+20	   2.26978925e+01	    1.68683897e+00	    1.39129485e+01
 114	       0.892734	     0.00000000	     0.44985156	     0.01711138	    -0.31118295	    -0.75014844	   1.10863269e+11	   8.71768549e+10	   0.00000000e+00	  -5.50000000e+15	  -5.50002369e+15	  -3.37322832e+04	  -1.41247118e+01	  -8.48414818e+00	   0.00000000e+00	   0.00000000e+00	  -2.26088600e+01	   5.86238282e+21	    1.88554692e+20	   2.23848473e+01	    1.69608115e+00	    1.39037063e+01
 115	       0.896106	     0.00000000	     0.43842100	     0.01230921	    -0.32147842	    -0.76157900	   1.43196861e+11	   8.34387287e+10	   0.00000000e+00	  -5.50000000e+15	  -5.50005976e+15	  -3.40678323e+04	  -1.44334627e+01	  -8.17539728e+00	   0.00000000e+00	   0.00000000e+00	  -2.26088600e+01	   6.00010040e+21	    2.42288066e+20	   2.20644600e+01	    1.70771754e+00	    1.38920699e+01
 116	       0.899478	     0.00000000	     0.42687730	     0.00859470	    -0.33184308	    -0.77312270	   1.93737790e+11	   7.97255184e+10	   0.00000000e+00	  -5.50000000e+15	  -5.50011401e+15	  -3.44033842e+04	  -1.47366832e+01	  -7.87217681e+00	   0.00000000e+00	   0.00000000e+00	  -2.26088600e+01	   6.14151772e+21	    3.25255316e+20	   2.17365337e+01	    1.72304601e+00	    1.38767415e+01
 117	       0.902447	     0.00000000	     0.41661810	     0.00612944	    -0.34102307	    -0.78338190	   2.61760488e+11	   7.64717707e+10	   0.00000000e+00	  -5.50000000e+15	  -5.50018529e+15	  -3.46988781e+04	  -1.50231558e+01	  -7.58570415e+00	   0.00000000e+00	   0.00000000e+00	  -2.26088600e+01	   6.26920221e+21	    4.34935603e+20	   2.14413581e+01	    1.74112633e+00	    1.38586611e+01
 118	       0.905417	     0.00000000	     0.40627117	     0.00429592	    -0.35025641	    -0.79372883	   3.63628716e+11	   7.32534639e+10	   0.00000000e+00	  -5.50000000e+15	  -5.50029038e+15	  -3.49943768e+04	  -1.52999823e+01	  -7.30887763e+00	   0.00000000e+00	   0.00000000e+00	  -2.26088600e+01	   6.39991842e+21	    5.94957327e+20	   2.11400367e+01	    1.76562123e+00	    1.38341662e+01
 119	       0.908386	     0.00000000	     0.39583649	     0.00296702	    -0.35954439	    -0.80416351	   5.16826630e+11	   7.00809856e+10	   0.00000000e+00	  -5.50000000e+15	  -5.50044675e+15	  -3.52898824e+04	  -1.55737943e+01	  -7.03506572e+00	   0.00000000e+00	   0.00000000e+00	  -2.26088600e+01	   6.53374594e+21	    8.26229261e+20	   2.08324234e+01	    1.79942262e+00	    1.38003648e+01
 120	       0.911355	     0.00000000	     0.38531407	     0.00202408	    -0.36889095	    -0.81468593	   7.48126425e+11	   6.69704394e+10	   0.00000000e+00	  -5.50000000e+15	  -5.50068116e+15	  -3.55853986e+04	  -1.58407309e+01	  -6.76812908e+00	   0.00000000e+00	   0.00000000e+00	  -2.26088600e+01	   6.67076662e+21	    1.15487791e+21	   2.05183682e+01	    1.84654113e+00	    1.37532463e+01
 121	       0.914325	     0.00000000	     0.37470389	     0.00136646	    -0.37830390	    -0.82529611	   1.09865303e+12	   6.39452086e+10	   0.00000000e+00	  -5.50000000e+15	  -5.50103471e+15	  -3.58809305e+04	  -1.61013529e+01	  -6.50750710e+00	   0.00000000e+00	   0.00000000e+00	  -2.26088600e+01	   6.81106465e+21	    1.60923310e+21	   2.01977173e+01	    1.91228254e+00	    1.36875049e+01
 122	       0.917568	     0.00000000	     0.36301363	     0.00088051	    -0.38867929	    -0.83698637	   1.69330764e+12	   6.07799160e+10	   0.00000000e+00	  -5.50000000e+15	  -5.50163253e+15	  -3.62037816e+04	  -1.63527162e+01	  -6.25614375e+00	   0.00000000e+00	   0.00000000e+00	  -2.26088600e+01	   6.96816601e+21	    2.27495747e+21	   1.98397291e+01	    2.01319488e+00	    1.35865926e+01
 123	       0.920811	     0.00000000	     0.35121864	     0.00056210	    -0.39917456	    -0.84878136	   2.63740362e+12	   5.78051134e+10	   0.00000000e+00	  -5.50000000e+15	  -5.50257960e+15	  -3.65266780e+04	  -1.65789057e+01	  -6.02995429e+00	   0.00000000e+00	   0.00000000e+00	  -2.26088600e+01	   7.12939757e+21	    3.11640706e+21	   1.94734705e+01	    2.15326402e+00	    1.34465234e+01
 124	       0.924055	     0.00000000	     0.33931892	     0.00035592	    -0.40982411	    -0.86068108	   4.14243210e+12	   5.50811778e+10	   0.00000000e+00	  -5.50000000e+15	  -5.50408735e+15	  -3.68496464e+04	  -1.67667030e+01	  -5.84215695e+00	   0.00000000e+00	   0.00000000e+00	  -2.26088600e+01	   7.29487920e+21	    4.07941121e+21	   1.90987238e+01	    2.34021337e+00	    1.32595741e+01
 125	       0.927298	     0.00000000	     0.32731443	     0.00022376	    -0.42066581	    -0.87268557	   6.55137333e+12	   5.26629552e+10	   0.00000000e+00	  -5.50000000e+15	  -5.50649871e+15	  -3.71727298e+04	  -1.69086969e+01	  -5.70016310e+00	   0.00000000e+00	   0.00000000e+00	  -2.26088600e+01	   7.46473452e+21	    5.05514365e+21	   1.87152650e+01	    2.57753163e+00	    1.30222558e+01
 126	       0.930112	     0.00000000	     0.31681538	     0.00014886	    -0.43025208	    -0.88318462	   9.79773480e+12	   5.08393186e+10	   0.00000000e+00	  -5.50000000e+15	  -5.50974690e+15	  -3.74531553e+04	  -1.70077239e+01	  -5.60113615e+00	   0.00000000e+00	   0.00000000e+00	  -2.26088600e+01	   7.61572901e+21	    5.81560873e+21	   1.83753753e+01	    2.82254115e+00	    1.27772463e+01
 127	       0.932926	     0.00000000	     0.30623740	     0.00009863	    -0.44001907	    -0.89376260	   1.47114760e+13	   4.92720946e+10	   0.00000000e+00	  -5.50000000e+15	  -5.51466220e+15	  -3.77337886e+04	  -1.70783823e+01	  -5.53047777e+00	   0.00000000e+00	   0.00000000e+00	  -2.26088600e+01	   7.77019671e+21	    6.43529694e+21	   1.80286009e+01	    3.09865713e+00	    1.25011303e+01
 128	       0.935740	     0.00000000	     0.29558043	     0.00006512	    -0.44996692	    -0.90441957	   2.21713332e+13	   4.79413623e+10	   0.00000000e+00	  -5.50000000e+15	  -5.52212339e+15	  -3.80147369e+04	  -1.71317600e+01	  -5.47710008e+00	   0.00000000e+00	   0.00000000e+00	  -2.26088600e+01	   7.92822565e+21	    6.89482715e+21	   1.76747834e+01	    3.39909698e+00	    1.22006905e+01
 129	       0.938554	     0.00000000	     0.28484435	     0.00004286	    -0.46008535	    -0.91515565	   3.35306910e+13	   4.68115935e+10	   0.00000000e+00	  -5.50000000e+15	  -5.53348388e+15	  -3.82961643e+04	  -1.71736007e+01	  -5.43525934e+00	   0.00000000e+00	   0.00000000e+00	  -2.26088601e+01	   8.08990627e+21	    7.20567772e+21	   1.73137601e+01	    3.71689999e+00	    1.18828875e+01
 130	       0.940978	     0.00000000	     0.27553104	     0.00002982	    -0.46892554	    -0.92446896	   4.80165060e+13	   4.59642604e+10	   0.00000000e+00	  -5.50000000e+15	  -5.54797054e+15	  -3.85391967e+04	  -1.72088081e+01	  -5.40005196e+00	   0.00000000e+00	   0.00000000e+00	  -2.26088601e+01	   8.23220257e+21	    7.37435373e+21	   1.69968156e+01	    4.00001665e+00	    1.15997708e+01
 131	       0.943402	     0.00000000	     0.26615875	     0.00002071	    -0.47786585	    -0.93384125	   6.89276785e+13	   4.52039782e+10	   0.00000000e+00	  -5.50000000e+15	  -5.56888247e+15	  -3.87830055e+04	  -1.72430635e+01	  -5.36579658e+00	   0.00000000e+00	   0.00000000e+00	  -2.26088601e+01	   8.37733931e+21	    7.47109369e+21	   1.66742897e+01	    4.28828718e+00	    1.13115003e+01
 132	       0.945826	     0.00000000	     0.25672723	     0.00001435	    -0.48689218	    -0.94327277	   9.91827044e+13	   4.45023035e+10	   0.00000000e+00	  -5.50000000e+15	  -5.59913820e+15	  -3.90279364e+04	  -1.72803354e+01	  -5.32852471e+00	   0.00000000e+00	   0.00000000e+00	  -2.26088601e+01	   8.52537885e+21	    7.51218573e+21	   1.63460708e+01	    4.57923415e+00	    1.10205533e+01
 133	       0.948251	     0.00000000	     0.24723618	     0.00000993	    -0.49599100	    -0.95276382	   1.43056959e+14	   4.38334231e+10	   0.00000000e+00	  -5.50000000e+15	  -5.64301313e+15	  -3.92744932e+04	  -1.73242498e+01	  -5.28461036e+00	   0.00000000e+00	   0.00000000e+00	  -2.26088601e+01	   8.67638507e+21	    7.51045589e+21	   1.60120451e+01	    4.87094546e+00	    1.07288420e+01
 134	       0.951017	     0.00000000	     0.23633039	     0.00000652	    -0.50645036	    -0.96366961	   2.17932134e+14	   4.30843608e+10	   0.00000000e+00	  -5.50000000e+15	  -5.71788905e+15	  -3.95588693e+04	  -1.73791583e+01	  -5.22970186e+00	   0.00000000e+00	   0.00000000e+00	  -2.26088601e+01	   8.85244257e+21	    7.46864697e+21	   1.56235615e+01	    5.20292062e+00	    1.03968669e+01
 135	       0.953784	     0.00000000	     0.22534540	     0.00000427	    -0.51697134	    -0.97465460	   3.33028372e+14	   4.23193684e+10	   0.00000000e+00	  -5.50000000e+15	  -5.83298605e+15	  -3.98480006e+04	  -1.74461670e+01	  -5.16269319e+00	   0.00000000e+00	   0.00000000e+00	  -2.26088601e+01	   9.03254943e+21	    7.39283615e+21	   1.52271844e+01	    5.53228903e+00	    1.00674984e+01
 136	       0.956551	     0.00000000	     0.21427962	     0.00000279	    -0.52754003	    -0.98572038	   5.10515529e+14	   4.15148811e+10	   0.00000000e+00	  -5.50000000e+15	  -6.01047401e+15	  -4.01444557e+04	  -1.75220436e+01	  -5.08681654e+00	   0.00000000e+00	   0.00000000e+00	  -2.26088602e+01	   9.21680802e+21	    7.28914272e+21	   1.48227321e+01	    5.85767917e+00	    9.74210831e+00
 137	       0.958905	     0.00000000	     0.20479853	     0.00000194	    -0.53655828	    -0.99520147	   7.36164658e+14	   4.07795831e+10	   0.00000000e+00	  -5.50000000e+15	  -6.23612388e+15	  -4.04052864e+04	  -1.76029929e+01	  -5.00586732e+00	   0.00000000e+00	   0.00000000e+00	  -2.26088602e+01	   9.37693583e+21	    7.18083649e+21	   1.44721016e+01	    6.13054595e+00	    9.46924152e+00
 138	       0.961260	     0.00000000	     0.19525489	     0.00000135	    -0.54559639	    -1.00474511	   1.06412812e+15	   3.99913568e+10	   0.00000000e+00	  -5.50000000e+15	  -6.56408813e+15	  -4.06779081e+04	  -1.76912479e+01	  -4.91761224e+00	   0.00000000e+00	   0.00000000e+00	  -2.26088602e+01	   9.54021187e+21	    7.05619185e+21	   1.41153726e+01	    6.39901989e+00	    9.20076759e+00
 139	       0.963614	     0.00000000	     0.18564544	     0.00000095	    -0.55464836	    -1.01435456	   1.54212533e+15	   3.91397599e+10	   0.00000000e+00	  -5.50000000e+15	  -7.04208619e+15	  -4.09676953e+04	  -1.77866770e+01	  -4.82218316e+00	   0.00000000e+00	   0.00000000e+00	  -2.26088602e+01	   9.70670411e+21	    6.91549894e+21	   1.37524250e+01	    6.66249023e+00	    8.93729724e+00
 140	       0.965606	     0.00000000	     0.17745895	     0.00000070	    -0.56231230	    -1.02254105	   2.11537600e+15	   3.83580017e+10	   0.00000000e+00	  -5.50000000e+15	  -7.61533764e+15	  -4.12318531e+04	  -1.78842060e+01	  -4.72465415e+00	   0.00000000e+00	   0.00000000e+00	  -2.26088602e+01	   9.85015004e+21	    6.78297737e+21	   1.34403606e+01	    6.88107377e+00	    8.71871370e+00
 141	       0.967598	     0.00000000	     0.16921778	     0.00000052	    -0.56998001	    -1.03078222	   2.90785993e+15	   3.75180399e+10	   0.00000000e+00	  -5.50000000e+15	  -8.40782241e+15	  -4.15206243e+04	  -1.79867242e+01	  -4.62213598e+00	   0.00000000e+00	   0.00000000e+00	  -2.26088602e+01	   9.99599160e+21	    6.63842281e+21	   1.31236802e+01	    7.09523608e+00	    8.50455139e+00
 142	       0.969590	     0.00000000	     0.16091624	     0.00000039	    -0.57764895	    -1.03908376	   4.00656806e+15	   3.66127722e+10	   0.00000000e+00	  -5.50000000e+15	  -9.50653145e+15	  -4.18434787e+04	  -1.81064376e+01	  -4.50242256e+00	   0.00000000e+00	   0.00000000e+00	  -2.26088602e+01	   1.01442727e+22	    6.48105409e+21	   1.28023064e+01	    7.30458066e+00	    8.29520681e+00
 143	       0.972106	     0.00000000	     0.15033452	     0.00000027	    -0.58733936	    -1.04966548	   6.02845852e+15	   3.53742229e+10	   0.00000000e+00	  -5.50000000e+15	  -1.15284231e+16	  -4.23222448e+04	  -1.82546127e+01	  -4.35424750e+00	   0.00000000e+00	   0.00000000e+00	  -2.26088602e+01	   1.03350954e+22	    6.26418235e+21	   1.23896033e+01	    7.56142450e+00	    8.03836297e+00
 144	       0.974622	     0.00000000	     0.13962076	     0.00000019	    -0.59702532	    -1.06037924	   9.11705474e+15	   3.39979602e+10	   0.00000000e+00	  -5.50000000e+15	  -1.46170207e+16	  -4.29173281e+04	  -1.84201464e+01	  -4.18871381e+00	   0.00000000e+00	   0.00000000e+00	  -2.26088602e+01	   1.05299725e+22	    6.02196952e+21	   1.19691274e+01	    7.80901681e+00	    7.79077067e+00
 145	       0.976731	     0.00000000	     0.13051163	     0.00000015	    -0.60513599	    -1.06948837	   1.29597568e+16	   3.27122544e+10	   0.00000000e+00	  -5.50000000e+15	  -1.84597241e+16	  -4.35483541e+04	  -1.85864346e+01	  -4.02242563e+00	   0.00000000e+00	   0.00000000e+00	  -2.26088602e+01	   1.06965089e+22	    5.79505387e+21	   1.16105838e+01	    8.00862212e+00	    7.59116535e+00
 146	       0.978839	     0.00000000	     0.12125397	     0.00000011	    -0.61324955	    -1.07874603	   1.85280585e+16	   3.12986880e+10	   0.00000000e+00	  -5.50000000e+15	  -2.40280272e+16	  -4.43589198e+04	  -1.87516847e+01	  -3.85717549e+00	   0.00000000e+00	   0.00000000e+00	  -2.26088602e+01	   1.08660170e+22	    5.54518267e+21	   1.12463639e+01	    8.20017387e+00	    7.39961360e+00
 147	       0.980600	     0.00000000	     0.11337640	     0.00000010	    -0.62002615	    -1.08662360	   2.51143418e+16	   2.99961002e+10	   0.00000000e+00	  -5.50000000e+15	  -3.06143118e+16	  -4.52292879e+04	  -1.89144617e+01	  -3.69439851e+00	   0.00000000e+00	   0.00000000e+00	  -2.26088602e+01	   1.10098624e+22	    5.31471504e+21	   1.09378472e+01	    8.35333160e+00	    7.24645587e+00
 148	       0.982361	     0.00000000	     0.10532710	     0.00000008	    -0.62681770	    -1.09467290	   3.42683438e+16	   2.85742482e+10	   0.00000000e+00	  -5.50000000e+15	  -3.97683153e+16	  -4.63503744e+04	  -1.90734982e+01	  -3.53536198e+00	   0.00000000e+00	   0.00000000e+00	  -2.26088602e+01	   1.11558543e+22	    5.06300851e+21	   1.06252429e+01	    8.49968920e+00	    7.10009827e+00
 149	       0.983826	     0.00000000	     0.09845859	     0.00000007	    -0.63248484	    -1.10154141	   4.46750505e+16	   2.72790978e+10	   0.00000000e+00	  -5.50000000e+15	  -5.01750232e+16	  -4.75426046e+04	  -1.92278603e+01	  -3.38099992e+00	   0.00000000e+00	   0.00000000e+00	  -2.26088602e+01	   1.12790075e+22	    4.83365294e+21	   1.03619409e+01	    8.61583923e+00	    6.98394824e+00
 150	       0.985291	     0.00000000	     0.09139518	     0.00000006	    -0.63818035	    -1.10860482	   5.86820250e+16	   2.58757461e+10	   0.00000000e+00	  -5.50000000e+15	  -6.41819991e+16	  -4.90584465e+04	  -1.93767265e+01	  -3.23213372e+00	   0.00000000e+00	   0.00000000e+00	  -2.26088602e+01	   1.14036919e+22	    4.58508326e+21	   1.00957304e+01	    8.72638019e+00	    6.87340728e+00
 151	       0.986507	     0.00000000	     0.08534346	     0.00000006	    -0.64293545	    -1.11465654	   7.41277985e+16	   2.46122301e+10	   0.00000000e+00	  -5.50000000e+15	  -7.96277739e+16	  -5.06405705e+04	  -1.95195662e+01	  -3.08929402e+00	   0.00000000e+00	   0.00000000e+00	  -2.26088602e+01	   1.15083537e+22	    4.36125069e+21	   9.87255023e+00	    8.81352404e+00	    6.78626343e+00
 152	       0.987723	     0.00000000	     0.07907867	     0.00000006	    -0.64773094	    -1.12092133	   9.44125607e+16	   2.32548514e+10	   0.00000000e+00	  -5.50000000e+15	  -9.99125374e+16	  -5.26157842e+04	  -1.96861384e+01	  -2.92272181e+00	   0.00000000e+00	   0.00000000e+00	  -2.26088602e+01	   1.16140967e+22	    4.12076834e+21	   9.64732062e+00	    8.89614512e+00	    6.70364235e+00
 153	       0.989738	     0.00000000	     0.06811199	     0.00000005	    -0.65583308	    -1.13188801	   1.44185098e+17	   2.08199991e+10	   0.00000000e+00	  -5.50000000e+15	  -1.49685077e+17	  -5.71647910e+04	  -1.99025438e+01	  -2.70631639e+00	   0.00000000e+00	   0.00000000e+00	  -2.26088602e+01	   1.17916851e+22	    3.68935806e+21	   9.26962772e+00	    9.02217506e+00	    6.57761241e+00
 154	       0.991404	     0.00000000	     0.05820919	     0.00000005	    -0.66270662	    -1.14179081	   2.11335128e+17	   1.85219080e+10	   0.00000000e+00	  -5.50000000e+15	  -2.16835109e+17	  -6.26907134e+04	  -2.01275688e+01	  -2.48129143e+00	   0.00000000e+00	   0.00000000e+00	  -2.26088602e+01	   1.19409012e+22	    3.28215371e+21	   8.95282313e+00	    9.11523728e+00	    6.48455020e+00
 155	       0.992782	     0.00000000	     0.04919899	     0.00000005	    -0.66858345	    -1.15080101	   2.99264980e+17	   1.64113731e+10	   0.00000000e+00	  -5.50000000e+15	  -3.04764963e+17	  -6.91924627e+04	  -2.03254661e+01	  -2.28339413e+00	   0.00000000e+00	   0.00000000e+00	  -2.26088602e+01	   1.20658718e+22	    2.90817095e+21	   8.68787193e+00	    9.18355691e+00	    6.41623056e+00
 156	       0.993922	     0.00000000	     0.04095732	     0.00000005	    -0.67364512	    -1.15904268	   4.11389528e+17	   1.45151724e+10	   0.00000000e+00	  -5.50000000e+15	  -4.16889514e+17	  -7.66311357e+04	  -2.04978441e+01	  -2.11101618e+00	   0.00000000e+00	   0.00000000e+00	  -2.26088603e+01	   1.21703253e+22	    2.57216202e+21	   8.46667956e+00	    9.23357333e+00	    6.36621414e+00
 157	       0.994865	     0.00000000	     0.03339434	     0.00000005	    -0.67803446	    -1.16660566	   5.50896730e+17	   1.28412197e+10	   0.00000000e+00	  -5.50000000e+15	  -5.56396718e+17	  -8.49356789e+04	  -2.06468724e+01	  -1.96198776e+00	   0.00000000e+00	   0.00000000e+00	  -2.26088602e+01	   1.22575571e+22	    2.27553278e+21	   8.28213531e+00	    9.27019600e+00	    6.32959148e+00
 158	       0.995647	     0.00000000	     0.02644320	     0.00000005	    -0.68186462	    -1.17355680	   7.20489960e+17	   1.13834296e+10	   0.00000000e+00	  -5.50000000e+15	  -7.25989948e+17	  -9.40097104e+04	  -2.07750164e+01	  -1.83384400e+00	   0.00000000e+00	   0.00000000e+00	  -2.26088604e+01	   1.23304303e+22	    2.01720666e+21	   8.12809167e+00	    9.29708999e+00	    6.30269748e+00
 159	       0.996297	     0.00000000	     0.02005119	     0.00000005	    -0.68522606	    -1.17994881	   9.22167825e+17	   1.01264235e+10	   0.00000000e+00	  -5.50000000e+15	  -9.27667815e+17	  -1.03739539e+05	  -2.08848230e+01	  -1.72403681e+00	   0.00000000e+00	   0.00000000e+00	  -2.26088598e+01	   1.23913970e+22	    1.79445945e+21	   7.99930242e+00	    9.31694700e+00	    6.28284047e+00
 160	       0.996840	     0.00000000	     0.01417345	     0.00000005	    -0.68819199	    -1.18582655	   1.15709400e+18	   9.04962526e+09	   0.00000000e+00	  -5.50000000e+15	  -1.16259399e+18	  -1.14003084e+05	  -2.09787720e+01	  -1.63008772e+00	   0.00000000e+00	   0.00000000e+00	  -2.26088598e+01	   1.24425342e+22	    1.60364546e+21	   7.89133773e+00	    9.33172015e+00	    6.26806732e+00
 161	       0.997295	     0.00000000	     0.00876876	     0.00000005	    -0.69082255	    -1.19123124	   1.42559171e+18	   8.13043287e+09	   0.00000000e+00	  -5.50000000e+15	  -1.43109170e+18	  -1.24679041e+05	  -2.10591741e+01	  -1.54968684e+00	   0.00000000e+00	   0.00000000e+00	  -2.26088609e+01	   1.24855843e+22	    1.44075976e+21	   7.80048908e+00	    9.34281526e+00	    6.25697222e+00
 162	       0.997679	     0.00000000	     0.00379711	     0.00000005	    -0.69316788	    -1.19620289	   1.72727040e+18	   7.34641007e+09	   0.00000000e+00	  -5.50000000e+15	  -1.73277039e+18	  -1.35655405e+05	  -2.11281127e+01	  -1.48074771e+00	   0.00000000e+00	   0.00000000e+00	  -2.26088604e+01	   1.25219991e+22	    1.30182668e+21	   7.72367299e+00	    9.35123969e+00	    6.24854778e+00
 163	       0.998004	     0.00000000	    -0.00078143	     0.00000005	    -0.69527039	    -1.20078143	   2.06126518e+18	   6.67662412e+09	   0.00000000e+00	  -5.50000000e+15	  -2.06676518e+18	  -1.46836595e+05	  -2.11874309e+01	  -1.42142927e+00	   0.00000000e+00	   0.00000000e+00	  -2.26088602e+01	   1.25529809e+22	    1.18313690e+21	   7.65833924e+00	    9.35771435e+00	    6.24207312e+00
 164	       0.998282	     0.00000000	    -0.00500704	     0.00000005	    -0.69716652	    -1.20500704	   2.42655139e+18	   6.10233118e+09	   0.00000000e+00	  -5.50000000e+15	  -2.43205139e+18	  -1.58148666e+05	  -2.12387275e+01	  -1.37013506e+00	   0.00000000e+00	   0.00000000e+00	  -2.26088626e+01	   1.25795214e+22	    1.08136895e+21	   7.60238679e+00	    9.36275582e+00	    6.23703165e+00
 165	       0.998521	     0.00000000	    -0.00891997	     0.00000005	    -0.69888787	    -1.20891997	   2.82229235e+18	   5.60721315e+09	   0.00000000e+00	  -5.50000000e+15	  -2.82779234e+18	  -1.69542523e+05	  -2.12833605e+01	  -1.32549852e+00	   0.00000000e+00	   0.00000000e+00	  -2.26088590e+01	   1.26024365e+22	    9.93631219e+20	   7.55408904e+00	    9.36673557e+00	    6.23305191e+00
 166	       0.998729	     0.00000000	    -0.01256015	     0.00000005	    -0.70046218	    -1.21256015	   3.24818696e+18	   5.17733541e+09	   0.00000000e+00	  -5.50000000e+15	  -3.25368696e+18	  -1.80995412e+05	  -2.13224977e+01	  -1.28636033e+00	   0.00000000e+00	   0.00000000e+00	  -2.26088580e+01	   1.26223964e+22	    9.17454413e+20	   7.51202861e+00	    9.36992215e+00	    6.22986532e+00
 167	       0.998912	     0.00000000	    -0.01596685	     0.00000005	    -0.70191403	    -1.21596685	   3.70480128e+18	   4.80094999e+09	   0.00000000e+00	  -5.50000000e+15	  -3.71030127e+18	  -1.92511231e+05	  -2.13571181e+01	  -1.25174261e+00	   0.00000000e+00	   0.00000000e+00	  -2.26088607e+01	   1.26399520e+22	    8.50756741e+20	   7.47504153e+00	    9.37251102e+00	    6.22727645e+00
 168	       0.999074	     0.00000000	    -0.01917842	     0.00000005	    -0.70326541	    -1.21917842	   4.19388843e+18	   4.46822811e+09	   0.00000000e+00	  -5.50000000e+15	  -4.19938842e+18	  -2.04120338e+05	  -2.13880318e+01	  -1.22082258e+00	   0.00000000e+00	   0.00000000e+00	  -2.26088544e+01	   1.26555567e+22	    7.91796489e+20	   7.44216982e+00	    9.37464553e+00	    6.22514194e+00
 169	       0.999220	     0.00000000	    -0.02223228	     0.00000005	    -0.70453625	    -1.22223228	   4.71872277e+18	   4.17097338e+09	   0.00000000e+00	  -5.50000000e+15	  -4.72422276e+18	  -2.15879596e+05	  -2.14159586e+01	  -1.19290739e+00	   0.00000000e+00	   0.00000000e+00	  -2.26088660e+01	   1.26695857e+22	    7.39121216e+20	   7.41262164e+00	    9.37643174e+00	    6.22335574e+00
 170	       0.999353	     0.00000000	    -0.02516516	     0.00000005	    -0.70574493	    -1.22516516	   5.28449422e+18	   3.90234465e+09	   0.00000000e+00	  -5.50000000e+15	  -5.28999422e+18	  -2.27873407e+05	  -2.14414511e+01	  -1.16741098e+00	   0.00000000e+00	   0.00000000e+00	  -2.26088621e+01	   1.26823513e+22	    6.91518633e+20	   7.38573783e+00	    9.37794882e+00	    6.22183865e+00
 171	       0.999474	     0.00000000	    -0.02801359	     0.00000005	    -0.70690873	    -1.22801359	   5.89883347e+18	   3.65660213e+09	   0.00000000e+00	  -5.50000000e+15	  -5.90433347e+18	  -2.40216530e+05	  -2.14650099e+01	  -1.14383315e+00	   0.00000000e+00	   0.00000000e+00	  -2.26088430e+01	   1.26941166e+22	    6.47971616e+20	   7.36096374e+00	    9.37925651e+00	    6.22053096e+00
 172	       0.999588	     0.00000000	    -0.03081469	     0.00000005	    -0.70804446	    -1.23081469	   6.57257351e+18	   3.42888122e+09	   0.00000000e+00	  -5.50000000e+15	  -6.57807350e+18	  -2.53059681e+05	  -2.14871328e+01	  -1.12174074e+00	   0.00000000e+00	   0.00000000e+00	  -2.26088735e+01	   1.27051062e+22	    6.07618131e+20	   7.33782535e+00	    9.38040034e+00	    6.21938713e+00
 173	       0.999696	     0.00000000	    -0.03360748	     0.00000005	    -0.70916905	    -1.23360748	   7.32091264e+18	   3.21499289e+09	   0.00000000e+00	  -5.50000000e+15	  -7.32641263e+18	  -2.66599300e+05	  -2.15081265e+01	  -1.10075052e+00	   0.00000000e+00	   0.00000000e+00	  -2.26088770e+01	   1.27155167e+22	    5.69715859e+20	   7.31590855e+00	    9.38141540e+00	    6.21837207e+00
 174	       0.999799	     0.00000000	    -0.03643453	     0.00000005	    -0.71030041	    -1.23643453	   8.16525351e+18	   3.01124639e+09	   0.00000000e+00	  -5.50000000e+15	  -8.17075351e+18	  -2.81093669e+05	  -2.15283425e+01	  -1.08051313e+00	   0.00000000e+00	   0.00000000e+00	  -2.26088556e+01	   1.27255250e+22	    5.33610777e+20	   7.29484064e+00	    9.38232907e+00	    6.21745840e+00
 175	       0.999900	     0.00000000	    -0.03934458	     0.00000005	    -0.71145846	    -1.23934458	   9.13620203e+18	   2.81428817e+09	   0.00000000e+00	  -5.50000000e+15	  -9.14170202e+18	  -2.96889146e+05	  -2.15481660e+01	  -1.06069738e+00	   0.00000000e+00	   0.00000000e+00	  -2.26088634e+01	   1.27352966e+22	    4.98708616e+20	   7.27427292e+00	    9.38316300e+00	    6.21662447e+00
 176	       1.000000	     0.00000000	    -0.04239618	     0.00000005	    -0.71266668	    -1.24239618	   1.02786295e+19	   2.62094996e+09	   0.00000000e+00	  -5.50000000e+15	  -1.02841295e+19	  -3.13429700e+05	  -2.15580124e+01	  -1.05085416e+00	   0.00000000e+00	   0.00000000e+00	  -2.26088665e+01	   1.27449940e+22	    4.64447940e+20	   7.25386321e+00	    9.38393449e+00	    6.21585298e+00
 177	       1.000000	     0.00000000	     0.00760382	     0.00000005	    -1.24654699	    -1.81239618	   1.49117589e+18	   4.87371836e+09	   0.00000000e+00	   1.00000000e+19	   8.50882411e+18	  -3.14077718e+05	  -2.15698209e+01	  -1.03904415e+00	   0.00000000e+00	   0.00000000e+00	  -2.26088651e+01	   3.31883818e+21	    8.63651987e+20	   7.25386321e+00	    9.38393449e+00	    6.21585298e+00
 178	       1.000100	     0.00000000	     0.00453833	     0.00000005	    -1.24724391	    -1.81546167	   1.67853917e+18	   4.44778493e+09	   0.00000000e+00	   1.00000000e+19	   8.32146083e+18	  -2.99021269e+05	  -2.15718488e+01	  -1.03701166e+00	   0.00000000e+00	   0.00000000e+00	  -2.26088605e+01	   3.32067551e+21	    7.88174041e+20	   7.24854496e+00	    9.38525760e+00	    6.21452987e+00
 179	       1.000200	     0.00000000	     0.00161232	     0.00000005	    -1.24800451	    -1.81838768	   1.87929580e+18	   4.09104220e+09	   0.00000000e+00	   1.00000000e+19	   8.12070420e+18	  -2.84088409e+05	  -2.15759784e+01	  -1.03287842e+00	   0.00000000e+00	   0.00000000e+00	  -2.26088568e+01	   3.32252117e+21	    7.24957100e+20	   7.24320300e+00	    9.38647435e+00	    6.21331313e+00
 180	       1.000302	     0.00000000	    -0.00119663	     0.00000005	    -1.24883450	    -1.82119663	   2.09457569e+18	   3.79009773e+09	   0.00000000e+00	   1.00000000e+19	   7.90542431e+18	  -2.69366317e+05	  -2.15802593e+01	  -1.02859977e+00	   0.00000000e+00	   0.00000000e+00	  -2.26088591e+01	   3.32438920e+21	    6.71627944e+20	   7.23779670e+00	    9.38761027e+00	    6.21217721e+00
 181	       1.000405	     0.00000000	    -0.00390668	     0.00000005	    -1.24974026	    -1.82390668	   2.32561812e+18	   3.53505365e+09	   0.00000000e+00	   1.00000000e+19	   7.67438188e+18	  -2.54785449e+05	  -2.15847054e+01	  -1.02415573e+00	   0.00000000e+00	   0.00000000e+00	  -2.26088611e+01	   3.32629355e+21	    6.26432611e+20	   7.23228574e+00	    9.38868588e+00	    6.21110159e+00
 182	       1.000512	     0.00000000	    -0.00653243	     0.00000005	    -1.25072887	    -1.82653243	   2.57375614e+18	   3.31851788e+09	   0.00000000e+00	   1.00000000e+19	   7.42624387e+18	  -2.40287314e+05	  -2.15893424e+01	  -1.01952200e+00	   0.00000000e+00	   0.00000000e+00	  -2.26088644e+01	   3.32824847e+21	    5.88061180e+20	   7.22662889e+00	    9.38971829e+00	    6.21006918e+00
 183	       1.000621	     0.00000000	    -0.00908552	     0.00000005	    -1.25180807	    -1.82908552	   2.84038949e+18	   3.13494505e+09	   0.00000000e+00	   1.00000000e+19	   7.15961052e+18	  -2.25823670e+05	  -2.15941954e+01	  -1.01466991e+00	   0.00000000e+00	   0.00000000e+00	  -2.26088654e+01	   3.33026894e+21	    5.55530979e+20	   7.22078283e+00	    9.39072234e+00	    6.20906513e+00
 184	       1.000735	     0.00000000	    -0.01157486	     0.00000005	    -1.25298625	    -1.83157486	   3.12693999e+18	   2.98019037e+09	   0.00000000e+00	   1.00000000e+19	   6.87306001e+18	  -2.11356572e+05	  -2.15993010e+01	  -1.00956626e+00	   0.00000000e+00	   0.00000000e+00	  -2.26088673e+01	   3.33237105e+21	    5.28107526e+20	   7.21470110e+00	    9.39171150e+00	    6.20807597e+00
 185	       1.000854	     0.00000000	    -0.01400684	     0.00000005	    -1.25427226	    -1.83400684	   3.43478204e+18	   2.85120470e+09	   0.00000000e+00	   1.00000000e+19	   6.56521796e+18	  -1.96859206e+05	  -2.16046838e+01	  -1.00417287e+00	   0.00000000e+00	   0.00000000e+00	  -2.26088566e+01	   3.33457234e+21	    5.05250495e+20	   7.20833298e+00	    9.39269854e+00	    6.20708893e+00
 186	       1.000980	     0.00000000	    -0.01638527	     0.00000005	    -1.25567531	    -1.83638527	   3.76513963e+18	   2.74582597e+09	   0.00000000e+00	   1.00000000e+19	   6.23486037e+18	  -1.82317499e+05	  -2.16104051e+01	  -9.98446134e-01	   0.00000000e+00	   0.00000000e+00	  -2.26088512e+01	   3.33689225e+21	    4.86576756e+20	   7.20162234e+00	    9.39369619e+00	    6.20609128e+00
 187	       1.001113	     0.00000000	    -0.01871138	     0.00000005	    -1.25720462	    -1.83871138	   4.11894096e+18	   2.66263818e+09	   0.00000000e+00	   1.00000000e+19	   5.88105904e+18	  -1.67732446e+05	  -2.16165238e+01	  -9.92336412e-01	   0.00000000e+00	   0.00000000e+00	  -2.26088602e+01	   3.33935248e+21	    4.71835383e+20	   7.19450655e+00	    9.39471770e+00	    6.20506977e+00
 188	       1.001255	     0.00000000	    -0.02098360	     0.00000005	    -1.25886902	    -1.84098360	   4.49662260e+18	   2.60087923e+09	   0.00000000e+00	   1.00000000e+19	   5.50337740e+18	  -1.53123061e+05	  -2.16230728e+01	  -9.85787393e-01	   0.00000000e+00	   0.00000000e+00	  -2.26088602e+01	   3.34197742e+21	    4.60891328e+20	   7.18691513e+00	    9.39577748e+00	    6.20400999e+00
 189	       1.001407	     0.00000000	    -0.02319742	     0.00000005	    -1.26067642	    -1.84319742	   4.89787927e+18	   2.56038505e+09	   0.00000000e+00	   1.00000000e+19	   5.10212073e+18	  -1.38529765e+05	  -2.16301288e+01	  -9.78735464e-01	   0.00000000e+00	   0.00000000e+00	  -2.26088642e+01	   3.34479467e+21	    4.53715517e+20	   7.17876850e+00	    9.39689176e+00	    6.20289571e+00
 190	       1.001571	     0.00000000	    -0.02534524	     0.00000005	    -1.26263312	    -1.84534524	   5.32136383e+18	   2.54156119e+09	   0.00000000e+00	   1.00000000e+19	   4.67863618e+18	  -1.24017826e+05	  -2.16377563e+01	  -9.71109094e-01	   0.00000000e+00	   0.00000000e+00	  -2.26088654e+01	   3.34783547e+21	    4.50379816e+20	   7.16997646e+00	    9.39807946e+00	    6.20170801e+00
 191	       1.001749	     0.00000000	    -0.02741631	     0.00000005	    -1.26474302	    -1.84741631	   5.76435700e+18	   2.54537506e+09	   0.00000000e+00	   1.00000000e+19	   4.23564300e+18	  -1.09680298e+05	  -2.16460266e+01	  -9.62828318e-01	   0.00000000e+00	   0.00000000e+00	  -2.26088549e+01	   3.35113531e+21	    4.51055657e+20	   7.16043674e+00	    9.39936316e+00	    6.20042431e+00
 192	       1.001942	     0.00000000	    -0.02939688	     0.00000005	    -1.26700682	    -1.84939688	   6.22244843e+18	   2.57336244e+09	   0.00000000e+00	   1.00000000e+19	   3.77755157e+18	  -9.56395960e+04	  -2.16550526e+01	  -9.53804385e-01	   0.00000000e+00	   0.00000000e+00	  -2.26088570e+01	   3.35473443e+21	    4.56015188e+20	   7.15003328e+00	    9.40077039e+00	    6.19901709e+00
 193	       1.002154	     0.00000000	    -0.03127062	     0.00000005	    -1.26942118	    -1.85127062	   6.68929809e+18	   2.62764097e+09	   0.00000000e+00	   1.00000000e+19	   3.31070192e+18	  -8.20466599e+04	  -2.16649233e+01	  -9.43939670e-01	   0.00000000e+00	   0.00000000e+00	  -2.26088630e+01	   3.35867849e+21	    4.65633667e+20	   7.13863454e+00	    9.40233526e+00	    6.19745221e+00
 194	       1.002387	     0.00000000	    -0.03301945	     0.00000005	    -1.27197814	    -1.85301945	   7.15657330e+18	   2.71092087e+09	   0.00000000e+00	   1.00000000e+19	   2.84342671e+18	  -6.90765080e+04	  -2.16757363e+01	  -9.33127973e-01	   0.00000000e+00	   0.00000000e+00	  -2.26088643e+01	   3.36301917e+21	    4.80391363e+20	   7.12609167e+00	    9.40410057e+00	    6.19568690e+00
 195	       1.002644	     0.00000000	    -0.03462472	     0.00000005	    -1.27466475	    -1.85462472	   7.61416927e+18	   2.82649975e+09	   0.00000000e+00	   1.00000000e+19	   2.38583074e+18	  -5.69191682e+04	  -2.16876090e+01	  -9.21255355e-01	   0.00000000e+00	   0.00000000e+00	  -2.26088644e+01	   3.36781484e+21	    5.00872630e+20	   7.11223666e+00	    9.40612044e+00	    6.19366703e+00
 196	       1.002929	     0.00000000	    -0.03606893	     0.00000005	    -1.27746321	    -1.85606893	   8.05080167e+18	   2.97822366e+09	   0.00000000e+00	   1.00000000e+19	   1.94919833e+18	  -4.57655617e+04	  -2.17006553e+01	  -9.08201672e-01	   0.00000000e+00	   0.00000000e+00	  -2.26088569e+01	   3.37313124e+21	    5.27759014e+20	   7.09688046e+00	    9.40846371e+00	    6.19132376e+00
 197	       1.003244	     0.00000000	    -0.03733766	     0.00000005	    -1.28035143	    -1.85733766	   8.45499405e+18	   3.17039355e+09	   0.00000000e+00	   1.00000000e+19	   1.54500595e+18	  -3.57890059e+04	  -2.17150119e+01	  -8.93842961e-01	   0.00000000e+00	   0.00000000e+00	  -2.26088548e+01	   3.37904208e+21	    5.61812666e+20	   7.07981117e+00	    9.41121812e+00	    6.18856936e+00
 198	       1.003595	     0.00000000	    -0.03842165	     0.00000005	    -1.28330414	    -1.85842165	   8.81636945e+18	   3.40759591e+09	   0.00000000e+00	   1.00000000e+19	   1.18363055e+18	  -2.71244871e+04	  -2.17308080e+01	  -8.78054835e-01	   0.00000000e+00	   0.00000000e+00	  -2.26088628e+01	   3.38562973e+21	    6.03846339e+20	   7.06079229e+00	    9.41449537e+00	    6.18529210e+00
 199	       1.003986	     0.00000000	    -0.03931855	     0.00000005	    -1.28629436	    -1.85931855	   9.12702251e+18	   3.69444357e+09	   0.00000000e+00	   1.00000000e+19	   8.72977495e+17	  -1.98493032e+04	  -2.17481504e+01	  -8.60716956e-01	   0.00000000e+00	   0.00000000e+00	  -2.26088673e+01	   3.39298574e+21	    6.54677458e+20	   7.03956116e+00	    9.41843716e+00	    6.18135031e+00
 200	       1.004422	     0.00000000	    -0.04003398	     0.00000005	    -1.28929503	    -1.86003398	   9.38265189e+18	   4.03522945e+09	   0.00000000e+00	   1.00000000e+19	   6.17348110e+17	  -1.39694828e+04	  -2.17671380e+01	  -8.41718566e-01	   0.00000000e+00	   0.00000000e+00	  -2.26088566e+01	   3.40121135e+21	    7.15066749e+20	   7.01582773e+00	    9.42322194e+00	    6.17656554e+00
 201	       1.004909	     0.00000000	    -0.04058157	     0.00000005	    -1.29228062	    -1.86058157	   9.58313514e+18	   4.43352258e+09	   0.00000000e+00	   1.00000000e+19	   4.16864869e+17	  -9.41591497e+03	  -2.17878947e+01	  -8.20964907e-01	   0.00000000e+00	   0.00000000e+00	  -2.26088596e+01	   3.41041783e+21	    7.85646670e+20	   6.98927359e+00	    9.42907225e+00	    6.17071522e+00
 202	       1.005452	     0.00000000	    -0.04098176	     0.00000005	    -1.29522831	    -1.86098176	   9.73235735e+18	   4.89176650e+09	   0.00000000e+00	   1.00000000e+19	   2.67642657e+17	  -6.05216688e+03	  -2.18104797e+01	  -7.98384255e-01	   0.00000000e+00	   0.00000000e+00	  -2.26088640e+01	   3.42072672e+21	    8.66850228e+20	   6.95955157e+00	    9.43626219e+00	    6.16352528e+00
 203	       1.006058	     0.00000000	    -0.04125960	     0.00000005	    -1.29811877	    -1.86125960	   9.83732489e+18	   5.41096017e+09	   0.00000000e+00	   1.00000000e+19	   1.62675111e+17	  -3.69296835e+03	  -2.18349208e+01	  -7.73935128e-01	   0.00000000e+00	   0.00000000e+00	  -2.26088559e+01	   3.43226977e+21	    9.58854446e+20	   6.92628598e+00	    9.44512447e+00	    6.15466300e+00
 204	       1.006734	     0.00000000	    -0.04144191	     0.00000005	    -1.30093634	    -1.86144191	   9.90681325e+18	   5.99049700e+09	   0.00000000e+00	   1.00000000e+19	   9.31867606e+16	  -2.12936426e+03	  -2.18612446e+01	  -7.47613243e-01	   0.00000000e+00	   0.00000000e+00	  -2.26088578e+01	   3.44518874e+21	    1.06155183e+21	   6.88907349e+00	    9.45605646e+00	    6.14373101e+00
 205	       1.007486	     0.00000000	    -0.04155436	     0.00000005	    -1.30366880	    -1.86155436	   9.94991900e+18	   6.62819793e+09	   0.00000000e+00	   1.00000000e+19	   5.00810033e+16	  -1.15475695e+03	  -2.18894029e+01	  -7.19457795e-01	   0.00000000e+00	   0.00000000e+00	  -2.26088607e+01	   3.45963483e+21	    1.17455624e+21	   6.84748499e+00	    9.46952479e+00	    6.13026269e+00
 206	       1.008321	     0.00000000	    -0.04161922	     0.00000005	    -1.30630675	    -1.86161922	   9.97486520e+18	   7.32051145e+09	   0.00000000e+00	   1.00000000e+19	   2.51348077e+16	  -5.86203630e+02	  -2.19193039e+01	  -6.89556709e-01	   0.00000000e+00	   0.00000000e+00	  -2.26088607e+01	   3.47576781e+21	    1.29723833e+21	   6.80106839e+00	    9.48606777e+00	    6.11371970e+00
 207	       1.009248	     0.00000000	    -0.04165401	     0.00000005	    -1.30884296	    -1.86165401	   9.98827311e+18	   8.06279563e+09	   0.00000000e+00	   1.00000000e+19	   1.17268957e+16	  -2.77276682e+02	  -2.19508101e+01	  -6.58050546e-01	   0.00000000e+00	   0.00000000e+00	  -2.26088606e+01	   3.49375478e+21	    1.42877552e+21	   6.74935262e+00	    9.50629555e+00	    6.09349193e+00
 208	       1.010272	     0.00000000	    -0.04167128	     0.00000005	    -1.31127177	    -1.86167128	   9.99493590e+18	   8.84957831e+09	   0.00000000e+00	   1.00000000e+19	   5.06410847e+15	  -1.21666095e+02	  -2.19837251e+01	  -6.25134643e-01	   0.00000000e+00	   0.00000000e+00	  -2.26088598e+01	   3.51376841e+21	    1.56819811e+21	   6.69185277e+00	    9.53088705e+00	    6.06890042e+00
 209	       1.011402	     0.00000000	    -0.04167917	     0.00000005	    -1.31358857	    -1.86167917	   9.99798394e+18	   9.67472396e+09	   0.00000000e+00	   1.00000000e+19	   2.01607277e+15	  -4.93243824e+01	  -2.20178031e+01	  -5.91058940e-01	   0.00000000e+00	   0.00000000e+00	  -2.26088620e+01	   3.53598491e+21	    1.71441885e+21	   6.62807664e+00	    9.56058349e+00	    6.03920398e+00
 210	       1.012643	     0.00000000	    -0.04168249	     0.00000005	    -1.31578961	    -1.86168249	   9.99926260e+18	   1.05315009e+10	   0.00000000e+00	   1.00000000e+19	   7.37410767e+14	  -1.84104324e+01	  -2.20527346e+01	  -5.56124794e-01	   0.00000000e+00	   0.00000000e+00	  -2.26088594e+01	   3.56058131e+21	    1.86624483e+21	   6.55753255e+00	    9.59617742e+00	    6.00361005e+00
 211	       1.014001	     0.00000000	    -0.04168376	     0.00000005	    -1.31787187	    -1.86168376	   9.99975286e+18	   1.14126006e+10	   0.00000000e+00	   1.00000000e+19	   2.47146935e+14	  -6.30886726e+00	  -2.20881818e+01	  -5.20678131e-01	   0.00000000e+00	   0.00000000e+00	  -2.26088599e+01	   3.58773246e+21	    2.02238096e+21	   6.47973860e+00	    9.63849671e+00	    5.96129076e+00
 212	       1.015483	     0.00000000	    -0.04168420	     0.00000005	    -1.31983317	    -1.86168420	   9.99992424e+18	   1.23101820e+10	   0.00000000e+00	   1.00000000e+19	   7.57674104e+13	  -1.98094137e+00	  -2.21237634e+01	  -4.85098562e-01	   0.00000000e+00	   0.00000000e+00	  -2.26088620e+01	   3.61760737e+21	    2.18143774e+21	   6.39423318e+00	    9.68838322e+00	    5.91140425e+00
 213	       1.017091	     0.00000000	    -0.04168434	     0.00000005	    -1.32167224	    -1.86168434	   9.99997878e+18	   1.32159946e+10	   0.00000000e+00	   1.00000000e+19	   2.12320038e+13	  -5.69432579e-01	  -2.21590746e+01	  -4.49784583e-01	   0.00000000e+00	   0.00000000e+00	  -2.26088592e+01	   3.65036524e+21	    2.34195315e+21	   6.30058678e+00	    9.74666623e+00	    5.85312124e+00
 214	       1.018830	     0.00000000	    -0.04168438	     0.00000005	    -1.32338886	    -1.86168438	   9.99999457e+18	   1.41215945e+10	   0.00000000e+00	   1.00000000e+19	   5.44163592e+12	  -1.49965128e-01	  -2.21937243e+01	  -4.15135597e-01	   0.00000000e+00	   0.00000000e+00	  -2.26088599e+01	   3.68615097e+21	    2.50243085e+21	   6.19841477e+00	    9.81413155e+00	    5.78565592e+00
 215	       1.020700	     0.00000000	    -0.04168439	     0.00000005	    -1.32498395	    -1.86168439	   9.99999874e+18	   1.50186291e+10	   0.00000000e+00	   1.00000000e+19	   1.27869846e+12	  -3.63508873e-02	  -2.22273278e+01	  -3.81531990e-01	   0.00000000e+00	   0.00000000e+00	  -2.26088597e+01	   3.72509039e+21	    2.66139074e+21	   6.08739108e+00	    9.89148790e+00	    5.70829957e+00
 216	       1.022702	     0.00000000	    -0.04168440	     0.00000005	    -1.32645959	    -1.86168440	   9.99999974e+18	   1.58991484e+10	   0.00000000e+00	   1.00000000e+19	   2.77529697e+11	  -8.26562846e-03	  -2.22595453e+01	  -3.49314912e-01	   0.00000000e+00	   0.00000000e+00	  -2.26088602e+01	   3.76728519e+21	    2.81742402e+21	   5.96726237e+00	    9.97933226e+00	    5.62045522e+00
 217	       1.024833	     0.00000000	    -0.04168440	     0.00000005	    -1.32781894	    -1.86168440	   9.99999996e+18	   1.67558928e+10	   0.00000000e+00	   1.00000000e+19	   5.72260841e+10	  -1.91346276e-03	  -2.22900927e+01	  -3.18767518e-01	   0.00000000e+00	   0.00000000e+00	  -2.26088602e+01	   3.81280777e+21	    2.96924423e+21	   5.83786234e+00	    1.00781167e+01	    5.52167080e+00
 218	       1.027090	     0.00000000	    -0.04168440	     0.00000005	    -1.32906615	    -1.86168440	   1.00000000e+19	   1.75825158e+10	   0.00000000e+00	   1.00000000e+19	   1.26862983e+10	  -5.94029016e-04	  -2.23187606e+01	  -2.90099300e-01	   0.00000000e+00	   0.00000000e+00	  -2.26088599e+01	   3.86169606e+21	    3.11572677e+21	   5.69912566e+00	    1.01881184e+01	    5.41166907e+00
 219	       1.029467	     0.00000000	    -0.04168440	     0.00000005	    -1.33020616	    -1.86168440	   1.00000000e+19	   1.83737125e+10	   0.00000000e+00	   1.00000000e+19	   4.36747493e+09	  -3.40924326e-04	  -2.23454251e+01	  -2.63434829e-01	   0.00000000e+00	   0.00000000e+00	  -2.26088600e+01	   3.91394862e+21	    3.25593154e+21	   5.55110111e+00	    1.03094153e+01	    5.29037214e+00
 220	       1.031955	     0.00000000	    -0.04168440	     0.00000005	    -1.33124444	    -1.86168440	   1.00000000e+19	   1.91252373e+10	   0.00000000e+00	   1.00000000e+19	   2.92027926e+09	  -2.95589176e-04	  -2.23700526e+01	  -2.38807641e-01	   0.00000000e+00	   0.00000000e+00	  -2.26088602e+01	   3.96952004e+21	    3.38910623e+21	   5.39396318e+00	    1.04418681e+01	    5.15791935e+00
 221	       1.034545	     0.00000000	    -0.04168440	     0.00000005	    -1.33218667	    -1.86168440	   1.00000000e+19	   1.98338145e+10	   0.00000000e+00	   1.00000000e+19	   2.68096368e+09	  -2.87721101e-04	  -2.23927012e+01	  -2.16159456e-01	   0.00000000e+00	   0.00000000e+00	  -2.26088607e+01	   4.02831714e+21	    3.51467033e+21	   5.22802158e+00	    1.05851098e+01	    5.01467765e+00
 222	       1.037226	     0.00000000	    -0.04168440	     0.00000004	    -1.33303847	    -1.86168440	   1.00000000e+19	   2.04969549e+10	   0.00000000e+00	   1.00000000e+19	   2.63984152e+09	  -2.86168807e-04	  -2.24135170e+01	  -1.95344333e-01	   0.00000000e+00	   0.00000000e+00	  -2.26088613e+01	   4.09019595e+21	    3.63218277e+21	   5.05372792e+00	    1.07385432e+01	    4.86124424e+00
 223	       1.039982	     0.00000000	    -0.04168440	     0.00000004	    -1.33380508	    -1.86168440	   1.00000000e+19	   2.11127088e+10	   0.00000000e+00	   1.00000000e+19	   2.62938113e+09	  -2.85635006e-04	  -2.24327238e+01	  -1.76136955e-01	   0.00000000e+00	   0.00000000e+00	  -2.26088607e+01	   4.15495990e+21	    3.74129804e+21	   4.87167909e+00	    1.09013459e+01	    4.69844154e+00
 224	       1.042800	     0.00000000	    -0.04168440	     0.00000004	    -1.33449109	    -1.86168440	   1.00000000e+19	   2.16793894e+10	   0.00000000e+00	   1.00000000e+19	   2.62349702e+09	  -2.85273682e-04	  -2.24506163e+01	  -1.58244000e-01	   0.00000000e+00	   0.00000000e+00	  -2.26088603e+01	   4.22235938e+21	    3.84171722e+21	   4.68261647e+00	    1.10724824e+01	    4.52730509e+00
 225	       1.045662	     0.00000000	    -0.04168440	     0.00000004	    -1.33510022	    -1.86168440	   1.00000000e+19	   2.21953046e+10	   0.00000000e+00	   1.00000000e+19	   2.61828723e+09	  -2.84950287e-04	  -2.24675425e+01	  -1.41317566e-01	   0.00000000e+00	   0.00000000e+00	  -2.26088601e+01	   4.29209291e+21	    3.93314048e+21	   4.48742084e+00	    1.12507227e+01	    4.34906482e+00
 226	       1.048551	     0.00000000	    -0.04168440	     0.00000004	    -1.33563521	    -1.86168440	   1.00000000e+19	   2.26585350e+10	   0.00000000e+00	   1.00000000e+19	   2.61337808e+09	  -2.84641665e-04	  -2.24838902e+01	  -1.24969778e-01	   0.00000000e+00	   0.00000000e+00	  -2.26088600e+01	   4.36381001e+21	    4.01522767e+21	   4.28710239e+00	    1.14346670e+01	    4.16512043e+00
 227	       1.051449	     0.00000000	    -0.04168440	     0.00000004	    -1.33609771	    -1.86168440	   1.00000000e+19	   2.30667862e+10	   0.00000000e+00	   1.00000000e+19	   2.60864717e+09	  -2.84336636e-04	  -2.25000734e+01	  -1.08788006e-01	   0.00000000e+00	   0.00000000e+00	  -2.26088614e+01	   4.43711591e+21	    4.08757223e+21	   4.08278598e+00	    1.16227762e+01	    3.97701125e+00
 228	       1.054338	     0.00000000	    -0.04168440	     0.00000004	    -1.33648836	    -1.86168440	   1.00000000e+19	   2.34173384e+10	   0.00000000e+00	   1.00000000e+19	   2.60405370e+09	  -2.84025618e-04	  -2.25165105e+01	  -9.23503654e-02	   0.00000000e+00	   0.00000000e+00	  -2.26088609e+01	   4.51157810e+21	    4.14969217e+21	   3.87569164e+00	    1.18134064e+01	    3.78638110e+00
 229	       1.057200	     0.00000000	    -0.04168440	     0.00000004	    -1.33680688	    -1.86168440	   1.00000000e+19	   2.37071022e+10	   0.00000000e+00	   1.00000000e+19	   2.60002073e+09	  -2.83694637e-04	  -2.25336187e+01	  -7.52414380e-02	   0.00000000e+00	   0.00000000e+00	  -2.26088602e+01	   4.58673446e+21	    4.20104003e+21	   3.66711088e+00	    1.20048487e+01	    3.59493879e+00
 230	       1.060018	     0.00000000	    -0.04168440	     0.00000004	    -1.33705226	    -1.86168440	   1.00000000e+19	   2.39327801e+10	   0.00000000e+00	   1.00000000e+19	   2.59761984e+09	  -2.83294187e-04	  -2.25517922e+01	  -5.70681500e-02	   0.00000000e+00	   0.00000000e+00	  -2.26088603e+01	   4.66210292e+21	    4.24103151e+21	   3.45837950e+00	    1.21953727e+01	    3.40441482e+00
 231	       1.062774	     0.00000000	    -0.04168440	     0.00000004	    -1.33722305	    -1.86168440	   1.00000000e+19	   2.40911208e+10	   0.00000000e+00	   1.00000000e+19	   2.60639231e+09	  -2.82512849e-04	  -2.25713855e+01	  -3.74756934e-02	   0.00000000e+00	   0.00000000e+00	  -2.26088612e+01	   4.73719214e+21	    4.26909043e+21	   3.25084786e+00	    1.23832718e+01	    3.21651566e+00
 232	       1.065455	     0.00000000	    -0.04168440	     0.00000004	    -1.33731762	    -1.86168440	   1.00000000e+19	   2.41792410e+10	   0.00000000e+00	   1.00000000e+19	   2.68878911e+09	  -2.79326812e-04	  -2.25926983e+01	  -1.61631082e-02	   0.00000000e+00	   0.00000000e+00	  -2.26088614e+01	   4.81151295e+21	    4.28470585e+21	   3.04584989e+00	    1.25669104e+01	    3.03287706e+00
 233	       1.068045	     0.00000000	    -0.04168440	     0.00000004	    -1.33733448	    -1.86168440	   1.00000000e+19	   2.41949825e+10	   0.00000000e+00	   1.00000000e+19	   3.24712198e+09	  -2.61029058e-04	  -2.26159616e+01	   7.10216340e-03	   0.00000000e+00	   0.00000000e+00	  -2.26088594e+01	   4.88458983e+21	    4.28749533e+21	   2.84467215e+00	    1.27447691e+01	    2.85501837e+00
 234	       1.070533	     0.00000000	    -0.04168440	     0.00000004	    -1.33727262	    -1.86168440	   1.00000000e+19	   2.41372647e+10	   0.00000000e+00	   1.00000000e+19	   6.70505598e+09	  -1.52846732e-04	  -2.26413317e+01	   3.24717379e-02	   0.00000000e+00	   0.00000000e+00	  -2.26088599e+01	   4.95597215e+21	    4.27726739e+21	   2.64852429e+00	    1.29154870e+01	    2.68430049e+00
 235	       1.072910	     0.00000000	    -0.04168440	     0.00000004	    -1.33713180	    -1.86168440	   1.00000000e+19	   2.40063910e+10	   0.00000000e+00	   1.00000000e+19	   2.66573266e+10	   4.53989913e-04	  -2.26688681e+01	   6.00069331e-02	   0.00000000e+00	   0.00000000e+00	  -2.26088611e+01	   5.02524440e+21	    4.25407581e+21	   2.45851238e+00	    1.30778977e+01	    2.52188975e+00
 236	       1.075167	     0.00000000	    -0.04168440	     0.00000004	    -1.33691282	    -1.86168440	   9.99999989e+18	   2.38042715e+10	   0.00000000e+00	   1.00000000e+19	   1.33550861e+11	   3.62026831e-03	  -2.26985347e+01	   8.96737475e-02	   0.00000000e+00	   0.00000000e+00	  -2.26088610e+01	   5.09203518e+21	    4.21825903e+21	   2.27561616e+00	    1.32310573e+01	    2.36873019e+00
 237	       1.077298	     0.00000000	    -0.04168440	     0.00000004	    -1.33661765	    -1.86168440	   9.99999936e+18	   2.35345314e+10	   0.00000000e+00	   1.00000000e+19	   6.62328339e+11	   1.88664979e-02	  -2.27302041e+01	   1.21343085e-01	   0.00000000e+00	   0.00000000e+00	  -2.26088610e+01	   5.15602433e+21	    4.17045946e+21	   2.10067117e+00	    1.33742614e+01	    2.22552608e+00
 238	       1.079300	     0.00000000	    -0.04168439	     0.00000004	    -1.33624963	    -1.86168439	   9.99999696e+18	   2.32024905e+10	   0.00000000e+00	   1.00000000e+19	   3.06540589e+12	   8.62783276e-02	  -2.27636580e+01	   1.54796673e-01	   0.00000000e+00	   0.00000000e+00	  -2.26088614e+01	   5.21694813e+21	    4.11161983e+21	   1.93435653e+00	    1.35070518e+01	    2.09273569e+00
 239	       1.081170	     0.00000000	    -0.04168436	     0.00000004	    -1.33581343	    -1.86168436	   9.99998697e+18	   2.28150157e+10	   0.00000000e+00	   1.00000000e+19	   1.30576292e+13	   3.58984077e-01	  -2.27985990e+01	   1.89738498e-01	   0.00000000e+00	   0.00000000e+00	  -2.26088605e+01	   5.27460223e+21	    4.04295699e+21	   1.77718844e+00	    1.36292110e+01	    1.97057651e+00
 240	       1.082909	     0.00000000	    -0.04168427	     0.00000004	    -1.33531504	    -1.86168427	   9.99994906e+18	   2.23802717e+10	   0.00000000e+00	   1.00000000e+19	   5.09589374e+13	   1.36582369e+00	  -2.28346716e+01	   2.25810947e-01	   0.00000000e+00	   0.00000000e+00	  -2.26088607e+01	   5.32884252e+21	    3.96591775e+21	   1.62951954e+00	    1.37407466e+01	    1.85904089e+00
 241	       1.084517	     0.00000000	    -0.04168393	     0.00000004	    -1.33476162	    -1.86168393	   9.99981816e+18	   2.19074228e+10	   0.00000000e+00	   1.00000000e+19	   1.81858448e+14	   4.75382989e+00	  -2.28714760e+01	   2.62614197e-01	   0.00000000e+00	   0.00000000e+00	  -2.26088618e+01	   5.37958382e+21	    3.88212610e+21	   1.49154356e+00	    1.38418671e+01	    1.75792039e+00
 242	       1.085999	     0.00000000	    -0.04168286	     0.00000004	    -1.33416132	    -1.86168286	   9.99940681e+18	   2.14063790e+10	   0.00000000e+00	   1.00000000e+19	   5.93207053e+14	   1.51419077e+01	  -2.29085871e+01	   2.99726973e-01	   0.00000000e+00	   0.00000000e+00	  -2.26088601e+01	   5.42679682e+21	    3.79333816e+21	   1.36330477e+00	    1.39329514e+01	    1.66683603e+00
 243	       1.087357	     0.00000000	    -0.04167981	     0.00000004	    -1.33352300	    -1.86167981	   9.99823014e+18	   2.08877159e+10	   0.00000000e+00	   1.00000000e+19	   1.76988085e+15	   4.41875953e+01	  -2.29455869e+01	   3.36726509e-01	   0.00000000e+00	   0.00000000e+00	  -2.26088604e+01	   5.47050349e+21	    3.70142795e+21	   1.24471120e+00	    1.40145158e+01	    1.58527169e+00
 244	       1.088598	     0.00000000	    -0.04167186	     0.00000004	    -1.33285602	    -1.86167186	   9.99516172e+18	   2.03629249e+10	   0.00000000e+00	   1.00000000e+19	   4.83830068e+15	   1.18379153e+02	  -2.29820660e+01	   3.73205645e-01	   0.00000000e+00	   0.00000000e+00	  -2.26088603e+01	   5.51077129e+21	    3.60843187e+21	   1.13555079e+00	    1.40871801e+01	    1.51260733e+00
 245	       1.089728	     0.00000000	    -0.04165291	     0.00000004	    -1.33216994	    -1.86165291	   9.98785011e+18	   1.98451225e+10	   0.00000000e+00	   1.00000000e+19	   1.21499109e+16	   2.91956189e+02	  -2.30176472e+01	   4.08785375e-01	   0.00000000e+00	   0.00000000e+00	  -2.26088619e+01	   5.54770665e+21	    3.51667418e+21	   1.03550943e+00	    1.41516380e+01	    1.44814952e+00
 246	       1.090752	     0.00000000	    -0.04161147	     0.00000004	    -1.33147442	    -1.86161147	   9.97188129e+18	   1.93502239e+10	   0.00000000e+00	   1.00000000e+19	   2.81187309e+16	   6.65145793e+02	  -2.30519839e+01	   4.43122051e-01	   0.00000000e+00	   0.00000000e+00	  -2.26088619e+01	   5.58144803e+21	    3.42897520e+21	   9.44189765e-01	    1.42086301e+01	    1.39115737e+00
 247	       1.091679	     0.00000000	    -0.04152802	     0.00000004	    -1.33077903	    -1.86152802	   9.93980426e+18	   1.88983948e+10	   0.00000000e+00	   1.00000000e+19	   6.01957575e+16	   1.40528326e+03	  -2.30847699e+01	   4.75909622e-01	   0.00000000e+00	   0.00000000e+00	  -2.26088603e+01	   5.61215892e+21	    3.34890837e+21	   8.61130129e-01	    1.42589239e+01	    1.34086362e+00
 248	       1.092514	     0.00000000	    -0.04137258	     0.00000004	    -1.33009331	    -1.86137258	   9.88033017e+18	   1.85154001e+10	   0.00000000e+00	   1.00000000e+19	   1.19669849e+17	   2.76488029e+03	  -2.31157395e+01	   5.06878410e-01	   0.00000000e+00	   0.00000000e+00	  -2.26088611e+01	   5.64002109e+21	    3.28103944e+21	   7.85822620e-01	    1.43032961e+01	    1.29649134e+00
 249	       1.093266	     0.00000000	    -0.04110346	     0.00000004	    -1.32942673	    -1.86110346	   9.77819809e+18	   1.82334319e+10	   0.00000000e+00	   1.00000000e+19	   2.21801931e+17	   5.08780968e+03	  -2.31446509e+01	   5.35792538e-01	   0.00000000e+00	   0.00000000e+00	  -2.26088584e+01	   5.66522827e+21	    3.23107298e+21	   7.17729872e-01	    1.43425193e+01	    1.25726818e+00
 250	       1.093942	     0.00000000	    -0.04066822	     0.00000004	    -1.32878862	    -1.86066822	   9.61524988e+18	   1.80911755e+10	   0.00000000e+00	   1.00000000e+19	   3.84750137e+17	   8.79452575e+03	  -2.31713093e+01	   5.62447891e-01	   0.00000000e+00	   0.00000000e+00	  -2.26088614e+01	   5.68798053e+21	    3.20586430e+21	   6.56300033e-01	    1.43773482e+01	    1.22243926e+00
 251	       1.094548	     0.00000000	    -0.04000743	     0.00000004	    -1.32818796	    -1.86000743	   9.37303734e+18	   1.81332245e+10	   0.00000000e+00	   1.00000000e+19	   6.26962681e+17	   1.43411975e+04	  -2.31955346e+01	   5.86671447e-01	   0.00000000e+00	   0.00000000e+00	  -2.26088631e+01	   5.70847936e+21	    3.21331563e+21	   6.00979711e-01	    1.44085080e+01	    1.19127948e+00
 252	       1.095091	     0.00000000	    -0.03906107	     0.00000004	    -1.32763291	    -1.85906107	   9.03673896e+18	   1.84092654e+10	   0.00000000e+00	   1.00000000e+19	   9.63261062e+17	   2.21557385e+04	  -2.32171815e+01	   6.08321597e-01	   0.00000000e+00	   0.00000000e+00	  -2.26088599e+01	   5.72692351e+21	    3.26223172e+21	   5.51224769e-01	    1.44366828e+01	    1.16310466e+00
 253	       1.095578	     0.00000000	    -0.03777637	     0.00000004	    -1.32713018	    -1.85777637	   8.59943097e+18	   1.89735539e+10	   0.00000000e+00	   1.00000000e+19	   1.40056905e+18	   3.25635181e+04	  -2.32361487e+01	   6.27288268e-01	   0.00000000e+00	   0.00000000e+00	  -2.26088605e+01	   5.74350576e+21	    3.36222702e+21	   5.06508967e-01	    1.44625073e+01	    1.13728017e+00
 254	       1.096014	     0.00000000	    -0.03611529	     0.00000004	    -1.32668437	    -1.85611529	   8.06522380e+18	   1.98850475e+10	   0.00000000e+00	   1.00000000e+19	   1.93477622e+18	   4.57225427e+04	  -2.32523556e+01	   6.43491546e-01	   0.00000000e+00	   0.00000000e+00	  -2.26088641e+01	   5.75841028e+21	    3.52374913e+21	   4.66330570e-01	    1.44865613e+01	    1.11322613e+00
 255	       1.096405	     0.00000000	    -0.03405982	     0.00000004	    -1.32629746	    -1.85405982	   7.44989387e+18	   2.12082675e+10	   0.00000000e+00	   1.00000000e+19	   2.55010615e+18	   6.15876678e+04	  -2.32657372e+01	   6.56878087e-01	   0.00000000e+00	   0.00000000e+00	  -2.26088592e+01	   5.77181084e+21	    3.75823161e+21	   4.30217068e-01	    1.45093690e+01	    1.09041843e+00
 256	       1.096756	     0.00000000	    -0.03161387	     0.00000004	    -1.32596866	    -1.85161387	   6.77853991e+18	   2.30147184e+10	   0.00000000e+00	   1.00000000e+19	   3.22146011e+18	   7.99147129e+04	  -2.32762735e+01	   6.67415314e-01	   0.00000000e+00	   0.00000000e+00	  -2.26088581e+01	   5.78386959e+21	    4.07834548e+21	   3.97728258e-01	    1.45314016e+01	    1.06838589e+00
 257	       1.097071	     0.00000000	    -0.02880147	     0.00000004	    -1.32569468	    -1.84880147	   6.08103303e+18	   2.53846000e+10	   0.00000000e+00	   1.00000000e+19	   3.91896700e+18	   1.00301864e+05	  -2.32839460e+01	   6.75083954e-01	   0.00000000e+00	   0.00000000e+00	  -2.26088621e+01	   5.79473635e+21	    4.49830266e+21	   3.68457894e-01	    1.45530831e+01	    1.04670438e+00
 258	       1.097356	     0.00000000	    -0.02566211	     0.00000004	    -1.32547037	    -1.84566211	   5.38686727e+18	   2.84086207e+10	   0.00000000e+00	   1.00000000e+19	   4.61313276e+18	   1.22254123e+05	  -2.32887306e+01	   6.79869648e-01	   0.00000000e+00	   0.00000000e+00	  -2.26088609e+01	   5.80454837e+21	    5.03417716e+21	   3.42034169e-01	    1.45747985e+01	    1.02498894e+00
 259	       1.097613	     0.00000000	    -0.02224477	     0.00000004	    -1.32528947	    -1.84224477	   4.72099790e+18	   3.21898753e+10	   0.00000000e+00	   1.00000000e+19	   5.27900213e+18	   1.45252043e+05	  -2.32906162e+01	   6.81754261e-01	   0.00000000e+00	   0.00000000e+00	  -2.26088619e+01	   5.81343050e+21	    5.70423804e+21	   3.18119266e-01	    1.45969029e+01	    1.00288456e+00
 260	       1.097846	     0.00000000	    -0.01860176	     0.00000004	    -1.32514537	    -1.83860176	   4.10154342e+18	   3.68459299e+10	   0.00000000e+00	   1.00000000e+19	   5.89845662e+18	   1.68809130e+05	  -2.32895691e+01	   6.80707205e-01	   0.00000000e+00	   0.00000000e+00	  -2.26088619e+01	   5.82149552e+21	    6.52931869e+21	   2.96408175e-01	    1.46197311e+01	    9.80056409e-01
 261	       1.098058	     0.00000000	    -0.01478368	     0.00000004	    -1.32503169	    -1.83478368	   3.53936551e+18	   4.25113795e+10	   0.00000000e+00	   1.00000000e+19	   6.46063453e+18	   1.92509797e+05	  -2.32855374e+01	   6.76676792e-01	   0.00000000e+00	   0.00000000e+00	  -2.26088606e+01	   5.82884481e+21	    7.53327016e+21	   2.76626996e-01	    1.46436080e+01	    9.56179460e-01
 262	       1.098251	     0.00000000	    -0.01083585	     0.00000004	    -1.32494265	    -1.83083585	   3.03897898e+18	   4.93412294e+10	   0.00000000e+00	   1.00000000e+19	   6.96102107e+18	   2.16027192e+05	  -2.32784403e+01	   6.69581399e-01	   0.00000000e+00	   0.00000000e+00	  -2.26088589e+01	   5.83556902e+21	    8.74356029e+21	   2.58530872e-01	    1.46688598e+01	    9.30927651e-01
 263	       1.098429	     0.00000000	    -0.00679617	     0.00000004	    -1.32487329	    -1.82679617	   2.60009806e+18	   5.75154911e+10	   0.00000000e+00	   1.00000000e+19	   7.39990200e+18	   2.39124981e+05	  -2.32681599e+01	   6.59300040e-01	   0.00000000e+00	   0.00000000e+00	  -2.26088598e+01	   5.84174895e+21	    1.01920882e+22	   2.41901698e-01	    1.46958253e+01	    9.03962196e-01
 264	       1.098593	     0.00000000	    -0.00269430	     0.00000004	    -1.32481946	    -1.82269430	   2.21926492e+18	   6.72454261e+10	   0.00000000e+00	   1.00000000e+19	   7.78073514e+18	   2.61648849e+05	  -2.32545222e+01	   6.45661803e-01	   0.00000000e+00	   0.00000000e+00	  -2.26088604e+01	   5.84745642e+21	    1.19162906e+22	   2.26545721e-01	    1.47248688e+01	    8.74918668e-01
 265	       1.098745	     0.00000000	     0.00144822	     0.00000004	    -1.32477780	    -1.81855178	   1.89124058e+18	   7.87819371e+10	   0.00000000e+00	   1.00000000e+19	   8.10875950e+18	   2.83512989e+05	  -2.32372932e+01	   6.28433493e-01	   0.00000000e+00	   0.00000000e+00	  -2.26088597e+01	   5.85275513e+21	    1.39606290e+22	   2.12291103e-01	    1.47563952e+01	    8.43392265e-01
 266	       1.098887	     0.00000000	     0.00561744	     0.00000004	    -1.32474566	    -1.81438256	   1.61004044e+18	   9.24267430e+10	   0.00000000e+00	   1.00000000e+19	   8.38995966e+18	   3.04685415e+05	  -2.32161652e+01	   6.07304612e-01	   0.00000000e+00	   0.00000000e+00	  -2.26088606e+01	   5.85770158e+21	    1.63785697e+22	   1.98985525e-01	    1.47908670e+01	    8.08920460e-01
 267	       1.099020	     0.00000000	     0.00980608	     0.00000004	    -1.32472093	    -1.81019392	   1.36962335e+18	   1.08547207e+11	   0.00000000e+00	   1.00000000e+19	   8.63037676e+18	   3.25174370e+05	  -2.31907303e+01	   5.81868523e-01	   0.00000000e+00	   0.00000000e+00	  -2.26088618e+01	   5.86234592e+21	    1.92352116e+22	   1.86493854e-01	    1.48288255e+01	    7.70961941e-01
 268	       1.099146	     0.00000000	     0.01401264	     0.00000004	    -1.32470199	    -1.80598736	   1.16430020e+18	   1.27596065e+11	   0.00000000e+00	   1.00000000e+19	   8.83569992e+18	   3.45016948e+05	  -2.31604589e+01	   5.51598218e-01	   0.00000000e+00	   0.00000000e+00	  -2.26088607e+01	   5.86673273e+21	    2.26107820e+22	   1.74695915e-01	    1.48709172e+01	    7.28870271e-01
 269	       1.099265	     0.00000000	     0.01824058	     0.00000004	    -1.32468759	    -1.80175942	   9.88940928e+17	   1.50137895e+11	   0.00000000e+00	   1.00000000e+19	   9.01105922e+18	   3.64270233e+05	  -2.31246738e+01	   5.15814406e-01	   0.00000000e+00	   0.00000000e+00	  -2.26088594e+01	   5.87090186e+21	    2.66053272e+22	   1.63484367e-01	    1.49179274e+01	    6.81860053e-01
 270	       1.099379	     0.00000000	     0.02249763	     0.00000004	    -1.32467674	    -1.79750237	   8.39049517e+17	   1.76885074e+11	   0.00000000e+00	   1.00000000e+19	   9.16095066e+18	   3.83004818e+05	  -2.30825028e+01	   4.73642645e-01	   0.00000000e+00	   0.00000000e+00	  -2.26088602e+01	   5.87488917e+21	    3.13450845e+22	   1.52762685e-01	    1.49708252e+01	    6.28962309e-01
 271	       1.099488	     0.00000000	     0.02679534	     0.00000004	    -1.32466870	    -1.79320466	   7.10759997e+17	   2.08747393e+11	   0.00000000e+00	   1.00000000e+19	   9.28924021e+18	   4.01300420e+05	  -2.30328153e+01	   4.23954632e-01	   0.00000000e+00	   0.00000000e+00	  -2.26088606e+01	   5.87872719e+21	    3.69912733e+22	   1.42443228e-01	    1.50308232e+01	    5.68964251e-01
 272	       1.099595	     0.00000000	     0.03114886	     0.00000004	    -1.32466290	    -1.78885114	   6.00789992e+17	   2.46901705e+11	   0.00000000e+00	   1.00000000e+19	   9.39921025e+18	   4.19243232e+05	  -2.29741471e+01	   3.65286269e-01	   0.00000000e+00	   0.00000000e+00	  -2.26088608e+01	   5.88244590e+21	    4.37524379e+22	   1.32445360e-01	    1.50994613e+01	    5.00326123e-01
 273	       1.099698	     0.00000000	     0.03557691	     0.00000004	    -1.32465889	    -1.78442309	   5.06375396e+17	   2.92891627e+11	   0.00000000e+00	   1.00000000e+19	   9.49362490e+18	   4.36924705e+05	  -2.29045823e+01	   2.95721165e-01	   0.00000000e+00	   0.00000000e+00	  -2.26088611e+01	   5.88607333e+21	    5.19021146e+22	   1.22693608e-01	    1.51787236e+01	    4.21063859e-01
 274	       1.099800	     0.00000000	     0.04010211	     0.00000004	    -1.32465633	    -1.77989789	   4.25200210e+17	   3.48773226e+11	   0.00000000e+00	   1.00000000e+19	   9.57480014e+18	   4.54441544e+05	  -2.28215826e+01	   2.12721603e-01	   0.00000000e+00	   0.00000000e+00	  -2.26088610e+01	   5.88963633e+21	    6.18046468e+22	   1.13115770e-01	    1.52712076e+01	    3.28579836e-01
 275	       1.099900	     0.00000000	     0.04475155	     0.00000004	    -1.32465496	    -1.77524845	   3.55329309e+17	   4.17332761e+11	   0.00000000e+00	   1.00000000e+19	   9.64467111e+18	   4.71896768e+05	  -2.27217393e+01	   1.12877998e-01	   0.00000000e+00	   0.00000000e+00	  -2.26088613e+01	   5.89316127e+21	    7.39537694e+22	   1.03640929e-01	    1.53803744e+01	    2.19413115e-01
 276	       1.100000	     0.00000000	     0.04955777	     0.00000004	    -1.32465456	    -1.77044223	   2.95147910e+17	   5.02420242e+11	   0.00000000e+00	   1.00000000e+19	   9.70485259e+18	   4.89347370e+05	  -2.26671159e+01	   5.82551100e-02	   0.00000000e+00	   0.00000000e+00	  -2.26088608e+01	   5.89667485e+21	    8.90317140e+22	   9.41972703e-02	    1.55109257e+01	    8.88617427e-02
 277	       1.100000	     0.00000000	    -0.05044223	     0.00000004	    -2.70896372	    -3.45044223	   2.80467381e+19	   3.31922694e+06	   0.00000000e+00	   5.00000000e+17	  -2.75467381e+19	   4.86257641e+05	  -2.26036887e+01	  -5.26504403e-03	   0.00000000e+00	   0.00000000e+00	  -2.26089538e+01	   6.60088156e+19	    5.88186831e+17	   9.41972703e-02	    1.55109257e+01	    8.88617427e-02
 278	       1.100100	     0.00000000	    -0.04578712	     0.00000004	    -2.71313959	    -3.44578712	   2.34328390e+19	   4.66783983e+06	   0.00000000e+00	   5.00000000e+17	  -2.29328390e+19	   4.44764070e+05	  -2.26036980e+01	  -5.21272766e-03	   0.00000000e+00	   0.00000000e+00	  -2.26089108e+01	   6.60261217e+19	    8.27169086e+17	   9.40915103e-02	    1.55109269e+01	    8.88606090e-02
 279	       1.100200	     0.00000000	    -0.04153274	     0.00000004	    -2.71615074	    -3.44153274	   1.98832303e+19	   6.17938486e+06	   0.00000000e+00	   5.00000000e+17	  -1.93832303e+19	   4.06346861e+05	  -2.26037742e+01	  -5.10793375e-03	   0.00000000e+00	   0.00000000e+00	  -2.26088821e+01	   6.60434937e+19	    1.09502389e+18	   9.39853498e-02	    1.55109284e+01	    8.88590639e-02
 280	       1.100302	     0.00000000	    -0.03759297	     0.00000004	    -2.71844751	    -3.43759297	   1.70775012e+19	   7.86176949e+06	   0.00000000e+00	   5.00000000e+17	  -1.65775012e+19	   3.73361089e+05	  -2.26038468e+01	  -5.00249093e-03	   0.00000000e+00	   0.00000000e+00	  -2.26088493e+01	   6.60610509e+19	    1.39315249e+18	   9.38780608e-02	    1.55109304e+01	    8.88570431e-02
 281	       1.100405	     0.00000000	    -0.03390266	     0.00000004	    -2.72027019	    -3.43390266	   1.48096493e+19	   9.72664026e+06	   0.00000000e+00	   5.00000000e+17	  -1.43096493e+19	   3.44548981e+05	  -2.26039294e+01	  -4.89575299e-03	   0.00000000e+00	   0.00000000e+00	  -2.26088251e+01	   6.60789110e+19	    1.72361873e+18	   9.37689240e-02	    1.55109330e+01	    8.88544689e-02
 282	       1.100510	     0.00000000	    -0.03041118	     0.00000004	    -2.72176023	    -3.43041118	   1.29419338e+19	   1.17894533e+07	   0.00000000e+00	   5.00000000e+17	  -1.24419338e+19	   3.19011983e+05	  -2.26040643e+01	  -4.78707973e-03	   0.00000000e+00	   0.00000000e+00	  -2.26088513e+01	   6.60971935e+19	    2.08916151e+18	   9.36572087e-02	    1.55109362e+01	    8.88512463e-02
 283	       1.100619	     0.00000000	    -0.02707820	     0.00000004	    -2.72300686	    -3.42707820	   1.13791918e+19	   1.40697075e+07	   0.00000000e+00	   5.00000000e+17	  -1.08791918e+19	   2.96090486e+05	  -2.26041839e+01	  -4.67582249e-03	   0.00000000e+00	   0.00000000e+00	  -2.26088598e+01	   6.61160233e+19	    2.49323617e+18	   9.35421531e-02	    1.55109402e+01	    8.88472586e-02
 284	       1.100732	     0.00000000	    -0.02387095	     0.00000004	    -2.72406936	    -3.42387095	   1.00538358e+19	   1.65913152e+07	   0.00000000e+00	   5.00000000e+17	  -9.55383584e+18	   2.75289163e+05	  -2.26042998e+01	  -4.56131203e-03	   0.00000000e+00	   0.00000000e+00	  -2.26088611e+01	   6.61355330e+19	    2.94008011e+18	   9.34229470e-02	    1.55109451e+01	    8.88423612e-02
 285	       1.100849	     0.00000000	    -0.02076229	     0.00000004	    -2.72498872	    -3.42076229	   8.91672464e+18	   1.93830932e+07	   0.00000000e+00	   5.00000000e+17	  -8.41672464e+18	   2.56229003e+05	  -2.26044336e+01	  -4.44284852e-03	   0.00000000e+00	   0.00000000e+00	  -2.26088764e+01	   6.61558659e+19	    3.43479984e+18	   9.32987142e-02	    1.55109511e+01	    8.88363747e-02
 286	       1.100972	     0.00000000	    -0.01772944	     0.00000004	    -2.72579416	    -3.41772944	   7.93140739e+18	   2.24793586e+07	   0.00000000e+00	   5.00000000e+17	  -7.43140739e+18	   2.38615556e+05	  -2.26045398e+01	  -4.31969338e-03	   0.00000000e+00	   0.00000000e+00	  -2.26088595e+01	   6.61771793e+19	    3.98347656e+18	   9.31684953e-02	    1.55109584e+01	    8.88290749e-02
 287	       1.101101	     0.00000000	    -0.01475312	     0.00000004	    -2.72650705	    -3.41475312	   7.07038088e+18	   2.59206125e+07	   0.00000000e+00	   5.00000000e+17	  -6.57038088e+18	   2.22217395e+05	  -2.26046659e+01	  -4.19106343e-03	   0.00000000e+00	   0.00000000e+00	  -2.26088569e+01	   6.61996469e+19	    4.59328729e+18	   9.30312293e-02	    1.55109673e+01	    8.88201814e-02
 288	       1.101238	     0.00000000	    -0.01181687	     0.00000004	    -2.72714331	    -3.41181687	   6.31258753e+18	   2.97542858e+07	   0.00000000e+00	   5.00000000e+17	  -5.81258753e+18	   2.06851184e+05	  -2.26048085e+01	  -4.05612768e-03	   0.00000000e+00	   0.00000000e+00	  -2.26088647e+01	   6.62234621e+19	    5.27263709e+18	   9.28857352e-02	    1.55109781e+01	    8.88093416e-02
 289	       1.101384	     0.00000000	    -0.00890674	     0.00000004	    -2.72771495	    -3.40890674	   5.64170023e+18	   3.40355113e+07	   0.00000000e+00	   5.00000000e+17	  -5.14170023e+18	   1.92371125e+05	  -2.26049422e+01	  -3.91400755e-03	   0.00000000e+00	   0.00000000e+00	  -2.26088562e+01	   6.62488413e+19	    6.03129581e+18	   9.27306927e-02	    1.55109914e+01	    8.87961118e-02
 290	       1.101541	     0.00000000	    -0.00601102	     0.00000004	    -2.72823113	    -3.40601102	   5.04491895e+18	   3.88278619e+07	   0.00000000e+00	   5.00000000e+17	  -4.54491895e+18	   1.78661368e+05	  -2.26050996e+01	  -3.76378150e-03	   0.00000000e+00	   0.00000000e+00	  -2.26088634e+01	   6.62760269e+19	    6.88052895e+18	   9.25646214e-02	    1.55110075e+01	    8.87799315e-02
 291	       1.101709	     0.00000000	    -0.00312013	     0.00000004	    -2.72869887	    -3.40312013	   4.51210752e+18	   4.42039711e+07	   0.00000000e+00	   5.00000000e+17	  -4.01210752e+18	   1.65630453e+05	  -2.26052551e+01	  -3.60449551e-03	   0.00000000e+00	   0.00000000e+00	  -2.26088596e+01	   6.63052911e+19	    7.83320758e+18	   9.23858600e-02	    1.55110274e+01	    8.87600928e-02
 292	       1.101891	     0.00000000	    -0.00022663	     0.00000004	    -2.72912353	    -3.40022663	   4.03516108e+18	   5.02459110e+07	   0.00000000e+00	   5.00000000e+17	  -3.53516108e+18	   1.53207142e+05	  -2.26054289e+01	  -3.43518102e-03	   0.00000000e+00	   0.00000000e+00	  -2.26088640e+01	   6.63369396e+19	    8.90387542e+18	   9.21925435e-02	    1.55110518e+01	    8.87356997e-02
 293	       1.102089	     0.00000000	     0.00267474	     0.00000004	    -2.72950924	    -3.39732526	   3.60753316e+18	   5.70451584e+07	   0.00000000e+00	   5.00000000e+17	  -3.10753316e+18	   1.41337221e+05	  -2.26056087e+01	  -3.25488234e-03	   0.00000000e+00	   0.00000000e+00	  -2.26088635e+01	   6.63713151e+19	    1.01087426e+19	   9.19825813e-02	    1.55110819e+01	    8.87056192e-02
 294	       1.102304	     0.00000000	     0.00558694	     0.00000004	    -2.72985908	    -3.39441306	   3.22387534e+18	   6.47019191e+07	   0.00000000e+00	   5.00000000e+17	  -2.72387534e+18	   1.29980944e+05	  -2.26057963e+01	  -3.06269582e-03	   0.00000000e+00	   0.00000000e+00	  -2.26088590e+01	   6.64088009e+19	    1.14655664e+19	   9.17536343e-02	    1.55111191e+01	    8.86684195e-02
 295	       1.102539	     0.00000000	     0.00851047	     0.00000004	    -2.73017540	    -3.39148953	   2.87975860e+18	   7.33235272e+07	   0.00000000e+00	   5.00000000e+17	  -2.37975860e+18	   1.19110918e+05	  -2.26059982e+01	  -2.85782295e-03	   0.00000000e+00	   0.00000000e+00	  -2.26088560e+01	   6.64498250e+19	    1.29933668e+19	   9.15030924e-02	    1.55111652e+01	    8.86222954e-02
 296	       1.102798	     0.00000000	     0.01144324	     0.00000004	    -2.73045990	    -3.38855676	   2.57145518e+18	   8.30215729e+07	   0.00000000e+00	   5.00000000e+17	  -2.07145518e+18	   1.08710247e+05	  -2.26062225e+01	  -2.63963953e-03	   0.00000000e+00	   0.00000000e+00	  -2.26088622e+01	   6.64948632e+19	    1.47119184e+19	   9.12280539e-02	    1.55112225e+01	    8.85649782e-02
 297	       1.103082	     0.00000000	     0.01438042	     0.00000004	    -2.73071382	    -3.38561958	   2.29576748e+18	   9.39073840e+07	   0.00000000e+00	   5.00000000e+17	  -1.79576748e+18	   9.87708422e+04	  -2.26064533e+01	  -2.40778225e-03	   0.00000000e+00	   0.00000000e+00	  -2.26088611e+01	   6.65444425e+19	    1.66409491e+19	   9.09253063e-02	    1.55112938e+01	    8.84936308e-02
 298	       1.103395	     0.00000000	     0.01731435	     0.00000004	    -2.73093804	    -3.38268565	   2.04989426e+18	   1.06085494e+08	   0.00000000e+00	   5.00000000e+17	  -1.54989426e+18	   8.92918264e+04	  -2.26066977e+01	  -2.16225254e-03	   0.00000000e+00	   0.00000000e+00	  -2.26088599e+01	   6.65991437e+19	    1.87989828e+19	   9.05913106e-02	    1.55113827e+01	    8.84047284e-02
 299	       1.103741	     0.00000000	     0.02023449	     0.00000004	    -2.73113320	    -3.37976551	   1.83132788e+18	   1.19644818e+08	   0.00000000e+00	   5.00000000e+17	  -1.33132788e+18	   8.02779757e+04	  -2.26069580e+01	  -1.90353540e-03	   0.00000000e+00	   0.00000000e+00	  -2.26088615e+01	   6.66596031e+19	    2.12017760e+19	   9.02221895e-02	    1.55114935e+01	    8.82939280e-02
 300	       1.104123	     0.00000000	     0.02312755	     0.00000004	    -2.73129978	    -3.37687245	   1.63777773e+18	   1.34647473e+08	   0.00000000e+00	   5.00000000e+17	  -1.13777773e+18	   7.17381987e+04	  -2.26072274e+01	  -1.63272744e-03	   0.00000000e+00	   0.00000000e+00	  -2.26088602e+01	   6.67265138e+19	    2.38603360e+19	   8.98137224e-02	    1.55116315e+01	    8.81559347e-02
 301	       1.104546	     0.00000000	     0.02597763	     0.00000004	    -2.73143816	    -3.37402237	   1.46711584e+18	   1.51115517e+08	   0.00000000e+00	   5.00000000e+17	  -9.67115835e+17	   6.36840444e+04	  -2.26075092e+01	  -1.35166401e-03	   0.00000000e+00	   0.00000000e+00	  -2.26088608e+01	   6.68006252e+19	    2.67785718e+19	   8.93613472e-02	    1.55118031e+01	    8.79843756e-02
 302	       1.105014	     0.00000000	     0.02876663	     0.00000004	    -2.73154870	    -3.37123337	   1.31734104e+18	   1.69016429e+08	   0.00000000e+00	   5.00000000e+17	  -8.17341040e+17	   5.61282543e+04	  -2.26077982e+01	  -1.06302997e-03	   0.00000000e+00	   0.00000000e+00	  -2.26088613e+01	   6.68827416e+19	    2.99507204e+19	   8.88601706e-02	    1.55120158e+01	    8.77716986e-02
 303	       1.105532	     0.00000000	     0.03147469	     0.00000004	    -2.73163184	    -3.36852531	   1.18655816e+18	   1.88248793e+08	   0.00000000e+00	   5.00000000e+17	  -6.86558161e+17	   4.90833771e+04	  -2.26080907e+01	  -7.70433655e-04	   0.00000000e+00	   0.00000000e+00	  -2.26088612e+01	   6.69737185e+19	    3.33588101e+19	   8.83049910e-02	    1.55122784e+01	    8.75091175e-02
 304	       1.106104	     0.00000000	     0.03408095	     0.00000004	    -2.73168809	    -3.36591905	   1.07296843e+18	   2.08630352e+08	   0.00000000e+00	   5.00000000e+17	  -5.72968430e+17	   4.25604672e+04	  -2.26083822e+01	  -4.78419384e-04	   0.00000000e+00	   0.00000000e+00	  -2.26088607e+01	   6.70744574e+19	    3.69705439e+19	   8.76903317e-02	    1.55126008e+01	    8.71866321e-02
 305	       1.106736	     0.00000000	     0.03656431	     0.00000004	    -2.73171812	    -3.36343569	   9.74867684e+17	   2.29891165e+08	   0.00000000e+00	   5.00000000e+17	  -4.74867684e+17	   3.65678874e+04	  -2.26086680e+01	  -1.92393409e-04	   0.00000000e+00	   0.00000000e+00	  -2.26088604e+01	   6.71858976e+19	    4.07380869e+19	   8.70104900e-02	    1.55129943e+01	    8.67931461e-02
 306	       1.107433	     0.00000000	     0.03890441	     0.00000004	    -2.73172279	    -3.36109559	   8.90648962e+17	   2.51674763e+08	   0.00000000e+00	   5.00000000e+17	  -3.90648962e+17	   3.11102345e+04	  -2.26089423e+01	   8.15578329e-05	   0.00000000e+00	   0.00000000e+00	  -2.26088608e+01	   6.73090064e+19	    4.45982707e+19	   8.62596008e-02	    1.55134708e+01	    8.63167106e-02
 307	       1.108200	     0.00000000	     0.04108266	     0.00000004	    -2.73170319	    -3.35891734	   8.18806682e+17	   2.73549715e+08	   0.00000000e+00	   5.00000000e+17	  -3.18806682e+17	   2.61874102e+04	  -2.26091977e+01	   3.36967063e-04	   0.00000000e+00	   0.00000000e+00	  -2.26088608e+01	   6.74447656e+19	    4.84746427e+19	   8.54317167e-02	    1.55140426e+01	    8.57449004e-02
 308	       1.109042	     0.00000000	     0.04308327	     0.00000004	    -2.73166070	    -3.35691673	   7.57940214e+17	   2.95032708e+08	   0.00000000e+00	   5.00000000e+17	  -2.57940214e+17	   2.17938619e+04	  -2.26094281e+01	   5.67395355e-04	   0.00000000e+00	   0.00000000e+00	  -2.26088607e+01	   6.75941565e+19	    5.22815572e+19	   8.45209050e-02	    1.55147222e+01	    8.50653191e-02
 309	       1.109964	     0.00000000	     0.04489419	     0.00000004	    -2.73159698	    -3.35510581	   7.06755422e+17	   3.15622203e+08	   0.00000000e+00	   5.00000000e+17	  -2.06755422e+17	   1.79180277e+04	  -2.26096276e+01	   7.66920773e-04	   0.00000000e+00	   0.00000000e+00	  -2.26088607e+01	   6.77581407e+19	    5.59301388e+19	   8.35213614e-02	    1.55155213e+01	    8.42662022e-02
 310	       1.110971	     0.00000000	     0.04650794	     0.00000004	    -2.73151405	    -3.35349206	   6.64063549e+17	   3.34839250e+08	   0.00000000e+00	   5.00000000e+17	  -1.64063549e+17	   1.45420272e+04	  -2.26097915e+01	   9.30653302e-04	   0.00000000e+00	   0.00000000e+00	  -2.26088608e+01	   6.79376392e+19	    5.93355141e+19	   8.24275400e-02	    1.55164504e+01	    8.33370647e-02
 311	       1.112066	     0.00000000	     0.04792209	     0.00000004	    -2.73141424	    -3.35207791	   6.28777515e+17	   3.52269823e+08	   0.00000000e+00	   5.00000000e+17	  -1.28777515e+17	   1.16416443e+04	  -2.26099160e+01	   1.05520641e-03	   0.00000000e+00	   0.00000000e+00	  -2.26088608e+01	   6.81335092e+19	    6.24243157e+19	   8.12342969e-02	    1.55175182e+01	    8.22693212e-02
 312	       1.113252	     0.00000000	     0.04913949	     0.00000004	    -2.73130026	    -3.35086051	   5.99906274e+17	   3.67601915e+08	   0.00000000e+00	   5.00000000e+17	  -9.99062734e+16	   9.18664836e+03	  -2.26099997e+01	   1.13905168e-03	   0.00000000e+00	   0.00000000e+00	  -2.26088606e+01	   6.83465182e+19	    6.51412540e+19	   7.99370459e-02	    1.55187307e+01	    8.10568027e-02
 313	       1.114533	     0.00000000	     0.05016810	     0.00000004	    -2.73117511	    -3.34983190	   5.76548210e+17	   3.80650968e+08	   0.00000000e+00	   5.00000000e+17	  -7.65482097e+16	   7.14148179e+03	  -2.26100433e+01	   1.18269570e-03	   0.00000000e+00	   0.00000000e+00	  -2.26088606e+01	   6.85773176e+19	    6.74536241e+19	   7.85319222e-02	    1.55200914e+01	    7.96961031e-02
 314	       1.115911	     0.00000000	     0.05102038	     0.00000004	    -2.73104204	    -3.34897962	   5.57884685e+17	   3.91369350e+08	   0.00000000e+00	   5.00000000e+17	  -5.78846842e+16	   5.46631203e+03	  -2.26100494e+01	   1.18864623e-03	   0.00000000e+00	   0.00000000e+00	  -2.26088608e+01	   6.88264147e+19	    6.93529854e+19	   7.70159497e-02	    1.55216008e+01	    7.81867186e-02
 315	       1.117385	     0.00000000	     0.05171246	     0.00000004	    -2.73090447	    -3.34828754	   5.43174654e+17	   3.99838808e+08	   0.00000000e+00	   5.00000000e+17	  -4.31746540e+16	   4.11840339e+03	  -2.26100219e+01	   1.16117222e-03	   0.00000000e+00	   0.00000000e+00	  -2.26088607e+01	   6.90941456e+19	    7.08538240e+19	   7.53872068e-02	    1.55232565e+01	    7.65309767e-02
 316	       1.118956	     0.00000000	     0.05226298	     0.00000004	    -2.73076583	    -3.34773702	   5.31750922e+17	   4.06248273e+08	   0.00000000e+00	   5.00000000e+17	  -3.17509218e+16	   3.05371271e+03	  -2.26099667e+01	   1.10589887e-03	   0.00000000e+00	   0.00000000e+00	  -2.26088608e+01	   6.93806487e+19	    7.19896195e+19	   7.36449843e-02	    1.55250537e+01	    7.47337901e-02
 317	       1.120621	     0.00000000	     0.05269187	     0.00000003	    -2.73062944	    -3.34730813	   5.23018037e+17	   4.10862028e+08	   0.00000000e+00	   5.00000000e+17	  -2.30180364e+16	   2.22856961e+03	  -2.26098901e+01	   1.02930545e-03	   0.00000000e+00	   0.00000000e+00	  -2.26088608e+01	   6.96858409e+19	    7.28072043e+19	   7.17899293e-02	    1.55269852e+01	    7.28022962e-02
 318	       1.122378	     0.00000000	     0.05301911	     0.00000003	    -2.73049828	    -3.34698089	   5.16451345e+17	   4.13984392e+08	   0.00000000e+00	   5.00000000e+17	  -1.64513445e+16	   1.60127704e+03	  -2.26097989e+01	   9.38203571e-04	   0.00000000e+00	   0.00000000e+00	  -2.26088607e+01	   7.00093968e+19	    7.33605058e+19	   6.98241672e-02	    1.55290420e+01	    7.07454549e-02
 319	       1.124222	     0.00000000	     0.05326374	     0.00000003	    -2.73037488	    -3.34673626	   5.11596328e+17	   4.15926657e+08	   0.00000000e+00	   5.00000000e+17	  -1.15963278e+16	   1.13347216e+03	  -2.26097001e+01	   8.39266211e-04	   0.00000000e+00	   0.00000000e+00	  -2.26088608e+01	   7.03507324e+19	    7.37046868e+19	   6.77513968e-02	    1.55312138e+01	    6.85736673e-02
 320	       1.126146	     0.00000000	     0.05344302	     0.00000003	    -2.73026113	    -3.34655698	   5.08067261e+17	   4.16980381e+08	   0.00000000e+00	   5.00000000e+17	  -8.06726070e+15	   7.91123093e+02	  -2.26095994e+01	   7.38657458e-04	   0.00000000e+00	   0.00000000e+00	  -2.26088608e+01	   7.07089947e+19	    7.38914131e+19	   6.55769494e-02	    1.55334890e+01	    6.62984611e-02
 321	       1.128144	     0.00000000	     0.05357195	     0.00000003	    -2.73015820	    -3.34642805	   5.05544418e+17	   4.17399078e+08	   0.00000000e+00	   5.00000000e+17	  -5.54441758e+15	   5.45096670e+02	  -2.26095025e+01	   6.41786947e-04	   0.00000000e+00	   0.00000000e+00	  -2.26088607e+01	   7.10830573e+19	    7.39656085e+19	   6.33078084e-02	    1.55358552e+01	    6.39322606e-02
 322	       1.130207	     0.00000000	     0.05366304	     0.00000003	    -2.73006644	    -3.34633696	   5.03769467e+17	   4.17388404e+08	   0.00000000e+00	   5.00000000e+17	  -3.76946656e+15	   3.71299632e+02	  -2.26094139e+01	   5.53188184e-04	   0.00000000e+00	   0.00000000e+00	  -2.26088608e+01	   7.14715237e+19	    7.39637171e+19	   6.09525843e-02	    1.55382992e+01	    6.14882374e-02
 323	       1.132324	     0.00000000	     0.05372637	     0.00000003	    -2.72998544	    -3.34627363	   5.02539156e+17	   4.17103597e+08	   0.00000000e+00	   5.00000000e+17	  -2.53915564e+15	   2.50455593e+02	  -2.26093372e+01	   4.76501709e-04	   0.00000000e+00	   0.00000000e+00	  -2.26088607e+01	   7.18727386e+19	    7.39132475e+19	   5.85214412e-02	    1.55408073e+01	    5.89802188e-02
 324	       1.134485	     0.00000000	     0.05376977	     0.00000003	    -2.72991399	    -3.34623023	   5.01697781e+17	   4.16652229e+08	   0.00000000e+00	   5.00000000e+17	  -1.69778024e+15	   1.67618123e+02	  -2.26092753e+01	   4.14534027e-04	   0.00000000e+00	   0.00000000e+00	  -2.26088608e+01	   7.22848067e+19	    7.38332625e+19	   5.60259743e-02	    1.55433648e+01	    5.64226245e-02
 325	       1.136678	     0.00000000	     0.05379914	     0.00000003	    -2.72985029	    -3.34620086	   5.01129121e+17	   4.16100284e+08	   0.00000000e+00	   5.00000000e+17	  -1.12912068e+15	   1.11532770e+02	  -2.26092301e+01	   3.69361020e-04	   0.00000000e+00	   0.00000000e+00	  -2.26088608e+01	   7.27056203e+19	    7.37354546e+19	   5.34790403e-02	    1.55459571e+01	    5.38303996e-02
 326	       1.138891	     0.00000000	     0.05381881	     0.00000002	    -2.72979197	    -3.34618119	   5.00748541e+17	   4.15479839e+08	   0.00000000e+00	   5.00000000e+17	  -7.48540125e+14	   7.39506225e+01	  -2.26092032e+01	   3.42447911e-04	   0.00000000e+00	   0.00000000e+00	  -2.26088608e+01	   7.31328937e+19	    7.36255080e+19	   5.08945424e-02	    1.55485686e+01	    5.12189215e-02
 327	       1.141109	     0.00000000	     0.05383189	     0.00000002	    -2.72973629	    -3.34616811	   5.00495789e+17	   4.14797096e+08	   0.00000000e+00	   5.00000000e+17	  -4.95788896e+14	   4.89715625e+01	  -2.26091955e+01	   3.34764359e-04	   0.00000000e+00	   0.00000000e+00	  -2.26088608e+01	   7.35642045e+19	    7.35045219e+19	   4.82871773e-02	    1.55511836e+01	    4.86038615e-02
 328	       1.143322	     0.00000000	     0.05384053	     0.00000002	    -2.72968034	    -3.34615947	   5.00328848e+17	   4.14039984e+08	   0.00000000e+00	   5.00000000e+17	  -3.28847985e+14	   3.24661173e+01	  -2.26092076e+01	   3.46880746e-04	   0.00000000e+00	   0.00000000e+00	  -2.26088608e+01	   7.39970404e+19	    7.33703571e+19	   4.56721499e-02	    1.55537865e+01	    4.60009976e-02
 329	       1.145515	     0.00000000	     0.05384622	     0.00000002	    -2.72962110	    -3.34615378	   5.00218935e+17	   4.13184903e+08	   0.00000000e+00	   5.00000000e+17	  -2.18935073e+14	   2.15981696e+01	  -2.26092398e+01	   3.79038750e-04	   0.00000000e+00	   0.00000000e+00	  -2.26088607e+01	   7.44288495e+19	    7.32188316e+19	   4.30648678e-02	    1.55563615e+01	    4.34259794e-02
 330	       1.147676	     0.00000000	     0.05384996	     0.00000002	    -2.72955571	    -3.34615004	   5.00146635e+17	   4.12202457e+08	   0.00000000e+00	   5.00000000e+17	  -1.46634314e+14	   1.44508225e+01	  -2.26092919e+01	   4.31195107e-04	   0.00000000e+00	   0.00000000e+00	  -2.26088607e+01	   7.48570929e+19	    7.30447364e+19	   4.04806247e-02	    1.55588934e+01	    4.08940558e-02
 331	       1.149793	     0.00000000	     0.05385243	     0.00000002	    -2.72948149	    -3.34614757	   5.00099012e+17	   4.11062175e+08	   0.00000000e+00	   5.00000000e+17	  -9.90118176e+13	   9.74537616e+00	  -2.26093638e+01	   5.03041830e-04	   0.00000000e+00	   0.00000000e+00	  -2.26088608e+01	   7.52792967e+19	    7.28426716e+19	   3.79342859e-02	    1.55613677e+01	    3.84197805e-02
 332	       1.151856	     0.00000000	     0.05385405	     0.00000002	    -2.72939619	    -3.34614595	   5.00067536e+17	   4.09736252e+08	   0.00000000e+00	   5.00000000e+17	  -6.75359064e+13	   6.63759453e+00	  -2.26094547e+01	   5.94009037e-04	   0.00000000e+00	   0.00000000e+00	  -2.26088607e+01	   7.56931033e+19	    7.26077101e+19	   3.54399864e-02	    1.55637708e+01	    3.60167133e-02
 333	       1.153854	     0.00000000	     0.05385514	     0.00000002	    -2.72929796	    -3.34614486	   5.00046619e+17	   4.08202400e+08	   0.00000000e+00	   5.00000000e+17	  -4.66188572e+13	   4.57428461e+00	  -2.26095640e+01	   7.03258113e-04	   0.00000000e+00	   0.00000000e+00	  -2.26088607e+01	   7.60963172e+19	    7.23359023e+19	   3.30108545e-02	    1.55660903e+01	    3.36971369e-02
 334	       1.155778	     0.00000000	     0.05385586	     0.00000001	    -2.72918555	    -3.34614414	   5.00032618e+17	   4.06445859e+08	   0.00000000e+00	   5.00000000e+17	  -3.26177896e+13	   3.19474895e+00	  -2.26096904e+01	   8.29673306e-04	   0.00000000e+00	   0.00000000e+00	  -2.26088608e+01	   7.64869463e+19	    7.20246327e+19	   3.06587708e-02	    1.55683157e+01	    3.14718072e-02
 335	       1.157622	     0.00000000	     0.05385635	     0.00000001	    -2.72905825	    -3.34614365	   5.00023163e+17	   4.04460623e+08	   0.00000000e+00	   5.00000000e+17	  -2.31628914e+13	   2.26438609e+00	  -2.26098327e+01	   9.71859158e-04	   0.00000000e+00	   0.00000000e+00	  -2.26088608e+01	   7.68632354e+19	    7.16728370e+19	   2.83941696e-02	    1.55704377e+01	    2.93497526e-02
 336	       1.159379	     0.00000000	     0.05385668	     0.00000001	    -2.72891596	    -3.34614332	   5.00016713e+17	   4.02249922e+08	   0.00000000e+00	   5.00000000e+17	  -1.67124149e+13	   1.63064090e+00	  -2.26099889e+01	   1.12814965e-03	   0.00000000e+00	   0.00000000e+00	  -2.26088607e+01	   7.72236923e+19	    7.12810876e+19	   2.62258907e-02	    1.55724493e+01	    2.73381350e-02
 337	       1.161044	     0.00000000	     0.05385691	     0.00000001	    -2.72875919	    -3.34614309	   5.00012262e+17	   3.99826029e+08	   0.00000000e+00	   5.00000000e+17	  -1.22612182e+13	   1.19412629e+00	  -2.26101573e+01	   1.29663272e-03	   0.00000000e+00	   0.00000000e+00	  -2.26088607e+01	   7.75671042e+19	    7.08515594e+19	   2.41610838e-02	    1.55743453e+01	    2.54421794e-02
 338	       1.162615	     0.00000000	     0.05385707	     0.00000001	    -2.72858898	    -3.34614293	   5.00009152e+17	   3.97209465e+08	   0.00000000e+00	   5.00000000e+17	  -9.15142170e+12	   8.89852267e-01	  -2.26103360e+01	   1.47519133e-03	   0.00000000e+00	   0.00000000e+00	  -2.26088609e+01	   7.78925461e+19	    7.03878886e+19	   2.22051661e-02	    1.55761223e+01	    2.36651735e-02
 339	       1.164089	     0.00000000	     0.05385719	     0.00000001	    -2.72840684	    -3.34614281	   5.00006950e+17	   3.94427713e+08	   0.00000000e+00	   5.00000000e+17	  -6.95005223e+12	   6.75093336e-01	  -2.26105224e+01	   1.66155965e-03	   0.00000000e+00	   0.00000000e+00	  -2.26088608e+01	   7.81993794e+19	    6.98949456e+19	   2.03618324e-02	    1.55777789e+01	    2.20085338e-02
 340	       1.165467	     0.00000000	     0.05385727	     0.00000001	    -2.72821469	    -3.34614273	   5.00005371e+17	   3.91513578e+08	   0.00000000e+00	   5.00000000e+17	  -5.37018951e+12	   5.21569990e-01	  -2.26107141e+01	   1.85339084e-03	   0.00000000e+00	   0.00000000e+00	  -2.26088607e+01	   7.84872436e+19	    6.93785435e+19	   1.86331122e-02	    1.55793155e+01	    2.04719323e-02
 341	       1.166748	     0.00000000	     0.05385733	     0.00000001	    -2.72801473	    -3.34614267	   5.00004221e+17	   3.88503338e+08	   0.00000000e+00	   5.00000000e+17	  -4.22017325e+12	   4.10413893e-01	  -2.26109090e+01	   2.04833138e-03	   0.00000000e+00	   0.00000000e+00	  -2.26088607e+01	   7.87560401e+19	    6.88451109e+19	   1.70194686e-02	    1.55807340e+01	    1.90534697e-02
 342	       1.167934	     0.00000000	     0.05385737	     0.00000001	    -2.72780931	    -3.34614263	   5.00003371e+17	   3.85434837e+08	   0.00000000e+00	   5.00000000e+17	  -3.37083515e+12	   3.28921419e-01	  -2.26111048e+01	   2.24409601e-03	   0.00000000e+00	   0.00000000e+00	  -2.26088607e+01	   7.90059108e+19	    6.83013542e+19	   1.55199317e-02	    1.55820376e+01	    1.77498842e-02
 343	       1.169029	     0.00000000	     0.05385740	     0.00000001	    -2.72760086	    -3.34614260	   5.00002735e+17	   3.82345680e+08	   0.00000000e+00	   5.00000000e+17	  -2.73429034e+12	   2.68454064e-01	  -2.26112994e+01	   2.43853755e-03	   0.00000000e+00	   0.00000000e+00	  -2.26088608e+01	   7.92372115e+19	    6.77539371e+19	   1.41322568e-02	    1.55832307e+01	    1.65567801e-02
 344	       1.170036	     0.00000000	     0.05385743	     0.00000001	    -2.72739175	    -3.34614257	   5.00002251e+17	   3.79271626e+08	   0.00000000e+00	   5.00000000e+17	  -2.25014470e+12	   2.23074547e-01	  -2.26114905e+01	   2.62970680e-03	   0.00000000e+00	   0.00000000e+00	  -2.26088608e+01	   7.94504833e+19	    6.72091965e+19	   1.28531013e-02	    1.55843186e+01	    1.54688645e-02
 345	       1.170958	     0.00000000	     0.05385744	     0.00000001	    -2.72718424	    -3.34614256	   5.00001877e+17	   3.76245285e+08	   0.00000000e+00	   5.00000000e+17	  -1.87647014e+12	   1.88655864e-01	  -2.26116766e+01	   2.81589879e-03	   0.00000000e+00	   0.00000000e+00	  -2.26088607e+01	   7.96464214e+19	    6.66729108e+19	   1.16782096e-02	    1.55853073e+01	    1.44801779e-02
 346	       1.171800	     0.00000000	     0.05385746	     0.00000001	    -2.72698034	    -3.34614254	   5.00001584e+17	   3.73295154e+08	   0.00000000e+00	   5.00000000e+17	  -1.58385694e+12	   1.62295499e-01	  -2.26118566e+01	   2.99568346e-03	   0.00000000e+00	   0.00000000e+00	  -2.26088609e+01	   7.98258439e+19	    6.61501299e+19	   1.06025996e-02	    1.55862032e+01	    1.35843118e-02
 347	       1.172567	     0.00000000	     0.05385747	     0.00000000	    -2.72678183	    -3.34614253	   5.00001352e+17	   3.70445012e+08	   0.00000000e+00	   5.00000000e+17	  -1.35146198e+12	   1.41927477e-01	  -2.26120286e+01	   3.16792056e-03	   0.00000000e+00	   0.00000000e+00	  -2.26088607e+01	   7.99896621e+19	    6.56450677e+19	   9.62074426e-03	    1.55870129e+01	    1.27746043e-02
 348	       1.173264	     0.00000000	     0.05385748	     0.00000000	    -2.72659014	    -3.34614252	   5.00001165e+17	   3.67713655e+08	   0.00000000e+00	   5.00000000e+17	  -1.16436012e+12	   1.26063389e-01	  -2.26121924e+01	   3.33175960e-03	   0.00000000e+00	   0.00000000e+00	  -2.26088606e+01	   8.01388513e+19	    6.51610550e+19	   8.72674187e-03	    1.55877432e+01	    1.20443097e-02
 349	       1.173896	     0.00000000	     0.05385749	     0.00000000	    -2.72640644	    -3.34614251	   5.00001012e+17	   3.65114922e+08	   0.00000000e+00	   5.00000000e+17	  -1.01175254e+12	   1.13618045e-01	  -2.26123474e+01	   3.48662713e-03	   0.00000000e+00	   0.00000000e+00	  -2.26088608e+01	   8.02744249e+19	    6.47005441e+19	   7.91447211e-03	    1.55884007e+01	    1.13867416e-02
 350	       1.174468	     0.00000000	     0.05385749	     0.00000000	    -2.72623156	    -3.34614251	   5.00000886e+17	   3.62657961e+08	   0.00000000e+00	   5.00000000e+17	  -8.85743699e+11	   1.03791058e-01	  -2.26124930e+01	   3.63220404e-03	   0.00000000e+00	   0.00000000e+00	  -2.26088608e+01	   8.03974113e+19	    6.42651558e+19	   7.17773370e-03	    1.55889921e+01	    1.07953873e-02
 351	       1.174986	     0.00000000	     0.05385750	     0.00000000	    -2.72606603	    -3.34614250	   5.00000781e+17	   3.60347663e+08	   0.00000000e+00	   5.00000000e+17	  -7.80498675e+11	   9.59855966e-02	  -2.26126292e+01	   3.76839600e-03	   0.00000000e+00	   0.00000000e+00	  -2.26088608e+01	   8.05088340e+19	    6.38557572e+19	   6.51036303e-03	    1.55895235e+01	    1.02639962e-02
 352	       1.175454	     0.00000000	     0.05385750	     0.00000000	    -2.72591013	    -3.34614250	   5.00000692e+17	   3.58185217e+08	   0.00000000e+00	   5.00000000e+17	  -6.91657707e+11	   8.97520713e-02	  -2.26127560e+01	   3.89529976e-03	   0.00000000e+00	   0.00000000e+00	  -2.26088607e+01	   8.06096946e+19	    6.34725589e+19	   5.90633258e-03	    1.55900008e+01	    9.78664469e-03
 353	       1.175877	     0.00000000	     0.05385751	     0.00000000	    -2.72576391	    -3.34614249	   5.00000616e+17	   3.56168711e+08	   0.00000000e+00	   5.00000000e+17	  -6.15926033e+11	   8.47486693e-02	  -2.26128737e+01	   4.01316812e-03	   0.00000000e+00	   0.00000000e+00	  -2.26088605e+01	   8.07009600e+19	    6.31152220e+19	   5.35982980e-03	    1.55904297e+01	    9.35777919e-03
 354	       1.176259	     0.00000000	     0.05385751	     0.00000000	    -2.72562720	    -3.34614249	   5.00000551e+17	   3.54293744e+08	   0.00000000e+00	   5.00000000e+17	  -5.50784447e+11	   8.07133657e-02	  -2.26129832e+01	   4.12237566e-03	   0.00000000e+00	   0.00000000e+00	  -2.26088608e+01	   8.07835519e+19	    6.27829667e+19	   4.86531732e-03	    1.55908152e+01	    8.97224237e-03
 355	       1.176605	     0.00000000	     0.05385751	     0.00000000	    -2.72549970	    -3.34614249	   5.00000495e+17	   3.52554015e+08	   0.00000000e+00	   5.00000000e+17	  -4.94283569e+11	   7.74438370e-02	  -2.26130842e+01	   4.22338664e-03	   0.00000000e+00	   0.00000000e+00	  -2.26088608e+01	   8.08583393e+19	    6.24746762e+19	   4.41757612e-03	    1.55911622e+01	    8.62528400e-03
 356	       1.176918	     0.00000000	     0.05385752	     0.00000000	    -2.72538099	    -3.34614248	   5.00000445e+17	   3.50941852e+08	   0.00000000e+00	   5.00000000e+17	  -4.44896692e+11	   7.47828876e-02	  -2.26131774e+01	   4.31672646e-03	   0.00000000e+00	   0.00000000e+00	  -2.26088607e+01	   8.09261342e+19	    6.21889913e+19	   4.01173357e-03	    1.55914749e+01	    8.31256042e-03
 357	       1.177202	     0.00000000	     0.05385752	     0.00000000	    -2.72527056	    -3.34614248	   5.00000402e+17	   3.49448685e+08	   0.00000000e+00	   5.00000000e+17	  -4.01413794e+11	   7.26076915e-02	  -2.26132639e+01	   4.40295695e-03	   0.00000000e+00	   0.00000000e+00	  -2.26088610e+01	   8.09876885e+19	    6.19243933e+19	   3.64327843e-03	    1.55917573e+01	    8.03012489e-03
 358	       1.177461	     0.00000000	     0.05385752	     0.00000000	    -2.72516783	    -3.34614248	   5.00000363e+17	   3.48065438e+08	   0.00000000e+00	   5.00000000e+17	  -3.62864690e+11	   7.08218595e-02	  -2.26133435e+01	   4.48265589e-03	   0.00000000e+00	   0.00000000e+00	  -2.26088609e+01	   8.10436934e+19	    6.16792737e+19	   3.30806486e-03	    1.55920131e+01	    7.77441131e-03
 359	       1.177696	     0.00000000	     0.05385752	     0.00000000	    -2.72507221	    -3.34614248	   5.00000329e+17	   3.46782849e+08	   0.00000000e+00	   5.00000000e+17	  -3.28462887e+11	   6.93493929e-02	  -2.26134173e+01	   4.55640071e-03	   0.00000000e+00	   0.00000000e+00	  -2.26088609e+01	   8.10947803e+19	    6.14519912e+19	   3.00230768e-03	    1.55922453e+01	    7.54221307e-03
 360	       1.177911	     0.00000000	     0.05385752	     0.00000000	    -2.72498310	    -3.34614248	   5.00000298e+17	   3.45591721e+08	   0.00000000e+00	   5.00000000e+17	  -2.97564245e+11	   6.81302283e-02	  -2.26134854e+01	   4.62475587e-03	   0.00000000e+00	   0.00000000e+00	  -2.26088606e+01	   8.11415224e+19	    6.12409163e+19	   2.72257060e-03	    1.55924568e+01	    7.33065896e-03
 361	       1.178109	     0.00000000	     0.05385752	     0.00000000	    -2.72489988	    -3.34614248	   5.00000270e+17	   3.44483112e+08	   0.00000000e+00	   5.00000000e+17	  -2.69636184e+11	   6.71166661e-02	  -2.26135489e+01	   4.68826380e-03	   0.00000000e+00	   0.00000000e+00	  -2.26088606e+01	   8.11844378e+19	    6.10444640e+19	   2.46574927e-03	    1.55926503e+01	    7.13718717e-03
 362	       1.178291	     0.00000000	     0.05385752	     0.00000000	    -2.72482197	    -3.34614248	   5.00000245e+17	   3.43448461e+08	   0.00000000e+00	   5.00000000e+17	  -2.44234610e+11	   6.62707837e-02	  -2.26136077e+01	   4.74743865e-03	   0.00000000e+00	   0.00000000e+00	  -2.26088602e+01	   8.12239927e+19	    6.08611178e+19	   2.22905070e-03	    1.55928280e+01	    6.95951858e-03
 363	       1.178459	     0.00000000	     0.05385753	     0.00000000	    -2.72474881	    -3.34614247	   5.00000221e+17	   3.42479681e+08	   0.00000000e+00	   5.00000000e+17	  -2.20986272e+11	   6.55623304e-02	  -2.26136634e+01	   4.80276255e-03	   0.00000000e+00	   0.00000000e+00	  -2.26088606e+01	   8.12606050e+19	    6.06894442e+19	   2.00997018e-03	    1.55929918e+01	    6.79563006e-03
 364	       1.178616	     0.00000000	     0.05385753	     0.00000000	    -2.72467986	    -3.34614247	   5.00000200e+17	   3.41569203e+08	   0.00000000e+00	   5.00000000e+17	  -1.99575237e+11	   6.49670797e-02	  -2.26137161e+01	   4.85468392e-03	   0.00000000e+00	   0.00000000e+00	  -2.26088614e+01	   8.12946490e+19	    6.05281020e+19	   1.80626689e-03	    1.55931437e+01	    6.64372840e-03
 365	       1.178762	     0.00000000	     0.05385753	     0.00000000	    -2.72461463	    -3.34614247	   5.00000180e+17	   3.40709990e+08	   0.00000000e+00	   5.00000000e+17	  -1.79732270e+11	   6.44656629e-02	  -2.26137649e+01	   4.90361722e-03	   0.00000000e+00	   0.00000000e+00	  -2.26088612e+01	   8.13264589e+19	    6.03758443e+19	   1.61593892e-03	    1.55932852e+01	    6.50222522e-03
 366	       1.178899	     0.00000000	     0.05385753	     0.00000000	    -2.72455264	    -3.34614247	   5.00000162e+17	   3.39895534e+08	   0.00000000e+00	   5.00000000e+17	  -1.61226409e+11	   6.40425700e-02	  -2.26138099e+01	   4.94994407e-03	   0.00000000e+00	   0.00000000e+00	  -2.26088600e+01	   8.13563333e+19	    6.02315180e+19	   1.43719833e-03	    1.55934178e+01	    6.36971317e-03
 367	       1.179028	     0.00000000	     0.05385753	     0.00000000	    -2.72449346	    -3.34614247	   5.00000144e+17	   3.39119832e+08	   0.00000000e+00	   5.00000000e+17	  -1.43858190e+11	   6.36852547e-02	  -2.26138543e+01	   4.99401516e-03	   0.00000000e+00	   0.00000000e+00	  -2.26088603e+01	   8.13845392e+19	    6.00940588e+19	   1.26844677e-03	    1.55935425e+01	    6.24494348e-03
 368	       1.179151	     0.00000000	     0.05385753	     0.00000000	    -2.72443669	    -3.34614247	   5.00000128e+17	   3.38377340e+08	   0.00000000e+00	   5.00000000e+17	  -1.27454072e+11	   6.33837071e-02	  -2.26138975e+01	   5.03615295e-03	   0.00000000e+00	   0.00000000e+00	  -2.26088614e+01	   8.14113157e+19	    5.99624848e+19	   1.10825171e-03	    1.55936607e+01	    6.12680493e-03
 369	       1.179268	     0.00000000	     0.05385753	     0.00000000	    -2.72438195	    -3.34614247	   5.00000112e+17	   3.37662930e+08	   0.00000000e+00	   5.00000000e+17	  -1.11861791e+11	   6.31298782e-02	  -2.26139371e+01	   5.07665486e-03	   0.00000000e+00	   0.00000000e+00	  -2.26088605e+01	   8.14368784e+19	    5.98358871e+19	   9.55323573e-04	    1.55937732e+01	    6.01430420e-03
 370	       1.179381	     0.00000000	     0.05385753	     0.00000000	    -2.72432889	    -3.34614247	   5.00000097e+17	   3.36971828e+08	   0.00000000e+00	   5.00000000e+17	  -9.69464000e+10	   6.29173032e-02	  -2.26139771e+01	   5.11579679e-03	   0.00000000e+00	   0.00000000e+00	  -2.26088613e+01	   8.14614225e+19	    5.97134197e+19	   8.08493746e-04	    1.55938809e+01	    5.90654737e-03
 371	       1.179490	     0.00000000	     0.05385753	     0.00000000	    -2.72427716	    -3.34614247	   5.00000083e+17	   3.36299551e+08	   0.00000000e+00	   5.00000000e+17	  -8.25868479e+10	   6.27408399e-02	  -2.26140142e+01	   5.15383712e-03	   0.00000000e+00	   0.00000000e+00	  -2.26088604e+01	   8.14851266e+19	    5.95942883e+19	   6.66693114e-04	    1.55939847e+01	    5.80272247e-03
 372	       1.179595	     0.00000000	     0.05385753	     0.00000000	    -2.72422646	    -3.34614247	   5.00000069e+17	   3.35641834e+08	   0.00000000e+00	   5.00000000e+17	  -6.86728631e+10	   6.25964446e-02	  -2.26140504e+01	   5.19102092e-03	   0.00000000e+00	   0.00000000e+00	  -2.26088593e+01	   8.15081563e+19	    5.94777368e+19	   5.28931071e-04	    1.55940854e+01	    5.70208271e-03
 373	       1.179698	     0.00000000	     0.05385753	     0.00000000	    -2.72417646	    -3.34614247	   5.00000055e+17	   3.34994548e+08	   0.00000000e+00	   5.00000000e+17	  -5.51021270e+10	   6.24809743e-02	  -2.26140889e+01	   5.22758471e-03	   0.00000000e+00	   0.00000000e+00	  -2.26088613e+01	   8.15306674e+19	    5.93630338e+19	   3.94274438e-04	    1.55941835e+01	    5.60393003e-03
 374	       1.179800	     0.00000000	     0.05385753	     0.00000000	    -2.72412686	    -3.34614247	   5.00000042e+17	   3.34353612e+08	   0.00000000e+00	   5.00000000e+17	  -4.17775225e+10	   6.23921038e-02	  -2.26141252e+01	   5.26376160e-03	   0.00000000e+00	   0.00000000e+00	  -2.26088614e+01	   8.15528100e+19	    5.92494563e+19	   2.61825767e-04	    1.55942799e+01	    5.50759858e-03
 375	       1.179900	     0.00000000	     0.05385754	     0.00000000	    -2.72407733	    -3.34614246	   5.00000029e+17	   3.33714893e+08	   0.00000000e+00	   5.00000000e+17	  -2.86043702e+10	   6.23282106e-02	  -2.26141613e+01	   5.29978729e-03	   0.00000000e+00	   0.00000000e+00	  -2.26088615e+01	   8.15747320e+19	    5.91362713e+19	   1.30700224e-04	    1.55943750e+01	    5.41243751e-03
 376	       1.180000	     0.00000000	     0.05385754	     0.00000000	    -2.72402755	    -3.34614246	   5.00000016e+17	   3.33074076e+08	   0.00000000e+00	   5.00000000e+17	  -1.54874794e+10	   6.22764546e-02	  -2.26141802e+01	   5.31779216e-03	   0.00000000e+00	   0.00000000e+00	  -2.26088625e+01	   8.15965834e+19	    5.90227148e+19	   0.00000000e+00	    1.55997875e+01	    5.31779216e-03
