# Supplementary material for: Numerical simulation of quantum dots as a buffer layer in CIGS solar cells: a comparative study
Source: Sci Rep. 2022 May 16;12:8099. doi: 10.1038/s41598-022-12234-0 (PMC9110751; doi:10.1038/s41598-022-12234-0)
Supplement: Supplementary file 9 — Supplementary Information 9. [file 41598_2022_12234_MOESM9_ESM.txt]

SCAPS 3.3.10 ELIS-UGent: Version scaps3310.exe, dated 10-04-2021, 11:22:08
Simulation of energy band diagrammes
Single shot simulation #	1
Calculation started : 	26-10-2021 at 22:44:23

problem definition file :	c:\Program Files (x86)\Scaps3309\def\CdS-15.def
last saved: 	26-10-2021 at 21:45:19

Calculation under illumination
Optical generation from internal SCAPS calculation
Illumination spectrum read from file
spectrum file :	
C:\Program Files (x86)\Scaps3309\spectrum\AM1_5G 1 sun.spe  last saved: 	22-05-2009 at 15:59:48
Neutral density filter: ND	  0.0000
Transmission of ND filter:	  1.0000e+00
Power from spectrum:	  100.0000	mW/cm2
Incident power on solar cell structure	  100.0000	mW/cm2

Working point conditions
Temperature	  300.00	K
Workpoint bias voltage	    0.0000	Volt
Frequency	  1.0000e+06	Hz

Voltage reference convention: voltage referred to right contact, voltage V applied to left contact
Current reference convention: current positive when entering the left contact
Power generated by the cell: = -V*I; power consumed by the cell = +V*I

Band diagramme at actual bias voltage	    0.0000	Volt

bulk

   i	       x(um)	        y	      Ec(eV)	      Fn(eV)	      Fp(eV)	      Ev(eV)	     n(/cm3)	     p(/cm3)	rho(defect) (/cm3)	net doping (/cm3)	   rho(/cm3)	     E(V/cm)	  jn(mA/cm2)	  jp(mA/cm2)	  jn_tunnel(mA/cm2)	  jp_tunnel(mA/cm2)	jtot(mA/cm2)	 generation(#/cm3.s)	  recombination(#/cm3.s)	cumulative generation (mA/cm2)	cumulative recombination L to R (mA/cm2)	cumulative recombination R to L (mA/cm2)

   0	       0.000000	     0.00000000	     1.04728960	     0.58397119	    -0.00000010	    -0.15271040	   3.40445957e+10	   5.50002095e+15	   0.00000000e+00	  -5.50000000e+15	  -1.30944581e+10	  -1.92086263e+00	   5.45370976e-01	  -3.39615341e+01	   0.00000000e+00	   0.00000000e+00	  -3.34161631e+01	   8.96049054e+19	    6.03289802e+19	   3.82152927e+01	    5.45370976e-01	    4.79908332e+00
   1	       0.000100	     0.00000000	     1.04728958	     0.58399118	    -0.00000012	    -0.15271042	   3.40709091e+10	   5.50002096e+15	   0.00000000e+00	  -5.50000000e+15	  -1.31073044e+10	  -1.92088634e+00	   5.45347440e-01	  -3.39615105e+01	   0.00000000e+00	   0.00000000e+00	  -3.34161631e+01	   8.96339889e+19	    6.03756090e+19	   3.82151491e+01	    5.45467660e-01	    4.25361566e+00
   2	       0.000201	     0.00000000	     1.04728956	     0.58401133	    -0.00000014	    -0.15271044	   3.40974442e+10	   5.50002098e+15	   0.00000000e+00	  -5.50000000e+15	  -1.31203145e+10	  -1.92091027e+00	   5.45299987e-01	  -3.39614631e+01	   0.00000000e+00	   0.00000000e+00	  -3.34161631e+01	   8.96633313e+19	    6.04226308e+19	   3.82150043e+01	    5.45565243e-01	    4.25351807e+00
   3	       0.000304	     0.00000000	     1.04728954	     0.58403196	    -0.00000016	    -0.15271046	   3.41246434e+10	   5.50002099e+15	   0.00000000e+00	  -5.50000000e+15	  -1.31337082e+10	  -1.92093483e+00	   5.45251372e-01	  -3.39614145e+01	   0.00000000e+00	   0.00000000e+00	  -3.34161631e+01	   8.96934226e+19	    6.04708293e+19	   3.82148557e+01	    5.45665356e-01	    4.25341796e+00
   4	       0.000412	     0.00000000	     1.04728952	     0.58405342	    -0.00000018	    -0.15271048	   3.41529587e+10	   5.50002101e+15	   0.00000000e+00	  -5.50000000e+15	  -1.31477139e+10	  -1.92096042e+00	   5.45200783e-01	  -3.39613639e+01	   0.00000000e+00	   0.00000000e+00	  -3.34161631e+01	   8.97247643e+19	    6.05210057e+19	   3.82147010e+01	    5.45769671e-01	    4.25331364e+00
   5	       0.000526	     0.00000000	     1.04728950	     0.58407607	    -0.00000020	    -0.15271050	   3.41828746e+10	   5.50002102e+15	   0.00000000e+00	  -5.50000000e+15	  -1.31625807e+10	  -1.92098749e+00	   5.45147353e-01	  -3.39613105e+01	   0.00000000e+00	   0.00000000e+00	  -3.34161631e+01	   8.97578950e+19	    6.05740184e+19	   3.82145375e+01	    5.45879987e-01	    4.25320333e+00
   6	       0.000647	     0.00000000	     1.04728948	     0.58410033	    -0.00000022	    -0.15271052	   3.42149309e+10	   5.50002104e+15	   0.00000000e+00	  -5.50000000e+15	  -1.31785901e+10	  -1.92101654e+00	   5.45090117e-01	  -3.39612532e+01	   0.00000000e+00	   0.00000000e+00	  -3.34161631e+01	   8.97934159e+19	    6.06308239e+19	   3.82143622e+01	    5.45998315e-01	    4.25308500e+00
   7	       0.000780	     0.00000000	     1.04728945	     0.58412664	    -0.00000025	    -0.15271055	   3.42497469e+10	   5.50002105e+15	   0.00000000e+00	  -5.50000000e+15	  -1.31960707e+10	  -1.92104812e+00	   5.45027970e-01	  -3.39611911e+01	   0.00000000e+00	   0.00000000e+00	  -3.34161631e+01	   8.98320180e+19	    6.06925199e+19	   3.82141718e+01	    5.46126969e-01	    4.25295635e+00
   8	       0.000926	     0.00000000	     1.04728942	     0.58415556	    -0.00000028	    -0.15271058	   3.42880494e+10	   5.50002107e+15	   0.00000000e+00	  -5.50000000e+15	  -1.32154137e+10	  -1.92108293e+00	   5.44959619e-01	  -3.39611227e+01	   0.00000000e+00	   0.00000000e+00	  -3.34161631e+01	   8.98745136e+19	    6.07603941e+19	   3.82139621e+01	    5.46268675e-01	    4.25281464e+00
   9	       0.001088	     0.00000000	     1.04728939	     0.58418773	    -0.00000031	    -0.15271061	   3.43307044e+10	   5.50002109e+15	   0.00000000e+00	  -5.50000000e+15	  -1.32370928e+10	  -1.92112175e+00	   5.44883527e-01	  -3.39610466e+01	   0.00000000e+00	   0.00000000e+00	  -3.34161631e+01	   8.99218728e+19	    6.08359813e+19	   3.82137284e+01	    5.46426690e-01	    4.25265663e+00
  10	       0.001271	     0.00000000	     1.04728936	     0.58422392	    -0.00000034	    -0.15271064	   3.43787556e+10	   5.50002112e+15	   0.00000000e+00	  -5.50000000e+15	  -1.32616891e+10	  -1.92116557e+00	   5.44797843e-01	  -3.39609609e+01	   0.00000000e+00	   0.00000000e+00	  -3.34161631e+01	   8.99752667e+19	    6.09211308e+19	   3.82134650e+01	    5.46604957e-01	    4.25247836e+00
  11	       0.001479	     0.00000000	     1.04728932	     0.58426507	    -0.00000038	    -0.15271068	   3.44334700e+10	   5.50002114e+15	   0.00000000e+00	  -5.50000000e+15	  -1.32899220e+10	  -1.92121557e+00	   5.44700331e-01	  -3.39608634e+01	   0.00000000e+00	   0.00000000e+00	  -3.34161631e+01	   9.00361209e+19	    6.10180878e+19	   3.82131649e+01	    5.46808281e-01	    4.25227503e+00
  12	       0.001718	     0.00000000	     1.04728927	     0.58431231	    -0.00000043	    -0.15271073	   3.44963933e+10	   5.50002117e+15	   0.00000000e+00	  -5.50000000e+15	  -1.33226887e+10	  -1.92127322e+00	   5.44588268e-01	  -3.39607514e+01	   0.00000000e+00	   0.00000000e+00	  -3.34161631e+01	   9.01061793e+19	    6.11295915e+19	   3.82128194e+01	    5.47042554e-01	    4.25204076e+00
  13	       0.001996	     0.00000000	     1.04728922	     0.58436703	    -0.00000048	    -0.15271078	   3.45694168e+10	   5.50002121e+15	   0.00000000e+00	  -5.50000000e+15	  -1.33611156e+10	  -1.92134032e+00	   5.44458335e-01	  -3.39606214e+01	   0.00000000e+00	   0.00000000e+00	  -3.34161631e+01	   9.01875826e+19	    6.12589933e+19	   3.82124180e+01	    5.47315028e-01	    4.25176829e+00
  14	       0.002321	     0.00000000	     1.04728915	     0.58443090	    -0.00000055	    -0.15271085	   3.46548577e+10	   5.50002125e+15	   0.00000000e+00	  -5.50000000e+15	  -1.34066252e+10	  -1.92141909e+00	   5.44306488e-01	  -3.39604696e+01	   0.00000000e+00	   0.00000000e+00	  -3.34161631e+01	   9.02829642e+19	    6.14103995e+19	   3.82119478e+01	    5.47634647e-01	    4.25144867e+00
  15	       0.002705	     0.00000000	     1.04728908	     0.58450598	    -0.00000062	    -0.15271092	   3.47555555e+10	   5.50002129e+15	   0.00000000e+00	  -5.50000000e+15	  -1.34610231e+10	  -1.92151230e+00	   5.44127795e-01	  -3.39602909e+01	   0.00000000e+00	   0.00000000e+00	  -3.34161631e+01	   9.03955661e+19	    6.15888418e+19	   3.82113928e+01	    5.48012466e-01	    4.25107085e+00
  16	       0.003160	     0.00000000	     1.04728899	     0.58459474	    -0.00000071	    -0.15271101	   3.48749860e+10	   5.50002135e+15	   0.00000000e+00	  -5.50000000e+15	  -1.35266141e+10	  -1.92162339e+00	   5.43916261e-01	  -3.39600794e+01	   0.00000000e+00	   0.00000000e+00	  -3.34161631e+01	   9.05293802e+19	    6.18004795e+19	   3.82107334e+01	    5.48462149e-01	    4.25062117e+00
  17	       0.003703	     0.00000000	     1.04728889	     0.58470018	    -0.00000081	    -0.15271111	   3.50173963e+10	   5.50002141e+15	   0.00000000e+00	  -5.50000000e+15	  -1.36063564e+10	  -1.92175661e+00	   5.43664622e-01	  -3.39598277e+01	   0.00000000e+00	   0.00000000e+00	  -3.34161631e+01	   9.06893181e+19	    6.20528387e+19	   3.82099456e+01	    5.49000597e-01	    4.25008272e+00
  18	       0.004353	     0.00000000	     1.04728876	     0.58482590	    -0.00000094	    -0.15271124	   3.51879603e+10	   5.50002148e+15	   0.00000000e+00	  -5.50000000e+15	  -1.37040691e+10	  -1.92191730e+00	   5.43364119e-01	  -3.39595272e+01	   0.00000000e+00	   0.00000000e+00	  -3.34161631e+01	   9.08814156e+19	    6.23550880e+19	   3.82089997e+01	    5.49648704e-01	    4.24943461e+00
  19	       0.005135	     0.00000000	     1.04728861	     0.58497620	    -0.00000109	    -0.15271139	   3.53929587e+10	   5.50002157e+15	   0.00000000e+00	  -5.50000000e+15	  -1.38247150e+10	  -1.92211209e+00	   5.43004254e-01	  -3.39591674e+01	   0.00000000e+00	   0.00000000e+00	  -3.34161631e+01	   9.11130770e+19	    6.27183568e+19	   3.82078595e+01	    5.50432289e-01	    4.24865103e+00
  20	       0.006078	     0.00000000	     1.04728843	     0.58515616	    -0.00000127	    -0.15271157	   3.56399794e+10	   5.50002167e+15	   0.00000000e+00	  -5.50000000e+15	  -1.39747877e+10	  -1.92234929e+00	   5.42572536e-01	  -3.39587356e+01	   0.00000000e+00	   0.00000000e+00	  -3.34161631e+01	   9.13933660e+19	    6.31560917e+19	   3.82064807e+01	    5.51383227e-01	    4.24770009e+00
  21	       0.007218	     0.00000000	     1.04728821	     0.58537171	    -0.00000149	    -0.15271179	   3.59381407e+10	   5.50002178e+15	   0.00000000e+00	  -5.50000000e+15	  -1.41628473e+10	  -1.92263933e+00	   5.42054244e-01	  -3.39582173e+01	   0.00000000e+00	   0.00000000e+00	  -3.34161631e+01	   9.17333503e+19	    6.36844506e+19	   3.82048094e+01	    5.52540841e-01	    4.24654247e+00
  22	       0.008596	     0.00000000	     1.04728795	     0.58562974	    -0.00000176	    -0.15271205	   3.62983286e+10	   5.50002190e+15	   0.00000000e+00	  -5.50000000e+15	  -1.44002687e+10	  -1.92299537e+00	   5.41432221e-01	  -3.39575953e+01	   0.00000000e+00	   0.00000000e+00	  -3.34161631e+01	   9.21465086e+19	    6.43227242e+19	   3.82027800e+01	    5.53953595e-01	    4.24512972e+00
  23	       0.010262	     0.00000000	     1.04728763	     0.58593804	    -0.00000208	    -0.15271237	   3.67334443e+10	   5.50002203e+15	   0.00000000e+00	  -5.50000000e+15	  -1.47022955e+10	  -1.92343414e+00	   5.40686728e-01	  -3.39568498e+01	   0.00000000e+00	   0.00000000e+00	  -3.34161631e+01	   9.26492112e+19	    6.50937742e+19	   3.82003132e+01	    5.55681166e-01	    4.24340215e+00
  24	       0.012277	     0.00000000	     1.04728724	     0.58630534	    -0.00000247	    -0.15271276	   3.72586485e+10	   5.50002217e+15	   0.00000000e+00	  -5.50000000e+15	  -1.50895369e+10	  -1.92397710e+00	   5.39795420e-01	  -3.39559585e+01	   0.00000000e+00	   0.00000000e+00	  -3.34161631e+01	   9.32612857e+19	    6.60244661e+19	   3.81973132e+01	    5.57796987e-01	    4.24128633e+00
  25	       0.014709	     0.00000000	     1.04728677	     0.58674116	    -0.00000293	    -0.15271323	   3.78915873e+10	   5.50002230e+15	   0.00000000e+00	  -5.50000000e+15	  -1.55901144e+10	  -1.92465215e+00	   5.38733470e-01	  -3.39548966e+01	   0.00000000e+00	   0.00000000e+00	  -3.34161631e+01	   9.40066862e+19	    6.71460700e+19	   3.81936649e+01	    5.60391344e-01	    4.23869197e+00
  26	       0.017639	     0.00000000	     1.04728621	     0.58725560	    -0.00000350	    -0.15271379	   3.86525799e+10	   5.50002241e+15	   0.00000000e+00	  -5.50000000e+15	  -1.62427720e+10	  -1.92549606e+00	   5.37473917e-01	  -3.39536370e+01	   0.00000000e+00	   0.00000000e+00	  -3.34161631e+01	   9.49142870e+19	    6.84945926e+19	   3.81892305e+01	    5.63575178e-01	    4.23550814e+00
  27	       0.021161	     0.00000000	     1.04728553	     0.58785904	    -0.00000418	    -0.15271447	   3.95647413e+10	   5.50002246e+15	   0.00000000e+00	  -5.50000000e+15	  -1.71014406e+10	  -1.92655830e+00	   5.35988252e-01	  -3.39521514e+01	   0.00000000e+00	   0.00000000e+00	  -3.34161631e+01	   9.60188318e+19	    7.01109948e+19	   3.81838450e+01	    5.67484703e-01	    4.23159861e+00
  28	       0.025378	     0.00000000	     1.04728472	     0.58856165	    -0.00000499	    -0.15271528	   4.06540112e+10	   5.50002241e+15	   0.00000000e+00	  -5.50000000e+15	  -1.82420379e+10	  -1.92790684e+00	   5.34247283e-01	  -3.39504104e+01	   0.00000000e+00	   0.00000000e+00	  -3.34161631e+01	   9.73620798e+19	    7.20412435e+19	   3.81773121e+01	    5.72286985e-01	    4.22679633e+00
  29	       0.030410	     0.00000000	     1.04728375	     0.58937286	    -0.00000596	    -0.15271625	   4.19490564e+10	   5.50002218e+15	   0.00000000e+00	  -5.50000000e+15	  -1.97727903e+10	  -1.92963731e+00	   5.32222203e-01	  -3.39483853e+01	   0.00000000e+00	   0.00000000e+00	  -3.34161631e+01	   9.89942045e+19	    7.43361378e+19	   3.81693981e+01	    5.78186622e-01	    4.22089669e+00
  30	       0.036386	     0.00000000	     1.04728259	     0.59030070	    -0.00000711	    -0.15271741	   4.34810130e+10	   5.50002163e+15	   0.00000000e+00	  -5.50000000e+15	  -2.18502446e+10	  -1.93188771e+00	   5.29885717e-01	  -3.39460488e+01	   0.00000000e+00	   0.00000000e+00	  -3.34161631e+01	   1.00975524e+20	    7.70508528e+19	   3.81598255e+01	    5.85433567e-01	    4.21364975e+00
  31	       0.043449	     0.00000000	     1.04728123	     0.59135108	    -0.00000847	    -0.15271877	   4.52830368e+10	   5.50002058e+15	   0.00000000e+00	  -5.50000000e+15	  -2.47047244e+10	  -1.93486231e+00	   5.27212871e-01	  -3.39433760e+01	   0.00000000e+00	   0.00000000e+00	  -3.34161631e+01	   1.03378667e+20	    8.02441421e+19	   3.81482647e+01	    5.94332111e-01	    4.20475121e+00
  32	       0.051749	     0.00000000	     1.04727962	     0.59252717	    -0.00001007	    -0.15272038	   4.73896335e+10	   5.50001871e+15	   0.00000000e+00	  -5.50000000e+15	  -2.86818682e+10	  -1.93887128e+00	   5.24180998e-01	  -3.39403441e+01	   0.00000000e+00	   0.00000000e+00	  -3.34161631e+01	   1.06291319e+20	    8.39771522e+19	   3.81343242e+01	    6.05250800e-01	    4.19383252e+00
  33	       0.061446	     0.00000000	     1.04727774	     0.59382881	    -0.00001194	    -0.15272226	   4.98357468e+10	   5.50001552e+15	   0.00000000e+00	  -5.50000000e+15	  -3.43122407e+10	  -1.94439748e+00	   5.20767796e-01	  -3.39369309e+01	   0.00000000e+00	   0.00000000e+00	  -3.34161631e+01	   1.09819732e+20	    8.83118051e+19	   3.81175383e+01	    6.18632904e-01	    4.18045041e+00
  34	       0.072702	     0.00000000	     1.04727555	     0.59525215	    -0.00001410	    -0.15272445	   5.26555808e+10	   5.50001022e+15	   0.00000000e+00	  -5.50000000e+15	  -4.24310845e+10	  -1.95221166e+00	   5.16946122e-01	  -3.39331092e+01	   0.00000000e+00	   0.00000000e+00	  -3.34161631e+01	   1.14093266e+20	    9.33087124e+19	   3.80973517e+01	    6.35006658e-01	    4.16407666e+00
  35	       0.085675	     0.00000000	     1.04727301	     0.59678948	    -0.00001660	    -0.15272699	   5.58811285e+10	   5.50000149e+15	   0.00000000e+00	  -5.50000000e+15	  -5.43896407e+10	  -1.96357566e+00	   5.12673459e-01	  -3.39288366e+01	   0.00000000e+00	   0.00000000e+00	  -3.34161631e+01	   1.19270275e+20	    9.90245675e+19	   3.80731004e+01	    6.54994145e-01	    4.14408917e+00
  36	       0.100522	     0.00000000	     1.04727008	     0.59842933	    -0.00001946	    -0.15272992	   5.95403521e+10	   5.49998710e+15	   0.00000000e+00	  -5.50000000e+15	  -7.24374151e+10	  -1.98060998e+00	   5.07873372e-01	  -3.39240365e+01	   0.00000000e+00	   0.00000000e+00	  -3.34161631e+01	   1.25545805e+20	    1.05508921e+20	   3.80439869e+01	    6.79317191e-01	    4.11976613e+00
  37	       0.117381	     0.00000000	     1.04726672	     0.60015666	    -0.00002271	    -0.15273328	   6.36549071e+10	   5.49996322e+15	   0.00000000e+00	  -5.50000000e+15	  -1.00430748e+11	  -2.00697597e+00	   5.02405490e-01	  -3.39185686e+01	   0.00000000e+00	   0.00000000e+00	  -3.34161631e+01	   1.33161660e+20	    1.12800148e+20	   3.80090505e+01	    7.08798139e-01	    4.09028518e+00
  38	       0.136373	     0.00000000	     1.04726288	     0.60195322	    -0.00002636	    -0.15273712	   6.82372161e+10	   5.49992306e+15	   0.00000000e+00	  -5.50000000e+15	  -1.45178376e+11	  -2.04917522e+00	   4.96019769e-01	  -3.39121829e+01	   0.00000000e+00	   0.00000000e+00	  -3.34161631e+01	   1.42419612e+20	    1.20920261e+20	   3.79671277e+01	    7.44352864e-01	    4.05473045e+00
  39	       0.157589	     0.00000000	     1.04725847	     0.60379775	    -0.00003044	    -0.15274153	   7.32865678e+10	   5.49985423e+15	   0.00000000e+00	  -5.50000000e+15	  -2.19058275e+11	  -2.11908691e+00	   4.88290007e-01	  -3.39044531e+01	   0.00000000e+00	   0.00000000e+00	  -3.34161631e+01	   1.53698730e+20	    1.29868001e+20	   3.79168040e+01	    7.86972898e-01	    4.01211042e+00
  40	       0.181087	     0.00000000	     1.04725338	     0.60566599	    -0.00003496	    -0.15274662	   7.87837641e+10	   5.49973356e+15	   0.00000000e+00	  -5.50000000e+15	  -3.45225729e+11	  -2.23904132e+00	   4.78520796e-01	  -3.38946839e+01	   0.00000000e+00	   0.00000000e+00	  -3.34161631e+01	   1.67478089e+20	    1.39609347e+20	   3.78563531e+01	    8.37693105e-01	    3.96139021e+00
  41	       0.206881	     0.00000000	     1.04724740	     0.60753041	    -0.00003993	    -0.15275260	   8.46836809e+10	   5.49951648e+15	   0.00000000e+00	  -5.50000000e+15	  -5.68205102e+11	  -2.45218644e+00	   4.65621516e-01	  -3.38817846e+01	   0.00000000e+00	   0.00000000e+00	  -3.34161631e+01	   1.84366447e+20	    1.50064336e+20	   3.77836604e+01	    8.97541002e-01	    3.90154231e+00
  42	       0.234936	     0.00000000	     1.04724011	     0.60935923	    -0.00004532	    -0.15275989	   9.09050195e+10	   5.49911505e+15	   0.00000000e+00	  -5.50000000e+15	  -9.75852092e+11	  -2.84407926e+00	   4.47940638e-01	  -3.38641037e+01	   0.00000000e+00	   0.00000000e+00	  -3.34161631e+01	   2.05140851e+20	    1.61088903e+20	   3.76961299e+01	    9.67463706e-01	    3.83161961e+00
  43	       0.265166	     0.00000000	     1.04723071	     0.61111503	    -0.00005113	    -0.15276929	   9.73166204e+10	   5.49835168e+15	   0.00000000e+00	  -5.50000000e+15	  -1.74563764e+12	  -3.58837051e+00	   4.23054042e-01	  -3.38392171e+01	   0.00000000e+00	   0.00000000e+00	  -3.34161631e+01	   2.30796437e+20	    1.72450625e+20	   3.75905698e+01	    1.04822874e+00	    3.75085458e+00
  44	       0.297430	     0.00000000	     1.04721749	     0.61275234	    -0.00005732	    -0.15278251	   1.03720183e+11	   5.49686035e+15	   0.00000000e+00	  -5.50000000e+15	  -3.24337127e+12	  -5.04459163e+00	   3.87502996e-01	  -3.38036661e+01	   0.00000000e+00	   0.00000000e+00	  -3.34161631e+01	   2.62609929e+20	    1.83798102e+20	   3.74630559e+01	    1.14029619e+00	    3.65878713e+00
  45	       0.331531	     0.00000000	     1.04719687	     0.61421426	    -0.00006387	    -0.15280313	   1.09830438e+11	   5.49387464e+15	   0.00000000e+00	  -5.50000000e+15	  -6.23519022e+12	  -7.96877392e+00	   3.36482167e-01	  -3.37526453e+01	   0.00000000e+00	   0.00000000e+00	  -3.34161631e+01	   3.02219200e+20	    1.94625822e+20	   3.73087726e+01	    1.24366279e+00	    3.55542052e+00
  46	       0.367220	     0.00000000	     1.04716125	     0.61542755	    -0.00007071	    -0.15283875	   1.15256297e+11	   5.48777263e+15	   0.00000000e+00	  -5.50000000e+15	  -1.23426306e+13	  -1.39669146e+01	   2.63487713e-01	  -3.36796508e+01	   0.00000000e+00	   0.00000000e+00	  -3.34161631e+01	   3.51720451e+20	    2.04240752e+20	   3.71218339e+01	    1.35768492e+00	    3.44139840e+00
  47	       0.404198	     0.00000000	     1.04709433	     0.61629519	    -0.00007779	    -0.15290567	   1.19491033e+11	   5.47510947e+15	   0.00000000e+00	  -5.50000000e+15	  -2.50100224e+13	  -2.64627137e+01	   1.59952741e-01	  -3.35761158e+01	   0.00000000e+00	   0.00000000e+00	  -3.34161631e+01	   4.13782599e+20	    2.11744943e+20	   3.68950934e+01	    1.48089906e+00	    3.31818426e+00
  48	       0.442129	     0.00000000	     1.04696141	     0.61668491	    -0.00008505	    -0.15303859	   1.21926817e+11	   5.44860922e+15	   0.00000000e+00	  -5.50000000e+15	  -5.15127053e+13	  -5.27215583e+01	   1.49252160e-02	  -3.34310883e+01	   0.00000000e+00	   0.00000000e+00	  -3.34161631e+01	   4.91774647e+20	    2.16061290e+20	   3.66199617e+01	    1.61087765e+00	    3.18820566e+00
  49	       0.480644	     0.00000000	     1.04668922	     0.61641086	    -0.00009245	    -0.15331078	   1.21918055e+11	   5.39318853e+15	   0.00000000e+00	  -5.50000000e+15	  -1.06933387e+14	  -1.07929732e+02	  -1.85117614e-01	  -3.32310455e+01	   0.00000000e+00	   0.00000000e+00	  -3.34161631e+01	   5.89895419e+20	    2.16045760e+20	   3.62862618e+01	    1.74418459e+00	    3.05489873e+00
  50	       0.519356	     0.00000000	     1.04612643	     0.61520385	    -0.00009995	    -0.15387357	   1.18922910e+11	   5.27879038e+15	   0.00000000e+00	  -5.50000000e+15	  -2.21328547e+14	  -2.22892299e+02	  -4.56180928e-01	  -3.29599822e+01	   0.00000000e+00	   0.00000000e+00	  -3.34161631e+01	   7.13285582e+20	    2.10738186e+20	   3.58821698e+01	    1.87652227e+00	    2.92256105e+00
  51	       0.557871	     0.00000000	     1.04497094	     0.61266480	    -0.00010759	    -0.15502906	   1.12736831e+11	   5.04995030e+15	   0.00000000e+00	  -5.50000000e+15	  -4.50162433e+14	  -4.56863306e+02	  -8.16229552e-01	  -3.25999335e+01	   0.00000000e+00	   0.00000000e+00	  -3.34161631e+01	   8.68089700e+20	    1.99776090e+20	   3.53943085e+01	    2.00316774e+00	    2.79591558e+00
  52	       0.595802	     0.00000000	     1.04265209	     0.60819943	    -0.00011553	    -0.15734791	   1.03770235e+11	   4.61888887e+15	   0.00000000e+00	  -5.50000000e+15	  -8.81214899e+14	  -9.13726695e+02	  -1.28411522e+00	  -3.21320479e+01	   0.00000000e+00	   0.00000000e+00	  -3.34161631e+01	   1.06142298e+21	    1.83886748e+20	   3.48080727e+01	    2.11973443e+00	    2.67934889e+00
  53	       0.632780	     0.00000000	     1.03818314	     0.60095052	    -0.00012422	    -0.16181686	   9.32090450e+10	   3.88818900e+15	   0.00000000e+00	  -5.50000000e+15	  -1.61190420e+15	  -1.74776435e+03	  -1.79681632e+00	  -3.16193468e+01	   0.00000000e+00	   0.00000000e+00	  -3.34161631e+01	   1.30118773e+21	    1.65171674e+20	   3.41082721e+01	    2.22312484e+00	    2.57595848e+00
  54	       0.650624	     0.00000000	     1.03460005	     0.59592572	    -0.00012904	    -0.16539995	   8.81623752e+10	   3.38646358e+15	   0.00000000e+00	  -5.50000000e+15	  -2.11362458e+15	  -2.34918717e+03	  -2.22967983e+00	  -3.11864833e+01	   0.00000000e+00	   0.00000000e+00	  -3.34161631e+01	   1.43958645e+21	    1.56228648e+20	   3.37165259e+01	    2.26906345e+00	    2.53001987e+00
  55	       0.668469	     0.00000000	     1.02979923	     0.58965943	    -0.00013464	    -0.17020077	   8.33124808e+10	   2.81410066e+15	   0.00000000e+00	  -5.50000000e+15	  -2.68598265e+15	  -3.12400155e+03	  -2.61548431e+00	  -3.08006788e+01	   0.00000000e+00	   0.00000000e+00	  -3.34161631e+01	   1.59568489e+21	    1.47634301e+20	   3.32826865e+01	    2.31249539e+00	    2.48658793e+00
  56	       0.685519	     0.00000000	     1.02376619	     0.58227815	    -0.00014116	    -0.17623381	   7.90865582e+10	   2.22990339e+15	   0.00000000e+00	  -5.50000000e+15	  -3.27017570e+15	  -4.04275376e+03	  -3.03960049e+00	  -3.03765626e+01	   0.00000000e+00	   0.00000000e+00	  -3.34161631e+01	   1.76376059e+21	    1.40145640e+20	   3.28238697e+01	    2.35179898e+00	    2.44728434e+00
  57	       0.702570	     0.00000000	     1.01601297	     0.57330168	    -0.00014954	    -0.18398703	   7.54381467e+10	   1.65355932e+15	   0.00000000e+00	  -5.50000000e+15	  -3.84651611e+15	  -5.14052114e+03	  -3.50312520e+00	  -2.99130379e+01	   0.00000000e+00	   0.00000000e+00	  -3.34161631e+01	   1.95298466e+21	    1.33680307e+20	   3.23162547e+01	    2.38919679e+00	    2.40988652e+00
  58	       0.718702	     0.00000000	     1.00681464	     0.56312519	    -0.00016039	    -0.19318536	   7.26422141e+10	   1.15974560e+15	   0.00000000e+00	  -5.50000000e+15	  -4.34032704e+15	  -6.33533360e+03	  -3.94120225e+00	  -2.94749609e+01	   0.00000000e+00	   0.00000000e+00	  -3.34161631e+01	   2.15422138e+21	    1.28725530e+20	   3.17855300e+01	    2.42310433e+00	    2.37597898e+00
  59	       0.726768	     0.00000000	     1.00144906	     0.55734520	    -0.00016745	    -0.19855094	   7.14891536e+10	   9.42997493e+14	   0.00000000e+00	  -5.50000000e+15	  -4.55707400e+15	  -6.98459031e+03	  -4.27558118e+00	  -2.91405819e+01	   0.00000000e+00	   0.00000000e+00	  -3.34161631e+01	   2.26386434e+21	    1.26682070e+20	   3.15000821e+01	    2.43960596e+00	    2.35947736e+00
  60	       0.734834	     0.00000000	     0.99554704	     0.55108689	    -0.00017614	    -0.20445296	   7.05124621e+10	   7.51087381e+14	   0.00000000e+00	  -5.50000000e+15	  -4.74898313e+15	  -7.66366727e+03	  -4.57752324e+00	  -2.88386399e+01	   0.00000000e+00	   0.00000000e+00	  -3.34161631e+01	   2.38006168e+21	    1.24951083e+20	   3.12000428e+01	    2.45586371e+00	    2.34321960e+00
  61	       0.744911	     0.00000000	     0.98738827	     0.54257256	    -0.00019025	    -0.21261173	   6.95510736e+10	   5.48428173e+14	   0.00000000e+00	  -5.50000000e+15	  -4.95164138e+15	  -8.54799854e+03	  -4.93605774e+00	  -2.84801054e+01	   0.00000000e+00	   0.00000000e+00	  -3.34161631e+01	   2.53510754e+21	    1.23247025e+20	   3.08033144e+01	    2.47589705e+00	    2.32318627e+00
  62	       0.754988	     0.00000000	     0.97831976	     0.53324912	    -0.00020967	    -0.22168024	   6.88698383e+10	   3.86708222e+14	   0.00000000e+00	  -5.50000000e+15	  -5.11336065e+15	  -9.46554730e+03	  -5.33897334e+00	  -2.80771898e+01	   0.00000000e+00	   0.00000000e+00	  -3.34161631e+01	   2.70200282e+21	    1.22039181e+20	   3.03806005e+01	    2.49569535e+00	    2.30338796e+00
  63	       0.765064	     0.00000000	     0.96831180	     0.52308814	    -0.00023732	    -0.23168820	   6.84641467e+10	   2.63046389e+14	   0.00000000e+00	  -5.50000000e+15	  -5.23702207e+15	  -1.04091120e+04	  -5.76200856e+00	  -2.76541545e+01	   0.00000000e+00	   0.00000000e+00	  -3.34161631e+01	   2.88176429e+21	    1.21319226e+20	   2.99299062e+01	    2.51533805e+00	    2.28374527e+00
  64	       0.774416	     0.00000000	     0.95816318	     0.51288625	    -0.00027457	    -0.24183682	   6.83234723e+10	   1.78026051e+14	   0.00000000e+00	  -5.50000000e+15	  -5.32204227e+15	  -1.13024351e+04	  -6.19702862e+00	  -2.72191345e+01	   0.00000000e+00	   0.00000000e+00	  -3.34161631e+01	   3.06107070e+21	    1.21068378e+20	   2.94847460e+01	    2.53349459e+00	    2.26558873e+00
  65	       0.783768	     0.00000000	     0.94717243	     0.50192666	    -0.00032965	    -0.25282757	   6.84057493e+10	   1.16711269e+14	   0.00000000e+00	  -5.50000000e+15	  -5.38335714e+15	  -1.22081385e+04	  -6.59322182e+00	  -2.68229413e+01	   0.00000000e+00	   0.00000000e+00	  -3.34161631e+01	   3.25338414e+21	    1.21211631e+20	   2.90117489e+01	    2.55164307e+00	    2.24744025e+00
  66	       0.788444	     0.00000000	     0.94135761	     0.49615467	    -0.00036698	    -0.25864239	   6.85189399e+10	   9.33759779e+13	   0.00000000e+00	  -5.50000000e+15	  -5.40669254e+15	  -1.26645710e+04	  -6.89028788e+00	  -2.65258752e+01	   0.00000000e+00	   0.00000000e+00	  -3.34161631e+01	   3.35474438e+21	    1.21410364e+20	   2.87642512e+01	    2.56073011e+00	    2.23835320e+00
  67	       0.793119	     0.00000000	     0.93532891	     0.49018817	    -0.00041340	    -0.26467109	   6.86836876e+10	   7.41179913e+13	   0.00000000e+00	  -5.50000000e+15	  -5.42595069e+15	  -1.31228053e+04	  -7.16010591e+00	  -2.62560572e+01	   0.00000000e+00	   0.00000000e+00	  -3.34161631e+01	   3.45975873e+21	    1.21699907e+20	   2.85090241e+01	    2.56983545e+00	    2.22924787e+00
  68	       0.799568	     0.00000000	     0.92666278	     0.48163997	    -0.00049746	    -0.27333722	   6.89971348e+10	   5.32130746e+13	   0.00000000e+00	  -5.50000000e+15	  -5.44685592e+15	  -1.37570867e+04	  -7.48901416e+00	  -2.59271489e+01	   0.00000000e+00	   0.00000000e+00	  -3.34161631e+01	   3.61084708e+21	    1.22250788e+20	   2.81438193e+01	    2.58243578e+00	    2.21664754e+00
  69	       0.806016	     0.00000000	     0.91758686	     0.47271659	    -0.00061382	    -0.28241314	   6.94047223e+10	   3.76515858e+13	   0.00000000e+00	  -5.50000000e+15	  -5.46241782e+15	  -1.43934955e+04	  -7.85755522e+00	  -2.55586079e+01	   0.00000000e+00	   0.00000000e+00	  -3.34161631e+01	   3.76956795e+21	    1.22966382e+20	   2.77626125e+01	    2.59510152e+00	    2.20398179e+00
  70	       0.812464	     0.00000000	     0.90809998	     0.46341542	    -0.00077708	    -0.29190002	   6.99041676e+10	   2.62690052e+13	   0.00000000e+00	  -5.50000000e+15	  -5.47380090e+15	  -1.50314762e+04	  -8.24282669e+00	  -2.51733364e+01	   0.00000000e+00	   0.00000000e+00	  -3.34161631e+01	   3.93634954e+21	    1.23841576e+20	   2.73645931e+01	    2.60784944e+00	    2.19123388e+00
  71	       0.818913	     0.00000000	     0.89820127	     0.45373414	    -0.00100910	    -0.30179873	   7.04934582e+10	   1.80863719e+13	   0.00000000e+00	  -5.50000000e+15	  -5.48198412e+15	  -1.56705983e+04	  -8.63650510e+00	  -2.47796580e+01	   0.00000000e+00	   0.00000000e+00	  -3.34161631e+01	   4.11164603e+21	    1.24871160e+20	   2.69489050e+01	    2.62069573e+00	    2.17838759e+00
  72	       0.824787	     0.00000000	     0.88882453	     0.44458169	    -0.00130767	    -0.31117547	   7.11065588e+10	   1.27387682e+13	   0.00000000e+00	  -5.50000000e+15	  -5.48733234e+15	  -1.62535584e+04	  -9.02868984e+00	  -2.43874733e+01	   0.00000000e+00	   0.00000000e+00	  -3.34161631e+01	   4.27915969e+21	    1.25937951e+20	   2.65540820e+01	    2.63249736e+00	    2.16658595e+00
  73	       0.830662	     0.00000000	     0.87910517	     0.43511071	    -0.00172678	    -0.32089483	   7.17917706e+10	   8.89569165e+12	   0.00000000e+00	  -5.50000000e+15	  -5.49117610e+15	  -1.68370070e+04	  -9.42773911e+00	  -2.39884240e+01	   0.00000000e+00	   0.00000000e+00	  -3.34161631e+01	   4.45452519e+21	    1.27123666e+20	   2.61431251e+01	    2.64440498e+00	    2.15467833e+00
  74	       0.836536	     0.00000000	     0.86904295	     0.42531997	    -0.00231904	    -0.33095705	   7.25482435e+10	   6.17143365e+12	   0.00000000e+00	  -5.50000000e+15	  -5.49390111e+15	  -1.74208046e+04	  -9.84356346e+00	  -2.35725996e+01	   0.00000000e+00	   0.00000000e+00	  -3.34161631e+01	   4.63814957e+21	    1.28422864e+20	   2.57152762e+01	    2.65642953e+00	    2.14265378e+00
  75	       0.842411	     0.00000000	     0.85863769	     0.41520831	    -0.00315938	    -0.34136231	   7.33753169e+10	   4.26579923e+12	   0.00000000e+00	  -5.50000000e+15	  -5.49580758e+15	  -1.80048484e+04	  -1.02662133e+01	  -2.31499498e+01	   0.00000000e+00	   0.00000000e+00	  -3.34161631e+01	   4.83046265e+21	    1.29829108e+20	   2.52697379e+01	    2.66858138e+00	    2.13050193e+00
  76	       0.847715	     0.00000000	     0.84894781	     0.40580191	    -0.00421712	    -0.35105219	   7.41828419e+10	   3.05671873e+12	   0.00000000e+00	  -5.50000000e+15	  -5.49701746e+15	  -1.85323411e+04	  -1.06840258e+01	  -2.27321373e+01	   0.00000000e+00	   0.00000000e+00	  -3.34161631e+01	   5.01194661e+21	    1.31185577e+20	   2.48515726e+01	    2.67967087e+00	    2.11941245e+00
  77	       0.853019	     0.00000000	     0.83897810	     0.39613243	    -0.00566391	    -0.36102190	   7.50477528e+10	   2.19959210e+12	   0.00000000e+00	  -5.50000000e+15	  -5.49787546e+15	  -1.90599329e+04	  -1.11067358e+01	  -2.23094273e+01	   0.00000000e+00	   0.00000000e+00	  -3.34161631e+01	   5.20123587e+21	    1.32618585e+20	   2.44176545e+01	    2.69087887e+00	    2.10820444e+00
  78	       0.858323	     0.00000000	     0.82872854	     0.38619922	    -0.00762750	    -0.37127146	   7.59700474e+10	   1.59735675e+12	   0.00000000e+00	  -5.50000000e+15	  -5.49847861e+15	  -1.95875949e+04	  -1.15457526e+01	  -2.18704105e+01	   0.00000000e+00	   0.00000000e+00	  -3.34161631e+01	   5.39870032e+21	    1.34123648e+20	   2.39673049e+01	    2.70221170e+00	    2.09687161e+00
  79	       0.863627	     0.00000000	     0.81819908	     0.37600165	    -0.01025742	    -0.38180092	   7.69497998e+10	   1.17744716e+12	   0.00000000e+00	  -5.50000000e+15	  -5.49889950e+15	  -2.01153060e+04	  -1.19895997e+01	  -2.14265634e+01	   0.00000000e+00	   0.00000000e+00	  -3.34161631e+01	   5.60472873e+21	    1.35698507e+20	   2.34998124e+01	    2.71367539e+00	    2.08540793e+00
  80	       0.868375	     0.00000000	     0.80853624	     0.36664902	    -0.01330575	    -0.39146376	   7.78769752e+10	   9.12070871e+11	   0.00000000e+00	  -5.50000000e+15	  -5.49916581e+15	  -2.05877142e+04	  -1.24250166e+01	  -2.09911465e+01	   0.00000000e+00	   0.00000000e+00	  -3.34161631e+01	   5.79675249e+21	    1.37170715e+20	   2.30661997e+01	    2.72405295e+00	    2.07503037e+00
  81	       0.873123	     0.00000000	     0.79864910	     0.35708387	    -0.01712078	    -0.40135090	   7.88512178e+10	   7.21457180e+11	   0.00000000e+00	  -5.50000000e+15	  -5.49935739e+15	  -2.10601422e+04	  -1.28630283e+01	  -2.05531348e+01	   0.00000000e+00	   0.00000000e+00	  -3.34161631e+01	   5.99627291e+21	    1.38705056e+20	   2.26176961e+01	    2.73454485e+00	    2.06453847e+00
  82	       0.877871	     0.00000000	     0.78853764	     0.34730587	    -0.02178312	    -0.41146236	   7.98729403e+10	   5.84573606e+11	   0.00000000e+00	  -5.50000000e+15	  -5.49949530e+15	  -2.15325842e+04	  -1.33163940e+01	  -2.00997691e+01	   0.00000000e+00	   0.00000000e+00	  -3.34161631e+01	   6.20361143e+21	    1.40308109e+20	   2.21537191e+01	    2.74515607e+00	    2.05392724e+00
  83	       0.882619	     0.00000000	     0.77820187	     0.33731465	    -0.02733352	    -0.42179813	   8.09425988e+10	   4.85956649e+11	   0.00000000e+00	  -5.50000000e+15	  -5.49959499e+15	  -2.20050365e+04	  -1.37723119e+01	  -1.96438512e+01	   0.00000000e+00	   0.00000000e+00	  -3.34161631e+01	   6.41910425e+21	    1.41987665e+20	   2.16736614e+01	    2.75589214e+00	    2.04319118e+00
  84	       0.886834	     0.00000000	     0.76883880	     0.32826704	    -0.03299858	    -0.43116120	   8.19345250e+10	   4.21297462e+11	   0.00000000e+00	  -5.50000000e+15	  -5.49966064e+15	  -2.24244414e+04	  -1.42161993e+01	  -1.91999638e+01	   0.00000000e+00	   0.00000000e+00	  -3.34161631e+01	   6.61751395e+21	    1.43551875e+20	   2.12335378e+01	    2.76553211e+00	    2.03355120e+00
  85	       0.891049	     0.00000000	     0.75929896	     0.31905122	    -0.03932476	    -0.44070104	   8.29659820e+10	   3.72135895e+11	   0.00000000e+00	  -5.50000000e+15	  -5.49971083e+15	  -2.28438506e+04	  -1.46602066e+01	  -1.87559565e+01	   0.00000000e+00	   0.00000000e+00	  -3.34161631e+01	   6.82288312e+21	    1.45188167e+20	   2.07797824e+01	    2.77528014e+00	    2.02380318e+00
  86	       0.895263	     0.00000000	     0.74958234	     0.30966704	    -0.04625685	    -0.45041766	   8.40377672e+10	   3.34203001e+11	   0.00000000e+00	  -5.50000000e+15	  -5.49974983e+15	  -2.32632633e+04	  -1.51182117e+01	  -1.82979514e+01	   0.00000000e+00	   0.00000000e+00	  -3.34161631e+01	   7.03547908e+21	    1.46899919e+20	   2.03119163e+01	    2.78514120e+00	    2.01394212e+00
  87	       0.899478	     0.00000000	     0.73968895	     0.30011444	    -0.05372762	    -0.46031105	   8.51508459e+10	   3.04360010e+11	   0.00000000e+00	  -5.50000000e+15	  -5.49978079e+15	  -2.36826787e+04	  -1.56115985e+01	  -1.78045646e+01	   0.00000000e+00	   0.00000000e+00	  -3.34161631e+01	   7.25558013e+21	    1.48689208e+20	   1.98294421e+01	    2.79512045e+00	    2.00396286e+00
  88	       0.904427	     0.00000000	     0.72784702	     0.28868182	    -0.06309649	    -0.47215298	   8.65072102e+10	   2.76642528e+11	   0.00000000e+00	  -5.50000000e+15	  -5.49980986e+15	  -2.41751368e+04	  -1.60916245e+01	  -1.73245386e+01	   0.00000000e+00	   0.00000000e+00	  -3.34161631e+01	   7.52398261e+21	    1.50882371e+20	   1.92435821e+01	    2.80699543e+00	    1.99208788e+00
  89	       0.906901	     0.00000000	     0.72183466	     0.28288002	    -0.06798056	    -0.47816534	   8.72133551e+10	   2.64849723e+11	   0.00000000e+00	  -5.50000000e+15	  -5.49982236e+15	  -2.44213667e+04	  -1.64596805e+01	  -1.69564826e+01	   0.00000000e+00	   0.00000000e+00	  -3.34161631e+01	   7.66236613e+21	    1.52028489e+20	   1.89425896e+01	    2.81299911e+00	    1.98608421e+00
  90	       0.909376	     0.00000000	     0.71576137	     0.27702050	    -0.07298719	    -0.48423863	   8.79361420e+10	   2.54163831e+11	   0.00000000e+00	  -5.50000000e+15	  -5.49983377e+15	  -2.46675973e+04	  -1.67601657e+01	  -1.66559974e+01	   0.00000000e+00	   0.00000000e+00	  -3.34161631e+01	   7.80362200e+21	    1.53203871e+20	   1.86360547e+01	    2.81904879e+00	    1.98003452e+00
  91	       0.911850	     0.00000000	     0.70962716	     0.27110338	    -0.07810508	    -0.49037284	   8.86763347e+10	   2.44383587e+11	   0.00000000e+00	  -5.50000000e+15	  -5.49984429e+15	  -2.49138283e+04	  -1.70662614e+01	  -1.63499017e+01	   0.00000000e+00	   0.00000000e+00	  -3.34161631e+01	   7.94781525e+21	    1.54409268e+20	   1.83238622e+01	    2.82514567e+00	    1.97393765e+00
  92	       0.914325	     0.00000000	     0.70343202	     0.26512885	    -0.08332403	    -0.49656798	   8.94348831e+10	   2.35343973e+11	   0.00000000e+00	  -5.50000000e+15	  -5.49985409e+15	  -2.51600597e+04	  -1.74369164e+01	  -1.59792467e+01	   0.00000000e+00	   0.00000000e+00	  -3.34161631e+01	   8.09501247e+21	    1.55645720e+20	   1.80058943e+01	    2.83129094e+00	    1.96779238e+00
  93	       0.918649	     0.00000000	     0.69245815	     0.25454669	    -0.09267197	    -0.50754185	   9.07977634e+10	   2.21023851e+11	   0.00000000e+00	  -5.50000000e+15	  -5.49986977e+15	  -2.55904127e+04	  -1.79372208e+01	  -1.54789423e+01	   0.00000000e+00	   0.00000000e+00	  -3.34161631e+01	   8.35969563e+21	    1.57868306e+20	   1.74358972e+01	    2.84215118e+00	    1.95693214e+00
  94	       0.922974	     0.00000000	     0.68129816	     0.24378999	    -0.10225707	    -0.51870184	   9.22226426e+10	   2.07984672e+11	   0.00000000e+00	  -5.50000000e+15	  -5.49988424e+15	  -2.60207668e+04	  -1.85148759e+01	  -1.49012872e+01	   0.00000000e+00	   0.00000000e+00	  -3.34161631e+01	   8.63414050e+21	    1.60190506e+20	   1.68472244e+01	    2.85316885e+00	    1.94591446e+00
  95	       0.927298	     0.00000000	     0.66995205	     0.23286084	    -0.11204628	    -0.53004795	   9.37193315e+10	   1.95850716e+11	   0.00000000e+00	  -5.50000000e+15	  -5.49989787e+15	  -2.64511220e+04	  -1.90916401e+01	  -1.43245230e+01	   0.00000000e+00	   0.00000000e+00	  -3.34161631e+01	   8.91873963e+21	    1.62625630e+20	   1.62391862e+01	    2.86435132e+00	    1.93473199e+00
  96	       0.931050	     0.00000000	     0.65995832	     0.22324365	    -0.12067841	    -0.54004168	   9.50918055e+10	   1.85820452e+11	   0.00000000e+00	  -5.50000000e+15	  -5.49990927e+15	  -2.68244647e+04	  -1.96456047e+01	  -1.37705584e+01	   0.00000000e+00	   0.00000000e+00	  -3.34161631e+01	   9.17417718e+21	    1.64853531e+20	   1.56954720e+01	    2.87419247e+00	    1.92489085e+00
  97	       0.934802	     0.00000000	     0.64982452	     0.21350328	    -0.12942958	    -0.55017548	   9.65473163e+10	   1.76160857e+11	   0.00000000e+00	  -5.50000000e+15	  -5.49992039e+15	  -2.71978081e+04	  -2.01949397e+01	  -1.32212234e+01	   0.00000000e+00	   0.00000000e+00	  -3.34161631e+01	   9.43784257e+21	    1.67210578e+20	   1.51361581e+01	    2.88417140e+00	    1.91491192e+00
  98	       0.938554	     0.00000000	     0.63955065	     0.20364530	    -0.13828610	    -0.56044935	   9.81101251e+10	   1.66779668e+11	   0.00000000e+00	  -5.50000000e+15	  -5.49993133e+15	  -2.75711523e+04	  -2.07403850e+01	  -1.26757781e+01	   0.00000000e+00	   0.00000000e+00	  -3.34161631e+01	   9.71002421e+21	    1.69735126e+20	   1.45607414e+01	    2.89429703e+00	    1.90478629e+00
  99	       0.941786	     0.00000000	     0.63058681	     0.19506502	    -0.14598739	    -0.56941319	   9.95739018e+10	   1.58844640e+11	   0.00000000e+00	  -5.50000000e+15	  -5.49994073e+15	  -2.78928099e+04	  -2.12604355e+01	  -1.21557276e+01	   0.00000000e+00	   0.00000000e+00	  -3.34161631e+01	   9.95158183e+21	    1.72094640e+20	   1.40516864e+01	    2.90314728e+00	    1.89593604e+00
 100	       0.945018	     0.00000000	     0.62151900	     0.18641197	    -0.15375022	    -0.57848100	   1.01181281e+11	   1.51039465e+11	   0.00000000e+00	  -5.50000000e+15	  -5.49995014e+15	  -2.82144680e+04	  -2.17731949e+01	  -1.16429682e+01	   0.00000000e+00	   0.00000000e+00	  -3.34161631e+01	   1.01998807e+22	    1.74682019e+20	   1.35299487e+01	    2.91212561e+00	    1.88695771e+00
 101	       0.948251	     0.00000000	     0.61234722	     0.17769763	    -0.16156630	    -0.58765278	   1.02984206e+11	   1.43336859e+11	   0.00000000e+00	  -5.50000000e+15	  -5.49995965e+15	  -2.85361267e+04	  -2.23366349e+01	  -1.10795282e+01	   0.00000000e+00	   0.00000000e+00	  -3.34161631e+01	   1.04551252e+22	    1.77582072e+20	   1.29951738e+01	    2.92124601e+00	    1.87783730e+00
 102	       0.952401	     0.00000000	     0.60041819	     0.16644311	    -0.17167725	    -0.59958181	   1.05701429e+11	   1.33620215e+11	   0.00000000e+00	  -5.50000000e+15	  -5.49997208e+15	  -2.89491376e+04	  -2.29932788e+01	  -1.04228843e+01	   0.00000000e+00	   0.00000000e+00	  -3.34161631e+01	   1.07933834e+22	    1.81954502e+20	   1.22887920e+01	    2.93319839e+00	    1.86588493e+00
 103	       0.956551	     0.00000000	     0.58831775	     0.15516616	    -0.18183890	    -0.61168225	   1.09116181e+11	   1.23983035e+11	   0.00000000e+00	  -5.50000000e+15	  -5.49998513e+15	  -2.93621495e+04	  -2.36831184e+01	  -9.73304467e+00	   0.00000000e+00	   0.00000000e+00	  -3.34161631e+01	   1.11439040e+22	    1.87456897e+20	   1.15595125e+01	    2.94547904e+00	    1.85360428e+00
 104	       0.960082	     0.00000000	     0.57788688	     0.14561399	    -0.19050004	    -0.62211312	   1.12881672e+11	   1.15794321e+11	   0.00000000e+00	  -5.50000000e+15	  -5.49999709e+15	  -2.97135695e+04	  -2.43386570e+01	  -9.07750614e+00	   0.00000000e+00	   0.00000000e+00	  -3.34161631e+01	   1.14521675e+22	    1.93535972e+20	   1.09203564e+01	    2.95625586e+00	    1.84282745e+00
 105	       0.963614	     0.00000000	     0.56733191	     0.13617641	    -0.19916628	    -0.63266809	   1.17858224e+11	   1.07650686e+11	   0.00000000e+00	  -5.50000000e+15	  -5.50001021e+15	  -3.00649903e+04	  -2.49591786e+01	  -8.45698455e+00	   0.00000000e+00	   0.00000000e+00	  -3.34161631e+01	   1.17699665e+22	    2.01585921e+20	   1.02634913e+01	    2.96743234e+00	    1.83165097e+00
 106	       0.966602	     0.00000000	     0.55830358	     0.12835479	    -0.20648156	    -0.64169642	   1.23479323e+11	   1.00760928e+11	   0.00000000e+00	  -5.50000000e+15	  -5.50002272e+15	  -3.03623561e+04	  -2.55445304e+01	  -7.87163269e+00	   0.00000000e+00	   0.00000000e+00	  -3.34161631e+01	   1.20465662e+22	    2.10686739e+20	   9.69343864e+00	    2.97730016e+00	    1.82178316e+00
 107	       0.969590	     0.00000000	     0.54918639	     0.12076670	    -0.21377105	    -0.65081361	   1.30988824e+11	   9.38955605e+10	   0.00000000e+00	  -5.50000000e+15	  -5.50003709e+15	  -3.06597225e+04	  -2.60947195e+01	  -7.32144360e+00	   0.00000000e+00	   0.00000000e+00	  -3.34161631e+01	   1.23304221e+22	    2.22841496e+20	   9.10997135e+00	    2.98767673e+00	    1.81140659e+00
 108	       0.972106	     0.00000000	     0.54144130	     0.11463038	    -0.21986976	    -0.65855870	   1.39383200e+11	   8.81126555e+10	   0.00000000e+00	  -5.50000000e+15	  -5.50005127e+15	  -3.09100900e+04	  -2.66102679e+01	  -6.80589520e+00	   0.00000000e+00	   0.00000000e+00	  -3.34161631e+01	   1.25751917e+22	    2.36402226e+20	   8.60806983e+00	    2.99693148e+00	    1.80215184e+00
 109	       0.974622	     0.00000000	     0.53363322	     0.10879423	    -0.22592374	    -0.66636678	   1.50409758e+11	   8.23427294e+10	   0.00000000e+00	  -5.50000000e+15	  -5.50006807e+15	  -3.11604582e+04	  -2.70917619e+01	  -6.32440116e+00	   0.00000000e+00	   0.00000000e+00	  -3.34161631e+01	   1.28253774e+22	    2.54152095e+20	   8.09619390e+00	    3.00681720e+00	    1.79226612e+00
 110	       0.976731	     0.00000000	     0.52704003	     0.10418484	    -0.23094816	    -0.67295997	   1.62382986e+11	   7.75032710e+10	   0.00000000e+00	  -5.50000000e+15	  -5.50008488e+15	  -3.13703151e+04	  -2.75402381e+01	  -5.87592499e+00	   0.00000000e+00	   0.00000000e+00	  -3.34161631e+01	   1.30393476e+22	    2.73323706e+20	   7.65930413e+00	    3.01572697e+00	    1.78335635e+00
 111	       0.978839	     0.00000000	     0.52040259	     0.09987582	    -0.23591819	    -0.67959741	   1.77657570e+11	   7.26709240e+10	   0.00000000e+00	  -5.50000000e+15	  -5.50010499e+15	  -3.15801727e+04	  -2.80480976e+01	  -5.36806548e+00	   0.00000000e+00	   0.00000000e+00	  -3.34161631e+01	   1.32572921e+22	    2.97608643e+20	   7.21511875e+00	    3.02537078e+00	    1.77371254e+00
 112	       0.982361	     0.00000000	     0.50922037	     0.09344416	    -0.24408443	    -0.69077963	   2.13423299e+11	   6.46827249e+10	   0.00000000e+00	  -5.50000000e+15	  -5.50014874e+15	  -3.19306068e+04	  -2.86833818e+01	  -4.73278127e+00	   0.00000000e+00	   0.00000000e+00	  -3.34161631e+01	   1.36303058e+22	    3.53653887e+20	   6.45672422e+00	    3.04374036e+00	    1.75534296e+00
 113	       0.985291	     0.00000000	     0.49982067	     0.08889418	    -0.25065791	    -0.70017933	   2.57372713e+11	   5.79959777e+10	   0.00000000e+00	  -5.50000000e+15	  -5.50019938e+15	  -3.22222336e+04	  -2.93170009e+01	  -4.09916219e+00	   0.00000000e+00	   0.00000000e+00	  -3.34161631e+01	   1.39496136e+22	    4.20771240e+20	   5.80935270e+00	    3.06191811e+00	    1.73716521e+00
 114	       0.987723	     0.00000000	     0.49195433	     0.08569170	    -0.25591191	    -0.70804567	   3.08153282e+11	   5.24316814e+10	   0.00000000e+00	  -5.50000000e+15	  -5.50025572e+15	  -3.24642768e+04	  -2.98519933e+01	  -3.56416982e+00	   0.00000000e+00	   0.00000000e+00	  -3.34161631e+01	   1.42209376e+22	    4.95752953e+20	   5.26054906e+00	    3.07977334e+00	    1.71930997e+00
 115	       0.989738	     0.00000000	     0.48539397	     0.08342540	    -0.26008720	    -0.71460603	   3.63722398e+11	   4.78190211e+10	   0.00000000e+00	  -5.50000000e+15	  -5.50031590e+15	  -3.26647662e+04	  -3.03009926e+01	  -3.11517045e+00	   0.00000000e+00	   0.00000000e+00	  -3.34161631e+01	   1.44501139e+22	    5.74477252e+20	   4.79789190e+00	    3.09704336e+00	    1.70203995e+00
 116	       0.991404	     0.00000000	     0.47993646	     0.08180218	    -0.26339140	    -0.72006354	   4.21758693e+11	   4.40041524e+10	   0.00000000e+00	  -5.50000000e+15	  -5.50037775e+15	  -3.28306206e+04	  -3.06761348e+01	  -2.74002833e+00	   0.00000000e+00	   0.00000000e+00	  -3.34161631e+01	   1.46427939e+22	    6.52814974e+20	   4.40953276e+00	    3.11342640e+00	    1.68565692e+00
 117	       0.992782	     0.00000000	     0.47540347	     0.08062153	    -0.26599972	    -0.72459653	   4.80038913e+11	   4.08526838e+10	   0.00000000e+00	  -5.50000000e+15	  -5.50043919e+15	  -3.29677458e+04	  -3.09886273e+01	  -2.42753576e+00	   0.00000000e+00	   0.00000000e+00	  -3.34161631e+01	   1.48042477e+22	    7.27346171e+20	   4.08453994e+00	    3.12865857e+00	    1.67042474e+00
 118	       0.993922	     0.00000000	     0.47164069	     0.07974839	    -0.26805717	    -0.72835931	   5.36698302e+11	   3.82494697e+10	   0.00000000e+00	  -5.50000000e+15	  -5.50049845e+15	  -3.30811413e+04	  -3.12485094e+01	  -2.16765373e+00	   0.00000000e+00	   0.00000000e+00	  -3.34161631e+01	   1.49392509e+22	    7.95722991e+20	   3.81308501e+00	    3.14255891e+00	    1.65652441e+00
 119	       0.994865	     0.00000000	     0.46851620	     0.07909187	    -0.26968167	    -0.73148380	   5.90355250e+11	   3.60972002e+10	   0.00000000e+00	  -5.50000000e+15	  -5.50055426e+15	  -3.31750076e+04	  -3.14645621e+01	  -1.95160100e+00	   0.00000000e+00	   0.00000000e+00	  -3.34161631e+01	   1.50520344e+22	    8.56695492e+20	   3.58651117e+00	    3.15504236e+00	    1.64404095e+00
 120	       0.995647	     0.00000000	     0.46591839	     0.07859032	    -0.27096771	    -0.73408161	   6.40123644e+11	   3.43144805e+10	   0.00000000e+00	  -5.50000000e+15	  -5.50060581e+15	  -3.32528506e+04	  -3.16443272e+01	  -1.77183590e+00	   0.00000000e+00	   0.00000000e+00	  -3.34161631e+01	   1.51462801e+22	    9.09920912e+20	   3.39731885e+00	    3.16611021e+00	    1.63297311e+00
 121	       0.996297	     0.00000000	     0.46375359	     0.07820135	    -0.27199006	    -0.73624641	   6.85553220e+11	   3.28337667e+10	   0.00000000e+00	  -5.50000000e+15	  -5.50065272e+15	  -3.33175801e+04	  -3.17941916e+01	  -1.62197151e+00	   0.00000000e+00	   0.00000000e+00	  -3.34161631e+01	   1.52251461e+22	    9.55690454e+20	   3.23909781e+00	    3.17582918e+00	    1.62325414e+00
 122	       0.996840	     0.00000000	     0.46194379	     0.07789537	    -0.27280735	    -0.73805621	   7.26536437e+11	   3.15993521e+10	   0.00000000e+00	  -5.50000000e+15	  -5.50069494e+15	  -3.33715986e+04	  -3.19195068e+01	  -1.49665629e+00	   0.00000000e+00	   0.00000000e+00	  -3.34161631e+01	   1.52913096e+22	    9.94668344e+20	   3.10642853e+00	    3.18430830e+00	    1.61477502e+00
 123	       0.997295	     0.00000000	     0.46042441	     0.07765142	    -0.27346519	    -0.73957559	   7.63209928e+11	   3.05655106e+10	   0.00000000e+00	  -5.50000000e+15	  -5.50073264e+15	  -3.34168819e+04	  -3.20247207e+01	  -1.39144240e+00	   0.00000000e+00	   0.00000000e+00	  -3.34161631e+01	   1.53470189e+22	    1.02768849e+21	   2.99476946e+00	    3.19167862e+00	    1.60740469e+00
 124	       0.997679	     0.00000000	     0.45914219	     0.07745438	    -0.27399892	    -0.74085781	   7.95866855e+11	   2.96948429e+10	   0.00000000e+00	  -5.50000000e+15	  -5.50076617e+15	  -3.34550493e+04	  -3.21135077e+01	  -1.30265542e+00	   0.00000000e+00	   0.00000000e+00	  -3.34161631e+01	   1.53941481e+22	    1.05561762e+21	   2.90034145e+00	    3.19807794e+00	    1.60100538e+00
 125	       0.998004	     0.00000000	     0.45805342	     0.07729321	    -0.27443587	    -0.74194658	   8.24887157e+11	   2.89568377e+10	   0.00000000e+00	  -5.50000000e+15	  -5.50079593e+15	  -3.34874245e+04	  -3.21888898e+01	  -1.22727330e+00	   0.00000000e+00	   0.00000000e+00	  -3.34161631e+01	   1.54342504e+22	    1.07927494e+21	   2.82001696e+00	    3.20364048e+00	    1.59544284e+00
 126	       0.998282	     0.00000000	     0.45712229	     0.07715972	    -0.27479711	    -0.74287771	   8.50686636e+11	   2.83266429e+10	   0.00000000e+00	  -5.50000000e+15	  -5.50082236e+15	  -3.35150876e+04	  -3.22533450e+01	  -1.16281807e+00	   0.00000000e+00	   0.00000000e+00	  -3.34161631e+01	   1.54686075e+22	    1.09939264e+21	   2.75121798e+00	    3.20849084e+00	    1.59059247e+00
 127	       0.998521	     0.00000000	     0.45631950	     0.07704778	    -0.27509895	    -0.74368050	   8.73682671e+11	   2.77840279e+10	   0.00000000e+00	  -5.50000000e+15	  -5.50084590e+15	  -3.35389193e+04	  -3.23089017e+01	  -1.10726145e+00	   0.00000000e+00	   0.00000000e+00	  -3.34161631e+01	   1.54982739e+22	    1.11660249e+21	   2.69182503e+00	    3.21274101e+00	    1.58634230e+00
 128	       0.998729	     0.00000000	     0.45562111	     0.07695271	    -0.27535403	    -0.74437889	   8.94273148e+11	   2.73125177e+10	   0.00000000e+00	  -5.50000000e+15	  -5.50086696e+15	  -3.35596382e+04	  -3.23572191e+01	  -1.05894400e+00	   0.00000000e+00	   0.00000000e+00	  -3.34161631e+01	   1.55241163e+22	    1.13143754e+21	   2.64009763e+00	    3.21648944e+00	    1.58259387e+00
 129	       0.998912	     0.00000000	     0.45500752	     0.07687092	    -0.27557217	    -0.74499248	   9.12825157e+11	   2.68986725e+10	   0.00000000e+00	  -5.50000000e+15	  -5.50088593e+15	  -3.35778310e+04	  -3.23996563e+01	  -1.01650680e+00	   0.00000000e+00	   0.00000000e+00	  -3.34161631e+01	   1.55468472e+22	    1.14434130e+21	   2.59460605e+00	    3.21982145e+00	    1.57926186e+00
 130	       0.999074	     0.00000000	     0.45446264	     0.07679964	    -0.27576108	    -0.74553736	   9.29670459e+11	   2.65314948e+10	   0.00000000e+00	  -5.50000000e+15	  -5.50090314e+15	  -3.35939784e+04	  -3.24373290e+01	  -9.78834125e-01	   0.00000000e+00	   0.00000000e+00	  -3.34161631e+01	   1.55670534e+22	    1.15567992e+21	   2.55417329e+00	    3.22281035e+00	    1.57627297e+00
 131	       0.999220	     0.00000000	     0.45397320	     0.07673668	    -0.27592679	    -0.74602680	   9.45105428e+11	   2.62019390e+10	   0.00000000e+00	  -5.50000000e+15	  -5.50091890e+15	  -3.36084762e+04	  -3.24711574e+01	  -9.45005673e-01	   0.00000000e+00	   0.00000000e+00	  -3.34161631e+01	   1.55852200e+22	    1.16575481e+21	   2.51782630e+00	    3.22551889e+00	    1.57356443e+00
 132	       0.999353	     0.00000000	     0.45352818	     0.07668029	    -0.27607413	    -0.74647182	   9.59393784e+11	   2.59025086e+10	   0.00000000e+00	  -5.50000000e+15	  -5.50093349e+15	  -3.36216529e+04	  -3.25019064e+01	  -9.14256746e-01	   0.00000000e+00	   0.00000000e+00	  -3.34161631e+01	   1.56017515e+22	    1.17481447e+21	   2.48475487e+00	    3.22800088e+00	    1.57108243e+00
 133	       0.999474	     0.00000000	     0.45311832	     0.07662907	    -0.27620695	    -0.74688168	   9.72771011e+11	   2.56269208e+10	   0.00000000e+00	  -5.50000000e+15	  -5.50094714e+15	  -3.36337839e+04	  -3.25302181e+01	  -8.85944955e-01	   0.00000000e+00	   0.00000000e+00	  -3.34161631e+01	   1.56169881e+22	    1.18306496e+21	   2.45427719e+00	    3.23030279e+00	    1.56878052e+00
 134	       0.999588	     0.00000000	     0.45273573	     0.07658188	    -0.27632839	    -0.74726427	   9.85449777e+11	   2.53698268e+10	   0.00000000e+00	  -5.50000000e+15	  -5.50096008e+15	  -3.36451037e+04	  -3.25566410e+01	  -8.59522084e-01	   0.00000000e+00	   0.00000000e+00	  -3.34161631e+01	   1.56312208e+22	    1.19067895e+21	   2.42581044e+00	    3.23246525e+00	    1.56661807e+00
 135	       0.999696	     0.00000000	     0.45237353	     0.07653774	    -0.27644105	    -0.74762647	   9.97626024e+11	   2.51265712e+10	   0.00000000e+00	  -5.50000000e+15	  -5.50097250e+15	  -3.36558169e+04	  -3.25816533e+01	  -8.34509823e-01	   0.00000000e+00	   0.00000000e+00	  -3.34161631e+01	   1.56447039e+22	    1.19780350e+21	   2.39884539e+00	    3.23452451e+00	    1.56455880e+00
 136	       0.999799	     0.00000000	     0.45202553	     0.07649582	    -0.27654714	    -0.74797447	   1.00948569e+12	   2.48929803e+10	   0.00000000e+00	  -5.50000000e+15	  -5.50098459e+15	  -3.36661070e+04	  -3.26056850e+01	  -8.10478121e-01	   0.00000000e+00	   0.00000000e+00	  -3.34161631e+01	   1.56576666e+22	    1.20456682e+21	   2.37292367e+00	    3.23651394e+00	    1.56256938e+00
 137	       0.999900	     0.00000000	     0.45168595	     0.07645537	    -0.27664860	    -0.74831405	   1.02121224e+12	   2.46651647e+10	   0.00000000e+00	  -5.50000000e+15	  -5.50099655e+15	  -3.36761449e+04	  -3.26291382e+01	  -7.87024882e-01	   0.00000000e+00	   0.00000000e+00	  -3.34161631e+01	   1.56703231e+22	    1.21108420e+21	   2.34761636e+00	    3.23846534e+00	    1.56061797e+00
 138	       1.000000	     0.00000000	     0.45134914	     0.07641569	    -0.27674717	    -0.74865086	   1.03299547e+12	   2.44393226e+10	   0.00000000e+00	  -5.50000000e+15	  -5.50100856e+15	  -3.36860982e+04	  -3.26407694e+01	  -7.75393739e-01	   0.00000000e+00	   0.00000000e+00	  -3.34161631e+01	   1.56828840e+22	    1.21746352e+21	   2.32250244e+00	    3.24041061e+00	    1.55867271e+00
 139	       1.000000	     0.00000000	     0.50134914	     0.07262937	    -1.32478185	    -1.89865086	   1.29479948e+11	   3.57588097e+09	   0.00000000e+00	   1.00000000e+15	   9.99874096e+14	  -3.36860982e+04	  -3.26527507e+01	  -7.63412404e-01	   0.00000000e+00	   0.00000000e+00	  -3.34161631e+01	   1.11251486e+21	    6.16637618e+20	   2.32250244e+00	    3.24041061e+00	    1.55867271e+00
 140	       1.000100	     0.00000000	     0.50101229	     0.07231467	    -1.32544399	    -1.89898771	   1.29590729e+11	   3.62107459e+09	   0.00000000e+00	   1.00000000e+15	   9.99874030e+14	  -3.36842891e+04	  -3.26531430e+01	  -7.63020150e-01	   0.00000000e+00	   0.00000000e+00	  -3.34161631e+01	   1.11298521e+21	    6.24233462e+20	   2.32071981e+00	    3.24140455e+00	    1.55767877e+00
 141	       1.000200	     0.00000000	     0.50067414	     0.07199900	    -1.32609983	    -1.89932586	   1.29703270e+11	   3.66576538e+09	   0.00000000e+00	   1.00000000e+15	   9.99873962e+14	  -3.36824729e+04	  -3.26539248e+01	  -7.62238313e-01	   0.00000000e+00	   0.00000000e+00	  -3.34161631e+01	   1.11345762e+21	    6.31740807e+20	   2.31892947e+00	    3.24241451e+00	    1.55666881e+00
 142	       1.000302	     0.00000000	     0.50033213	     0.07167999	    -1.32675451	    -1.89966787	   1.29818476e+11	   3.71028742e+09	   0.00000000e+00	   1.00000000e+15	   9.99873892e+14	  -3.36806358e+04	  -3.26547041e+01	  -7.61458988e-01	   0.00000000e+00	   0.00000000e+00	  -3.34161631e+01	   1.11393568e+21	    6.39215920e+20	   2.31711781e+00	    3.24344825e+00	    1.55563507e+00
 143	       1.000405	     0.00000000	     0.49998372	     0.07135526	    -1.32741285	    -1.90001628	   1.29937284e+11	   3.75495124e+09	   0.00000000e+00	   1.00000000e+15	   9.99873818e+14	  -3.36787643e+04	  -3.26554864e+01	  -7.60676671e-01	   0.00000000e+00	   0.00000000e+00	  -3.34161631e+01	   1.11442296e+21	    6.46711007e+20	   2.31527132e+00	    3.24451380e+00	    1.55456951e+00
 144	       1.000512	     0.00000000	     0.49962631	     0.07102244	    -1.32807950	    -1.90037369	   1.30060697e+11	   3.80005399e+09	   0.00000000e+00	   1.00000000e+15	   9.99873739e+14	  -3.36768444e+04	  -3.26562770e+01	  -7.59886084e-01	   0.00000000e+00	   0.00000000e+00	  -3.34161631e+01	   1.11492311e+21	    6.54275920e+20	   2.31337622e+00	    3.24561974e+00	    1.55346358e+00
 145	       1.000621	     0.00000000	     0.49925718	     0.07067902	    -1.32875914	    -1.90074282	   1.30189811e+11	   3.84588737e+09	   0.00000000e+00	   1.00000000e+15	   9.99873656e+14	  -3.36748614e+04	  -3.26570811e+01	  -7.59082027e-01	   0.00000000e+00	   0.00000000e+00	  -3.34161631e+01	   1.11543994e+21	    6.61959511e+20	   2.31141800e+00	    3.24677537e+00	    1.55230795e+00
 146	       1.000735	     0.00000000	     0.49887344	     0.07032232	    -1.32945654	    -1.90112656	   1.30325851e+11	   3.89274410e+09	   0.00000000e+00	   1.00000000e+15	   9.99873567e+14	  -3.36727997e+04	  -3.26579038e+01	  -7.58259265e-01	   0.00000000e+00	   0.00000000e+00	  -3.34161631e+01	   1.11597756e+21	    6.69810707e+20	   2.30938114e+00	    3.24799102e+00	    1.55109229e+00
 147	       1.000854	     0.00000000	     0.49847191	     0.06994947	    -1.33017665	    -1.90152809	   1.30470204e+11	   3.94092298e+09	   0.00000000e+00	   1.00000000e+15	   9.99873471e+14	  -3.36706424e+04	  -3.26587507e+01	  -7.57412429e-01	   0.00000000e+00	   0.00000000e+00	  -3.34161631e+01	   1.11654046e+21	    6.77879368e+20	   2.30724868e+00	    3.24927831e+00	    1.54980501e+00
 148	       1.000980	     0.00000000	     0.49804910	     0.06955726	    -1.33092477	    -1.90195090	   1.30624463e+11	   3.99073284e+09	   0.00000000e+00	   1.00000000e+15	   9.99873366e+14	  -3.36683705e+04	  -3.26596272e+01	  -7.56535944e-01	   0.00000000e+00	   0.00000000e+00	  -3.34161631e+01	   1.11713357e+21	    6.86216940e+20	   2.30500189e+00	    3.25065041e+00	    1.54843290e+00
 149	       1.001113	     0.00000000	     0.49760111	     0.06914217	    -1.33170653	    -1.90239889	   1.30790474e+11	   4.04249527e+09	   0.00000000e+00	   1.00000000e+15	   9.99873252e+14	  -3.36659632e+04	  -3.26605391e+01	  -7.55623970e-01	   0.00000000e+00	   0.00000000e+00	  -3.34161631e+01	   1.11776244e+21	    6.94876917e+20	   2.30261986e+00	    3.25212244e+00	    1.54696088e+00
 150	       1.001255	     0.00000000	     0.49712358	     0.06870024	    -1.33252807	    -1.90287642	   1.30970393e+11	   4.09654615e+09	   0.00000000e+00	   1.00000000e+15	   9.99873126e+14	  -3.36633970e+04	  -3.26614927e+01	  -7.54670363e-01	   0.00000000e+00	   0.00000000e+00	  -3.34161631e+01	   1.11843327e+21	    7.03915089e+20	   2.30007906e+00	    3.25371176e+00	    1.54537155e+00
 151	       1.001407	     0.00000000	     0.49661158	     0.06822704	    -1.33339602	    -1.90338842	   1.31166755e+11	   4.15323569e+09	   0.00000000e+00	   1.00000000e+15	   9.99872986e+14	  -3.36606453e+04	  -3.26624944e+01	  -7.53668666e-01	   0.00000000e+00	   0.00000000e+00	  -3.34161631e+01	   1.11915309e+21	    7.13389548e+20	   2.29735296e+00	    3.25543850e+00	    1.54364482e+00
 152	       1.001571	     0.00000000	     0.49605955	     0.06771759	    -1.33431764	    -1.90394045	   1.31382562e+11	   4.21292663e+09	   0.00000000e+00	   1.00000000e+15	   9.99872830e+14	  -3.36576783e+04	  -3.26635510e+01	  -7.52612114e-01	   0.00000000e+00	   0.00000000e+00	  -3.34161631e+01	   1.11992985e+21	    7.23360403e+20	   2.29441150e+00	    3.25732594e+00	    1.54175738e+00
 153	       1.001749	     0.00000000	     0.49546120	     0.06716627	    -1.33530083	    -1.90453880	   1.31621377e+11	   4.27599043e+09	   0.00000000e+00	   1.00000000e+15	   9.99872655e+14	  -3.36544619e+04	  -3.26646694e+01	  -7.51493683e-01	   0.00000000e+00	   0.00000000e+00	  -3.34161631e+01	   1.12077256e+21	    7.33889139e+20	   2.29122061e+00	    3.25940114e+00	    1.53968217e+00
 154	       1.001942	     0.00000000	     0.49480940	     0.06656678	    -1.33635417	    -1.90519060	   1.31887459e+11	   4.34280068e+09	   0.00000000e+00	   1.00000000e+15	   9.99872455e+14	  -3.36509580e+04	  -3.26658569e+01	  -7.50306176e-01	   0.00000000e+00	   0.00000000e+00	  -3.34161631e+01	   1.12169145e+21	    7.45037553e+20	   2.28774167e+00	    3.26169555e+00	    1.53738777e+00
 155	       1.002154	     0.00000000	     0.49409613	     0.06591206	    -1.33748699	    -1.90590387	   1.32185919e+11	   4.41372347e+09	   0.00000000e+00	   1.00000000e+15	   9.99872228e+14	  -3.36471231e+04	  -3.26671208e+01	  -7.49042344e-01	   0.00000000e+00	   0.00000000e+00	  -3.34161631e+01	   1.12269809e+21	    7.56866184e+20	   2.28393090e+00	    3.26424564e+00	    1.53483768e+00
 156	       1.002387	     0.00000000	     0.49331233	     0.06519420	    -1.33870940	    -1.90668767	   1.32522918e+11	   4.48910406e+09	   0.00000000e+00	   1.00000000e+15	   9.99871966e+14	  -3.36429086e+04	  -3.26684680e+01	  -7.47695081e-01	   0.00000000e+00	   0.00000000e+00	  -3.34161631e+01	   1.12380560e+21	    7.69432165e+20	   2.27973887e+00	    3.26709375e+00	    1.53198956e+00
 157	       1.002644	     0.00000000	     0.49244782	     0.06440444	    -1.34003223	    -1.90755218	   1.32905920e+11	   4.56924956e+09	   0.00000000e+00	   1.00000000e+15	   9.99871663e+14	  -3.36382594e+04	  -3.26699055e+01	  -7.46257653e-01	   0.00000000e+00	   0.00000000e+00	  -3.34161631e+01	   1.12502875e+21	    7.82786434e+20	   2.27510978e+00	    3.27028890e+00	    1.52879442e+00
 158	       1.002929	     0.00000000	     0.49149122	     0.06353307	    -1.34146709	    -1.90850878	   1.33344020e+11	   4.65440712e+09	   0.00000000e+00	   1.00000000e+15	   9.99871310e+14	  -3.36331143e+04	  -3.26714391e+01	  -7.44724004e-01	   0.00000000e+00	   0.00000000e+00	  -3.34161631e+01	   1.12638416e+21	    7.96970278e+20	   2.26998095e+00	    3.27388766e+00	    1.52519566e+00
 159	       1.003244	     0.00000000	     0.49042985	     0.06256947	    -1.34302631	    -1.90957015	   1.33848357e+11	   4.74473797e+09	   0.00000000e+00	   1.00000000e+15	   9.99870896e+14	  -3.36274047e+04	  -3.26730740e+01	  -7.43089105e-01	   0.00000000e+00	   0.00000000e+00	  -3.34161631e+01	   1.12789044e+21	    8.12011227e+20	   2.26428221e+00	    3.27795512e+00	    1.52112820e+00
 160	       1.003595	     0.00000000	     0.48924964	     0.06150208	    -1.34472291	    -1.91075036	   1.34432663e+11	   4.84028757e+09	   0.00000000e+00	   1.00000000e+15	   9.99870408e+14	  -3.36210547e+04	  -3.26748138e+01	  -7.41349352e-01	   0.00000000e+00	   0.00000000e+00	  -3.34161631e+01	   1.12956836e+21	    8.27918410e+20	   2.25793536e+00	    3.28256578e+00	    1.51651754e+00
 161	       1.003986	     0.00000000	     0.48793513	     0.06031850	    -1.34657055	    -1.91206487	   1.35113979e+11	   4.94095318e+09	   0.00000000e+00	   1.00000000e+15	   9.99869827e+14	  -3.36139807e+04	  -3.26766601e+01	  -7.39502971e-01	   0.00000000e+00	   0.00000000e+00	  -3.34161631e+01	   1.13144094e+21	    8.44677575e+20	   2.25085372e+00	    3.28780447e+00	    1.51127884e+00
 162	       1.004422	     0.00000000	     0.48646938	     0.05900559	    -1.34858348	    -1.91353062	   1.35913606e+11	   5.04645067e+09	   0.00000000e+00	   1.00000000e+15	   9.99869133e+14	  -3.36060910e+04	  -3.26786127e+01	  -7.37550412e-01	   0.00000000e+00	   0.00000000e+00	  -3.34161631e+01	   1.13353360e+21	    8.62246126e+20	   2.24294173e+00	    3.29376709e+00	    1.50531623e+00
 163	       1.004909	     0.00000000	     0.48483403	     0.05754965	    -1.35077648	    -1.91516597	   1.36858379e+11	   5.15628360e+09	   0.00000000e+00	   1.00000000e+15	   9.99868298e+14	  -3.35972863e+04	  -3.26806684e+01	  -7.35494665e-01	   0.00000000e+00	   0.00000000e+00	  -3.34161631e+01	   1.13587418e+21	    8.80548642e+20	   2.23409477e+00	    3.30056112e+00	    1.49852220e+00
 164	       1.005452	     0.00000000	     0.48300933	     0.05593679	    -1.35316479	    -1.91699067	   1.37982385e+11	   5.26971817e+09	   0.00000000e+00	   1.00000000e+15	   9.99867287e+14	  -3.35874594e+04	  -3.26828217e+01	  -7.33341433e-01	   0.00000000e+00	   0.00000000e+00	  -3.34161631e+01	   1.13849299e+21	    8.99473515e+20	   2.22419910e+00	    3.30830592e+00	    1.49077740e+00
 165	       1.006058	     0.00000000	     0.48097421	     0.05415328	    -1.35576409	    -1.91902579	   1.39329307e+11	   5.38576871e+09	   0.00000000e+00	   1.00000000e+15	   9.99866056e+14	  -3.35764959e+04	  -3.26850640e+01	  -7.31099091e-01	   0.00000000e+00	   0.00000000e+00	  -3.34161631e+01	   1.14142280e+21	    9.18871433e+20	   2.21313201e+00	    3.31713247e+00	    1.48195085e+00
 166	       1.006734	     0.00000000	     0.47870652	     0.05218615	    -1.35859043	    -1.92129348	   1.40955639e+11	   5.50319841e+09	   0.00000000e+00	   1.00000000e+15	   9.99864548e+14	  -3.35642753e+04	  -3.26873848e+01	  -7.28778346e-01	   0.00000000e+00	   0.00000000e+00	  -3.34161631e+01	   1.14469867e+21	    9.38556439e+20	   2.20076228e+00	    3.32718262e+00	    1.47190069e+00
 167	       1.007486	     0.00000000	     0.47618317	     0.05002400	    -1.36166022	    -1.92381683	   1.42935152e+11	   5.62053971e+09	   0.00000000e+00	   1.00000000e+15	   9.99862685e+14	  -3.35506718e+04	  -3.26897716e+01	  -7.26391536e-01	   0.00000000e+00	   0.00000000e+00	  -3.34161631e+01	   1.14835785e+21	    9.58310226e+20	   2.18695095e+00	    3.33860766e+00	    1.46047566e+00
 168	       1.008321	     0.00000000	     0.47338050	     0.04765794	    -1.36499018	    -1.92661950	   1.45365128e+11	   5.73613739e+09	   0.00000000e+00	   1.00000000e+15	   9.99860371e+14	  -3.35355560e+04	  -3.26922116e+01	  -7.23951525e-01	   0.00000000e+00	   0.00000000e+00	  -3.34161631e+01	   1.15243944e+21	    9.77890054e+20	   2.17155240e+00	    3.35156607e+00	    1.44751724e+00
 169	       1.009248	     0.00000000	     0.47027462	     0.04508289	    -1.36859723	    -1.92972538	   1.48375152e+11	   5.84821508e+09	   0.00000000e+00	   1.00000000e+15	   9.99857473e+14	  -3.35187969e+04	  -3.26946929e+01	  -7.21470201e-01	   0.00000000e+00	   0.00000000e+00	  -3.34161631e+01	   1.15698404e+21	    9.97040231e+20	   2.15441584e+00	    3.36622060e+00	    1.43286272e+00
 170	       1.010272	     0.00000000	     0.46684190	     0.04229909	    -1.37249844	    -1.93315810	   1.52139609e+11	   5.95496225e+09	   0.00000000e+00	   1.00000000e+15	   9.99853815e+14	  -3.35002646e+04	  -3.26972065e+01	  -7.18956641e-01	   0.00000000e+00	   0.00000000e+00	  -3.34161631e+01	   1.16203327e+21	    1.01550649e+21	   2.13538727e+00	    3.38273444e+00	    1.41634888e+00
 171	       1.011402	     0.00000000	     0.46305950	     0.03931394	    -1.37671076	    -1.93694050	   1.56895596e+11	   6.05463536e+09	   0.00000000e+00	   1.00000000e+15	   9.99849159e+14	  -3.34798326e+04	  -3.26997480e+01	  -7.16415078e-01	   0.00000000e+00	   0.00000000e+00	  -3.34161631e+01	   1.16762915e+21	    1.03305184e+21	   2.11431180e+00	    3.40126688e+00	    1.39781644e+00
 172	       1.012643	     0.00000000	     0.45890597	     0.03614404	    -1.38125078	    -1.94109403	   1.62968786e+11	   6.14566257e+09	   0.00000000e+00	   1.00000000e+15	   9.99843177e+14	  -3.34573816e+04	  -3.27023203e+01	  -7.13842847e-01	   0.00000000e+00	   0.00000000e+00	  -3.34161631e+01	   1.17381339e+21	    1.04947181e+21	   2.09103647e+00	    3.42196840e+00	    1.37711492e+00
 173	       1.014001	     0.00000000	     0.45436193	     0.03281728	    -1.38613427	    -1.94563807	   1.70811056e+11	   6.22673946e+09	   0.00000000e+00	   1.00000000e+15	   9.99835416e+14	  -3.34328027e+04	  -3.27049346e+01	  -7.11228520e-01	   0.00000000e+00	   0.00000000e+00	  -3.34161631e+01	   1.18062656e+21	    1.06460629e+21	   2.06541348e+00	    3.44497557e+00	    1.35410774e+00
 174	       1.015483	     0.00000000	     0.44941079	     0.02937472	    -1.39137562	    -1.95058921	   1.81055591e+11	   6.29690217e+09	   0.00000000e+00	   1.00000000e+15	   9.99825241e+14	  -3.34060014e+04	  -3.27076127e+01	  -7.08550400e-01	   0.00000000e+00	   0.00000000e+00	  -3.34161631e+01	   1.18810710e+21	    1.07834508e+21	   2.03730383e+00	    3.47040587e+00	    1.32867744e+00
 175	       1.017091	     0.00000000	     0.44403947	     0.02587163	    -1.39698712	    -1.95596053	   1.94598080e+11	   6.35556674e+09	   0.00000000e+00	   1.00000000e+15	   9.99811757e+14	  -3.33769016e+04	  -3.27103876e+01	  -7.05775480e-01	   0.00000000e+00	   0.00000000e+00	  -3.34161631e+01	   1.19629031e+21	    1.09062461e+21	   2.00658134e+00	    3.49835262e+00	    1.30073069e+00
 176	       1.018830	     0.00000000	     0.43823917	     0.02237709	    -1.40297809	    -1.96176083	   2.12716930e+11	   6.40252779e+09	   0.00000000e+00	   1.00000000e+15	   9.99793686e+14	  -3.33454497e+04	  -3.27133043e+01	  -7.02858803e-01	   0.00000000e+00	   0.00000000e+00	  -3.34161631e+01	   1.20520721e+21	    1.10141487e+21	   1.97313688e+00	    3.52888007e+00	    1.27020325e+00
 177	       1.020700	     0.00000000	     0.43200601	     0.01897119	    -1.40935401	    -1.96799399	   2.37251970e+11	   6.43791565e+09	   0.00000000e+00	   1.00000000e+15	   9.99769186e+14	  -3.33116183e+04	  -3.27164201e+01	  -6.99743045e-01	   0.00000000e+00	   0.00000000e+00	  -3.34161631e+01	   1.21488331e+21	    1.11069791e+21	   1.93688284e+00	    3.56201850e+00	    1.23706482e+00
 178	       1.022702	     0.00000000	     0.42534171	     0.01573913	    -1.41611549	    -1.97465829	   2.70870714e+11	   6.46211736e+09	   0.00000000e+00	   1.00000000e+15	   9.99735591e+14	  -3.32754098e+04	  -3.27198050e+01	  -6.96358108e-01	   0.00000000e+00	   0.00000000e+00	  -3.34161631e+01	   1.22533743e+21	    1.11844326e+21	   1.89775766e+00	    3.59775935e+00	    1.20132397e+00
 179	       1.024833	     0.00000000	     0.41825411	     0.01276257	    -1.42325736	    -1.98174589	   3.17465415e+11	   6.47567239e+09	   0.00000000e+00	   1.00000000e+15	   9.99689010e+14	  -3.32368597e+04	  -3.27235425e+01	  -6.92620584e-01	   0.00000000e+00	   0.00000000e+00	  -3.34161631e+01	   1.23658049e+21	    1.12458841e+21	   1.85573017e+00	    3.63605022e+00	    1.16303310e+00
 180	       1.027090	     0.00000000	     0.41075756	     0.01010928	    -1.43076785	    -1.98924244	   3.82744427e+11	   6.47915723e+09	   0.00000000e+00	   1.00000000e+15	   9.99623735e+14	  -3.31960389e+04	  -3.27277298e+01	  -6.88433294e-01	   0.00000000e+00	   0.00000000e+00	  -3.34161631e+01	   1.24861432e+21	    1.12903290e+21	   1.81080379e+00	    3.67679030e+00	    1.12229301e+00
 181	       1.029467	     0.00000000	     0.40287313	     0.00782388	    -1.43862795	    -1.99712687	   4.75109908e+11	   6.47307451e+09	   0.00000000e+00	   1.00000000e+15	   9.99531363e+14	  -3.31530551e+04	  -3.27324777e+01	  -6.83685432e-01	   0.00000000e+00	   0.00000000e+00	  -3.34161631e+01	   1.26143062e+21	    1.13164944e+21	   1.76302020e+00	    3.71982680e+00	    1.07925652e+00
 182	       1.031955	     0.00000000	     0.39462872	     0.00592249	    -1.44681102	    -2.00537128	   6.06952547e+11	   6.45776199e+09	   0.00000000e+00	   1.00000000e+15	   9.99399505e+14	  -3.31080542e+04	  -3.27379091e+01	  -6.78254023e-01	   0.00000000e+00	   0.00000000e+00	  -3.34161631e+01	   1.27501008e+21	    1.13230663e+21	   1.71246237e+00	    3.76495330e+00	    1.03413002e+00
 183	       1.034545	     0.00000000	     0.38605880	     0.00439302	    -1.45528278	    -2.01394120	   7.96544080e+11	   6.43333387e+09	   0.00000000e+00	   1.00000000e+15	   9.99209889e+14	  -3.30612191e+04	  -3.27441559e+01	  -6.72007150e-01	   0.00000000e+00	   0.00000000e+00	  -3.34161631e+01	   1.28932165e+21	    1.13089146e+21	   1.65925682e+00	    3.81191083e+00	    9.87172482e-01
 184	       1.037226	     0.00000000	     0.37720412	     0.00320085	    -1.46400154	    -2.02279588	   1.07076884e+12	   6.39966173e+09	   0.00000000e+00	   1.00000000e+15	   9.98935631e+14	  -3.30127692e+04	  -3.27513542e+01	  -6.64808883e-01	   0.00000000e+00	   0.00000000e+00	  -3.34161631e+01	   1.30432212e+21	    1.12732061e+21	   1.60357475e+00	    3.86039164e+00	    9.38691679e-01
 185	       1.039982	     0.00000000	     0.36811105	     0.00229751	    -1.47291892	    -2.03188895	   1.46900131e+12	   6.35639539e+09	   0.00000000e+00	   1.00000000e+15	   9.98537355e+14	  -3.29629576e+04	  -3.27596377e+01	  -6.56525372e-01	   0.00000000e+00	   0.00000000e+00	  -3.34161631e+01	   1.31995605e+21	    1.12153830e+21	   1.54563202e+00	    3.91004529e+00	    8.89038021e-01
 186	       1.042800	     0.00000000	     0.35883082	     0.00162960	    -1.48198073	    -2.04116918	   2.04849442e+12	   6.30301702e+09	   0.00000000e+00	   1.00000000e+15	   9.97957809e+14	  -3.29120680e+04	  -3.27691318e+01	  -6.47031334e-01	   0.00000000e+00	   0.00000000e+00	  -3.34161631e+01	   1.33615594e+21	    1.11350610e+21	   1.48568785e+00	    3.96048665e+00	    8.38596665e-01
 187	       1.045662	     0.00000000	     0.34941853	     0.00114580	    -1.49112827	    -2.05058147	   2.89166937e+12	   6.23891755e+09	   0.00000000e+00	   1.00000000e+15	   9.97114570e+14	  -3.28604106e+04	  -3.27799467e+01	  -6.36216379e-01	   0.00000000e+00	   0.00000000e+00	  -3.34161631e+01	   1.35284290e+21	    1.10319325e+21	   1.42404198e+00	    4.01130496e+00	    7.87778360e-01
 188	       1.048551	     0.00000000	     0.33993207	     0.00080109	    -1.50029968	    -2.06006793	   4.11565279e+12	   6.16348311e+09	   0.00000000e+00	   1.00000000e+15	   9.95890511e+14	  -3.28083178e+04	  -3.27921722e+01	  -6.23990866e-01	   0.00000000e+00	   0.00000000e+00	  -3.34161631e+01	   1.36992767e+21	    1.09057279e+21	   1.36103051e+00	    4.06207399e+00	    7.37009329e-01
 189	       1.051449	     0.00000000	     0.33043082	     0.00055858	    -1.50943144	    -2.06956918	   5.88423967e+12	   6.07618125e+09	   0.00000000e+00	   1.00000000e+15	   9.94121837e+14	  -3.27561394e+04	  -3.28058719e+01	  -6.10291179e-01	   0.00000000e+00	   0.00000000e+00	  -3.34161631e+01	   1.38731203e+21	    1.07562488e+21	   1.29702027e+00	    4.11236298e+00	    6.86720332e-01
 190	       1.054338	     0.00000000	     0.32097446	     0.00038951	    -1.51845999	    -2.07902554	   8.42211178e+12	   5.97663926e+09	   0.00000000e+00	   1.00000000e+15	   9.91583865e+14	  -3.27042374e+04	  -3.28210787e+01	  -5.95084360e-01	   0.00000000e+00	   0.00000000e+00	  -3.34161631e+01	   1.40489061e+21	    1.05834512e+21	   1.23240198e+00	    4.16174819e+00	    6.37335125e-01
 191	       1.057200	     0.00000000	     0.31162161	     0.00027235	    -1.52732318	    -2.08837839	   1.20305651e+13	   5.86470958e+09	   0.00000000e+00	   1.00000000e+15	   9.87975300e+14	  -3.26529817e+04	  -3.28377912e+01	  -5.78371923e-01	   0.00000000e+00	   0.00000000e+00	  -3.34161631e+01	   1.42255299e+21	    1.03875517e+21	   1.16758223e+00	    4.20982466e+00	    5.89258654e-01
 192	       1.060018	     0.00000000	     0.30242864	     0.00019138	    -1.53596181	    -2.09757136	   1.71031937e+13	   5.74051944e+09	   0.00000000e+00	   1.00000000e+15	   9.82902547e+14	  -3.26027450e+04	  -3.28559704e+01	  -5.60192628e-01	   0.00000000e+00	   0.00000000e+00	  -3.34161631e+01	   1.44018607e+21	    1.01691300e+21	   1.10297482e+00	    4.25621779e+00	    5.42865530e-01
 193	       1.062774	     0.00000000	     0.29344848	     0.00013544	    -1.54432090	    -2.10655152	   2.41390196e+13	   5.60450273e+09	   0.00000000e+00	   1.00000000e+15	   9.75866585e+14	  -3.25538986e+04	  -3.28755392e+01	  -5.40623877e-01	   0.00000000e+00	   0.00000000e+00	  -3.34161631e+01	   1.45767657e+21	    9.92920812e+20	   1.03899149e+00	    4.30059389e+00	    4.98489425e-01
 194	       1.065455	     0.00000000	     0.28472962	     0.00009670	    -1.55235094	    -2.11527038	   3.37496360e+13	   5.45741297e+09	   0.00000000e+00	   1.00000000e+15	   9.66255821e+14	  -3.25068071e+04	  -3.28963816e+01	  -5.19781477e-01	   0.00000000e+00	   0.00000000e+00	  -3.34161631e+01	   1.47491367e+21	    9.66929807e+20	   9.76032684e-01	    4.34266927e+00	    4.56414045e-01
 195	       1.068045	     0.00000000	     0.27631525	     0.00006976	    -1.56000882	    -2.12368475	   4.66563496e+13	   5.30031699e+09	   0.00000000e+00	   1.00000000e+15	   9.53348951e+14	  -3.24618234e+04	  -3.29183455e+01	  -4.97817550e-01	   0.00000000e+00	   0.00000000e+00	  -3.34161631e+01	   1.49179145e+21	    9.39141126e+20	   9.14478566e-01	    4.38221702e+00	    4.16866294e-01
 196	       1.070533	     0.00000000	     0.26824258	     0.00005092	    -1.56725863	    -2.13175742	   6.36734224e+13	   5.13456977e+09	   0.00000000e+00	   1.00000000e+15	   9.36331712e+14	  -3.24192820e+04	  -3.29412465e+01	  -4.74916548e-01	   0.00000000e+00	   0.00000000e+00	  -3.34161631e+01	   1.50821132e+21	    9.09803053e+20	   8.54680750e-01	    4.41907126e+00	    3.80012053e-01
 197	       1.072910	     0.00000000	     0.26054245	     0.00003763	    -1.57407213	    -2.13945755	   8.56746356e+13	   4.96177222e+09	   0.00000000e+00	   1.00000000e+15	   9.14330326e+14	  -3.23794910e+04	  -3.29648736e+01	  -4.51289496e-01	   0.00000000e+00	   0.00000000e+00	  -3.34161631e+01	   1.52408408e+21	    8.79204742e+20	   7.96955099e-01	    4.45312851e+00	    3.45954804e-01
 198	       1.075167	     0.00000000	     0.25323900	     0.00002818	    -1.58042905	    -2.14676100	   1.13542628e+14	   4.78371449e+09	   0.00000000e+00	   1.00000000e+15	   8.86462156e+14	  -3.23427234e+04	  -3.29889963e+01	  -4.27166754e-01	   0.00000000e+00	   0.00000000e+00	  -3.34161631e+01	   1.53933165e+21	    8.47667055e+20	   7.41575867e-01	    4.48434623e+00	    3.14737091e-01
 199	       1.077298	     0.00000000	     0.24634971	     0.00002139	    -1.58631706	    -2.15365029	   1.48103571e+14	   4.60230902e+09	   0.00000000e+00	   1.00000000e+15	   8.51901031e+14	  -3.23092067e+04	  -3.30133733e+01	  -4.02789748e-01	   0.00000000e+00	   0.00000000e+00	  -3.34161631e+01	   1.55388838e+21	    8.15531293e+20	   6.88771398e-01	    4.51273874e+00	    2.86344573e-01
 200	       1.079300	     0.00000000	     0.23988553	     0.00001646	    -1.59173158	    -2.16011447	   1.90053147e+14	   4.41951783e+09	   0.00000000e+00	   1.00000000e+15	   8.09951272e+14	  -3.22791127e+04	  -3.30377608e+01	  -3.78402219e-01	   0.00000000e+00	   0.00000000e+00	  -3.34161631e+01	   1.56770187e+21	    7.83146734e+20	   6.38721504e-01	    4.53837108e+00	    2.60712232e-01
 201	       1.081170	     0.00000000	     0.23385119	     0.00001284	    -1.59667529	    -2.16614881	   2.39882633e+14	   4.23727938e+09	   0.00000000e+00	   1.00000000e+15	   7.60121604e+14	  -3.22525480e+04	  -3.30619215e+01	  -3.54241578e-01	   0.00000000e+00	   0.00000000e+00	  -3.34161631e+01	   1.58073338e+21	    7.50857942e+20	   5.91556545e-01	    4.56135116e+00	    2.37732160e-01
 202	       1.082909	     0.00000000	     0.22824571	     0.00001014	    -1.60115750	    -2.17175429	   2.97815314e+14	   4.05743979e+09	   0.00000000e+00	   1.00000000e+15	   7.02188743e+14	  -3.22295472e+04	  -3.30856321e+01	  -3.30530924e-01	   0.00000000e+00	   0.00000000e+00	  -3.34161631e+01	   1.59295768e+21	    7.18992759e+20	   5.47358128e-01	    4.58182104e+00	    2.17262280e-01
 203	       1.084517	     0.00000000	     0.22306295	     0.00000812	    -1.60519340	    -2.17693705	   3.63762916e+14	   3.88169273e+09	   0.00000000e+00	   1.00000000e+15	   6.36240966e+14	  -3.22100697e+04	  -3.31086908e+01	  -3.07472228e-01	   0.00000000e+00	   0.00000000e+00	  -3.34161631e+01	   1.60436258e+21	    6.87851788e+20	   5.06161283e-01	    4.59994795e+00	    1.99135364e-01
 204	       1.085999	     0.00000000	     0.21829223	     0.00000658	    -1.60880310	    -2.18170777	   4.37309142e+14	   3.71153144e+09	   0.00000000e+00	   1.00000000e+15	   5.62694570e+14	  -3.21940004e+04	  -3.31309221e+01	  -2.85241006e-01	   0.00000000e+00	   0.00000000e+00	  -3.34161631e+01	   1.61494797e+21	    6.57699949e+20	   4.67957882e-01	    4.61591555e+00	    1.83167767e-01
 205	       1.087357	     0.00000000	     0.21391911	     0.00000540	    -1.61201071	    -2.18608089	   5.17723342e+14	   3.54821459e+09	   0.00000000e+00	   1.00000000e+15	   4.82280206e+14	  -3.21811562e+04	  -3.31521804e+01	  -2.63982712e-01	   0.00000000e+00	   0.00000000e+00	  -3.34161631e+01	   1.62472475e+21	    6.28760500e+20	   4.32701042e-01	    4.62991589e+00	    1.69167424e-01
 206	       1.088598	     0.00000000	     0.20992603	     0.00000448	    -1.61484336	    -2.19007397	   6.04002671e+14	   3.39274686e+09	   0.00000000e+00	   1.00000000e+15	   3.96000722e+14	  -3.21712955e+04	  -3.31723522e+01	  -2.43810870e-01	   0.00000000e+00	   0.00000000e+00	  -3.34161631e+01	   1.63371334e+21	    6.01211622e+20	   4.00310229e-01	    4.64214255e+00	    1.56940770e-01
 207	       1.089728	     0.00000000	     0.20629303	     0.00000376	    -1.61733015	    -2.19370697	   6.94936914e+14	   3.24587363e+09	   0.00000000e+00	   1.00000000e+15	   3.05066332e+14	  -3.21641324e+04	  -3.31913562e+01	  -2.24806872e-01	   0.00000000e+00	   0.00000000e+00	  -3.34161631e+01	   1.64194224e+21	    5.75185500e+20	   3.70676761e-01	    4.65278491e+00	    1.46298403e-01
 208	       1.090752	     0.00000000	     0.20299842	     0.00000318	    -1.61950129	    -2.19700158	   7.89187332e+14	   3.10808811e+09	   0.00000000e+00	   1.00000000e+15	   2.10815776e+14	  -3.21593514e+04	  -3.32091419e+01	  -2.07021209e-01	   0.00000000e+00	   0.00000000e+00	  -3.34161631e+01	   1.64944641e+21	    5.50769600e+20	   3.43669453e-01	    4.66202388e+00	    1.37059441e-01
 209	       1.091679	     0.00000000	     0.20001942	     0.00000272	    -1.62138725	    -2.19998058	   8.85369766e+14	   2.97964869e+09	   0.00000000e+00	   1.00000000e+15	   1.14633213e+14	  -3.21566240e+04	  -3.32256872e+01	  -1.90475875e-01	   0.00000000e+00	   0.00000000e+00	  -3.34161631e+01	   1.65626579e+21	    5.28009761e+20	   3.19140161e-01	    4.67002871e+00	    1.29054602e-01
 210	       1.092514	     0.00000000	     0.19733267	     0.00000235	    -1.62301800	    -2.20266733	   9.82132936e+14	   2.86060387e+09	   0.00000000e+00	   1.00000000e+15	   1.78699243e+13	  -3.21556224e+04	  -3.32409955e+01	  -1.75167602e-01	   0.00000000e+00	   0.00000000e+00	  -3.34161631e+01	   1.66244375e+21	    5.06914608e+20	   2.96929021e-01	    4.67695516e+00	    1.22128160e-01
 211	       1.093266	     0.00000000	     0.19491474	     0.00000205	    -1.62442238	    -2.20508526	   1.07822481e+15	   2.75082197e+09	   0.00000000e+00	   1.00000000e+15	  -7.82220606e+13	  -3.21560329e+04	  -3.32550914e+01	  -1.61071625e-01	   0.00000000e+00	   0.00000000e+00	  -3.34161631e+01	   1.66802580e+21	    4.87460833e+20	   2.76869240e-01	    4.68294439e+00	    1.16138928e-01
 212	       1.093942	     0.00000000	     0.19274255	     0.00000180	    -1.62562768	    -2.20725745	   1.17254262e+15	   2.65002320e+09	   0.00000000e+00	   1.00000000e+15	  -1.72539975e+14	  -3.21575654e+04	  -3.32680174e+01	  -1.48145664e-01	   0.00000000e+00	   0.00000000e+00	  -3.34161631e+01	   1.67305837e+21	    4.69598872e+20	   2.58791332e-01	    4.68812284e+00	    1.10960478e-01
 213	       1.094548	     0.00000000	     0.19079370	     0.00000159	    -1.62665925	    -2.20920630	   1.26416486e+15	   2.55781180e+09	   0.00000000e+00	   1.00000000e+15	  -2.64162306e+14	  -3.21599596e+04	  -3.32798292e+01	  -1.36333882e-01	   0.00000000e+00	   0.00000000e+00	  -3.34161631e+01	   1.67758777e+21	    4.53258605e+20	   2.42526736e-01	    4.69260254e+00	    1.06480773e-01
 214	       1.095091	     0.00000000	     0.18904673	     0.00000142	    -1.62754027	    -2.21095327	   1.35236593e+15	   2.47370664e+09	   0.00000000e+00	   1.00000000e+15	  -3.52363460e+14	  -3.21629892e+04	  -3.32905924e+01	  -1.25570628e-01	   0.00000000e+00	   0.00000000e+00	  -3.34161631e+01	   1.68165935e+21	    4.38354783e+20	   2.27910797e-01	    4.69648191e+00	    1.02601402e-01
 215	       1.095578	     0.00000000	     0.18748133	     0.00000127	    -1.62829166	    -2.21251867	   1.43661589e+15	   2.39716903e+09	   0.00000000e+00	   1.00000000e+15	  -4.36613491e+14	  -3.21664631e+04	  -3.33003793e+01	  -1.15783811e-01	   0.00000000e+00	   0.00000000e+00	  -3.34161631e+01	   1.68531685e+21	    4.24791954e+20	   2.14785130e-01	    4.69984677e+00	    9.92365502e-02
 216	       1.096014	     0.00000000	     0.18607846	     0.00000115	    -1.62893205	    -2.21392154	   1.51656858e+15	   2.32762698e+09	   0.00000000e+00	   1.00000000e+15	  -5.16566256e+14	  -3.21702237e+04	  -3.33092652e+01	  -1.06897837e-01	   0.00000000e+00	   0.00000000e+00	  -3.34161631e+01	   1.68860182e+21	    4.12468765e+20	   2.02999385e-01	    4.70277148e+00	    9.63118380e-02
 217	       1.096405	     0.00000000	     0.18482047	     0.00000105	    -1.62947786	    -2.21517953	   1.59204187e+15	   2.26449558e+09	   0.00000000e+00	   1.00000000e+15	  -5.92039603e+14	  -3.21741453e+04	  -3.33173270e+01	  -9.88360633e-02	   0.00000000e+00	   0.00000000e+00	  -3.34161631e+01	   1.69155333e+21	    4.01281566e+20	   1.92412490e-01	    4.70532020e+00	    9.37631120e-02
 218	       1.096756	     0.00000000	     0.18369110	     0.00000096	    -1.62994341	    -2.21630890	   1.66299323e+15	   2.20719340e+09	   0.00000000e+00	   1.00000000e+15	  -6.62991027e+14	  -3.21781305e+04	  -3.33246403e+01	  -9.15227701e-02	   0.00000000e+00	   0.00000000e+00	  -3.34161631e+01	   1.69420769e+21	    3.91127330e+20	   1.82893419e-01	    4.70754806e+00	    9.15352534e-02
 219	       1.097071	     0.00000000	     0.18267549	     0.00000088	    -1.63034107	    -2.21732451	   1.72949381e+15	   2.15515519e+09	   0.00000000e+00	   1.00000000e+15	  -7.29491653e+14	  -3.21821063e+04	  -3.33312784e+01	  -8.48846727e-02	   0.00000000e+00	   0.00000000e+00	  -3.34161631e+01	   1.69659836e+21	    3.81905890e+20	   1.74321564e-01	    4.70950227e+00	    8.95810489e-02
 220	       1.097356	     0.00000000	     0.18176017	     0.00000081	    -1.63068144	    -2.21823983	   1.79170285e+15	   2.10784116e+09	   0.00000000e+00	   1.00000000e+15	  -7.91700744e+14	  -3.21860202e+04	  -3.33373110e+01	  -7.88520245e-02	   0.00000000e+00	   0.00000000e+00	  -3.34161631e+01	   1.69875594e+21	    3.73521600e+20	   1.66586785e-01	    4.71122317e+00	    8.78601490e-02
 221	       1.097613	     0.00000000	     0.18093300	     0.00000075	    -1.63097357	    -2.21906700	   1.84984433e+15	   2.06474339e+09	   0.00000000e+00	   1.00000000e+15	  -8.49842266e+14	  -3.21898366e+04	  -3.33428037e+01	  -7.33593582e-02	   0.00000000e+00	   0.00000000e+00	  -3.34161631e+01	   1.70070818e+21	    3.65884448e+20	   1.59589194e-01	    4.71274519e+00	    8.63381266e-02
 222	       1.097846	     0.00000000	     0.18018306	     0.00000070	    -1.63122510	    -2.21981694	   1.90418641e+15	   2.02538962e+09	   0.00000000e+00	   1.00000000e+15	  -9.04184382e+14	  -3.21935333e+04	  -3.33478171e+01	  -6.83459270e-02	   0.00000000e+00	   0.00000000e+00	  -3.34161631e+01	   1.70248012e+21	    3.58910751e+20	   1.53238752e-01	    4.71409768e+00	    8.49856389e-02
 223	       1.098058	     0.00000000	     0.17950060	     0.00000066	    -1.63144248	    -2.22049940	   1.95502430e+15	   1.98934517e+09	   0.00000000e+00	   1.00000000e+15	  -9.55022314e+14	  -3.21970986e+04	  -3.33524072e+01	  -6.37559009e-02	   0.00000000e+00	   0.00000000e+00	  -3.34161631e+01	   1.70409422e+21	    3.52523483e+20	   1.47454710e-01	    4.71530563e+00	    8.37776907e-02
 224	       1.098251	     0.00000000	     0.17887697	     0.00000062	    -1.63163112	    -2.22112303	   2.00266654e+15	   1.95621320e+09	   0.00000000e+00	   1.00000000e+15	  -1.00266459e+15	  -3.22005289e+04	  -3.33566247e+01	  -5.95383714e-02	   0.00000000e+00	   0.00000000e+00	  -3.34161631e+01	   1.70557054e+21	    3.46652320e+20	   1.42164970e-01	    4.71639032e+00	    8.26929922e-02
 225	       1.098429	     0.00000000	     0.17830446	     0.00000058	    -1.63179556	    -2.22169554	   2.04742441e+15	   1.92563380e+09	   0.00000000e+00	   1.00000000e+15	  -1.04742249e+15	  -3.22038262e+04	  -3.33605159e+01	  -5.56472111e-02	   0.00000000e+00	   0.00000000e+00	  -3.34161631e+01	   1.70692696e+21	    3.41233485e+20	   1.37305377e-01	    4.71736991e+00	    8.17134031e-02
 226	       1.098593	     0.00000000	     0.17777628	     0.00000055	    -1.63193958	    -2.22222372	   2.08960426e+15	   1.89728221e+09	   0.00000000e+00	   1.00000000e+15	  -1.08960236e+15	  -3.22069969e+04	  -3.33641222e+01	  -5.20408292e-02	   0.00000000e+00	   0.00000000e+00	  -3.34161631e+01	   1.70817932e+21	    3.36209429e+20	   1.32818990e-01	    4.71825986e+00	    8.08234540e-02
 227	       1.098745	     0.00000000	     0.17728638	     0.00000052	    -1.63206633	    -2.22271362	   2.12950224e+15	   1.87086642e+09	   0.00000000e+00	   1.00000000e+15	  -1.12950037e+15	  -3.22100505e+04	  -3.33674812e+01	  -4.86818538e-02	   0.00000000e+00	   0.00000000e+00	  -3.34161631e+01	   1.70934169e+21	    3.31528407e+20	   1.28655351e-01	    4.71907338e+00	    8.00099348e-02
 228	       1.098887	     0.00000000	     0.17682947	     0.00000049	    -1.63217844	    -2.22317053	   2.16740115e+15	   1.84612442e+09	   0.00000000e+00	   1.00000000e+15	  -1.16739931e+15	  -3.22129980e+04	  -3.33706263e+01	  -4.55367696e-02	   0.00000000e+00	   0.00000000e+00	  -3.34161631e+01	   1.71042653e+21	    3.27143991e+20	   1.24769765e-01	    4.71982177e+00	    7.92615424e-02
 229	       1.099020	     0.00000000	     0.17640081	     0.00000046	    -1.63227809	    -2.22359919	   2.20356888e+15	   1.82282122e+09	   0.00000000e+00	   1.00000000e+15	  -1.20356706e+15	  -3.22158522e+04	  -3.33735875e+01	  -4.25755282e-02	   0.00000000e+00	   0.00000000e+00	  -3.34161631e+01	   1.71144488e+21	    3.23014536e+20	   1.21122605e-01	    4.72051474e+00	    7.85685787e-02
 230	       1.099146	     0.00000000	     0.17599624	     0.00000044	    -1.63236708	    -2.22400376	   2.23825818e+15	   1.80074571e+09	   0.00000000e+00	   1.00000000e+15	  -1.23825638e+15	  -3.22186262e+04	  -3.33763919e+01	  -3.97711468e-02	   0.00000000e+00	   0.00000000e+00	  -3.34161631e+01	   1.71240656e+21	    3.19102633e+20	   1.17678652e-01	    4.72116062e+00	    7.79226917e-02
 231	       1.099265	     0.00000000	     0.17561202	     0.00000042	    -1.63244693	    -2.22438798	   2.27170757e+15	   1.77970752e+09	   0.00000000e+00	   1.00000000e+15	  -1.27170579e+15	  -3.22213340e+04	  -3.33790638e+01	  -3.70993028e-02	   0.00000000e+00	   0.00000000e+00	  -3.34161631e+01	   1.71332033e+21	    3.15374551e+20	   1.14406468e-01	    4.72176666e+00	    7.73166521e-02
 232	       1.099379	     0.00000000	     0.17524481	     0.00000040	    -1.63251887	    -2.22475519	   2.30414299e+15	   1.75953392e+09	   0.00000000e+00	   1.00000000e+15	  -1.30414123e+15	  -3.22239896e+04	  -3.33816251e+01	  -3.45379301e-02	   0.00000000e+00	   0.00000000e+00	  -3.34161631e+01	   1.71419409e+21	    3.11799677e+20	   1.11277797e-01	    4.72233916e+00	    7.67441609e-02
 233	       1.099488	     0.00000000	     0.17489159	     0.00000038	    -1.63258394	    -2.22510841	   2.33578031e+15	   1.74006665e+09	   0.00000000e+00	   1.00000000e+15	  -1.33577857e+15	  -3.22266074e+04	  -3.33840962e+01	  -3.20668169e-02	   0.00000000e+00	   0.00000000e+00	  -3.34161631e+01	   1.71503498e+21	    3.08349969e+20	   1.08266997e-01	    4.72288363e+00	    7.61996810e-02
 234	       1.099595	     0.00000000	     0.17454957	     0.00000036	    -1.63264299	    -2.22545043	   2.36682840e+15	   1.72115878e+09	   0.00000000e+00	   1.00000000e+15	  -1.36682668e+15	  -3.22292022e+04	  -3.33864959e+01	  -2.96672019e-02	   0.00000000e+00	   0.00000000e+00	  -3.34161631e+01	   1.71584959e+21	    3.04999390e+20	   1.05350491e-01	    4.72340503e+00	    7.56782887e-02
 235	       1.099698	     0.00000000	     0.17421614	     0.00000034	    -1.63269671	    -2.22578386	   2.39749297e+15	   1.70267153e+09	   0.00000000e+00	   1.00000000e+15	  -1.39749127e+15	  -3.22317893e+04	  -3.33888417e+01	  -2.73213618e-02	   0.00000000e+00	   0.00000000e+00	  -3.34161631e+01	   1.71664406e+21	    3.01723346e+20	   1.02506223e-01	    4.72390778e+00	    7.51755398e-02
 236	       1.099800	     0.00000000	     0.17388884	     0.00000032	    -1.63274567	    -2.22611116	   2.42798110e+15	   1.68447084e+09	   0.00000000e+00	   1.00000000e+15	  -1.42797941e+15	  -3.22343848e+04	  -3.33911509e+01	  -2.50121792e-02	   0.00000000e+00	   0.00000000e+00	  -3.34161631e+01	   1.71742429e+21	    2.98498083e+20	   9.97131043e-02	    4.72439597e+00	    7.46873464e-02
 237	       1.099900	     0.00000000	     0.17356523	     0.00000031	    -1.63279030	    -2.22643477	   2.45850684e+15	   1.66642380e+09	   0.00000000e+00	   1.00000000e+15	  -1.45850518e+15	  -3.22370063e+04	  -3.33934404e+01	  -2.27226736e-02	   0.00000000e+00	   0.00000000e+00	  -3.34161631e+01	   1.71819606e+21	    2.95300047e+20	   9.69504365e-02	    4.72487346e+00	    7.42098585e-02
 238	       1.100000	     0.00000000	     0.17324284	     0.00000029	    -1.63283094	    -2.22675716	   2.48929807e+15	   1.64839448e+09	   0.00000000e+00	   1.00000000e+15	  -1.48929642e+15	  -3.22396453e+04	  -3.33945824e+01	  -2.15807107e-02	   0.00000000e+00	   0.00000000e+00	  -3.34161631e+01	   1.71896522e+21	    2.92105150e+20	   9.41972703e-02	    4.72534397e+00	    7.37393470e-02
 239	       1.100000	     0.00000000	     0.07324284	     0.00000007	    -2.62015145	    -3.32675716	   2.36546176e+17	   1.27581708e+07	   0.00000000e+00	   5.00000000e+17	   2.63453824e+17	  -3.22376708e+04	  -3.33957752e+01	  -2.03876051e-02	   0.00000000e+00	   0.00000000e+00	  -3.34161628e+01	   6.60088156e+19	    2.26082403e+18	   9.41972703e-02	    4.72534397e+00	    7.37393470e-02
 240	       1.100100	     0.00000000	     0.07292282	     0.00000007	    -2.62473861	    -3.32707718	   2.39487066e+17	   1.50432085e+07	   0.00000000e+00	   5.00000000e+17	   2.60512934e+17	  -3.17663112e+04	  -3.33958262e+01	  -2.03367640e-02	   0.00000000e+00	   0.00000000e+00	  -3.34161630e+01	   6.60261217e+19	    2.66574635e+18	   9.40915103e-02	    4.72534792e+00	    7.37354008e-02
 241	       1.100200	     0.00000000	     0.07260641	     0.00000007	    -2.62867354	    -3.32739359	   2.42430717e+17	   1.72988096e+07	   0.00000000e+00	   5.00000000e+17	   2.57569283e+17	  -3.12959634e+04	  -3.33959282e+01	  -2.02350375e-02	   0.00000000e+00	   0.00000000e+00	  -3.34161633e+01	   6.60434937e+19	    3.06545234e+18	   9.39853498e-02	    4.72535252e+00	    7.37307939e-02
 242	       1.100302	     0.00000000	     0.07229149	     0.00000007	    -2.63214506	    -3.32770851	   2.45396457e+17	   1.95409839e+07	   0.00000000e+00	   5.00000000e+17	   2.54603543e+17	  -3.08261616e+04	  -3.33960307e+01	  -2.01328818e-02	   0.00000000e+00	   0.00000000e+00	  -3.34161636e+01	   6.60610509e+19	    3.46277902e+18	   9.38780608e-02	    4.72535782e+00	    7.37254920e-02
 243	       1.100405	     0.00000000	     0.07197609	     0.00000007	    -2.63527547	    -3.32802391	   2.48403087e+17	   2.17845609e+07	   0.00000000e+00	   5.00000000e+17	   2.51596913e+17	  -3.03539684e+04	  -3.33961336e+01	  -2.00296244e-02	   0.00000000e+00	   0.00000000e+00	  -3.34161632e+01	   6.60789110e+19	    3.86035425e+18	   9.37689240e-02	    4.72536387e+00	    7.37194437e-02
 244	       1.100510	     0.00000000	     0.07165833	     0.00000007	    -2.63814879	    -3.32834167	   2.51469401e+17	   2.40436757e+07	   0.00000000e+00	   5.00000000e+17	   2.48530599e+17	  -2.98765479e+04	  -3.33962382e+01	  -1.99245990e-02	   0.00000000e+00	   0.00000000e+00	  -3.34161628e+01	   6.60971935e+19	    4.26068288e+18	   9.36572087e-02	    4.72537074e+00	    7.37125798e-02
 245	       1.100619	     0.00000000	     0.07133640	     0.00000007	    -2.64082552	    -3.32866360	   2.54614632e+17	   2.63321623e+07	   0.00000000e+00	   5.00000000e+17	   2.45385368e+17	  -2.93910956e+04	  -3.33963456e+01	  -1.98171291e-02	   0.00000000e+00	   0.00000000e+00	  -3.34161627e+01	   6.61160233e+19	    4.66621637e+18	   9.35421531e-02	    4.72537850e+00	    7.37048113e-02
 246	       1.100732	     0.00000000	     0.07100848	     0.00000007	    -2.64335098	    -3.32899152	   2.57858846e+17	   2.86638773e+07	   0.00000000e+00	   5.00000000e+17	   2.42141154e+17	  -2.88947816e+04	  -3.33964565e+01	  -1.97065121e-02	   0.00000000e+00	   0.00000000e+00	  -3.34161630e+01	   6.61355330e+19	    5.07941019e+18	   9.34229470e-02	    4.72538729e+00	    7.36960270e-02
 247	       1.100849	     0.00000000	     0.07067273	     0.00000007	    -2.64576020	    -3.32932727	   2.61223296e+17	   3.10529729e+07	   0.00000000e+00	   5.00000000e+17	   2.38776705e+17	  -2.83847046e+04	  -3.33965716e+01	  -1.95920058e-02	   0.00000000e+00	   0.00000000e+00	  -3.34161636e+01	   6.61558659e+19	    5.50277219e+18	   9.32987142e-02	    4.72539723e+00	    7.36860895e-02
 248	       1.100972	     0.00000000	     0.07032728	     0.00000007	    -2.64808110	    -3.32967272	   2.64730730e+17	   3.35141301e+07	   0.00000000e+00	   5.00000000e+17	   2.35269270e+17	  -2.78578548e+04	  -3.33966903e+01	  -1.94728150e-02	   0.00000000e+00	   0.00000000e+00	  -3.34161631e+01	   6.61771793e+19	    5.93890394e+18	   9.31684953e-02	    4.72540849e+00	    7.36748306e-02
 249	       1.101101	     0.00000000	     0.06997022	     0.00000007	    -2.65033647	    -3.33002978	   2.68405676e+17	   3.60627595e+07	   0.00000000e+00	   5.00000000e+17	   2.31594324e+17	  -2.73110887e+04	  -3.33968144e+01	  -1.93480801e-02	   0.00000000e+00	   0.00000000e+00	  -3.34161625e+01	   6.61996469e+19	    6.39053628e+18	   9.30312293e-02	    4.72542127e+00	    7.36620458e-02
 250	       1.101238	     0.00000000	     0.06959954	     0.00000007	    -2.65254529	    -3.33040046	   2.72274660e+17	   3.87151736e+07	   0.00000000e+00	   5.00000000e+17	   2.27725340e+17	  -2.67411120e+04	  -3.33969459e+01	  -1.92168651e-02	   0.00000000e+00	   0.00000000e+00	  -3.34161628e+01	   6.62234621e+19	    6.86055990e+18	   9.28857352e-02	    4.72543583e+00	    7.36474867e-02
 251	       1.101384	     0.00000000	     0.06921321	     0.00000007	    -2.65472365	    -3.33078679	   2.76366384e+17	   4.14887319e+07	   0.00000000e+00	   5.00000000e+17	   2.23633616e+17	  -2.61444776e+04	  -3.33970850e+01	  -1.90781469e-02	   0.00000000e+00	   0.00000000e+00	  -3.34161631e+01	   6.62488413e+19	    7.35205099e+18	   9.27306927e-02	    4.72545246e+00	    7.36308526e-02
 252	       1.101541	     0.00000000	     0.06880915	     0.00000007	    -2.65688534	    -3.33119085	   2.80711807e+17	   4.44019588e+07	   0.00000000e+00	   5.00000000e+17	   2.19288193e+17	  -2.55175974e+04	  -3.33972325e+01	  -1.89308061e-02	   0.00000000e+00	   0.00000000e+00	  -3.34161633e+01	   6.62760269e+19	    7.86829219e+18	   9.25646214e-02	    4.72547154e+00	    7.36117795e-02
 253	       1.101709	     0.00000000	     0.06838523	     0.00000007	    -2.65904227	    -3.33161477	   2.85344116e+17	   4.74746330e+07	   0.00000000e+00	   5.00000000e+17	   2.14655884e+17	  -2.48567734e+04	  -3.33973898e+01	  -1.87736180e-02	   0.00000000e+00	   0.00000000e+00	  -3.34161634e+01	   6.63052911e+19	    8.41278840e+18	   9.23858600e-02	    4.72549349e+00	    7.35898275e-02
 254	       1.101891	     0.00000000	     0.06793939	     0.00000007	    -2.66120475	    -3.33206061	   2.90298546e+17	   5.07278471e+07	   0.00000000e+00	   5.00000000e+17	   2.09701454e+17	  -2.41582527e+04	  -3.33975577e+01	  -1.86052464e-02	   0.00000000e+00	   0.00000000e+00	  -3.34161630e+01	   6.63369396e+19	    8.98927738e+18	   9.21925435e-02	    4.72551885e+00	    7.35644652e-02
 255	       1.102089	     0.00000000	     0.06746962	     0.00000007	    -2.66338163	    -3.33253038	   2.95611993e+17	   5.41840366e+07	   0.00000000e+00	   5.00000000e+17	   2.04388007e+17	  -2.34183106e+04	  -3.33977388e+01	  -1.84242393e-02	   0.00000000e+00	   0.00000000e+00	  -3.34161631e+01	   6.63713151e+19	    9.60173478e+18	   9.19825813e-02	    4.72554826e+00	    7.35350517e-02
 256	       1.102304	     0.00000000	     0.06697408	     0.00000007	    -2.66558036	    -3.33302592	   3.01322352e+17	   5.78669771e+07	   0.00000000e+00	   5.00000000e+17	   1.98677648e+17	  -2.26333673e+04	  -3.33979338e+01	  -1.82290284e-02	   0.00000000e+00	   0.00000000e+00	  -3.34161629e+01	   6.64088009e+19	    1.02543738e+19	   9.17536343e-02	    4.72558250e+00	    7.35008147e-02
 257	       1.102539	     0.00000000	     0.06645119	     0.00000007	    -2.66780708	    -3.33354881	   3.07467515e+17	   6.18017541e+07	   0.00000000e+00	   5.00000000e+17	   1.92532485e+17	  -2.18001445e+04	  -3.33981450e+01	  -1.80179322e-02	   0.00000000e+00	   0.00000000e+00	  -3.34161629e+01	   6.64498250e+19	    1.09516398e+19	   9.15030924e-02	    4.72562249e+00	    7.34608249e-02
 258	       1.102798	     0.00000000	     0.06589975	     0.00000007	    -2.67006651	    -3.33410025	   3.14083950e+17	   6.60147082e+07	   0.00000000e+00	   5.00000000e+17	   1.85916050e+17	  -2.09158645e+04	  -3.33983741e+01	  -1.77891652e-02	   0.00000000e+00	   0.00000000e+00	  -3.34161632e+01	   6.64948632e+19	    1.16982004e+19	   9.12280539e-02	    4.72566935e+00	    7.34139664e-02
 259	       1.103082	     0.00000000	     0.06531911	     0.00000007	    -2.67236195	    -3.33468089	   3.21204772e+17	   7.05333627e+07	   0.00000000e+00	   5.00000000e+17	   1.78795228e+17	  -1.99784960e+04	  -3.33986223e+01	  -1.75408534e-02	   0.00000000e+00	   0.00000000e+00	  -3.34161632e+01	   6.65444425e+19	    1.24989330e+19	   9.09253063e-02	    4.72572441e+00	    7.33589028e-02
 260	       1.103395	     0.00000000	     0.06470930	     0.00000007	    -2.67469516	    -3.33529070	   3.28857246e+17	   7.53863411e+07	   0.00000000e+00	   5.00000000e+17	   1.71142754e+17	  -1.89870426e+04	  -3.33988919e+01	  -1.72710580e-02	   0.00000000e+00	   0.00000000e+00	  -3.34161629e+01	   6.65991437e+19	    1.33589097e+19	   9.05913106e-02	    4.72578928e+00	    7.32940375e-02
 261	       1.103741	     0.00000000	     0.06407122	     0.00000007	    -2.67706629	    -3.33592878	   3.37059690e+17	   8.06032797e+07	   0.00000000e+00	   5.00000000e+17	   1.62940310e+17	  -1.79418699e+04	  -3.33991853e+01	  -1.69778082e-02	   0.00000000e+00	   0.00000000e+00	  -3.34161631e+01	   6.66596031e+19	    1.42833824e+19	   9.02221895e-02	    4.72586585e+00	    7.32174695e-02
 262	       1.104123	     0.00000000	     0.06340683	     0.00000007	    -2.67947379	    -3.33659317	   3.45817802e+17	   8.62147327e+07	   0.00000000e+00	   5.00000000e+17	   1.54182198e+17	  -1.68450535e+04	  -3.33995041e+01	  -1.66591458e-02	   0.00000000e+00	   0.00000000e+00	  -3.34161633e+01	   6.67265138e+19	    1.52777654e+19	   8.98137224e-02	    4.72595637e+00	    7.31269447e-02
 263	       1.104546	     0.00000000	     0.06271931	     0.00000007	    -2.68191431	    -3.33728069	   3.55120533e+17	   9.22520556e+07	   0.00000000e+00	   5.00000000e+17	   1.44879467e+17	  -1.57007254e+04	  -3.33998499e+01	  -1.63131806e-02	   0.00000000e+00	   0.00000000e+00	  -3.34161630e+01	   6.68006252e+19	    1.63476150e+19	   8.93613472e-02	    4.72606351e+00	    7.30198013e-02
 264	       1.105014	     0.00000000	     0.06201317	     0.00000007	    -2.68438266	    -3.33798683	   3.64935776e+17	   9.87472279e+07	   0.00000000e+00	   5.00000000e+17	   1.35064224e+17	  -1.45153811e+04	  -3.34002249e+01	  -1.59381599e-02	   0.00000000e+00	   0.00000000e+00	  -3.34161631e+01	   6.68827416e+19	    1.74985983e+19	   8.88601706e-02	    4.72619040e+00	    7.28929125e-02
 265	       1.105532	     0.00000000	     0.06129432	     0.00000006	    -2.68687176	    -3.33870568	   3.75206292e+17	   1.05732549e+08	   0.00000000e+00	   5.00000000e+17	   1.24793708e+17	  -1.32981006e+04	  -3.34006305e+01	  -1.55325511e-02	   0.00000000e+00	   0.00000000e+00	  -3.34161630e+01	   6.69737185e+19	    1.87364390e+19	   8.83049910e-02	    4.72634069e+00	    7.27426250e-02
 266	       1.106104	     0.00000000	     0.06057006	     0.00000006	    -2.68937269	    -3.33942994	   3.85846500e+17	   1.13240108e+08	   0.00000000e+00	   5.00000000e+17	   1.14153501e+17	  -1.20606268e+04	  -3.34010679e+01	  -1.50951369e-02	   0.00000000e+00	   0.00000000e+00	  -3.34161630e+01	   6.70744574e+19	    2.00668232e+19	   8.76903317e-02	    4.72651862e+00	    7.25646980e-02
 267	       1.106736	     0.00000000	     0.05984891	     0.00000006	    -2.69187483	    -3.34015109	   3.96740900e+17	   1.21300885e+08	   0.00000000e+00	   5.00000000e+17	   1.03259100e+17	  -1.08172431e+04	  -3.34015378e+01	  -1.46251234e-02	   0.00000000e+00	   0.00000000e+00	  -3.34161630e+01	   6.71858976e+19	    2.14952411e+19	   8.70104900e-02	    4.72672907e+00	    7.23542440e-02
 268	       1.107433	     0.00000000	     0.05914032	     0.00000006	    -2.69436597	    -3.34085968	   4.07744990e+17	   1.29943352e+08	   0.00000000e+00	   5.00000000e+17	   9.22550105e+16	  -9.58439778e+03	  -3.34020409e+01	  -1.41222548e-02	   0.00000000e+00	   0.00000000e+00	  -3.34161631e+01	   6.73090064e+19	    2.30267378e+19	   8.62596008e-02	    4.72697764e+00	    7.21056765e-02
 269	       1.108200	     0.00000000	     0.05845430	     0.00000006	    -2.69683266	    -3.34154570	   4.18689412e+17	   1.39191406e+08	   0.00000000e+00	   5.00000000e+17	   8.13105878e+16	  -8.38004771e+03	  -3.34025762e+01	  -1.35869324e-02	   0.00000000e+00	   0.00000000e+00	  -3.34161631e+01	   6.74447656e+19	    2.46655482e+19	   8.54317167e-02	    4.72727065e+00	    7.18126703e-02
 270	       1.109042	     0.00000000	     0.05780081	     0.00000006	    -2.69926053	    -3.34219919	   4.29387759e+17	   1.49061576e+08	   0.00000000e+00	   5.00000000e+17	   7.06122414e+16	  -7.22272845e+03	  -3.34031426e+01	  -1.30203281e-02	   0.00000000e+00	   0.00000000e+00	  -3.34161629e+01	   6.75941565e+19	    2.64146013e+19	   8.45209050e-02	    4.72761517e+00	    7.14681445e-02
 271	       1.109964	     0.00000000	     0.05718922	     0.00000006	    -2.70163482	    -3.34281078	   4.39647862e+17	   1.59559516e+08	   0.00000000e+00	   5.00000000e+17	   6.03521384e+16	  -6.13040872e+03	  -3.34037386e+01	  -1.24244825e-02	   0.00000000e+00	   0.00000000e+00	  -3.34161631e+01	   6.77581407e+19	    2.82748988e+19	   8.35213614e-02	    4.72801904e+00	    7.10642759e-02
 272	       1.110971	     0.00000000	     0.05662758	     0.00000006	    -2.70394082	    -3.34337242	   4.49285656e+17	   1.70675986e+08	   0.00000000e+00	   5.00000000e+17	   5.07143442e+16	  -5.11924012e+03	  -3.34043608e+01	  -1.18023745e-02	   0.00000000e+00	   0.00000000e+00	  -3.34161632e+01	   6.79376392e+19	    3.02448037e+19	   8.24275400e-02	    4.72849076e+00	    7.05925582e-02
 273	       1.112066	     0.00000000	     0.05612212	     0.00000006	    -2.70616450	    -3.34387788	   4.58139914e+17	   1.82382724e+08	   0.00000000e+00	   5.00000000e+17	   4.18600857e+16	  -4.20235608e+03	  -3.34050051e+01	  -1.11579474e-02	   0.00000000e+00	   0.00000000e+00	  -3.34161631e+01	   6.81335092e+19	    3.23193076e+19	   8.12342969e-02	    4.72903940e+00	    7.00439173e-02
 274	       1.113252	     0.00000000	     0.05567677	     0.00000006	    -2.70829300	    -3.34432323	   4.66085656e+17	   1.94628796e+08	   0.00000000e+00	   5.00000000e+17	   3.39143438e+16	  -3.38889257e+03	  -3.34056669e+01	  -1.04960779e-02	   0.00000000e+00	   0.00000000e+00	  -3.34161630e+01	   6.83465182e+19	    3.44893847e+19	   7.99370459e-02	    4.72967442e+00	    6.94088966e-02
 275	       1.114533	     0.00000000	     0.05529296	     0.00000006	    -2.71031517	    -3.34470704	   4.73043976e+17	   2.07338151e+08	   0.00000000e+00	   5.00000000e+17	   2.69560240e+16	  -2.68338462e+03	  -3.34063406e+01	  -9.82247626e-03	   0.00000000e+00	   0.00000000e+00	  -3.34161631e+01	   6.85773176e+19	    3.67415581e+19	   7.85319222e-02	    4.73040540e+00	    6.86779188e-02
 276	       1.115911	     0.00000000	     0.05496962	     0.00000005	    -2.71222189	    -3.34503038	   4.78986583e+17	   2.20409087e+08	   0.00000000e+00	   5.00000000e+17	   2.10134168e+16	  -2.08563689e+03	  -3.34070196e+01	  -9.14351285e-03	   0.00000000e+00	   0.00000000e+00	  -3.34161631e+01	   6.88264147e+19	    3.90578061e+19	   7.70159497e-02	    4.73124169e+00	    6.78416260e-02
 277	       1.117385	     0.00000000	     0.05470345	     0.00000005	    -2.71400637	    -3.34529655	   4.83934368e+17	   2.33716166e+08	   0.00000000e+00	   5.00000000e+17	   1.60656318e+16	  -1.59108418e+03	  -3.34076971e+01	  -8.46597445e-03	   0.00000000e+00	   0.00000000e+00	  -3.34161631e+01	   6.90941456e+19	    4.14159000e+19	   7.53872068e-02	    4.73219203e+00	    6.68912892e-02
 278	       1.118956	     0.00000000	     0.05448940	     0.00000005	    -2.71566423	    -3.34551060	   4.87950517e+17	   2.47114721e+08	   0.00000000e+00	   5.00000000e+17	   1.20494831e+16	  -1.19156906e+03	  -3.34083663e+01	  -7.79676416e-03	   0.00000000e+00	   0.00000000e+00	  -3.34161631e+01	   6.93806487e+19	    4.37902038e+19	   7.36449843e-02	    4.73326405e+00	    6.58192675e-02
 279	       1.120621	     0.00000000	     0.05432119	     0.00000005	    -2.71719346	    -3.34567881	   4.91129738e+17	   2.60447675e+08	   0.00000000e+00	   5.00000000e+17	   8.87026271e+15	  -8.76394471e+02	  -3.34090204e+01	  -7.14256862e-03	   0.00000000e+00	   0.00000000e+00	  -3.34161630e+01	   6.96858409e+19	    4.61528830e+19	   7.17899293e-02	    4.73446383e+00	    6.46194862e-02
 280	       1.122378	     0.00000000	     0.05419199	     0.00000005	    -2.71859426	    -3.34580801	   4.93585726e+17	   2.73553911e+08	   0.00000000e+00	   5.00000000e+17	   6.41427475e+15	  -6.33475115e+02	  -3.34096535e+01	  -6.50952320e-03	   0.00000000e+00	   0.00000000e+00	  -3.34161631e+01	   7.00093968e+19	    4.84753862e+19	   6.98241672e-02	    4.73579542e+00	    6.32878971e-02
 281	       1.124222	     0.00000000	     0.05409493	     0.00000005	    -2.71986878	    -3.34590507	   4.95438986e+17	   2.86277105e+08	   0.00000000e+00	   5.00000000e+17	   4.56101382e+15	  -4.50419156e+02	  -3.34102602e+01	  -5.90290807e-03	   0.00000000e+00	   0.00000000e+00	  -3.34161631e+01	   7.03507324e+19	    5.07300122e+19	   6.77513968e-02	    4.73726044e+00	    6.18228798e-02
 282	       1.126146	     0.00000000	     0.05402353	     0.00000005	    -2.72102078	    -3.34597647	   4.96806649e+17	   2.98473879e+08	   0.00000000e+00	   5.00000000e+17	   3.19335143e+15	  -3.15413298e+02	  -3.34108362e+01	  -5.32690514e-03	   0.00000000e+00	   0.00000000e+00	  -3.34161631e+01	   7.07089947e+19	    5.28913533e+19	   6.55769494e-02	    4.73885777e+00	    6.02255478e-02
 283	       1.128144	     0.00000000	     0.05397204	     0.00000004	    -2.72205531	    -3.34602796	   4.97795174e+17	   3.10020260e+08	   0.00000000e+00	   5.00000000e+17	   2.20482670e+15	  -2.17843080e+02	  -3.34113787e+01	  -4.78443741e-03	   0.00000000e+00	   0.00000000e+00	  -3.34161631e+01	   7.10830573e+19	    5.49374409e+19	   6.33078084e-02	    4.74058338e+00	    5.84999311e-02
 284	       1.130207	     0.00000000	     0.05393560	     0.00000004	    -2.72297830	    -3.34606440	   4.98496134e+17	   3.20815832e+08	   0.00000000e+00	   5.00000000e+17	   1.50386624e+15	  -1.48638888e+02	  -3.34118860e+01	  -4.27710154e-03	   0.00000000e+00	   0.00000000e+00	  -3.34161631e+01	   7.14715237e+19	    5.68504807e+19	   6.09525843e-02	    4.74243030e+00	    5.66530202e-02
 285	       1.132324	     0.00000000	     0.05391022	     0.00000004	    -2.72379628	    -3.34608978	   4.98984690e+17	   3.30785391e+08	   0.00000000e+00	   5.00000000e+17	   1.01531053e+15	  -1.00383109e+02	  -3.34123579e+01	  -3.80519233e-03	   0.00000000e+00	   0.00000000e+00	  -3.34161631e+01	   7.18727386e+19	    5.86171462e+19	   5.85214412e-02	    4.74438865e+00	    5.46946696e-02
 286	       1.134485	     0.00000000	     0.05389282	     0.00000004	    -2.72451604	    -3.34610718	   4.99320073e+17	   3.39878348e+08	   0.00000000e+00	   5.00000000e+17	   6.79927257e+14	  -6.72390623e+01	  -3.34127953e+01	  -3.36780817e-03	   0.00000000e+00	   0.00000000e+00	  -3.34161631e+01	   7.22848067e+19	    6.02284724e+19	   5.60259743e-02	    4.74644595e+00	    5.26373696e-02
 287	       1.136678	     0.00000000	     0.05388103	     0.00000004	    -2.72514439	    -3.34611897	   4.99547337e+17	   3.48066406e+08	   0.00000000e+00	   5.00000000e+17	   4.52663602e+14	  -4.47686067e+01	  -3.34132000e+01	  -2.96301922e-03	   0.00000000e+00	   0.00000000e+00	  -3.34161630e+01	   7.27056203e+19	    6.16794453e+19	   5.34790403e-02	    4.74858741e+00	    5.04959081e-02
 288	       1.138891	     0.00000000	     0.05387313	     0.00000004	    -2.72568796	    -3.34612687	   4.99699701e+17	   3.55340202e+08	   0.00000000e+00	   5.00000000e+17	   3.00299425e+14	  -2.96977465e+01	  -3.34135749e+01	  -2.58807763e-03	   0.00000000e+00	   0.00000000e+00	  -3.34161630e+01	   7.31328937e+19	    6.29684052e+19	   5.08945424e-02	    4.75079637e+00	    4.82869436e-02
 289	       1.141109	     0.00000000	     0.05386788	     0.00000003	    -2.72615307	    -3.34613212	   4.99801007e+17	   3.61705551e+08	   0.00000000e+00	   5.00000000e+17	   1.98993244e+14	  -1.96747874e+01	  -3.34139234e+01	  -2.23964887e-03	   0.00000000e+00	   0.00000000e+00	  -3.34161630e+01	   7.35642045e+19	    6.40963831e+19	   4.82871773e-02	    4.75305480e+00	    4.60285193e-02
 290	       1.143322	     0.00000000	     0.05386441	     0.00000003	    -2.72654559	    -3.34613559	   4.99867971e+17	   3.67179871e+08	   0.00000000e+00	   5.00000000e+17	   1.32029281e+14	  -1.30492379e+01	  -3.34142491e+01	  -1.91404615e-03	   0.00000000e+00	   0.00000000e+00	  -3.34161631e+01	   7.39970404e+19	    6.50664653e+19	   4.56721499e-02	    4.75534377e+00	    4.37395416e-02
 291	       1.145515	     0.00000000	     0.05386212	     0.00000003	    -2.72687098	    -3.34613788	   4.99912082e+17	   3.71789141e+08	   0.00000000e+00	   5.00000000e+17	   8.79181055e+13	  -8.68551097e+00	  -3.34145557e+01	  -1.60745372e-03	   0.00000000e+00	   0.00000000e+00	  -3.34161631e+01	   7.44288495e+19	    6.58832554e+19	   4.30648678e-02	    4.75764407e+00	    4.14392497e-02
 292	       1.147676	     0.00000000	     0.05386061	     0.00000003	    -2.72713424	    -3.34613939	   4.99941108e+17	   3.75565600e+08	   0.00000000e+00	   5.00000000e+17	   5.88919995e+13	  -5.81518816e+00	  -3.34148469e+01	  -1.31612839e-03	   0.00000000e+00	   0.00000000e+00	  -3.34161630e+01	   7.48570929e+19	    6.65524666e+19	   4.04806247e-02	    4.75993662e+00	    3.91466957e-02
 293	       1.149793	     0.00000000	     0.05385962	     0.00000003	    -2.72733997	    -3.34614038	   4.99960231e+17	   3.78546235e+08	   0.00000000e+00	   5.00000000e+17	   3.97690670e+13	  -3.92529902e+00	  -3.34151264e+01	  -1.03657264e-03	   0.00000000e+00	   0.00000000e+00	  -3.34161630e+01	   7.52792967e+19	    6.70806529e+19	   3.79342859e-02	    4.76220306e+00	    3.68802552e-02
 294	       1.151856	     0.00000000	     0.05385897	     0.00000002	    -2.72749247	    -3.34614103	   4.99972872e+17	   3.80771935e+08	   0.00000000e+00	   5.00000000e+17	   2.71279665e+13	  -2.67700140e+00	  -3.34153974e+01	  -7.65674895e-04	   0.00000000e+00	   0.00000000e+00	  -3.34161631e+01	   7.56931033e+19	    6.74750602e+19	   3.54399864e-02	    4.76442613e+00	    3.46571849e-02
 295	       1.153854	     0.00000000	     0.05385853	     0.00000002	    -2.72759576	    -3.34614147	   4.99981274e+17	   3.82287176e+08	   0.00000000e+00	   5.00000000e+17	   1.87265826e+13	  -1.84819678e+00	  -3.34156623e+01	  -5.00814623e-04	   0.00000000e+00	   0.00000000e+00	  -3.34161631e+01	   7.60963172e+19	    6.77435699e+19	   3.30108545e-02	    4.76659008e+00	    3.24932404e-02
 296	       1.155778	     0.00000000	     0.05385824	     0.00000002	    -2.72765377	    -3.34614176	   4.99986898e+17	   3.83139989e+08	   0.00000000e+00	   5.00000000e+17	   1.31026084e+13	  -1.29404145e+00	  -3.34159231e+01	  -2.39931446e-04	   0.00000000e+00	   0.00000000e+00	  -3.34161631e+01	   7.64869463e+19	    6.78946935e+19	   3.06587708e-02	    4.76868095e+00	    3.04023653e-02
 297	       1.157622	     0.00000000	     0.05385804	     0.00000002	    -2.72767033	    -3.34614196	   4.99990696e+17	   3.83382025e+08	   0.00000000e+00	   5.00000000e+17	   9.30451893e+12	  -9.20315279e-01	  -3.34161815e+01	   1.84416129e-05	   0.00000000e+00	   0.00000000e+00	  -3.34161631e+01	   7.68632354e+19	    6.79375837e+19	   2.83941696e-02	    4.77068686e+00	    2.83964600e-02
 298	       1.159379	     0.00000000	     0.05385790	     0.00000002	    -2.72764927	    -3.34614210	   4.99993287e+17	   3.83068506e+08	   0.00000000e+00	   5.00000000e+17	   6.71316483e+12	  -6.65744373e-01	  -3.34164382e+01	   2.75179217e-04	   0.00000000e+00	   0.00000000e+00	  -3.34161631e+01	   7.72236923e+19	    6.78820262e+19	   2.62258907e-02	    4.77259808e+00	    2.64852350e-02
 299	       1.161044	     0.00000000	     0.05385781	     0.00000002	    -2.72759451	    -3.34614219	   4.99995076e+17	   3.82257940e+08	   0.00000000e+00	   5.00000000e+17	   4.92484266e+12	  -4.90407829e-01	  -3.34166936e+01	   5.30596358e-04	   0.00000000e+00	   0.00000000e+00	  -3.34161630e+01	   7.75671042e+19	    6.77383892e+19	   2.41610838e-02	    4.77440717e+00	    2.46761483e-02
 300	       1.162615	     0.00000000	     0.05385774	     0.00000002	    -2.72750998	    -3.34614226	   4.99996325e+17	   3.81011532e+08	   0.00000000e+00	   5.00000000e+17	   3.67529960e+12	  -3.68200353e-01	  -3.34169476e+01	   7.84508289e-04	   0.00000000e+00	   0.00000000e+00	  -3.34161630e+01	   7.78925461e+19	    6.75175182e+19	   2.22051661e-02	    4.77610889e+00	    2.29744243e-02
 301	       1.164089	     0.00000000	     0.05385769	     0.00000001	    -2.72739972	    -3.34614231	   4.99997210e+17	   3.79392261e+08	   0.00000000e+00	   5.00000000e+17	   2.79061013e+12	  -2.81959678e-01	  -3.34171995e+01	   1.03631205e-03	   0.00000000e+00	   0.00000000e+00	  -3.34161631e+01	   7.81993794e+19	    6.72305737e+19	   2.03618324e-02	    4.77770017e+00	    2.13831459e-02
 302	       1.165467	     0.00000000	     0.05385766	     0.00000001	    -2.72726776	    -3.34614234	   4.99997845e+17	   3.77463705e+08	   0.00000000e+00	   5.00000000e+17	   2.15551253e+12	  -2.20326246e-01	  -3.34174482e+01	   1.28508277e-03	   0.00000000e+00	   0.00000000e+00	  -3.34161631e+01	   7.84872436e+19	    6.68888220e+19	   1.86331122e-02	    4.77917991e+00	    1.99034095e-02
 303	       1.166748	     0.00000000	     0.05385764	     0.00000001	    -2.72711812	    -3.34614236	   4.99998307e+17	   3.75288681e+08	   0.00000000e+00	   5.00000000e+17	   1.69301068e+12	  -1.75720792e-01	  -3.34176926e+01	   1.52967722e-03	   0.00000000e+00	   0.00000000e+00	  -3.34161629e+01	   7.87560401e+19	    6.65033948e+19	   1.70194686e-02	    4.78054879e+00	    1.85345275e-02
 304	       1.167934	     0.00000000	     0.05385762	     0.00000001	    -2.72695469	    -3.34614238	   4.99998649e+17	   3.72927832e+08	   0.00000000e+00	   5.00000000e+17	   1.35121354e+12	  -1.43040228e-01	  -3.34179320e+01	   1.76883720e-03	   0.00000000e+00	   0.00000000e+00	  -3.34161631e+01	   7.90059108e+19	    6.60850383e+19	   1.55199317e-02	    4.78180905e+00	    1.72742663e-02
 305	       1.169029	     0.00000000	     0.05385760	     0.00000001	    -2.72678122	    -3.34614240	   4.99998906e+17	   3.70438276e+08	   0.00000000e+00	   5.00000000e+17	   1.09481679e+12	  -1.18814191e-01	  -3.34181644e+01	   2.00128585e-03	   0.00000000e+00	   0.00000000e+00	  -3.34161631e+01	   7.92372115e+19	    6.56438741e+19	   1.41322568e-02	    4.78296421e+00	    1.61191014e-02
 306	       1.170036	     0.00000000	     0.05385759	     0.00000001	    -2.72660121	    -3.34614241	   4.99999101e+17	   3.67872430e+08	   0.00000000e+00	   5.00000000e+17	   8.99562591e+11	  -1.00657148e-01	  -3.34183888e+01	   2.22581148e-03	   0.00000000e+00	   0.00000000e+00	  -3.34161630e+01	   7.94504833e+19	    6.51891909e+19	   1.28531013e-02	    4.78401884e+00	    1.50644776e-02
 307	       1.170958	     0.00000000	     0.05385758	     0.00000001	    -2.72641785	    -3.34614242	   4.99999252e+17	   3.65277086e+08	   0.00000000e+00	   5.00000000e+17	   7.48614285e+11	  -8.69104984e-02	  -3.34186044e+01	   2.44133487e-03	   0.00000000e+00	   0.00000000e+00	  -3.34161631e+01	   7.96464214e+19	    6.47292804e+19	   1.16782096e-02	    4.78497825e+00	    1.41050615e-02
 308	       1.171800	     0.00000000	     0.05385758	     0.00000001	    -2.72623396	    -3.34614242	   4.99999370e+17	   3.62692789e+08	   0.00000000e+00	   5.00000000e+17	   6.30166699e+11	  -7.64072986e-02	  -3.34188100e+01	   2.64695834e-03	   0.00000000e+00	   0.00000000e+00	  -3.34161631e+01	   7.98258439e+19	    6.42713276e+19	   1.06025996e-02	    4.78584834e+00	    1.32349770e-02
 309	       1.172567	     0.00000000	     0.05385757	     0.00000001	    -2.72605200	    -3.34614243	   4.99999465e+17	   3.60153532e+08	   0.00000000e+00	   5.00000000e+17	   5.35858081e+11	  -6.83164765e-02	  -3.34190051e+01	   2.84199597e-03	   0.00000000e+00	   0.00000000e+00	  -3.34161631e+01	   7.99896621e+19	    6.38213562e+19	   9.62074426e-03	    4.78663530e+00	    1.24480165e-02
 310	       1.173264	     0.00000000	     0.05385757	     0.00000001	    -2.72587400	    -3.34614243	   4.99999541e+17	   3.57686754e+08	   0.00000000e+00	   5.00000000e+17	   4.59705298e+11	  -6.20388625e-02	  -3.34191890e+01	   3.02598669e-03	   0.00000000e+00	   0.00000000e+00	  -3.34161630e+01	   8.01388513e+19	    6.33842283e+19	   8.72674187e-03	    4.78734549e+00	    1.17378238e-02
 311	       1.173896	     0.00000000	     0.05385756	     0.00000001	    -2.72570159	    -3.34614244	   4.99999603e+17	   3.55313592e+08	   0.00000000e+00	   5.00000000e+17	   3.97383363e+11	  -5.71372188e-02	  -3.34193619e+01	   3.19869226e-03	   0.00000000e+00	   0.00000000e+00	  -3.34161632e+01	   8.02744249e+19	    6.29636899e+19	   7.91447211e-03	    4.78798527e+00	    1.10980476e-02
 312	       1.174468	     0.00000000	     0.05385756	     0.00000001	    -2.72553602	    -3.34614244	   4.99999655e+17	   3.53049349e+08	   0.00000000e+00	   5.00000000e+17	   3.45733342e+11	  -5.32887704e-02	  -3.34195232e+01	   3.36008340e-03	   0.00000000e+00	   0.00000000e+00	  -3.34161632e+01	   8.03974113e+19	    6.25624524e+19	   7.17773370e-03	    4.78856085e+00	    1.05224649e-02
 313	       1.174986	     0.00000000	     0.05385756	     0.00000001	    -2.72537817	    -3.34614244	   4.99999698e+17	   3.50904101e+08	   0.00000000e+00	   5.00000000e+17	   3.02423227e+11	  -5.02525777e-02	  -3.34196731e+01	   3.51031742e-03	   0.00000000e+00	   0.00000000e+00	  -3.34161628e+01	   8.05088340e+19	    6.21823017e+19	   6.51036303e-03	    4.78907824e+00	    1.00050768e-02
 314	       1.175454	     0.00000000	     0.05385755	     0.00000000	    -2.72522859	    -3.34614245	   4.99999735e+17	   3.48883397e+08	   0.00000000e+00	   5.00000000e+17	   2.65712291e+11	  -4.78469984e-02	  -3.34198127e+01	   3.64971044e-03	   0.00000000e+00	   0.00000000e+00	  -3.34161630e+01	   8.06096946e+19	    6.18242209e+19	   5.90633258e-03	    4.78954314e+00	    9.54017854e-03
 315	       1.175877	     0.00000000	     0.05385755	     0.00000000	    -2.72508757	    -3.34614245	   4.99999766e+17	   3.46988989e+08	   0.00000000e+00	   5.00000000e+17	   2.34286012e+11	  -4.59338351e-02	  -3.34199419e+01	   3.77870705e-03	   0.00000000e+00	   0.00000000e+00	  -3.34161632e+01	   8.07009600e+19	    6.14885205e+19	   5.35982980e-03	    4.78996091e+00	    9.12240852e-03
 316	       1.176259	     0.00000000	     0.05385755	     0.00000000	    -2.72495516	    -3.34614245	   4.99999793e+17	   3.45219556e+08	   0.00000000e+00	   5.00000000e+17	   2.07139652e+11	  -4.44071181e-02	  -3.34200610e+01	   3.89784997e-03	   0.00000000e+00	   0.00000000e+00	  -3.34161631e+01	   8.07835519e+19	    6.11749665e+19	   4.86531732e-03	    4.79033654e+00	    8.74677729e-03
 317	       1.176605	     0.00000000	     0.05385755	     0.00000000	    -2.72483121	    -3.34614245	   4.99999817e+17	   3.43571381e+08	   0.00000000e+00	   5.00000000e+17	   1.83495593e+11	  -4.31850469e-02	  -3.34201707e+01	   4.00775117e-03	   0.00000000e+00	   0.00000000e+00	  -3.34161630e+01	   8.08583393e+19	    6.08828999e+19	   4.41757612e-03	    4.79067463e+00	    8.40868217e-03
 318	       1.176918	     0.00000000	     0.05385755	     0.00000000	    -2.72471544	    -3.34614245	   4.99999838e+17	   3.42038962e+08	   0.00000000e+00	   5.00000000e+17	   1.62744331e+11	  -4.22040797e-02	  -3.34202719e+01	   4.10906594e-03	   0.00000000e+00	   0.00000000e+00	  -3.34161628e+01	   8.09261342e+19	    6.06113461e+19	   4.01173357e-03	    4.79097941e+00	    8.10390920e-03
 319	       1.177202	     0.00000000	     0.05385755	     0.00000000	    -2.72460743	    -3.34614245	   4.99999856e+17	   3.40615553e+08	   0.00000000e+00	   5.00000000e+17	   1.44402054e+11	  -4.14146771e-02	  -3.34203657e+01	   4.20247042e-03	   0.00000000e+00	   0.00000000e+00	  -3.34161632e+01	   8.09876885e+19	    6.03591096e+19	   3.64327843e-03	    4.79125469e+00	    7.82862580e-03
 320	       1.177461	     0.00000000	     0.05385755	     0.00000000	    -2.72450672	    -3.34614245	   4.99999872e+17	   3.39293609e+08	   0.00000000e+00	   5.00000000e+17	   1.28079964e+11	  -4.07780127e-02	  -3.34204521e+01	   4.28864306e-03	   0.00000000e+00	   0.00000000e+00	  -3.34161634e+01	   8.10436934e+19	    6.01248531e+19	   3.30806486e-03	    4.79150395e+00	    7.57936632e-03
 321	       1.177696	     0.00000000	     0.05385754	     0.00000000	    -2.72441277	    -3.34614246	   4.99999887e+17	   3.38065155e+08	   0.00000000e+00	   5.00000000e+17	   1.13461966e+11	  -4.02635739e-02	  -3.34205314e+01	   4.36824987e-03	   0.00000000e+00	   0.00000000e+00	  -3.34161631e+01	   8.10947803e+19	    5.99071639e+19	   3.00230768e-03	    4.79173030e+00	    7.35301257e-03
 322	       1.177911	     0.00000000	     0.05385754	     0.00000000	    -2.72432505	    -3.34614246	   4.99999900e+17	   3.36922081e+08	   0.00000000e+00	   5.00000000e+17	   1.00288262e+11	  -3.98473098e-02	  -3.34206049e+01	   4.44193330e-03	   0.00000000e+00	   0.00000000e+00	  -3.34161630e+01	   8.11415224e+19	    5.97046042e+19	   2.72257060e-03	    4.79193654e+00	    7.14677114e-03
 323	       1.178109	     0.00000000	     0.05385754	     0.00000000	    -2.72424300	    -3.34614246	   4.99999912e+17	   3.35856354e+08	   0.00000000e+00	   5.00000000e+17	   8.83432108e+10	  -3.95102479e-02	  -3.34206732e+01	   4.51030436e-03	   0.00000000e+00	   0.00000000e+00	  -3.34161629e+01	   8.11844378e+19	    5.95157511e+19	   2.46574927e-03	    4.79212517e+00	    6.95814863e-03
 324	       1.178291	     0.00000000	     0.05385754	     0.00000000	    -2.72416606	    -3.34614246	   4.99999923e+17	   3.34860188e+08	   0.00000000e+00	   5.00000000e+17	   7.74461971e+10	  -3.92373666e-02	  -3.34207377e+01	   4.57393753e-03	   0.00000000e+00	   0.00000000e+00	  -3.34161637e+01	   8.12239927e+19	    5.93392246e+19	   2.22905070e-03	    4.79229839e+00	    6.78492608e-03
 325	       1.178459	     0.00000000	     0.05385754	     0.00000000	    -2.72409372	    -3.34614246	   4.99999933e+17	   3.33926147e+08	   0.00000000e+00	   5.00000000e+17	   6.74447443e+10	  -3.90167171e-02	  -3.34207964e+01	   4.63336801e-03	   0.00000000e+00	   0.00000000e+00	  -3.34161631e+01	   8.12606050e+19	    5.91737068e+19	   2.00997018e-03	    4.79245818e+00	    6.62513324e-03
 326	       1.178616	     0.00000000	     0.05385754	     0.00000000	    -2.72402546	    -3.34614246	   4.99999942e+17	   3.33047210e+08	   0.00000000e+00	   5.00000000e+17	   5.82091758e+10	  -3.88388868e-02	  -3.34208522e+01	   4.68909086e-03	   0.00000000e+00	   0.00000000e+00	  -3.34161631e+01	   8.12946490e+19	    5.90179540e+19	   1.80626689e-03	    4.79260629e+00	    6.47702342e-03
 327	       1.178762	     0.00000000	     0.05385754	     0.00000000	    -2.72396080	    -3.34614246	   4.99999951e+17	   3.32216812e+08	   0.00000000e+00	   5.00000000e+17	   4.96284494e+10	  -3.86963376e-02	  -3.34209048e+01	   4.74156162e-03	   0.00000000e+00	   0.00000000e+00	  -3.34161632e+01	   8.13264589e+19	    5.88708025e+19	   1.61593892e-03	    4.79274427e+00	    6.33904915e-03
 328	       1.178899	     0.00000000	     0.05385754	     0.00000000	    -2.72389930	    -3.34614246	   4.99999959e+17	   3.31428843e+08	   0.00000000e+00	   5.00000000e+17	   4.16068565e+10	  -3.85831350e-02	  -3.34209539e+01	   4.79119809e-03	   0.00000000e+00	   0.00000000e+00	  -3.34161627e+01	   8.13563333e+19	    5.87311697e+19	   1.43719833e-03	    4.79287348e+00	    6.20983914e-03
 329	       1.179028	     0.00000000	     0.05385754	     0.00000000	    -2.72384053	    -3.34614246	   4.99999966e+17	   3.30677638e+08	   0.00000000e+00	   5.00000000e+17	   3.40613348e+10	  -3.84945201e-02	  -3.34210016e+01	   4.83838298e-03	   0.00000000e+00	   0.00000000e+00	  -3.34161632e+01	   8.13845392e+19	    5.85980517e+19	   1.26844677e-03	    4.79299514e+00	    6.08817647e-03
 330	       1.179151	     0.00000000	     0.05385754	     0.00000000	    -2.72378410	    -3.34614246	   4.99999973e+17	   3.29957946e+08	   0.00000000e+00	   5.00000000e+17	   2.69192576e+10	  -3.84267429e-02	  -3.34210460e+01	   4.88346706e-03	   0.00000000e+00	   0.00000000e+00	  -3.34161626e+01	   8.14113157e+19	    5.84705179e+19	   1.10825171e-03	    4.79311034e+00	    5.97297816e-03
 331	       1.179268	     0.00000000	     0.05385754	     0.00000000	    -2.72372964	    -3.34614246	   4.99999980e+17	   3.29264889e+08	   0.00000000e+00	   5.00000000e+17	   2.01165904e+10	  -3.83768587e-02	  -3.34210904e+01	   4.92677302e-03	   0.00000000e+00	   0.00000000e+00	  -3.34161636e+01	   8.14368784e+19	    5.83477041e+19	   9.55323573e-04	    4.79322004e+00	    5.86327604e-03
 332	       1.179381	     0.00000000	     0.05385754	     0.00000000	    -2.72367681	    -3.34614246	   4.99999987e+17	   3.28593911e+08	   0.00000000e+00	   5.00000000e+17	   1.35962752e+10	  -3.83425485e-02	  -3.34211327e+01	   4.96859947e-03	   0.00000000e+00	   0.00000000e+00	  -3.34161641e+01	   8.14614225e+19	    5.82288029e+19	   8.08493746e-04	    4.79332512e+00	    5.75819877e-03
 333	       1.179490	     0.00000000	     0.05385754	     0.00000000	    -2.72362527	    -3.34614246	   4.99999993e+17	   3.27940720e+08	   0.00000000e+00	   5.00000000e+17	   7.30686365e+09	  -3.83219918e-02	  -3.34211728e+01	   5.00922532e-03	   0.00000000e+00	   0.00000000e+00	  -3.34161635e+01	   8.14851266e+19	    5.81130534e+19	   6.66693114e-04	    4.79342636e+00	    5.65695484e-03
 334	       1.179595	     0.00000000	     0.05385754	     0.00000000	    -2.72357471	    -3.34614246	   4.99999999e+17	   3.27301215e+08	   0.00000000e+00	   5.00000000e+17	   1.20121337e+09	  -3.83138726e-02	  -3.34212123e+01	   5.04891456e-03	   0.00000000e+00	   0.00000000e+00	  -3.34161634e+01	   8.15081563e+19	    5.79997294e+19	   5.28931071e-04	    4.79352450e+00	    5.55881623e-03
 335	       1.179698	     0.00000000	     0.05385754	     0.00000000	    -2.72352483	    -3.34614246	   5.00000005e+17	   3.26671419e+08	   0.00000000e+00	   5.00000000e+17	  -4.76469472e+09	  -3.83172199e-02	  -3.34212513e+01	   5.08792131e-03	   0.00000000e+00	   0.00000000e+00	  -3.34161633e+01	   8.15306674e+19	    5.78881258e+19	   3.94274438e-04	    4.79362021e+00	    5.46310242e-03
 336	       1.179800	     0.00000000	     0.05385754	     0.00000000	    -2.72347531	    -3.34614246	   5.00000011e+17	   3.26047388e+08	   0.00000000e+00	   5.00000000e+17	  -1.06328987e+10	  -3.83313247e-02	  -3.34212908e+01	   5.12649550e-03	   0.00000000e+00	   0.00000000e+00	  -3.34161643e+01	   8.15528100e+19	    5.77775437e+19	   2.61825767e-04	    4.79371415e+00	    5.36916424e-03
 337	       1.179900	     0.00000000	     0.05385754	     0.00000000	    -2.72342583	    -3.34614246	   5.00000017e+17	   3.25425111e+08	   0.00000000e+00	   5.00000000e+17	  -1.64446735e+10	  -3.83559059e-02	  -3.34213281e+01	   5.16488922e-03	   0.00000000e+00	   0.00000000e+00	  -3.34161632e+01	   8.15747320e+19	    5.76672726e+19	   1.30700224e-04	    4.79380695e+00	    5.27636713e-03
 338	       1.180000	     0.00000000	     0.05385754	     0.00000000	    -2.72337606	    -3.34614246	   5.00000023e+17	   3.24800396e+08	   0.00000000e+00	   5.00000000e+17	  -2.22418019e+10	  -3.83856550e-02	  -3.34213453e+01	   5.18407283e-03	   0.00000000e+00	   0.00000000e+00	  -3.34161613e+01	   8.15965834e+19	    5.75565693e+19	   0.00000000e+00	    4.79908332e+00	    5.18407283e-03
