# Supplementary material for: Numerical simulation of quantum dots as a buffer layer in CIGS solar cells: a comparative study
Source: Sci Rep. 2022 May 16;12:8099. doi: 10.1038/s41598-022-12234-0 (PMC9110751; doi:10.1038/s41598-022-12234-0)
Supplement: Supplementary file 10 — Supplementary Information 10. [file 41598_2022_12234_MOESM10_ESM.txt]

SCAPS 3.3.10 ELIS-UGent: Version scaps3310.exe, dated 10-04-2021, 11:22:08
Simulation of energy band diagrammes
Single shot simulation #	1
Calculation started : 	26-10-2021 at 21:51:05

problem definition file :	c:\Program Files (x86)\Scaps3309\def\CdS-17.def
last saved: 	26-10-2021 at 21:43:46

Calculation under illumination
Optical generation from internal SCAPS calculation
Illumination spectrum read from file
spectrum file :	
C:\Program Files (x86)\Scaps3309\spectrum\AM1_5G 1 sun.spe  last saved: 	22-05-2009 at 15:59:48
Neutral density filter: ND	  0.0000
Transmission of ND filter:	  1.0000e+00
Power from spectrum:	  100.0000	mW/cm2
Incident power on solar cell structure	  100.0000	mW/cm2

Working point conditions
Temperature	  300.00	K
Workpoint bias voltage	    0.0000	Volt
Frequency	  1.0000e+06	Hz

Voltage reference convention: voltage referred to right contact, voltage V applied to left contact
Current reference convention: current positive when entering the left contact
Power generated by the cell: = -V*I; power consumed by the cell = +V*I

Band diagramme at actual bias voltage	    0.0000	Volt

bulk

   i	       x(um)	        y	      Ec(eV)	      Fn(eV)	      Fp(eV)	      Ev(eV)	     n(/cm3)	     p(/cm3)	rho(defect) (/cm3)	net doping (/cm3)	   rho(/cm3)	     E(V/cm)	  jn(mA/cm2)	  jp(mA/cm2)	  jn_tunnel(mA/cm2)	  jp_tunnel(mA/cm2)	jtot(mA/cm2)	 generation(#/cm3.s)	  recombination(#/cm3.s)	cumulative generation (mA/cm2)	cumulative recombination L to R (mA/cm2)	cumulative recombination R to L (mA/cm2)

   0	       0.000000	     0.00000000	     1.04728960	     0.59479998	    -0.00000011	    -0.15271040	   5.17162116e+10	   5.50002358e+15	   0.00000000e+00	  -5.50000000e+15	  -2.81361641e+10	  -2.22183120e+00	   8.28421930e-01	  -3.81746013e+01	   0.00000000e+00	   0.00000000e+00	  -3.73461794e+01	   8.96049054e+19	    0.00000000e+00	   3.82064753e+01	    8.28421930e-01	    8.60156226e-01
   1	       0.000100	     0.00000000	     1.04728958	     0.59481997	    -0.00000013	    -0.15271042	   5.17561878e+10	   5.50002346e+15	   0.00000000e+00	  -5.50000000e+15	  -2.82941307e+10	  -2.22188239e+00	   8.28349828e-01	  -3.81745292e+01	   0.00000000e+00	   0.00000000e+00	  -3.73461794e+01	   8.96339889e+19	    0.00000000e+00	   3.82063318e+01	    8.28421930e-01	    3.17342961e-02
   2	       0.000201	     0.00000000	     1.04728956	     0.59484011	    -0.00000016	    -0.15271044	   5.17964973e+10	   5.50002334e+15	   0.00000000e+00	  -5.50000000e+15	  -2.84535625e+10	  -2.22193417e+00	   8.28204384e-01	  -3.81743838e+01	   0.00000000e+00	   0.00000000e+00	  -3.73461794e+01	   8.96633313e+19	    0.00000000e+00	   3.82061869e+01	    8.28421930e-01	    3.17342961e-02
   3	       0.000304	     0.00000000	     1.04728953	     0.59486074	    -0.00000018	    -0.15271047	   5.18378120e+10	   5.50002322e+15	   0.00000000e+00	  -5.50000000e+15	  -2.86171248e+10	  -2.22198754e+00	   8.28055240e-01	  -3.81742347e+01	   0.00000000e+00	   0.00000000e+00	  -3.73461794e+01	   8.96934226e+19	    0.00000000e+00	   3.82060384e+01	    8.28421930e-01	    3.17342961e-02
   4	       0.000412	     0.00000000	     1.04728951	     0.59488219	    -0.00000020	    -0.15271049	   5.18808181e+10	   5.50002309e+15	   0.00000000e+00	  -5.50000000e+15	  -2.87875509e+10	  -2.22204344e+00	   8.27899888e-01	  -3.81740793e+01	   0.00000000e+00	   0.00000000e+00	  -3.73461794e+01	   8.97247643e+19	    0.00000000e+00	   3.82058837e+01	    8.28421930e-01	    3.17342961e-02
   5	       0.000526	     0.00000000	     1.04728948	     0.59490484	    -0.00000023	    -0.15271052	   5.19262507e+10	   5.50002296e+15	   0.00000000e+00	  -5.50000000e+15	  -2.89677799e+10	  -2.22210287e+00	   8.27735643e-01	  -3.81739151e+01	   0.00000000e+00	   0.00000000e+00	  -3.73461794e+01	   8.97578950e+19	    0.00000000e+00	   3.82057202e+01	    8.28421930e-01	    3.17342961e-02
   6	       0.000647	     0.00000000	     1.04728946	     0.59492908	    -0.00000025	    -0.15271054	   5.19749289e+10	   5.50002281e+15	   0.00000000e+00	  -5.50000000e+15	  -2.91610974e+10	  -2.22216696e+00	   8.27559504e-01	  -3.81737389e+01	   0.00000000e+00	   0.00000000e+00	  -3.73461794e+01	   8.97934159e+19	    0.00000000e+00	   3.82055449e+01	    8.28421930e-01	    3.17342961e-02
   7	       0.000780	     0.00000000	     1.04728943	     0.59495538	    -0.00000028	    -0.15271057	   5.20277919e+10	   5.50002266e+15	   0.00000000e+00	  -5.50000000e+15	  -2.93712864e+10	  -2.22223706e+00	   8.27368028e-01	  -3.81735474e+01	   0.00000000e+00	   0.00000000e+00	  -3.73461794e+01	   8.98320180e+19	    0.00000000e+00	   3.82053544e+01	    8.28421930e-01	    3.17342961e-02
   8	       0.000926	     0.00000000	     1.04728940	     0.59498428	    -0.00000031	    -0.15271060	   5.20859414e+10	   5.50002248e+15	   0.00000000e+00	  -5.50000000e+15	  -2.96028004e+10	  -2.22231478e+00	   8.27157165e-01	  -3.81733366e+01	   0.00000000e+00	   0.00000000e+00	  -3.73461794e+01	   8.98745136e+19	    0.00000000e+00	   3.82051448e+01	    8.28421930e-01	    3.17342961e-02
   9	       0.001088	     0.00000000	     1.04728936	     0.59501642	    -0.00000035	    -0.15271064	   5.21506901e+10	   5.50002229e+15	   0.00000000e+00	  -5.50000000e+15	  -2.98609664e+10	  -2.22240205e+00	   8.26922083e-01	  -3.81731015e+01	   0.00000000e+00	   0.00000000e+00	  -3.73461794e+01	   8.99218728e+19	    0.00000000e+00	   3.82049111e+01	    8.28421930e-01	    3.17342961e-02
  10	       0.001271	     0.00000000	     1.04728932	     0.59505257	    -0.00000039	    -0.15271068	   5.22236188e+10	   5.50002207e+15	   0.00000000e+00	  -5.50000000e+15	  -3.01522292e+10	  -2.22250129e+00	   8.26656947e-01	  -3.81728364e+01	   0.00000000e+00	   0.00000000e+00	  -3.73461794e+01	   8.99752667e+19	    0.00000000e+00	   3.82046477e+01	    8.28421930e-01	    3.17342961e-02
  11	       0.001479	     0.00000000	     1.04728927	     0.59509367	    -0.00000043	    -0.15271073	   5.23066460e+10	   5.50002182e+15	   0.00000000e+00	  -5.50000000e+15	  -3.04844493e+10	  -2.22261549e+00	   8.26354660e-01	  -3.81725341e+01	   0.00000000e+00	   0.00000000e+00	  -3.73461794e+01	   9.00361209e+19	    0.00000000e+00	   3.82043476e+01	    8.28421930e-01	    3.17342961e-02
  12	       0.001718	     0.00000000	     1.04728922	     0.59514085	    -0.00000048	    -0.15271078	   5.24021110e+10	   5.50002153e+15	   0.00000000e+00	  -5.50000000e+15	  -3.08672685e+10	  -2.22274839e+00	   8.26006542e-01	  -3.81721860e+01	   0.00000000e+00	   0.00000000e+00	  -3.73461794e+01	   9.01061793e+19	    0.00000000e+00	   3.82040021e+01	    8.28421930e-01	    3.17342961e-02
  13	       0.001996	     0.00000000	     1.04728916	     0.59519547	    -0.00000054	    -0.15271084	   5.25128740e+10	   5.50002120e+15	   0.00000000e+00	  -5.50000000e+15	  -3.13125607e+10	  -2.22290473e+00	   8.25601945e-01	  -3.81717814e+01	   0.00000000e+00	   0.00000000e+00	  -3.73461794e+01	   9.01875826e+19	    0.00000000e+00	   3.82036007e+01	    8.28421930e-01	    3.17342961e-02
  14	       0.002321	     0.00000000	     1.04728908	     0.59525922	    -0.00000062	    -0.15271092	   5.26424369e+10	   5.50002081e+15	   0.00000000e+00	  -5.50000000e+15	  -3.18349880e+10	  -2.22309056e+00	   8.25127780e-01	  -3.81713072e+01	   0.00000000e+00	   0.00000000e+00	  -3.73461794e+01	   9.02829642e+19	    0.00000000e+00	   3.82031305e+01	    8.28421930e-01	    3.17342961e-02
  15	       0.002705	     0.00000000	     1.04728900	     0.59533413	    -0.00000070	    -0.15271100	   5.27950866e+10	   5.50002034e+15	   0.00000000e+00	  -5.50000000e+15	  -3.24526903e+10	  -2.22331360e+00	   8.24567946e-01	  -3.81707474e+01	   0.00000000e+00	   0.00000000e+00	  -3.73461794e+01	   9.03955661e+19	    0.00000000e+00	   3.82025755e+01	    8.28421930e-01	    3.17342961e-02
  16	       0.003160	     0.00000000	     1.04728890	     0.59542266	    -0.00000080	    -0.15271110	   5.29760650e+10	   5.50001979e+15	   0.00000000e+00	  -5.50000000e+15	  -3.31881384e+10	  -2.22358378e+00	   8.23902641e-01	  -3.81700821e+01	   0.00000000e+00	   0.00000000e+00	  -3.73461794e+01	   9.05293802e+19	    0.00000000e+00	   3.82019161e+01	    8.28421930e-01	    3.17342961e-02
  17	       0.003703	     0.00000000	     1.04728878	     0.59552778	    -0.00000091	    -0.15271122	   5.31917674e+10	   5.50001912e+15	   0.00000000e+00	  -5.50000000e+15	  -3.40691958e+10	  -2.22391403e+00	   8.23107532e-01	  -3.81692870e+01	   0.00000000e+00	   0.00000000e+00	  -3.73461794e+01	   9.06893181e+19	    0.00000000e+00	   3.82011283e+01	    8.28421930e-01	    3.17342961e-02
  18	       0.004353	     0.00000000	     1.04728863	     0.59565306	    -0.00000106	    -0.15271137	   5.34499716e+10	   5.50001832e+15	   0.00000000e+00	  -5.50000000e+15	  -3.51304439e+10	  -2.22432118e+00	   8.22152762e-01	  -3.81683322e+01	   0.00000000e+00	   0.00000000e+00	  -3.73461794e+01	   9.08814156e+19	    0.00000000e+00	   3.82001824e+01	    8.28421930e-01	    3.17342961e-02
  19	       0.005135	     0.00000000	     1.04728846	     0.59580273	    -0.00000122	    -0.15271154	   5.37600972e+10	   5.50001735e+15	   0.00000000e+00	  -5.50000000e+15	  -3.64148502e+10	  -2.22482743e+00	   8.21001776e-01	  -3.81671812e+01	   0.00000000e+00	   0.00000000e+00	  -3.73461794e+01	   9.11130770e+19	    0.00000000e+00	   3.81990422e+01	    8.28421930e-01	    3.17342961e-02
  20	       0.006078	     0.00000000	     1.04728825	     0.59598179	    -0.00000143	    -0.15271175	   5.41334930e+10	   5.50001616e+15	   0.00000000e+00	  -5.50000000e+15	  -3.79758901e+10	  -2.22546217e+00	   8.19609925e-01	  -3.81657893e+01	   0.00000000e+00	   0.00000000e+00	  -3.73461794e+01	   9.13933660e+19	    0.00000000e+00	   3.81976634e+01	    8.28421930e-01	    3.17342961e-02
  21	       0.007218	     0.00000000	     1.04728800	     0.59619607	    -0.00000168	    -0.15271200	   5.45837472e+10	   5.50001470e+15	   0.00000000e+00	  -5.50000000e+15	  -3.98802894e+10	  -2.22626469e+00	   8.17922838e-01	  -3.81641023e+01	   0.00000000e+00	   0.00000000e+00	  -3.73461794e+01	   9.17333503e+19	    0.00000000e+00	   3.81959921e+01	    8.28421930e-01	    3.17342961e-02
  22	       0.008596	     0.00000000	     1.04728769	     0.59645226	    -0.00000197	    -0.15271231	   5.51270076e+10	   5.50001292e+15	   0.00000000e+00	  -5.50000000e+15	  -4.22116414e+10	  -2.22728797e+00	   8.15874509e-01	  -3.81620539e+01	   0.00000000e+00	   0.00000000e+00	  -3.73461794e+01	   9.21465086e+19	    0.00000000e+00	   3.81939627e+01	    8.28421930e-01	    3.17342961e-02
  23	       0.010262	     0.00000000	     1.04728732	     0.59675795	    -0.00000233	    -0.15271268	   5.57822979e+10	   5.50001071e+15	   0.00000000e+00	  -5.50000000e+15	  -4.50752978e+10	  -2.22860397e+00	   8.13385081e-01	  -3.81595645e+01	   0.00000000e+00	   0.00000000e+00	  -3.73461794e+01	   9.26492112e+19	    0.00000000e+00	   3.81914959e+01	    8.28421930e-01	    3.17342961e-02
  24	       0.012277	     0.00000000	     1.04728687	     0.59712150	    -0.00000277	    -0.15271313	   5.65718001e+10	   5.50000797e+15	   0.00000000e+00	  -5.50000000e+15	  -4.86051712e+10	  -2.23031133e+00	   8.10358270e-01	  -3.81565377e+01	   0.00000000e+00	   0.00000000e+00	  -3.73461794e+01	   9.32612857e+19	    0.00000000e+00	   3.81884959e+01	    8.28421930e-01	    3.17342961e-02
  25	       0.014709	     0.00000000	     1.04728633	     0.59755195	    -0.00000330	    -0.15271367	   5.75210708e+10	   5.50000455e+15	   0.00000000e+00	  -5.50000000e+15	  -5.29734803e+10	  -2.23254636e+00	   8.06678387e-01	  -3.81528578e+01	   0.00000000e+00	   0.00000000e+00	  -3.73461794e+01	   9.40066862e+19	    0.00000000e+00	   3.81848476e+01	    8.28421930e-01	    3.17342961e-02
  26	       0.017639	     0.00000000	     1.04728567	     0.59805873	    -0.00000393	    -0.15271433	   5.86591397e+10	   5.50000025e+15	   0.00000000e+00	  -5.50000000e+15	  -5.84051203e+10	  -2.23549908e+00	   8.02206881e-01	  -3.81483863e+01	   0.00000000e+00	   0.00000000e+00	  -3.73461794e+01	   9.49142870e+19	    0.00000000e+00	   3.81804132e+01	    8.28421930e-01	    3.17342961e-02
  27	       0.021161	     0.00000000	     1.04728488	     0.59865126	    -0.00000469	    -0.15271512	   6.00184296e+10	   5.49999482e+15	   0.00000000e+00	  -5.50000000e+15	  -6.51994164e+10	  -2.23943674e+00	   7.96778314e-01	  -3.81429577e+01	   0.00000000e+00	   0.00000000e+00	  -3.73461794e+01	   9.60188318e+19	    0.00000000e+00	   3.81750277e+01	    8.28421930e-01	    3.17342961e-02
  28	       0.025378	     0.00000000	     1.04728394	     0.59933845	    -0.00000561	    -0.15271606	   6.16344199e+10	   5.49998787e+15	   0.00000000e+00	  -5.50000000e+15	  -7.37638083e+10	  -2.24473891e+00	   7.90195638e-01	  -3.81363751e+01	   0.00000000e+00	   0.00000000e+00	  -3.73461794e+01	   9.73620798e+19	    0.00000000e+00	   3.81684948e+01	    8.28421930e-01	    3.17342961e-02
  29	       0.030410	     0.00000000	     1.04728281	     0.60012797	    -0.00000670	    -0.15271719	   6.35449601e+10	   5.49997888e+15	   0.00000000e+00	  -5.50000000e+15	  -8.46670199e+10	  -2.25195083e+00	   7.82224619e-01	  -3.81284040e+01	   0.00000000e+00	   0.00000000e+00	  -3.73461794e+01	   9.89942045e+19	    0.00000000e+00	   3.81605808e+01	    8.28421930e-01	    3.17342961e-02
  30	       0.036386	     0.00000000	     1.04728146	     0.60102553	    -0.00000799	    -0.15271854	   6.57891279e+10	   5.49996706e+15	   0.00000000e+00	  -5.50000000e+15	  -9.87243859e+10	  -2.26186613e+00	   7.72587155e-01	  -3.81187666e+01	   0.00000000e+00	   0.00000000e+00	  -3.73461794e+01	   1.00975524e+20	    0.00000000e+00	   3.81510081e+01	    8.28421930e-01	    3.17342961e-02
  31	       0.043449	     0.00000000	     1.04727986	     0.60203400	    -0.00000952	    -0.15272014	   6.84055138e+10	   5.49995127e+15	   0.00000000e+00	  -5.50000000e+15	  -1.17136913e+11	  -2.27565850e+00	   7.60953190e-01	  -3.81071326e+01	   0.00000000e+00	   0.00000000e+00	  -3.73461794e+01	   1.03378667e+20	    0.00000000e+00	   3.81394474e+01	    8.28421930e-01	    3.17342961e-02
  32	       0.051749	     0.00000000	     1.04727796	     0.60315259	    -0.00001131	    -0.15272204	   7.14298101e+10	   5.49992971e+15	   0.00000000e+00	  -5.50000000e+15	  -1.41721514e+11	  -2.29509704e+00	   7.46930818e-01	  -3.80931102e+01	   0.00000000e+00	   0.00000000e+00	  -3.73461794e+01	   1.06291319e+20	    0.00000000e+00	   3.81255069e+01	    8.28421930e-01	    3.17342961e-02
  33	       0.061446	     0.00000000	     1.04727572	     0.60437610	    -0.00001341	    -0.15272428	   7.48915825e+10	   5.49989959e+15	   0.00000000e+00	  -5.50000000e+15	  -1.75298895e+11	  -2.32290790e+00	   7.30054026e-01	  -3.80762334e+01	   0.00000000e+00	   0.00000000e+00	  -3.73461794e+01	   1.09819732e+20	    0.00000000e+00	   3.81087210e+01	    8.28421930e-01	    3.17342961e-02
  34	       0.072702	     0.00000000	     1.04727309	     0.60569436	    -0.00001584	    -0.15272691	   7.88101192e+10	   5.49985645e+15	   0.00000000e+00	  -5.50000000e+15	  -2.22360141e+11	  -2.36339852e+00	   7.09767406e-01	  -3.80559468e+01	   0.00000000e+00	   0.00000000e+00	  -3.73461794e+01	   1.14093266e+20	    0.00000000e+00	   3.80885344e+01	    8.28421930e-01	    3.17342961e-02
  35	       0.085675	     0.00000000	     1.04726999	     0.60709186	    -0.00001864	    -0.15273001	   8.31892695e+10	   5.49979295e+15	   0.00000000e+00	  -5.50000000e+15	  -2.90238151e+11	  -2.42356314e+00	   6.85406957e-01	  -3.80315864e+01	   0.00000000e+00	   0.00000000e+00	  -3.73461794e+01	   1.19270275e+20	    0.00000000e+00	   3.80642830e+01	    8.28421930e-01	    3.17342961e-02
  36	       0.100522	     0.00000000	     1.04726633	     0.60854756	    -0.00002184	    -0.15273367	   8.80112316e+10	   5.49969679e+15	   0.00000000e+00	  -5.50000000e+15	  -3.91216980e+11	  -2.51509054e+00	   6.56175895e-01	  -3.80023553e+01	   0.00000000e+00	   0.00000000e+00	  -3.73461794e+01	   1.25545805e+20	    0.00000000e+00	   3.80351696e+01	    8.28421930e-01	    3.17342961e-02
  37	       0.117381	     0.00000000	     1.04726199	     0.61003500	    -0.00002548	    -0.15273801	   9.32292969e+10	   5.49954680e+15	   0.00000000e+00	  -5.50000000e+15	  -5.46427870e+11	  -2.65810118e+00	   6.21114135e-01	  -3.79672936e+01	   0.00000000e+00	   0.00000000e+00	  -3.73461794e+01	   1.33161660e+20	    0.00000000e+00	   3.80002332e+01	    8.28421930e-01	    3.17342961e-02
  38	       0.136373	     0.00000000	     1.04725676	     0.61152231	    -0.00002957	    -0.15274324	   9.87596411e+10	   5.49930553e+15	   0.00000000e+00	  -5.50000000e+15	  -7.93231666e+11	  -2.88827475e+00	   5.79059804e-01	  -3.79252392e+01	   0.00000000e+00	   0.00000000e+00	  -3.73461794e+01	   1.42419612e+20	    0.00000000e+00	   3.79583104e+01	    8.28421930e-01	    3.17342961e-02
  39	       0.157589	     0.00000000	     1.04725031	     0.61297231	    -0.00003413	    -0.15274969	   1.04472360e+11	   5.49890491e+15	   0.00000000e+00	  -5.50000000e+15	  -1.19955981e+12	  -3.27077243e+00	   5.28600845e-01	  -3.78747803e+01	   0.00000000e+00	   0.00000000e+00	  -3.73461794e+01	   1.53698730e+20	    0.00000000e+00	   3.79079867e+01	    8.28421930e-01	    3.17342961e-02
  40	       0.181087	     0.00000000	     1.04724203	     0.61434222	    -0.00003918	    -0.15275797	   1.10182109e+11	   5.49821775e+15	   0.00000000e+00	  -5.50000000e+15	  -1.89243594e+12	  -3.92806393e+00	   4.68014405e-01	  -3.78141938e+01	   0.00000000e+00	   0.00000000e+00	  -3.73461794e+01	   1.67478089e+20	    0.00000000e+00	   3.78475358e+01	    8.28421930e-01	    3.17342961e-02
  41	       0.206881	     0.00000000	     1.04723076	     0.61558292	    -0.00004471	    -0.15276924	   1.15638997e+11	   5.49699970e+15	   0.00000000e+00	  -5.50000000e+15	  -3.11593490e+12	  -5.09674695e+00	   3.95191442e-01	  -3.77413709e+01	   0.00000000e+00	   0.00000000e+00	  -3.73461794e+01	   1.84366447e+20	    0.00000000e+00	   3.77748431e+01	    8.28421930e-01	    3.17342961e-02
  42	       0.234936	     0.00000000	     1.04721424	     0.61663735	    -0.00005072	    -0.15278576	   1.20520855e+11	   5.49476933e+15	   0.00000000e+00	  -5.50000000e+15	  -5.35119420e+12	  -7.24576714e+00	   3.07543764e-01	  -3.76537232e+01	   0.00000000e+00	   0.00000000e+00	  -3.73461794e+01	   2.05140851e+20	    0.00000000e+00	   3.76873126e+01	    8.28421930e-01	    3.17342961e-02
  43	       0.265166	     0.00000000	     1.04718791	     0.61743756	    -0.00005718	    -0.15281209	   1.24429009e+11	   5.49055577e+15	   0.00000000e+00	  -5.50000000e+15	  -9.56865737e+12	  -1.13261508e+01	   2.01890899e-01	  -3.75480703e+01	   0.00000000e+00	   0.00000000e+00	  -3.73461794e+01	   2.30796437e+20	    0.00000000e+00	   3.75817524e+01	    8.28421930e-01	    3.17342961e-02
  44	       0.297430	     0.00000000	     1.04714236	     0.61789956	    -0.00006406	    -0.15285764	   1.26891462e+11	   5.48236357e+15	   0.00000000e+00	  -5.50000000e+15	  -1.77633253e+13	  -1.93039735e+01	   7.43248208e-02	  -3.74205042e+01	   0.00000000e+00	   0.00000000e+00	  -3.73461794e+01	   2.62609929e+20	    0.00000000e+00	   3.74542385e+01	    8.28421930e-01	    3.17342961e-02
  45	       0.331531	     0.00000000	     1.04705784	     0.61791471	    -0.00007132	    -0.15294216	   1.27380709e+11	   5.46603514e+15	   0.00000000e+00	  -5.50000000e+15	  -3.40922378e+13	  -3.53016714e+01	  -7.99477099e-02	  -3.72662317e+01	   0.00000000e+00	   0.00000000e+00	  -3.73461794e+01	   3.02219200e+20	    0.00000000e+00	   3.72999553e+01	    8.28421930e-01	    3.17342961e-02
  46	       0.367220	     0.00000000	     1.04689257	     0.61733500	    -0.00007892	    -0.15310743	   1.25358615e+11	   5.43286101e+15	   0.00000000e+00	  -5.50000000e+15	  -6.72643494e+13	  -6.80262407e+01	  -2.66782131e-01	  -3.70793973e+01	   0.00000000e+00	   0.00000000e+00	  -3.73461794e+01	   3.51720451e+20	    0.00000000e+00	   3.71130166e+01	    8.28421930e-01	    3.17342961e-02
  47	       0.404198	     0.00000000	     1.04655781	     0.61594782	    -0.00008683	    -0.15344219	   1.20366898e+11	   5.36472947e+15	   0.00000000e+00	  -5.50000000e+15	  -1.35390899e+14	  -1.35821681e+02	  -4.93283643e-01	  -3.68528958e+01	   0.00000000e+00	   0.00000000e+00	  -3.73461794e+01	   4.13782599e+20	    0.00000000e+00	   3.68862761e+01	    8.28421930e-01	    3.17342961e-02
  48	       0.442129	     0.00000000	     1.04586640	     0.61343264	    -0.00009504	    -0.15413360	   1.12182696e+11	   5.22506784e+15	   0.00000000e+00	  -5.50000000e+15	  -2.75044340e+14	  -2.76662920e+02	  -7.67987611e-01	  -3.65781918e+01	   0.00000000e+00	   0.00000000e+00	  -3.73461794e+01	   4.91774647e+20	    0.00000000e+00	   3.66111444e+01	    8.28421930e-01	    3.17342961e-02
  49	       0.480644	     0.00000000	     1.04443173	     0.60928800	    -0.00010366	    -0.15556827	   1.01038008e+11	   4.94515181e+15	   0.00000000e+00	  -5.50000000e+15	  -5.54949230e+14	  -5.65861789e+02	  -1.10100228e+00	  -3.62451771e+01	   0.00000000e+00	   0.00000000e+00	  -3.73461794e+01	   5.89895419e+20	    0.00000000e+00	   3.62774444e+01	    8.28421930e-01	    3.17342961e-02
  50	       0.519356	     0.00000000	     1.04148881	     0.60271766	    -0.00011298	    -0.15851119	   8.78334223e+10	   4.41559039e+15	   0.00000000e+00	  -5.50000000e+15	  -1.08449744e+15	  -1.14002218e+03	  -1.44905386e+00	  -3.58971256e+01	   0.00000000e+00	   0.00000000e+00	  -3.73461794e+01	   7.13285582e+20	    0.00000000e+00	   3.58733525e+01	    8.28421930e-01	    3.17342961e-02
  51	       0.538613	     0.00000000	     1.03892957	     0.59812525	    -0.00011810	    -0.16107043	   8.12021252e+10	   4.00092890e+15	   0.00000000e+00	  -5.50000000e+15	  -1.49915230e+15	  -1.59013928e+03	  -1.73591898e+00	  -3.56102604e+01	   0.00000000e+00	   0.00000000e+00	  -3.73461794e+01	   7.86140765e+20	    0.00000000e+00	   3.56420627e+01	    8.28421930e-01	    3.17342961e-02
  52	       0.557871	     0.00000000	     1.03536440	     0.59239958	    -0.00012381	    -0.16463560	   7.47033056e+10	   3.48718906e+15	   0.00000000e+00	  -5.50000000e+15	  -2.01288564e+15	  -2.20199788e+03	  -1.99007233e+00	  -3.53561071e+01	   0.00000000e+00	   0.00000000e+00	  -3.73461794e+01	   8.68089700e+20	    0.00000000e+00	   3.53868940e+01	    8.28421930e-01	    3.17342961e-02
  53	       0.576836	     0.00000000	     1.03053323	     0.58539355	    -0.00013038	    -0.16946677	   6.86865041e+10	   2.89451627e+15	   0.00000000e+00	  -5.50000000e+15	  -2.60555242e+15	  -2.99440858e+03	  -2.26864168e+00	  -3.50775377e+01	   0.00000000e+00	   0.00000000e+00	  -3.73461794e+01	   9.58970083e+20	    0.00000000e+00	   3.51093400e+01	    8.28421930e-01	    3.17342961e-02
  54	       0.595802	     0.00000000	     1.02400636	     0.57673953	    -0.00013851	    -0.17599364	   6.32707602e+10	   2.25044761e+15	   0.00000000e+00	  -5.50000000e+15	  -3.24961567e+15	  -3.99901181e+03	  -2.57354141e+00	  -3.47726380e+01	   0.00000000e+00	   0.00000000e+00	  -3.73461794e+01	   1.06142298e+21	    0.00000000e+00	   3.48024161e+01	    8.28421930e-01	    3.17342961e-02
  55	       0.614291	     0.00000000	     1.01560749	     0.56641530	    -0.00014899	    -0.18439251	   5.87378997e+10	   1.62783833e+15	   0.00000000e+00	  -5.50000000e+15	  -3.87222041e+15	  -5.19026648e+03	  -2.86317057e+00	  -3.44830089e+01	   0.00000000e+00	   0.00000000e+00	  -3.73461794e+01	   1.17407380e+21	    0.00000000e+00	   3.44713413e+01	    8.28421930e-01	    3.17342961e-02
  56	       0.623536	     0.00000000	     1.01050989	     0.56043587	    -0.00015572	    -0.18949011	   5.67716833e+10	   1.33735573e+15	   0.00000000e+00	  -5.50000000e+15	  -4.16270105e+15	  -5.86225875e+03	  -3.08508267e+00	  -3.42610968e+01	   0.00000000e+00	   0.00000000e+00	  -3.73461794e+01	   1.23569666e+21	    0.00000000e+00	   3.42928990e+01	    8.28421930e-01	    3.17342961e-02
  57	       0.632780	     0.00000000	     1.00476860	     0.55387974	    -0.00016397	    -0.19523140	   5.50133904e+10	   1.07180223e+15	   0.00000000e+00	  -5.50000000e+15	  -4.42825278e+15	  -6.58075421e+03	  -3.28675563e+00	  -3.40594238e+01	   0.00000000e+00	   0.00000000e+00	  -3.73461794e+01	   1.30118773e+21	    0.00000000e+00	   3.41050439e+01	    8.28421930e-01	    3.17342961e-02
  58	       0.644676	     0.00000000	     0.99637307	     0.54455233	    -0.00017786	    -0.20362693	   5.30691992e+10	   7.75479227e+14	   0.00000000e+00	  -5.50000000e+15	  -4.72457384e+15	  -7.56579895e+03	  -3.52952965e+00	  -3.38166498e+01	   0.00000000e+00	   0.00000000e+00	  -3.73461794e+01	   1.39160415e+21	    0.00000000e+00	   3.38484520e+01	    8.28421930e-01	    3.17342961e-02
  59	       0.656573	     0.00000000	     0.98676777	     0.53415620	    -0.00019737	    -0.21323223	   5.14732755e+10	   5.35592638e+14	   0.00000000e+00	  -5.50000000e+15	  -4.96445883e+15	  -8.60855121e+03	  -3.76858487e+00	  -3.35775946e+01	   0.00000000e+00	   0.00000000e+00	  -3.73461794e+01	   1.48953244e+21	    0.00000000e+00	   3.35739130e+01	    8.28421930e-01	    3.17342961e-02
  60	       0.662521	     0.00000000	     0.98148843	     0.52852957	    -0.00021024	    -0.21851157	   5.07876816e+10	   4.37044449e+14	   0.00000000e+00	  -5.50000000e+15	  -5.06300634e+15	  -9.14813871e+03	  -3.94848145e+00	  -3.33976980e+01	   0.00000000e+00	   0.00000000e+00	  -3.73461794e+01	   1.54153330e+21	    0.00000000e+00	   3.34295002e+01	    8.28421930e-01	    3.17342961e-02
  61	       0.668469	     0.00000000	     0.97588498	     0.52261485	    -0.00022604	    -0.22411502	   5.01809669e+10	   3.52233898e+14	   0.00000000e+00	  -5.50000000e+15	  -5.14781628e+15	  -9.69759286e+03	  -4.11442191e+00	  -3.32317575e+01	   0.00000000e+00	   0.00000000e+00	  -3.73461794e+01	   1.59568489e+21	    0.00000000e+00	   3.32800299e+01	    8.28421930e-01	    3.17342961e-02
  62	       0.676994	     0.00000000	     0.96727902	     0.51363030	    -0.00025571	    -0.23272098	   4.94527848e+10	   2.52943167e+14	   0.00000000e+00	  -5.50000000e+15	  -5.24710629e+15	  -1.04993142e+04	  -4.32145268e+00	  -3.30247267e+01	   0.00000000e+00	   0.00000000e+00	  -3.73461794e+01	   1.67725194e+21	    0.00000000e+00	   3.30565290e+01	    8.28421930e-01	    3.17342961e-02
  63	       0.685519	     0.00000000	     0.95798304	     0.50403032	    -0.00029733	    -0.24201696	   4.88757229e+10	   1.76947561e+14	   0.00000000e+00	  -5.50000000e+15	  -5.32310131e+15	  -1.13145545e+04	  -4.55643108e+00	  -3.27897483e+01	   0.00000000e+00	   0.00000000e+00	  -3.73461794e+01	   1.76376059e+21	    0.00000000e+00	   3.28215506e+01	    8.28421930e-01	    3.17342961e-02
  64	       0.694045	     0.00000000	     0.94798705	     0.49380326	    -0.00035721	    -0.25201295	   4.84416230e+10	   1.20568720e+14	   0.00000000e+00	  -5.50000000e+15	  -5.37947972e+15	  -1.21400044e+04	  -4.80358502e+00	  -3.25425944e+01	   0.00000000e+00	   0.00000000e+00	  -3.73461794e+01	   1.85554993e+21	    0.00000000e+00	   3.25743966e+01	    8.28421930e-01	    3.17342961e-02
  65	       0.702570	     0.00000000	     0.93728363	     0.48293943	    -0.00044565	    -0.26271637	   4.81425385e+10	   8.00278666e+13	   0.00000000e+00	  -5.50000000e+15	  -5.42002028e+15	  -1.29729292e+04	  -5.06006847e+00	  -3.22861109e+01	   0.00000000e+00	   0.00000000e+00	  -3.73461794e+01	   1.95298466e+21	    0.00000000e+00	   3.23143210e+01	    8.28421930e-01	    3.17342961e-02
  66	       0.710636	     0.00000000	     0.92650060	     0.47206627	    -0.00057081	    -0.27349940	   4.79752902e+10	   5.30308719e+13	   0.00000000e+00	  -5.50000000e+15	  -5.44701710e+15	  -1.37659133e+04	  -5.32233598e+00	  -3.20238434e+01	   0.00000000e+00	   0.00000000e+00	  -3.73461794e+01	   2.05072236e+21	    0.00000000e+00	   3.20556457e+01	    8.28421930e-01	    3.17342961e-02
  67	       0.718702	     0.00000000	     0.91507635	     0.46061010	    -0.00076040	    -0.28492365	   4.79161891e+10	   3.43672411e+13	   0.00000000e+00	  -5.50000000e+15	  -5.46568068e+15	  -1.45622292e+04	  -5.55921755e+00	  -3.17869619e+01	   0.00000000e+00	   0.00000000e+00	  -3.73461794e+01	   2.15422138e+21	    0.00000000e+00	   3.17839686e+01	    8.28421930e-01	    3.17342961e-02
  68	       0.722735	     0.00000000	     0.90912295	     0.45465911	    -0.00089054	    -0.29087705	   4.79206581e+10	   2.74472849e+13	   0.00000000e+00	  -5.50000000e+15	  -5.47260064e+15	  -1.49613206e+04	  -5.73494043e+00	  -3.16112390e+01	   0.00000000e+00	   0.00000000e+00	  -3.73461794e+01	   2.20824989e+21	    0.00000000e+00	   3.16430412e+01	    8.28421930e-01	    3.17342961e-02
  69	       0.726768	     0.00000000	     0.90300849	     0.44856028	    -0.00105317	    -0.29699151	   4.79495712e+10	   2.18121478e+13	   0.00000000e+00	  -5.50000000e+15	  -5.47823580e+15	  -1.53608701e+04	  -5.87940977e+00	  -3.14667696e+01	   0.00000000e+00	   0.00000000e+00	  -3.73461794e+01	   2.26386434e+21	    0.00000000e+00	   3.14985719e+01	    8.28421930e-01	    3.17342961e-02
  70	       0.730801	     0.00000000	     0.89673281	     0.44231306	    -0.00125736	    -0.30326719	   4.80022951e+10	   1.72540486e+13	   0.00000000e+00	  -5.50000000e+15	  -5.48279395e+15	  -1.57607915e+04	  -6.02752522e+00	  -3.13186542e+01	   0.00000000e+00	   0.00000000e+00	  -3.73461794e+01	   2.32111692e+21	    0.00000000e+00	   3.13504564e+01	    8.28421930e-01	    3.17342961e-02
  71	       0.734834	     0.00000000	     0.89029578	     0.43591696	    -0.00151484	    -0.30970422	   4.80782296e+10	   1.35916241e+13	   0.00000000e+00	  -5.50000000e+15	  -5.48645645e+15	  -1.61610128e+04	  -6.19858312e+00	  -3.11475963e+01	   0.00000000e+00	   0.00000000e+00	  -3.73461794e+01	   2.38006168e+21	    0.00000000e+00	   3.11985873e+01	    8.28421930e-01	    3.17342961e-02
  72	       0.740880	     0.00000000	     0.88034327	     0.42604973	    -0.00203523	    -0.31965673	   4.82367959e+10	   9.44305395e+12	   0.00000000e+00	  -5.50000000e+15	  -5.49060518e+15	  -1.67614294e+04	  -6.41436166e+00	  -3.09318178e+01	   0.00000000e+00	   0.00000000e+00	  -3.73461794e+01	   2.47172121e+21	    0.00000000e+00	   3.09636200e+01	    8.28421930e-01	    3.17342961e-02
  73	       0.746926	     0.00000000	     0.87002761	     0.41584570	    -0.00278079	    -0.32997239	   4.84451537e+10	   6.52588848e+12	   0.00000000e+00	  -5.50000000e+15	  -5.49352256e+15	  -1.73622324e+04	  -6.65840678e+00	  -3.06877726e+01	   0.00000000e+00	   0.00000000e+00	  -3.73461794e+01	   2.56750740e+21	    0.00000000e+00	   3.07195749e+01	    8.28421930e-01	    3.17342961e-02
  74	       0.752972	     0.00000000	     0.85934860	     0.40530362	    -0.00385215	    -0.34065140	   4.87019400e+10	   4.50336735e+12	   0.00000000e+00	  -5.50000000e+15	  -5.49554533e+15	  -1.79633056e+04	  -6.91193949e+00	  -3.04342399e+01	   0.00000000e+00	   0.00000000e+00	  -3.73461794e+01	   2.66762832e+21	    0.00000000e+00	   3.04660422e+01	    8.28421930e-01	    3.17342961e-02
  75	       0.759018	     0.00000000	     0.84830611	     0.39442232	    -0.00538915	    -0.35169389	   4.90059851e+10	   3.11995350e+12	   0.00000000e+00	  -5.50000000e+15	  -5.49692905e+15	  -1.85645652e+04	  -7.17539028e+00	  -3.01707891e+01	   0.00000000e+00	   0.00000000e+00	  -3.73461794e+01	   2.77230342e+21	    0.00000000e+00	   3.02025914e+01	    8.28421930e-01	    3.17342961e-02
  76	       0.765064	     0.00000000	     0.83690004	     0.38320074	    -0.00757664	    -0.36309996	   4.93562905e+10	   2.18559648e+12	   0.00000000e+00	  -5.50000000e+15	  -5.49786376e+15	  -1.91659516e+04	  -7.44419024e+00	  -2.99019892e+01	   0.00000000e+00	   0.00000000e+00	  -3.73461794e+01	   2.88176429e+21	    0.00000000e+00	   2.99287702e+01	    8.28421930e-01	    3.17342961e-02
  77	       0.770675	     0.00000000	     0.82598941	     0.37248133	    -0.01038495	    -0.37401059	   4.97220511e+10	   1.59848711e+12	   0.00000000e+00	  -5.50000000e+15	  -5.49845123e+15	  -1.97241409e+04	  -7.71301644e+00	  -2.96331630e+01	   0.00000000e+00	   0.00000000e+00	  -3.73461794e+01	   2.98784339e+21	    0.00000000e+00	   2.96649652e+01	    8.28421930e-01	    3.17342961e-02
  78	       0.776286	     0.00000000	     0.81476556	     0.36146729	    -0.01414371	    -0.38523444	   5.01264800e+10	   1.19821173e+12	   0.00000000e+00	  -5.50000000e+15	  -5.49885191e+15	  -2.02823804e+04	  -7.98656064e+00	  -2.93596188e+01	   0.00000000e+00	   0.00000000e+00	  -3.73461794e+01	   3.09846037e+21	    0.00000000e+00	   2.93914210e+01	    8.28421930e-01	    3.17342961e-02
  79	       0.781897	     0.00000000	     0.80322846	     0.35015789	    -0.01903229	    -0.39677154	   5.05690904e+10	   9.26937486e+11	   0.00000000e+00	  -5.50000000e+15	  -5.49912363e+15	  -2.08406541e+04	  -8.27026170e+00	  -2.90759177e+01	   0.00000000e+00	   0.00000000e+00	  -3.73461794e+01	   3.21383158e+21	    0.00000000e+00	   2.91077199e+01	    8.28421930e-01	    3.17342961e-02
  80	       0.787508	     0.00000000	     0.79137812	     0.33855238	    -0.02517407	    -0.40862188	   5.10493969e+10	   7.43581376e+11	   0.00000000e+00	  -5.50000000e+15	  -5.49930747e+15	  -2.13989508e+04	  -8.52709412e+00	  -2.88190853e+01	   0.00000000e+00	   0.00000000e+00	  -3.73461794e+01	   3.33418458e+21	    0.00000000e+00	   2.88134244e+01	    8.28421930e-01	    3.17342961e-02
  81	       0.790314	     0.00000000	     0.78533547	     0.33263903	    -0.02872628	    -0.41466453	   5.13048839e+10	   6.75411413e+11	   0.00000000e+00	  -5.50000000e+15	  -5.49937589e+15	  -2.16781056e+04	  -8.71580549e+00	  -2.86303739e+01	   0.00000000e+00	   0.00000000e+00	  -3.73461794e+01	   3.39630357e+21	    0.00000000e+00	   2.86621762e+01	    8.28421930e-01	    3.17342961e-02
  82	       0.793119	     0.00000000	     0.77921450	     0.32665163	    -0.03259781	    -0.42078550	   5.15701593e+10	   6.19226720e+11	   0.00000000e+00	  -5.50000000e+15	  -5.49943234e+15	  -2.19572635e+04	  -8.90248183e+00	  -2.84436976e+01	   0.00000000e+00	   0.00000000e+00	  -3.73461794e+01	   3.45975873e+21	    0.00000000e+00	   2.85081060e+01	    8.28421930e-01	    3.17342961e-02
  83	       0.798278	     0.00000000	     0.76775508	     0.31544734	    -0.04051920	    -0.43224492	   5.20806603e+10	   5.40161449e+11	   0.00000000e+00	  -5.50000000e+15	  -5.49951192e+15	  -2.24705754e+04	  -9.16076623e+00	  -2.81854132e+01	   0.00000000e+00	   0.00000000e+00	  -3.73461794e+01	   3.58003207e+21	    0.00000000e+00	   2.82172154e+01	    8.28421930e-01	    3.17342961e-02
  84	       0.803437	     0.00000000	     0.75603087	     0.30399126	    -0.04938312	    -0.44396913	   5.26226310e+10	   4.83683912e+11	   0.00000000e+00	  -5.50000000e+15	  -5.49956894e+15	  -2.29838937e+04	  -9.42352112e+00	  -2.79226583e+01	   0.00000000e+00	   0.00000000e+00	  -3.73461794e+01	   3.70513686e+21	    0.00000000e+00	   2.79161856e+01	    8.28421930e-01	    3.17342961e-02
  85	       0.806016	     0.00000000	     0.75006945	     0.29816958	    -0.05412546	    -0.44993055	   5.29073029e+10	   4.61445198e+11	   0.00000000e+00	  -5.50000000e+15	  -5.49959146e+15	  -2.32405547e+04	  -9.61622681e+00	  -2.77299526e+01	   0.00000000e+00	   0.00000000e+00	  -3.73461794e+01	   3.76956795e+21	    0.00000000e+00	   2.77617548e+01	    8.28421930e-01	    3.17342961e-02
  86	       0.808595	     0.00000000	     0.74404184	     0.29228503	    -0.05905651	    -0.45595816	   5.32003448e+10	   4.42316278e+11	   0.00000000e+00	  -5.50000000e+15	  -5.49961088e+15	  -2.34972167e+04	  -9.77334660e+00	  -2.75728328e+01	   0.00000000e+00	   0.00000000e+00	  -3.73461794e+01	   3.83528846e+21	    0.00000000e+00	   2.76046350e+01	    8.28421930e-01	    3.17342961e-02
  87	       0.811175	     0.00000000	     0.73794803	     0.28633757	    -0.06416052	    -0.46205197	   5.35018334e+10	   4.25731339e+11	   0.00000000e+00	  -5.50000000e+15	  -5.49962777e+15	  -2.37538795e+04	  -9.93320924e+00	  -2.74129702e+01	   0.00000000e+00	   0.00000000e+00	  -3.73461794e+01	   3.90232695e+21	    0.00000000e+00	   2.74447724e+01	    8.28421930e-01	    3.17342961e-02
  88	       0.813754	     0.00000000	     0.73178801	     0.28032721	    -0.06942263	    -0.46821199	   5.38118625e+10	   4.11225037e+11	   0.00000000e+00	  -5.50000000e+15	  -5.49964259e+15	  -2.40105431e+04	  -1.00958698e+01	  -2.72503096e+01	   0.00000000e+00	   0.00000000e+00	  -3.73461794e+01	   3.97071263e+21	    0.00000000e+00	   2.72821118e+01	    8.28421930e-01	    3.17342961e-02
  89	       0.816333	     0.00000000	     0.72556179	     0.27425392	    -0.07482925	    -0.47443821	   5.41305465e+10	   3.98415676e+11	   0.00000000e+00	  -5.50000000e+15	  -5.49965571e+15	  -2.42672073e+04	  -1.02613846e+01	  -2.70847948e+01	   0.00000000e+00	   0.00000000e+00	  -3.73461794e+01	   4.04047545e+21	    0.00000000e+00	   2.71165971e+01	    8.28421930e-01	    3.17342961e-02
  90	       0.818913	     0.00000000	     0.71926937	     0.26811772	    -0.08036813	    -0.48073063	   5.44580257e+10	   3.86990975e+11	   0.00000000e+00	  -5.50000000e+15	  -5.49966747e+15	  -2.45238721e+04	  -1.04647250e+01	  -2.68814544e+01	   0.00000000e+00	   0.00000000e+00	  -3.73461794e+01	   4.11164603e+21	    0.00000000e+00	   2.69481705e+01	    8.28421930e-01	    3.17342961e-02
  91	       0.823612	     0.00000000	     0.70763437	     0.25677340	    -0.09077262	    -0.49236563	   5.50726758e+10	   3.69034953e+11	   0.00000000e+00	  -5.50000000e+15	  -5.49968604e+15	  -2.49915172e+04	  -1.07443852e+01	  -2.66017942e+01	   0.00000000e+00	   0.00000000e+00	  -3.73461794e+01	   4.24504145e+21	    0.00000000e+00	   2.66335965e+01	    8.28421930e-01	    3.17342961e-02
  92	       0.828312	     0.00000000	     0.69577960	     0.24521887	    -0.10152497	    -0.50422040	   5.57148103e+10	   3.53656739e+11	   0.00000000e+00	  -5.50000000e+15	  -5.49970206e+15	  -2.54591637e+04	  -1.10279378e+01	  -2.63182416e+01	   0.00000000e+00	   0.00000000e+00	  -3.73461794e+01	   4.38341121e+21	    0.00000000e+00	   2.63087922e+01	    8.28421930e-01	    3.17342961e-02
  93	       0.830662	     0.00000000	     0.68976980	     0.23936404	    -0.10701393	    -0.51023020	   5.60491828e+10	   3.46615806e+11	   0.00000000e+00	  -5.50000000e+15	  -5.49970943e+15	  -2.56929875e+04	  -1.12355343e+01	  -2.61106451e+01	   0.00000000e+00	   0.00000000e+00	  -3.73461794e+01	   4.45452519e+21	    0.00000000e+00	   2.61424473e+01	    8.28421930e-01	    3.17342961e-02
  94	       0.833011	     0.00000000	     0.68370505	     0.23345692	    -0.11257648	    -0.51629495	   5.63913181e+10	   3.39959757e+11	   0.00000000e+00	  -5.50000000e+15	  -5.49971643e+15	  -2.59268116e+04	  -1.14045811e+01	  -2.59415983e+01	   0.00000000e+00	   0.00000000e+00	  -3.73461794e+01	   4.52696033e+21	    0.00000000e+00	   2.59734005e+01	    8.28421930e-01	    3.17342961e-02
  95	       0.835361	     0.00000000	     0.67758536	     0.22749753	    -0.11820912	    -0.52241464	   5.67414188e+10	   3.33626544e+11	   0.00000000e+00	  -5.50000000e+15	  -5.49972311e+15	  -2.61606360e+04	  -1.15763800e+01	  -2.57697994e+01	   0.00000000e+00	   0.00000000e+00	  -3.73461794e+01	   4.60074369e+21	    0.00000000e+00	   2.58016016e+01	    8.28421930e-01	    3.17342961e-02
  96	       0.837711	     0.00000000	     0.67141073	     0.22148594	    -0.12390887	    -0.52858927	   5.70997335e+10	   3.27565165e+11	   0.00000000e+00	  -5.50000000e+15	  -5.49972953e+15	  -2.63944606e+04	  -1.17509822e+01	  -2.55951972e+01	   0.00000000e+00	   0.00000000e+00	  -3.73461794e+01	   4.67590292e+21	    0.00000000e+00	   2.56269994e+01	    8.28421930e-01	    3.17342961e-02
  97	       0.840061	     0.00000000	     0.66518115	     0.21542223	    -0.12967321	    -0.53481885	   5.74665702e+10	   3.21733719e+11	   0.00000000e+00	  -5.50000000e+15	  -5.49973573e+15	  -2.66282856e+04	  -1.19284401e+01	  -2.54177393e+01	   0.00000000e+00	   0.00000000e+00	  -3.73461794e+01	   4.75246628e+21	    0.00000000e+00	   2.54495415e+01	    8.28421930e-01	    3.17342961e-02
  98	       0.842411	     0.00000000	     0.65889664	     0.20930650	    -0.13550000	    -0.54110336	   5.78423139e+10	   3.16097788e+11	   0.00000000e+00	  -5.50000000e+15	  -5.49974174e+15	  -2.68621107e+04	  -1.21454393e+01	  -2.52007401e+01	   0.00000000e+00	   0.00000000e+00	  -3.73461794e+01	   4.83046265e+21	    0.00000000e+00	   2.52691746e+01	    8.28421930e-01	    3.17342961e-02
  99	       0.846654	     0.00000000	     0.64740864	     0.19812844	    -0.14618171	    -0.55259136	   5.85386336e+10	   3.06408940e+11	   0.00000000e+00	  -5.50000000e+15	  -5.49975213e+15	  -2.72843609e+04	  -1.24420848e+01	  -2.49040946e+01	   0.00000000e+00	   0.00000000e+00	  -3.73461794e+01	   4.97503691e+21	    0.00000000e+00	   2.49358968e+01	    8.28421930e-01	    3.17342961e-02
 100	       0.850897	     0.00000000	     0.63574147	     0.18678086	    -0.15705087	    -0.56425853	   5.92654524e+10	   2.97112138e+11	   0.00000000e+00	  -5.50000000e+15	  -5.49976215e+15	  -2.77066117e+04	  -1.27853586e+01	  -2.45608208e+01	   0.00000000e+00	   0.00000000e+00	  -3.73461794e+01	   5.12456027e+21	    0.00000000e+00	   2.45926230e+01	    8.28421930e-01	    3.17342961e-02
 101	       0.855140	     0.00000000	     0.62389513	     0.17526501	    -0.16810186	    -0.57610487	   6.00265347e+10	   2.88126901e+11	   0.00000000e+00	  -5.50000000e+15	  -5.49977190e+15	  -2.81288634e+04	  -1.31389712e+01	  -2.42072082e+01	   0.00000000e+00	   0.00000000e+00	  -3.73461794e+01	   5.27921929e+21	    0.00000000e+00	   2.42390104e+01	    8.28421930e-01	    3.17342961e-02
 102	       0.859384	     0.00000000	     0.61186961	     0.16358293	    -0.17933036	    -0.58813039	   6.08278076e+10	   2.79395465e+11	   0.00000000e+00	  -5.50000000e+15	  -5.49978143e+15	  -2.85511158e+04	  -1.34570602e+01	  -2.38891192e+01	   0.00000000e+00	   0.00000000e+00	  -3.73461794e+01	   5.43920811e+21	    0.00000000e+00	   2.38747033e+01	    8.28421930e-01	    3.17342961e-02
 103	       0.861505	     0.00000000	     0.60578966	     0.15768234	    -0.18500527	    -0.59421034	   6.12505001e+10	   2.75060051e+11	   0.00000000e+00	  -5.50000000e+15	  -5.49978619e+15	  -2.87622423e+04	  -1.36895453e+01	  -2.36566341e+01	   0.00000000e+00	   0.00000000e+00	  -3.73461794e+01	   5.52126400e+21	    0.00000000e+00	   2.36884363e+01	    8.28421930e-01	    3.17342961e-02
 104	       0.863627	     0.00000000	     0.59966492	     0.15174215	    -0.19072417	    -0.60033508	   6.16885081e+10	   2.70783645e+11	   0.00000000e+00	  -5.50000000e+15	  -5.49979090e+15	  -2.89733689e+04	  -1.39162626e+01	  -2.34299169e+01	   0.00000000e+00	   0.00000000e+00	  -3.73461794e+01	   5.60472873e+21	    0.00000000e+00	   2.34993564e+01	    8.28421930e-01	    3.17342961e-02
 105	       0.867425	     0.00000000	     0.58858796	     0.14100890	    -0.20107727	    -0.61141204	   6.25126207e+10	   2.63320351e+11	   0.00000000e+00	  -5.50000000e+15	  -5.49979919e+15	  -2.93513479e+04	  -1.42243289e+01	  -2.31218505e+01	   0.00000000e+00	   0.00000000e+00	  -3.73461794e+01	   5.75775804e+21	    0.00000000e+00	   2.31536527e+01	    8.28421930e-01	    3.17342961e-02
 106	       0.871224	     0.00000000	     0.57736742	     0.13015799	    -0.21156561	    -0.62263258	   6.34111606e+10	   2.55980581e+11	   0.00000000e+00	  -5.50000000e+15	  -5.49980743e+15	  -2.97293275e+04	  -1.45794893e+01	  -2.27666902e+01	   0.00000000e+00	   0.00000000e+00	  -3.73461794e+01	   5.91554490e+21	    0.00000000e+00	   2.27984924e+01	    8.28421930e-01	    3.17342961e-02
 107	       0.875022	     0.00000000	     0.56600331	     0.11920067	    -0.22218774	    -0.63399669	   6.44149626e+10	   2.48751260e+11	   0.00000000e+00	  -5.50000000e+15	  -5.49981566e+15	  -3.01073076e+04	  -1.49444006e+01	  -2.24017788e+01	   0.00000000e+00	   0.00000000e+00	  -3.73461794e+01	   6.07825166e+21	    0.00000000e+00	   2.24335810e+01	    8.28421930e-01	    3.17342961e-02
 108	       0.878821	     0.00000000	     0.55449563	     0.10815458	    -0.23294220	    -0.64550437	   6.55732533e+10	   2.41621339e+11	   0.00000000e+00	  -5.50000000e+15	  -5.49982395e+15	  -3.04852883e+04	  -1.53193675e+01	  -2.20268120e+01	   0.00000000e+00	   0.00000000e+00	  -3.73461794e+01	   6.24604662e+21	    0.00000000e+00	   2.20586142e+01	    8.28421930e-01	    3.17342961e-02
 109	       0.882619	     0.00000000	     0.54284438	     0.09704735	    -0.24382759	    -0.65715562	   6.69651573e+10	   2.34581233e+11	   0.00000000e+00	  -5.50000000e+15	  -5.49983238e+15	  -3.08632696e+04	  -1.56937391e+01	  -2.16524403e+01	   0.00000000e+00	   0.00000000e+00	  -3.73461794e+01	   6.41910425e+21	    0.00000000e+00	   2.16732769e+01	    8.28421930e-01	    3.17342961e-02
 110	       0.885991	     0.00000000	     0.53238121	     0.08717133	    -0.25359702	    -0.66761879	   6.85005831e+10	   2.28381254e+11	   0.00000000e+00	  -5.50000000e+15	  -5.49984012e+15	  -3.11988062e+04	  -1.60557171e+01	  -2.12904624e+01	   0.00000000e+00	   0.00000000e+00	  -3.73461794e+01	   6.57728361e+21	    0.00000000e+00	   2.13222646e+01	    8.28421930e-01	    3.17342961e-02
 111	       0.889363	     0.00000000	     0.52180490	     0.07732623	    -0.26346803	    -0.67819510	   7.04620663e+10	   2.22245981e+11	   0.00000000e+00	  -5.50000000e+15	  -5.49984822e+15	  -3.15343433e+04	  -1.64153931e+01	  -2.09307863e+01	   0.00000000e+00	   0.00000000e+00	  -3.73461794e+01	   6.73988345e+21	    0.00000000e+00	   2.09625886e+01	    8.28421930e-01	    3.17342961e-02
 112	       0.892734	     0.00000000	     0.51111545	     0.06757744	    -0.27343935	    -0.68888455	   7.30682084e+10	   2.16168424e+11	   0.00000000e+00	  -5.50000000e+15	  -5.49985690e+15	  -3.18698809e+04	  -1.67839753e+01	  -2.05622041e+01	   0.00000000e+00	   0.00000000e+00	  -3.73461794e+01	   6.90703896e+21	    0.00000000e+00	   2.05940063e+01	    8.28421930e-01	    3.17342961e-02
 113	       0.896106	     0.00000000	     0.50031286	     0.05801727	    -0.28350970	    -0.69968714	   7.66587044e+10	   2.10142509e+11	   0.00000000e+00	  -5.50000000e+15	  -5.49986652e+15	  -3.22054190e+04	  -1.71617136e+01	  -2.01844658e+01	   0.00000000e+00	   0.00000000e+00	  -3.73461794e+01	   7.07888978e+21	    0.00000000e+00	   2.02162681e+01	    8.28421930e-01	    3.17342961e-02
 114	       0.899478	     0.00000000	     0.48939713	     0.04877132	    -0.29367774	    -0.71060287	   8.17636821e+10	   2.04162829e+11	   0.00000000e+00	  -5.50000000e+15	  -5.49987760e+15	  -3.25409578e+04	  -1.75371675e+01	  -1.98090119e+01	   0.00000000e+00	   0.00000000e+00	  -3.73461794e+01	   7.25558013e+21	    0.00000000e+00	   1.98291163e+01	    8.28421930e-01	    3.17342961e-02
 115	       0.902447	     0.00000000	     0.47969095	     0.04101770	    -0.30270964	    -0.72030905	   8.81660525e+10	   1.98916220e+11	   0.00000000e+00	  -5.50000000e+15	  -5.49988925e+15	  -3.28364374e+04	  -1.78977965e+01	  -1.94483829e+01	   0.00000000e+00	   0.00000000e+00	  -3.73461794e+01	   7.41530116e+21	    0.00000000e+00	   1.94801851e+01	    8.28421930e-01	    3.17342961e-02
 116	       0.905417	     0.00000000	     0.46989702	     0.03376237	    -0.31181574	    -0.73010298	   9.72453666e+10	   1.93703123e+11	   0.00000000e+00	  -5.50000000e+15	  -5.49990354e+15	  -3.31319177e+04	  -1.82544198e+01	  -1.90917597e+01	   0.00000000e+00	   0.00000000e+00	  -3.73461794e+01	   7.57899543e+21	    0.00000000e+00	   1.91235619e+01	    8.28421930e-01	    3.17342961e-02
 117	       0.908386	     0.00000000	     0.46001537	     0.02714184	    -0.32099481	    -0.73998463	   1.10294011e+11	   1.88519197e+11	   0.00000000e+00	  -5.50000000e+15	  -5.49992177e+15	  -3.34273988e+04	  -1.86189266e+01	  -1.87272528e+01	   0.00000000e+00	   0.00000000e+00	  -3.73461794e+01	   7.74677085e+21	    0.00000000e+00	   1.87590550e+01	    8.28421930e-01	    3.17342961e-02
 118	       0.911355	     0.00000000	     0.45004597	     0.02128035	    -0.33024562	    -0.74995403	   1.29250960e+11	   1.83360648e+11	   0.00000000e+00	  -5.50000000e+15	  -5.49994589e+15	  -3.37228811e+04	  -1.89915140e+01	  -1.83546655e+01	   0.00000000e+00	   0.00000000e+00	  -3.73461794e+01	   7.91873844e+21	    0.00000000e+00	   1.83864677e+01	    8.28421930e-01	    3.17342961e-02
 119	       0.914325	     0.00000000	     0.43998884	     0.01626621	    -0.33956685	    -0.76001116	   1.57034603e+11	   1.78224086e+11	   0.00000000e+00	  -5.50000000e+15	  -5.49997881e+15	  -3.40183650e+04	  -1.93812735e+01	  -1.79649059e+01	   0.00000000e+00	   0.00000000e+00	  -3.73461794e+01	   8.09501247e+21	    0.00000000e+00	   1.80055978e+01	    8.28421930e-01	    3.17342961e-02
 120	       0.917568	     0.00000000	     0.42890270	     0.01179341	    -0.34982946	    -0.77109730	   2.02716217e+11	   1.72646376e+11	   0.00000000e+00	  -5.50000000e+15	  -5.50003007e+15	  -3.43411380e+04	  -1.97981391e+01	  -1.75480403e+01	   0.00000000e+00	   0.00000000e+00	  -3.73461794e+01	   8.29262465e+21	    0.00000000e+00	   1.75798425e+01	    8.28421930e-01	    3.17342961e-02
 121	       0.920811	     0.00000000	     0.41771188	     0.00832510	    -0.36017202	    -0.78228812	   2.73137074e+11	   1.67083538e+11	   0.00000000e+00	  -5.50000000e+15	  -5.50010605e+15	  -3.46639148e+04	  -2.02343038e+01	  -1.71118756e+01	   0.00000000e+00	   0.00000000e+00	  -3.73461794e+01	   8.49567370e+21	    0.00000000e+00	   1.71436779e+01	    8.28421930e-01	    3.17342961e-02
 122	       0.924055	     0.00000000	     0.40641636	     0.00574283	    -0.37059258	    -0.79358364	   3.82371448e+11	   1.61533387e+11	   0.00000000e+00	  -5.50000000e+15	  -5.50022084e+15	  -3.49866972e+04	  -2.06811644e+01	  -1.66650150e+01	   0.00000000e+00	   0.00000000e+00	  -3.73461794e+01	   8.70432262e+21	    0.00000000e+00	   1.66968172e+01	    8.28421930e-01	    3.17342961e-02
 123	       0.927298	     0.00000000	     0.39501614	     0.00388682	    -0.38108894	    -0.80498386	   5.52743864e+11	   1.55993460e+11	   0.00000000e+00	  -5.50000000e+15	  -5.50039675e+15	  -3.53094882e+04	  -2.11236679e+01	  -1.62225115e+01	   0.00000000e+00	   0.00000000e+00	  -3.73461794e+01	   8.91873963e+21	    0.00000000e+00	   1.62389652e+01	    8.28421930e-01	    3.17342961e-02
 124	       0.930112	     0.00000000	     0.38504142	     0.00273604	    -0.39025132	    -0.81495858	   7.77114325e+11	   1.51176665e+11	   0.00000000e+00	  -5.50000000e+15	  -5.50062594e+15	  -3.55895261e+04	  -2.15453457e+01	  -1.58008337e+01	   0.00000000e+00	   0.00000000e+00	  -3.73461794e+01	   9.10955746e+21	    0.00000000e+00	   1.58326360e+01	    8.28421930e-01	    3.17342961e-02
 125	       0.932926	     0.00000000	     0.37498789	     0.00190809	    -0.39946780	    -0.82501211	   1.10963608e+12	   1.46369019e+11	   0.00000000e+00	  -5.50000000e+15	  -5.50096327e+15	  -3.58695785e+04	  -2.19603798e+01	  -1.53857996e+01	   0.00000000e+00	   0.00000000e+00	  -3.73461794e+01	   9.30496362e+21	    0.00000000e+00	   1.54176019e+01	    8.28421930e-01	    3.17342961e-02
 126	       0.935740	     0.00000000	     0.36485557	     0.00132063	    -0.40873617	    -0.83514443	   1.60409524e+12	   1.41567057e+11	   0.00000000e+00	  -5.50000000e+15	  -5.50146253e+15	  -3.61496522e+04	  -2.23843283e+01	  -1.49618511e+01	   0.00000000e+00	   0.00000000e+00	  -3.73461794e+01	   9.50507809e+21	    0.00000000e+00	   1.49936534e+01	    8.28421930e-01	    3.17342961e-02
 127	       0.938554	     0.00000000	     0.35464443	     0.00090838	    -0.41805404	    -0.84535557	   2.34174271e+12	   1.36767786e+11	   0.00000000e+00	  -5.50000000e+15	  -5.50220497e+15	  -3.64297574e+04	  -2.28336821e+01	  -1.45124973e+01	   0.00000000e+00	   0.00000000e+00	  -3.73461794e+01	   9.71002421e+21	    0.00000000e+00	   1.45605754e+01	    8.28421930e-01	    3.17342961e-02
 128	       0.941786	     0.00000000	     0.34281719	     0.00058727	    -0.42881950	    -0.85718281	   3.65153341e+12	   1.31274286e+11	   0.00000000e+00	  -5.50000000e+15	  -5.50352026e+15	  -3.67515862e+04	  -2.33264612e+01	  -1.40197182e+01	   0.00000000e+00	   0.00000000e+00	  -3.73461794e+01	   9.95158183e+21	    0.00000000e+00	   1.40515205e+01	    8.28421930e-01	    3.17342961e-02
 129	       0.945018	     0.00000000	     0.33088591	     0.00037757	    -0.43964141	    -0.86911409	   5.74148545e+12	   1.25770217e+11	   0.00000000e+00	  -5.50000000e+15	  -5.50561572e+15	  -3.70735147e+04	  -2.38481989e+01	  -1.34979805e+01	   0.00000000e+00	   0.00000000e+00	  -3.73461794e+01	   1.01998807e+22	    0.00000000e+00	   1.35297827e+01	    8.28421930e-01	    3.17342961e-02
 130	       0.948251	     0.00000000	     0.31885056	     0.00024167	    -0.45051528	    -0.88114944	   9.08982971e+12	   1.20254651e+11	   0.00000000e+00	  -5.50000000e+15	  -5.50896958e+15	  -3.73956025e+04	  -2.43634841e+01	  -1.29826953e+01	   0.00000000e+00	   0.00000000e+00	  -3.73461794e+01	   1.04551252e+22	    0.00000000e+00	   1.29950078e+01	    8.28421930e-01	    3.17342961e-02
 131	       0.951017	     0.00000000	     0.30846557	     0.00016450	    -0.45985603	    -0.89153443	   1.35331404e+13	   1.15502607e+11	   0.00000000e+00	  -5.50000000e+15	  -5.51341764e+15	  -3.76715052e+04	  -2.48513665e+01	  -1.24948129e+01	   0.00000000e+00	   0.00000000e+00	  -3.73461794e+01	   1.06792914e+22	    0.00000000e+00	   1.25266152e+01	    8.28421930e-01	    3.17342961e-02
 132	       0.953784	     0.00000000	     0.29800420	     0.00011176	    -0.46922820	    -0.90199580	   2.02270151e+13	   1.10746021e+11	   0.00000000e+00	  -5.50000000e+15	  -5.52011627e+15	  -3.79476869e+04	  -2.53298145e+01	  -1.20163649e+01	   0.00000000e+00	   0.00000000e+00	  -3.73461794e+01	   1.09088377e+22	    0.00000000e+00	   1.20481671e+01	    8.28421930e-01	    3.17342961e-02
 133	       0.956551	     0.00000000	     0.28746637	     0.00007586	    -0.47862702	    -0.91253363	   3.03409657e+13	   1.05981264e+11	   0.00000000e+00	  -5.50000000e+15	  -5.53023498e+15	  -3.82242896e+04	  -2.58001437e+01	  -1.15460358e+01	   0.00000000e+00	   0.00000000e+00	  -3.73461794e+01	   1.11439040e+22	    0.00000000e+00	   1.15594221e+01	    8.28421930e-01	    3.17342961e-02
 134	       0.958905	     0.00000000	     0.27843974	     0.00005456	    -0.48663759	    -0.92156026	   4.29568102e+13	   1.01904063e+11	   0.00000000e+00	  -5.50000000e+15	  -5.54285491e+15	  -3.84601266e+04	  -2.62427063e+01	  -1.11034731e+01	   0.00000000e+00	   0.00000000e+00	  -3.73461794e+01	   1.13483690e+22	    0.00000000e+00	   1.11352753e+01	    8.28421930e-01	    3.17342961e-02
 135	       0.961260	     0.00000000	     0.26935752	     0.00003929	    -0.49466066	    -0.93064248	   6.09631963e+13	   9.78208941e+10	   0.00000000e+00	  -5.50000000e+15	  -5.56086538e+15	  -3.86966161e+04	  -2.66746435e+01	  -1.06715360e+01	   0.00000000e+00	   0.00000000e+00	  -3.73461794e+01	   1.15570255e+22	    0.00000000e+00	   1.07033382e+01	    8.28421930e-01	    3.17342961e-02
 136	       0.963614	     0.00000000	     0.26021954	     0.00002836	    -0.50269190	    -0.93978046	   8.67184264e+13	   9.37289188e+10	   0.00000000e+00	  -5.50000000e+15	  -5.58662470e+15	  -3.89340378e+04	  -2.71444132e+01	  -1.02017662e+01	   0.00000000e+00	   0.00000000e+00	  -3.73461794e+01	   1.17699665e+22	    0.00000000e+00	   1.02634508e+01	    8.28421930e-01	    3.17342961e-02
 137	       0.966602	     0.00000000	     0.24854029	     0.00001887	    -0.51289832	    -0.95145971	   1.36079072e+14	   8.85476439e+10	   0.00000000e+00	  -5.50000000e+15	  -5.63599052e+15	  -3.92374206e+04	  -2.76845835e+01	  -9.66159589e+00	   0.00000000e+00	   0.00000000e+00	  -3.73461794e+01	   1.20465662e+22	    0.00000000e+00	   9.69339811e+00	    8.28421930e-01	    3.17342961e-02
 138	       0.969590	     0.00000000	     0.23676999	     0.00001271	    -0.52309673	    -0.96323001	   2.14315635e+14	   8.33334623e+10	   0.00000000e+00	  -5.50000000e+15	  -5.71423230e+15	  -3.95442531e+04	  -2.82447277e+01	  -9.10145173e+00	   0.00000000e+00	   0.00000000e+00	  -3.73461794e+01	   1.23304221e+22	    0.00000000e+00	   9.10993083e+00	    8.28421930e-01	    3.17342961e-02
 139	       0.972106	     0.00000000	     0.22678844	     0.00000924	    -0.53166133	    -0.97321156	   3.15041420e+14	   7.88968756e+10	   0.00000000e+00	  -5.50000000e+15	  -5.81496252e+15	  -3.98066633e+04	  -2.87699523e+01	  -8.57622708e+00	   0.00000000e+00	   0.00000000e+00	  -3.73461794e+01	   1.25751917e+22	    0.00000000e+00	   8.60802930e+00	    8.28421930e-01	    3.17342961e-02
 140	       0.974622	     0.00000000	     0.21674029	     0.00000684	    -0.54020381	    -0.98325971	   4.64318603e+14	   7.44410371e+10	   0.00000000e+00	  -5.50000000e+15	  -5.96424416e+15	  -4.00747639e+04	  -2.92609177e+01	  -8.08526169e+00	   0.00000000e+00	   0.00000000e+00	  -3.73461794e+01	   1.28253774e+22	    0.00000000e+00	   8.09615337e+00	    8.28421930e-01	    3.17342961e-02
 141	       0.976731	     0.00000000	     0.20826540	     0.00000541	    -0.54733411	    -0.99173460	   6.44021114e+14	   7.06750756e+10	   0.00000000e+00	  -5.50000000e+15	  -6.14395044e+15	  -4.03057596e+04	  -2.97187180e+01	  -7.62746138e+00	   0.00000000e+00	   0.00000000e+00	  -3.73461794e+01	   1.30393476e+22	    0.00000000e+00	   7.65926361e+00	    8.28421930e-01	    3.17342961e-02
 142	       0.978839	     0.00000000	     0.19974108	     0.00000437	    -0.55443425	    -1.00025892	   8.94992694e+14	   6.68937431e+10	   0.00000000e+00	  -5.50000000e+15	  -6.39492580e+15	  -4.05449717e+04	  -3.01444209e+01	  -7.20175853e+00	   0.00000000e+00	   0.00000000e+00	  -3.73461794e+01	   1.32572921e+22	    0.00000000e+00	   7.21507823e+00	    8.28421930e-01	    3.17342961e-02
 143	       0.980600	     0.00000000	     0.19258447	     0.00000372	    -0.56032936	    -1.00741553	   1.17980851e+15	   6.37136466e+10	   0.00000000e+00	  -5.50000000e+15	  -6.67974479e+15	  -4.07532310e+04	  -3.05394501e+01	  -6.80672931e+00	   0.00000000e+00	   0.00000000e+00	  -3.73461794e+01	   1.34423623e+22	    0.00000000e+00	   6.83853154e+00	    8.28421930e-01	    3.17342961e-02
 144	       0.982361	     0.00000000	     0.18539040	     0.00000322	    -0.56619157	    -1.01460960	   1.55752254e+15	   6.05200989e+10	   0.00000000e+00	  -5.50000000e+15	  -7.05746202e+15	  -4.09720435e+04	  -3.09851121e+01	  -6.36106733e+00	   0.00000000e+00	   0.00000000e+00	  -3.73461794e+01	   1.36303058e+22	    0.00000000e+00	   6.45672422e+00	    8.28421930e-01	    3.17342961e-02
 145	       0.985291	     0.00000000	     0.17332909	     0.00000263	    -0.57588092	    -1.02667091	   2.48124720e+15	   5.52238095e+10	   0.00000000e+00	  -5.50000000e+15	  -7.98119198e+15	  -4.13707286e+04	  -3.15407918e+01	  -5.80538763e+00	   0.00000000e+00	   0.00000000e+00	  -3.73461794e+01	   1.39496136e+22	    0.00000000e+00	   5.80935270e+00	    8.28421930e-01	    3.17342961e-02
 146	       0.987723	     0.00000000	     0.16322442	     0.00000231	    -0.58379529	    -1.03677558	   3.66522728e+15	   5.07456895e+10	   0.00000000e+00	  -5.50000000e+15	  -9.16517653e+15	  -4.17480003e+04	  -3.20936500e+01	  -5.25252944e+00	   0.00000000e+00	   0.00000000e+00	  -3.73461794e+01	   1.42209376e+22	    0.00000000e+00	   5.26054906e+00	    8.28421930e-01	    3.17342961e-02
 147	       0.989738	     0.00000000	     0.15478033	     0.00000212	    -0.59024472	    -1.04521967	   5.07796101e+15	   4.69842637e+10	   0.00000000e+00	  -5.50000000e+15	  -1.05779140e+16	  -4.21078253e+04	  -3.25599477e+01	  -4.78623174e+00	   0.00000000e+00	   0.00000000e+00	  -3.73461794e+01	   1.44501139e+22	    0.00000000e+00	   4.79789190e+00	    8.28421930e-01	    3.17342961e-02
 148	       0.991404	     0.00000000	     0.14773635	     0.00000200	    -0.59549324	    -1.05226365	   6.66502575e+15	   4.38375060e+10	   0.00000000e+00	  -5.50000000e+15	  -1.21649819e+16	  -4.24507136e+04	  -3.29515188e+01	  -4.39466060e+00	   0.00000000e+00	   0.00000000e+00	  -3.73461794e+01	   1.46427939e+22	    0.00000000e+00	   4.40953276e+00	    8.28421930e-01	    3.17342961e-02
 149	       0.992782	     0.00000000	     0.14186641	     0.00000193	    -0.59976322	    -1.05813359	   8.36042446e+15	   4.12114292e+10	   0.00000000e+00	  -5.50000000e+15	  -1.38603832e+16	  -4.27751200e+04	  -3.32793037e+01	  -4.06687568e+00	   0.00000000e+00	   0.00000000e+00	  -3.73461794e+01	   1.48042477e+22	    0.00000000e+00	   4.08453994e+00	    8.28421930e-01	    3.17342961e-02
 150	       0.993922	     0.00000000	     0.13697637	     0.00000188	    -0.60323983	    -1.06302363	   1.00977425e+16	   3.90226695e+10	   0.00000000e+00	  -5.50000000e+15	  -1.55977035e+16	  -4.30787682e+04	  -3.35531553e+01	  -3.79302410e+00	   0.00000000e+00	   0.00000000e+00	  -3.73461794e+01	   1.49392509e+22	    0.00000000e+00	   3.81308501e+00	    8.28421930e-01	    3.17342961e-02
 151	       0.994865	     0.00000000	     0.13290083	     0.00000184	    -0.60607564	    -1.06709917	   1.18185131e+16	   3.71988080e+10	   0.00000000e+00	  -5.50000000e+15	  -1.73184759e+16	  -4.33596247e+04	  -3.37817645e+01	  -3.56441495e+00	   0.00000000e+00	   0.00000000e+00	  -3.73461794e+01	   1.50520344e+22	    0.00000000e+00	   3.58651117e+00	    8.28421930e-01	    3.17342961e-02
 152	       0.995647	     0.00000000	     0.12949989	     0.00000181	    -0.60839531	    -1.07050011	   1.34768955e+16	   3.56778025e+10	   0.00000000e+00	  -5.50000000e+15	  -1.89768599e+16	  -4.36164467e+04	  -3.39726697e+01	  -3.37350977e+00	   0.00000000e+00	   0.00000000e+00	  -3.73461794e+01	   1.51462801e+22	    0.00000000e+00	   3.39731885e+00	    8.28421930e-01	    3.17342961e-02
 153	       0.996297	     0.00000000	     0.12665590	     0.00000179	    -0.61029998	    -1.07334410	   1.50410385e+16	   3.44070603e+10	   0.00000000e+00	  -5.50000000e+15	  -2.05410041e+16	  -4.38489628e+04	  -3.41323213e+01	  -3.21385815e+00	   0.00000000e+00	   0.00000000e+00	  -3.73461794e+01	   1.52251461e+22	    0.00000000e+00	   3.23909781e+00	    8.28421930e-01	    3.17342961e-02
 154	       0.996840	     0.00000000	     0.12427051	     0.00000178	    -0.61187128	    -1.07572949	   1.64921104e+16	   3.33423824e+10	   0.00000000e+00	  -5.50000000e+15	  -2.19920771e+16	  -4.40578075e+04	  -3.42661779e+01	  -3.08000153e+00	   0.00000000e+00	   0.00000000e+00	  -3.73461794e+01	   1.52913096e+22	    0.00000000e+00	   3.10642853e+00	    8.28421930e-01	    3.17342961e-02
 155	       0.997295	     0.00000000	     0.12226183	     0.00000177	    -0.61317484	    -1.07773817	   1.78220575e+16	   3.24468892e+10	   0.00000000e+00	  -5.50000000e+15	  -2.33220251e+16	  -4.42443264e+04	  -3.43788175e+01	  -2.96736195e+00	   0.00000000e+00	   0.00000000e+00	  -3.73461794e+01	   1.53470189e+22	    0.00000000e+00	   2.99476946e+00	    8.28421930e-01	    3.17342961e-02
 156	       0.997679	     0.00000000	     0.12056202	     0.00000176	    -0.61426330	    -1.07943798	   1.90309396e+16	   3.16899886e+10	   0.00000000e+00	  -5.50000000e+15	  -2.45309079e+16	  -4.44103422e+04	  -3.44740520e+01	  -2.87212742e+00	   0.00000000e+00	   0.00000000e+00	  -3.73461794e+01	   1.53941481e+22	    0.00000000e+00	   2.90034145e+00	    8.28421930e-01	    3.17342961e-02
 157	       0.998004	     0.00000000	     0.11911507	     0.00000175	    -0.61517886	    -1.08088493	   2.01243925e+16	   3.10464219e+10	   0.00000000e+00	  -5.50000000e+15	  -2.56243615e+16	  -4.45579381e+04	  -3.45550381e+01	  -2.79114136e+00	   0.00000000e+00	   0.00000000e+00	  -3.73461794e+01	   1.54342504e+22	    0.00000000e+00	   2.82001696e+00	    8.28421930e-01	    3.17342961e-02
 158	       0.998282	     0.00000000	     0.11787484	     0.00000175	    -0.61595529	    -1.08212516	   2.11114992e+16	   3.04954055e+10	   0.00000000e+00	  -5.50000000e+15	  -2.66114687e+16	  -4.46892827e+04	  -3.46243788e+01	  -2.72180061e+00	   0.00000000e+00	   0.00000000e+00	  -3.73461794e+01	   1.54686075e+22	    0.00000000e+00	   2.75121798e+00	    8.28421930e-01	    3.17342961e-02
 159	       0.998521	     0.00000000	     0.11680340	     0.00000174	    -0.61661967	    -1.08319660	   2.20031595e+16	   3.00198757e+10	   0.00000000e+00	  -5.50000000e+15	  -2.75031295e+16	  -4.48065056e+04	  -3.46842152e+01	  -2.66196419e+00	   0.00000000e+00	   0.00000000e+00	  -3.73461794e+01	   1.54982739e+22	    0.00000000e+00	   2.69182503e+00	    8.28421930e-01	    3.17342961e-02
 160	       0.998729	     0.00000000	     0.11586959	     0.00000174	    -0.61719377	    -1.08413041	   2.28109368e+16	   2.96058359e+10	   0.00000000e+00	  -5.50000000e+15	  -2.83109072e+16	  -4.49116168e+04	  -3.47363060e+01	  -2.60987345e+00	   0.00000000e+00	   0.00000000e+00	  -3.73461794e+01	   1.55241163e+22	    0.00000000e+00	   2.64009763e+00	    8.28421930e-01	    3.17342961e-02
 161	       0.998912	     0.00000000	     0.11504781	     0.00000173	    -0.61769511	    -1.08495219	   2.35463045e+16	   2.92417984e+10	   0.00000000e+00	  -5.50000000e+15	  -2.90462752e+16	  -4.50064641e+04	  -3.47820960e+01	  -2.56408342e+00	   0.00000000e+00	   0.00000000e+00	  -3.73461794e+01	   1.55468472e+22	    0.00000000e+00	   2.59460605e+00	    8.28421930e-01	    3.17342961e-02
 162	       0.999074	     0.00000000	     0.11431696	     0.00000173	    -0.61813785	    -1.08568304	   2.42202047e+16	   2.89183134e+10	   0.00000000e+00	  -5.50000000e+15	  -2.97201758e+16	  -4.50927160e+04	  -3.48227751e+01	  -2.52340437e+00	   0.00000000e+00	   0.00000000e+00	  -3.73461794e+01	   1.55670534e+22	    0.00000000e+00	   2.55417329e+00	    8.28421930e-01	    3.17342961e-02
 163	       0.999220	     0.00000000	     0.11365956	     0.00000173	    -0.61853354	    -1.08634044	   2.48428338e+16	   2.86275736e+10	   0.00000000e+00	  -5.50000000e+15	  -3.03428052e+16	  -4.51718651e+04	  -3.48593268e+01	  -2.48685264e+00	   0.00000000e+00	   0.00000000e+00	  -3.73461794e+01	   1.55852200e+22	    0.00000000e+00	   2.51782630e+00	    8.28421930e-01	    3.17342961e-02
 164	       0.999353	     0.00000000	     0.11306106	     0.00000173	    -0.61889164	    -1.08693894	   2.54235871e+16	   2.83630821e+10	   0.00000000e+00	  -5.50000000e+15	  -3.09235587e+16	  -4.52452425e+04	  -3.48925702e+01	  -2.45360918e+00	   0.00000000e+00	   0.00000000e+00	  -3.73461794e+01	   1.56017515e+22	    0.00000000e+00	   2.48475487e+00	    8.28421930e-01	    3.17342961e-02
 165	       0.999474	     0.00000000	     0.11250919	     0.00000172	    -0.61922000	    -1.08749081	   2.59711129e+16	   2.81193740e+10	   0.00000000e+00	  -5.50000000e+15	  -3.14710848e+16	  -4.53140403e+04	  -3.49231948e+01	  -2.42298466e+00	   0.00000000e+00	   0.00000000e+00	  -3.73461794e+01	   1.56169881e+22	    0.00000000e+00	   2.45427719e+00	    8.28421930e-01	    3.17342961e-02
 166	       0.999588	     0.00000000	     0.11199346	     0.00000172	    -0.61952524	    -1.08800654	   2.64934412e+16	   2.78917806e+10	   0.00000000e+00	  -5.50000000e+15	  -3.19934133e+16	  -4.53793389e+04	  -3.49517896e+01	  -2.39438979e+00	   0.00000000e+00	   0.00000000e+00	  -3.73461794e+01	   1.56312208e+22	    0.00000000e+00	   2.42581044e+00	    8.28421930e-01	    3.17342961e-02
 167	       0.999696	     0.00000000	     0.11150468	     0.00000172	    -0.61981309	    -1.08849532	   2.69981678e+16	   2.76762245e+10	   0.00000000e+00	  -5.50000000e+15	  -3.24981401e+16	  -4.54421382e+04	  -3.49788698e+01	  -2.36730959e+00	   0.00000000e+00	   0.00000000e+00	  -3.73461794e+01	   1.56447039e+22	    0.00000000e+00	   2.39884539e+00	    8.28421930e-01	    3.17342961e-02
 168	       0.999799	     0.00000000	     0.11103456	     0.00000172	    -0.62008858	    -1.08896544	   2.74926875e+16	   2.74690374e+10	   0.00000000e+00	  -5.50000000e+15	  -3.29926600e+16	  -4.55033912e+04	  -3.50048991e+01	  -2.34128029e+00	   0.00000000e+00	   0.00000000e+00	  -3.73461794e+01	   1.56576666e+22	    0.00000000e+00	   2.37292367e+00	    8.28421930e-01	    3.17342961e-02
 169	       0.999900	     0.00000000	     0.11057535	     0.00000172	    -0.62035639	    -1.08942465	   2.79844820e+16	   2.72667884e+10	   0.00000000e+00	  -5.50000000e+15	  -3.34844548e+16	  -4.55640433e+04	  -3.50303119e+01	  -2.31586755e+00	   0.00000000e+00	   0.00000000e+00	  -3.73461795e+01	   1.56703231e+22	    0.00000000e+00	   2.34761636e+00	    8.28421930e-01	    3.17342961e-02
 170	       1.000000	     0.00000000	     0.11011941	     0.00000172	    -0.62062101	    -1.08988059	   2.84814807e+16	   2.70661119e+10	   0.00000000e+00	  -5.50000000e+15	  -3.39814536e+16	  -4.56246285e+04	  -3.50429172e+01	  -2.30326220e+00	   0.00000000e+00	   0.00000000e+00	  -3.73461794e+01	   1.56828840e+22	    0.00000000e+00	   2.32250244e+00	    8.28421930e-01	    3.17342961e-02
 171	       1.000000	     0.00000000	     0.16011941	     0.00000158	    -1.69445748	    -2.23988059	   4.13193925e+15	   1.07242637e+10	   0.00000000e+00	   1.00000000e+17	   9.58680715e+16	  -4.56249160e+04	  -3.50563679e+01	  -2.28981151e+00	   0.00000000e+00	   0.00000000e+00	  -3.73461794e+01	   1.11251486e+21	    0.00000000e+00	   2.32250244e+00	    8.28421930e-01	    3.17342961e-02
 172	       1.000100	     0.00000000	     0.15966403	     0.00000157	    -1.69512121	    -2.24033597	   4.20522912e+15	   1.08108778e+10	   0.00000000e+00	   1.00000000e+17	   9.57947817e+16	  -4.54515895e+04	  -3.50572611e+01	  -2.28891827e+00	   0.00000000e+00	   0.00000000e+00	  -3.73461794e+01	   1.11298521e+21	    0.00000000e+00	   2.32071981e+00	    8.28421930e-01	    3.17342961e-02
 173	       1.000200	     0.00000000	     0.15920861	     0.00000156	    -1.69578171	    -2.24079139	   4.27982447e+15	   1.08968215e+10	   0.00000000e+00	   1.00000000e+17	   9.57201864e+16	  -4.52776546e+04	  -3.50590549e+01	  -2.28712453e+00	   0.00000000e+00	   0.00000000e+00	  -3.73461794e+01	   1.11345762e+21	    0.00000000e+00	   2.31892947e+00	    8.28421930e-01	    3.17342961e-02
 174	       1.000302	     0.00000000	     0.15874974	     0.00000155	    -1.69644402	    -2.24125026	   4.35632365e+15	   1.09827529e+10	   0.00000000e+00	   1.00000000e+17	   9.56436873e+16	  -4.51018619e+04	  -3.50608699e+01	  -2.28530950e+00	   0.00000000e+00	   0.00000000e+00	  -3.73461794e+01	   1.11393568e+21	    0.00000000e+00	   2.31711781e+00	    8.28421930e-01	    3.17342961e-02
 175	       1.000405	     0.00000000	     0.15828409	     0.00000154	    -1.69711296	    -2.24171591	   4.43535158e+15	   1.10692946e+10	   0.00000000e+00	   1.00000000e+17	   9.55646595e+16	  -4.49229134e+04	  -3.50627199e+01	  -2.28345957e+00	   0.00000000e+00	   0.00000000e+00	  -3.73461794e+01	   1.11442296e+21	    0.00000000e+00	   2.31527132e+00	    8.28421930e-01	    3.17342961e-02
 176	       1.000512	     0.00000000	     0.15780831	     0.00000153	    -1.69779326	    -2.24219169	   4.51757924e+15	   1.11570542e+10	   0.00000000e+00	   1.00000000e+17	   9.54824319e+16	  -4.47394887e+04	  -3.50646186e+01	  -2.28156085e+00	   0.00000000e+00	   0.00000000e+00	  -3.73461794e+01	   1.11492311e+21	    0.00000000e+00	   2.31337622e+00	    8.28421930e-01	    3.17342961e-02
 177	       1.000621	     0.00000000	     0.15731896	     0.00000152	    -1.69848976	    -2.24268104	   4.60374399e+15	   1.12466414e+10	   0.00000000e+00	   1.00000000e+17	   9.53962673e+16	  -4.45502094e+04	  -3.50665806e+01	  -2.27959877e+00	   0.00000000e+00	   0.00000000e+00	  -3.73461794e+01	   1.11543994e+21	    0.00000000e+00	   2.31141800e+00	    8.28421930e-01	    3.17342961e-02
 178	       1.000735	     0.00000000	     0.15681239	     0.00000150	    -1.69920743	    -2.24318761	   4.69467127e+15	   1.13386828e+10	   0.00000000e+00	   1.00000000e+17	   9.53053401e+16	  -4.43536039e+04	  -3.50686217e+01	  -2.27755769e+00	   0.00000000e+00	   0.00000000e+00	  -3.73461794e+01	   1.11597756e+21	    0.00000000e+00	   2.30938114e+00	    8.28421930e-01	    3.17342961e-02
 179	       1.000854	     0.00000000	     0.15628471	     0.00000149	    -1.69995155	    -2.24371529	   4.79129891e+15	   1.14338351e+10	   0.00000000e+00	   1.00000000e+17	   9.52087125e+16	  -4.41480752e+04	  -3.50707588e+01	  -2.27542058e+00	   0.00000000e+00	   0.00000000e+00	  -3.73461794e+01	   1.11654046e+21	    0.00000000e+00	   2.30724868e+00	    8.28421930e-01	    3.17342961e-02
 180	       1.000980	     0.00000000	     0.15573167	     0.00000148	    -1.70072779	    -2.24426833	   4.89470489e+15	   1.15327972e+10	   0.00000000e+00	   1.00000000e+17	   9.51053066e+16	  -4.39318664e+04	  -3.50730108e+01	  -2.27316859e+00	   0.00000000e+00	   0.00000000e+00	  -3.73461794e+01	   1.11713357e+21	    0.00000000e+00	   2.30500189e+00	    8.28421930e-01	    3.17342961e-02
 181	       1.001113	     0.00000000	     0.15514862	     0.00000147	    -1.70154230	    -2.24485138	   5.00613959e+15	   1.16363214e+10	   0.00000000e+00	   1.00000000e+17	   9.49938720e+16	  -4.37030264e+04	  -3.50753987e+01	  -2.27078072e+00	   0.00000000e+00	   0.00000000e+00	  -3.73461794e+01	   1.11776244e+21	    0.00000000e+00	   2.30261986e+00	    8.28421930e-01	    3.17342961e-02
 182	       1.001255	     0.00000000	     0.15453042	     0.00000146	    -1.70240176	    -2.24546958	   5.12706389e+15	   1.17452237e+10	   0.00000000e+00	   1.00000000e+17	   9.48729479e+16	  -4.34593747e+04	  -3.50779461e+01	  -2.26823334e+00	   0.00000000e+00	   0.00000000e+00	  -3.73461794e+01	   1.11843327e+21	    0.00000000e+00	   2.30007906e+00	    8.28421930e-01	    3.17342961e-02
 183	       1.001407	     0.00000000	     0.15387139	     0.00000145	    -1.70331352	    -2.24612861	   5.25919459e+15	   1.18603937e+10	   0.00000000e+00	   1.00000000e+17	   9.47408173e+16	  -4.31984638e+04	  -3.50806796e+01	  -2.26549979e+00	   0.00000000e+00	   0.00000000e+00	  -3.73461794e+01	   1.11915309e+21	    0.00000000e+00	   2.29735296e+00	    8.28421930e-01	    3.17342961e-02
 184	       1.001571	     0.00000000	     0.15316522	     0.00000143	    -1.70428564	    -2.24683478	   5.40455894e+15	   1.19828041e+10	   0.00000000e+00	   1.00000000e+17	   9.45954530e+16	  -4.29175411e+04	  -3.50836295e+01	  -2.26254990e+00	   0.00000000e+00	   0.00000000e+00	  -3.73461794e+01	   1.11992985e+21	    0.00000000e+00	   2.29441150e+00	    8.28421930e-01	    3.17342961e-02
 185	       1.001749	     0.00000000	     0.15240491	     0.00000142	    -1.70532695	    -2.24759509	   5.56556041e+15	   1.21135190e+10	   0.00000000e+00	   1.00000000e+17	   9.44344517e+16	  -4.26135096e+04	  -3.50868300e+01	  -2.25934945e+00	   0.00000000e+00	   0.00000000e+00	  -3.73461794e+01	   1.12077256e+21	    0.00000000e+00	   2.29122061e+00	    8.28421930e-01	    3.17342961e-02
 186	       1.001942	     0.00000000	     0.15158277	     0.00000140	    -1.70644709	    -2.24841723	   5.74505858e+15	   1.22537022e+10	   0.00000000e+00	   1.00000000e+17	   9.42549537e+16	  -4.22828885e+04	  -3.50903197e+01	  -2.25585969e+00	   0.00000000e+00	   0.00000000e+00	  -3.73461794e+01	   1.12169145e+21	    0.00000000e+00	   2.28774167e+00	    8.28421930e-01	    3.17342961e-02
 187	       1.002154	     0.00000000	     0.15069032	     0.00000139	    -1.70765660	    -2.24930968	   5.94646620e+15	   1.24046246e+10	   0.00000000e+00	   1.00000000e+17	   9.40535462e+16	  -4.19217748e+04	  -3.50941427e+01	  -2.25203672e+00	   0.00000000e+00	   0.00000000e+00	  -3.73461794e+01	   1.12269809e+21	    0.00000000e+00	   2.28393090e+00	    8.28421930e-01	    3.17342961e-02
 188	       1.002387	     0.00000000	     0.14971831	     0.00000137	    -1.70896681	    -2.25028169	   6.17386758e+15	   1.25676718e+10	   0.00000000e+00	   1.00000000e+17	   9.38261450e+16	  -4.15258084e+04	  -3.50983485e+01	  -2.24783094e+00	   0.00000000e+00	   0.00000000e+00	  -3.73461794e+01	   1.12380560e+21	    0.00000000e+00	   2.27973887e+00	    8.28421930e-01	    3.17342961e-02
 189	       1.002644	     0.00000000	     0.14865677	     0.00000135	    -1.71038992	    -2.25134323	   6.43216304e+15	   1.27443522e+10	   0.00000000e+00	   1.00000000e+17	   9.35678497e+16	  -4.10901418e+04	  -3.51029930e+01	  -2.24318644e+00	   0.00000000e+00	   0.00000000e+00	  -3.73461794e+01	   1.12502875e+21	    0.00000000e+00	   2.27510978e+00	    8.28421930e-01	    3.17342961e-02
 190	       1.002929	     0.00000000	     0.14749502	     0.00000133	    -1.71193888	    -2.25250498	   6.72724503e+15	   1.29363062e+10	   0.00000000e+00	   1.00000000e+17	   9.32727679e+16	  -4.06094192e+04	  -3.51081390e+01	  -2.23804039e+00	   0.00000000e+00	   0.00000000e+00	  -3.73461794e+01	   1.12638416e+21	    0.00000000e+00	   2.26998095e+00	    8.28421930e-01	    3.17342961e-02
 191	       1.003244	     0.00000000	     0.14622178	     0.00000131	    -1.71362724	    -2.25377822	   7.06621233e+15	   1.31453201e+10	   0.00000000e+00	   1.00000000e+17	   9.29338008e+16	  -4.00777673e+04	  -3.51138569e+01	  -2.23232251e+00	   0.00000000e+00	   0.00000000e+00	  -3.73461794e+01	   1.12789044e+21	    0.00000000e+00	   2.26428221e+00	    8.28421930e-01	    3.17342961e-02
 192	       1.003595	     0.00000000	     0.14482541	     0.00000129	    -1.71546903	    -2.25517459	   7.45762926e+15	   1.33733443e+10	   0.00000000e+00	   1.00000000e+17	   9.25423841e+16	  -3.94888058e+04	  -3.51202249e+01	  -2.22595451e+00	   0.00000000e+00	   0.00000000e+00	  -3.73461794e+01	   1.12956836e+21	    0.00000000e+00	   2.25793536e+00	    8.28421930e-01	    3.17342961e-02
 193	       1.003986	     0.00000000	     0.14329412	     0.00000127	    -1.71747846	    -2.25670588	   7.91183677e+15	   1.36225226e+10	   0.00000000e+00	   1.00000000e+17	   9.20881768e+16	  -3.88356812e+04	  -3.51273298e+01	  -2.21884962e+00	   0.00000000e+00	   0.00000000e+00	  -3.73461794e+01	   1.13144094e+21	    0.00000000e+00	   2.25085372e+00	    8.28421930e-01	    3.17342961e-02
 194	       1.004422	     0.00000000	     0.14161633	     0.00000125	    -1.71966963	    -2.25838367	   8.44132064e+15	   1.38952337e+10	   0.00000000e+00	   1.00000000e+17	   9.15586933e+16	  -3.81111344e+04	  -3.51352671e+01	  -2.21091229e+00	   0.00000000e+00	   0.00000000e+00	  -3.73461794e+01	   1.13353360e+21	    0.00000000e+00	   2.24294173e+00	    8.28421930e-01	    3.17342961e-02
 195	       1.004909	     0.00000000	     0.13978113	     0.00000122	    -1.72205608	    -2.26021887	   9.06113883e+15	   1.41941530e+10	   0.00000000e+00	   1.00000000e+17	   9.09388754e+16	  -3.73076103e+04	  -3.51441415e+01	  -2.20203792e+00	   0.00000000e+00	   0.00000000e+00	  -3.73461794e+01	   1.13587418e+21	    0.00000000e+00	   2.23409477e+00	    8.28421930e-01	    3.17342961e-02
 196	       1.005452	     0.00000000	     0.13777889	     0.00000120	    -1.72465034	    -2.26222111	   9.78940224e+15	   1.45223370e+10	   0.00000000e+00	   1.00000000e+17	   9.02106123e+16	  -3.64174211e+04	  -3.51540666e+01	  -2.19211284e+00	   0.00000000e+00	   0.00000000e+00	  -3.73461794e+01	   1.13849299e+21	    0.00000000e+00	   2.22419910e+00	    8.28421930e-01	    3.17342961e-02
 197	       1.006058	     0.00000000	     0.13560192	     0.00000117	    -1.72746327	    -2.26439808	   1.06477903e+16	   1.48833385e+10	   0.00000000e+00	   1.00000000e+17	   8.93522246e+16	  -3.54329756e+04	  -3.51651649e+01	  -2.18101453e+00	   0.00000000e+00	   0.00000000e+00	  -3.73461794e+01	   1.14142280e+21	    0.00000000e+00	   2.21313201e+00	    8.28421930e-01	    3.17342961e-02
 198	       1.006734	     0.00000000	     0.13324529	     0.00000114	    -1.73050343	    -2.26675471	   1.16620602e+16	   1.52813532e+10	   0.00000000e+00	   1.00000000e+17	   8.83379551e+16	  -3.43470885e+04	  -3.51775674e+01	  -2.16861202e+00	   0.00000000e+00	   0.00000000e+00	  -3.73461794e+01	   1.14469867e+21	    0.00000000e+00	   2.20076228e+00	    8.28421930e-01	    3.17342961e-02
 199	       1.007486	     0.00000000	     0.13070775	     0.00000112	    -1.73377626	    -2.26929225	   1.28624759e+16	   1.57214017e+10	   0.00000000e+00	   1.00000000e+17	   8.71375398e+16	  -3.31533817e+04	  -3.51914127e+01	  -2.15476668e+00	   0.00000000e+00	   0.00000000e+00	  -3.73461794e+01	   1.14835785e+21	    0.00000000e+00	   2.18695095e+00	    8.28421930e-01	    3.17342961e-02
 200	       1.008321	     0.00000000	     0.12799268	     0.00000109	    -1.73728328	    -2.27200732	   1.42840327e+16	   1.62095437e+10	   0.00000000e+00	   1.00000000e+17	   8.57159835e+16	  -3.18467887e+04	  -3.52068461e+01	  -2.13933335e+00	   0.00000000e+00	   0.00000000e+00	  -3.73461794e+01	   1.15243944e+21	    0.00000000e+00	   2.17155240e+00	    8.28421930e-01	    3.17342961e-02
 201	       1.009248	     0.00000000	     0.12510901	     0.00000106	    -1.74102123	    -2.27489099	   1.59662905e+16	   1.67531157e+10	   0.00000000e+00	   1.00000000e+17	   8.40337262e+16	  -3.04241668e+04	  -3.52240176e+01	  -2.12216182e+00	   0.00000000e+00	   0.00000000e+00	  -3.73461794e+01	   1.15698404e+21	    0.00000000e+00	   2.15441584e+00	    8.28421930e-01	    3.17342961e-02
 202	       1.010272	     0.00000000	     0.12207214	     0.00000104	    -1.74498121	    -2.27792786	   1.79525548e+16	   1.73609827e+10	   0.00000000e+00	   1.00000000e+17	   8.20474626e+16	  -2.88850093e+04	  -3.52430807e+01	  -2.10309876e+00	   0.00000000e+00	   0.00000000e+00	  -3.73461794e+01	   1.16203327e+21	    0.00000000e+00	   2.13538727e+00	    8.28421930e-01	    3.17342961e-02
 203	       1.011402	     0.00000000	     0.11890452	     0.00000101	    -1.74914794	    -2.28109548	   2.02880781e+16	   1.80437791e+10	   0.00000000e+00	   1.00000000e+17	   7.97119399e+16	  -2.72322322e+04	  -3.52641894e+01	  -2.08199006e+00	   0.00000000e+00	   0.00000000e+00	  -3.73461794e+01	   1.16762915e+21	    0.00000000e+00	   2.11431180e+00	    8.28421930e-01	    3.17342961e-02
 204	       1.012643	     0.00000000	     0.11563600	     0.00000098	    -1.75349925	    -2.28436400	   2.30169308e+16	   1.88141148e+10	   0.00000000e+00	   1.00000000e+17	   7.69830881e+16	  -2.54729802e+04	  -3.52874958e+01	  -2.05868366e+00	   0.00000000e+00	   0.00000000e+00	  -3.73461794e+01	   1.17381339e+21	    0.00000000e+00	   2.09103647e+00	    8.28421930e-01	    3.17342961e-02
 205	       1.014001	     0.00000000	     0.11230366	     0.00000096	    -1.75800580	    -2.28769634	   2.61772577e+16	   1.96867064e+10	   0.00000000e+00	   1.00000000e+17	   7.38227619e+16	  -2.36193593e+04	  -3.53131467e+01	  -2.03303274e+00	   0.00000000e+00	   0.00000000e+00	  -3.73461794e+01	   1.18062656e+21	    0.00000000e+00	   2.06541348e+00	    8.28421930e-01	    3.17342961e-02
 206	       1.015483	     0.00000000	     0.10895100	     0.00000094	    -1.76263133	    -2.29104900	   2.97948771e+16	   2.06783886e+10	   0.00000000e+00	   1.00000000e+17	   7.02051435e+16	  -2.16889639e+04	  -3.53412800e+01	  -2.00489937e+00	   0.00000000e+00	   0.00000000e+00	  -3.73461794e+01	   1.18810710e+21	    0.00000000e+00	   2.03730383e+00	    8.28421930e-01	    3.17342961e-02
 207	       1.017091	     0.00000000	     0.10562648	     0.00000091	    -1.76733335	    -2.29437352	   3.38756170e+16	   2.18079480e+10	   0.00000000e+00	   1.00000000e+17	   6.61244048e+16	  -1.97050249e+04	  -3.53720210e+01	  -1.97415845e+00	   0.00000000e+00	   0.00000000e+00	  -3.73461794e+01	   1.19629031e+21	    0.00000000e+00	   2.00658134e+00	    8.28421930e-01	    3.17342961e-02
 208	       1.018830	     0.00000000	     0.10238131	     0.00000089	    -1.77206447	    -2.29761869	   3.83974290e+16	   2.30957207e+10	   0.00000000e+00	   1.00000000e+17	   6.16025941e+16	  -1.76960003e+04	  -3.54054775e+01	  -1.94070196e+00	   0.00000000e+00	   0.00000000e+00	  -3.73461794e+01	   1.20520721e+21	    0.00000000e+00	   1.97313688e+00	    8.28421930e-01	    3.17342961e-02
 209	       1.020700	     0.00000000	     0.09926670	     0.00000087	    -1.77677425	    -2.30073330	   4.33039941e+16	   2.45628957e+10	   0.00000000e+00	   1.00000000e+17	   5.66960304e+16	  -1.56944576e+04	  -3.54417360e+01	  -1.90444339e+00	   0.00000000e+00	   0.00000000e+00	  -3.73461794e+01	   1.21488331e+21	    0.00000000e+00	   1.93688284e+00	    8.28421930e-01	    3.17342961e-02
 210	       1.022702	     0.00000000	     0.09633069	     0.00000085	    -1.78141152	    -2.30366931	   4.85019445e+16	   2.62304885e+10	   0.00000000e+00	   1.00000000e+17	   5.14980817e+16	  -1.37352007e+04	  -3.54808573e+01	  -1.86532217e+00	   0.00000000e+00	   0.00000000e+00	  -3.73461794e+01	   1.22533743e+21	    0.00000000e+00	   1.89775766e+00	    8.28421930e-01	    3.17342961e-02
 211	       1.024833	     0.00000000	     0.09361503	     0.00000084	    -1.78592690	    -2.30638497	   5.38635909e+16	   2.81179972e+10	   0.00000000e+00	   1.00000000e+17	   4.61364373e+16	  -1.18527495e+04	  -3.55228714e+01	  -1.82330801e+00	   0.00000000e+00	   0.00000000e+00	  -3.73461794e+01	   1.23658049e+21	    0.00000000e+00	   1.85573017e+00	    8.28421930e-01	    3.17342961e-02
 212	       1.027090	     0.00000000	     0.09115260	     0.00000082	    -1.79027526	    -2.30884740	   5.92359432e+16	   3.02418260e+10	   0.00000000e+00	   1.00000000e+17	   4.07640870e+16	  -1.00784625e+04	  -3.55677744e+01	  -1.77840507e+00	   0.00000000e+00	   0.00000000e+00	  -3.73461794e+01	   1.24861432e+21	    0.00000000e+00	   1.81080379e+00	    8.28421930e-01	    3.17342961e-02
 213	       1.029467	     0.00000000	     0.08896561	     0.00000080	    -1.79441783	    -2.31103439	   6.44550204e+16	   3.26136510e+10	   0.00000000e+00	   1.00000000e+17	   3.55450122e+16	  -8.43774372e+03	  -3.56155239e+01	  -1.73065550e+00	   0.00000000e+00	   0.00000000e+00	  -3.73461794e+01	   1.26143062e+21	    0.00000000e+00	   1.76302020e+00	    8.28421930e-01	    3.17342961e-02
 214	       1.031955	     0.00000000	     0.08706504	     0.00000078	    -1.79832365	    -2.31293496	   6.93626235e+16	   3.52390010e+10	   0.00000000e+00	   1.00000000e+17	   3.06374117e+16	  -6.94781043e+03	  -3.56660369e+01	  -1.68014254e+00	   0.00000000e+00	   0.00000000e+00	  -3.73461794e+01	   1.27501008e+21	    0.00000000e+00	   1.71246237e+00	    8.28421930e-01	    3.17342961e-02
 215	       1.034545	     0.00000000	     0.08545132	     0.00000077	    -1.80197028	    -2.31454868	   7.38217466e+16	   3.81163833e+10	   0.00000000e+00	   1.00000000e+17	   2.61782916e+16	  -5.61640109e+03	  -3.57191868e+01	  -1.62699263e+00	   0.00000000e+00	   0.00000000e+00	  -3.73461794e+01	   1.28932165e+21	    0.00000000e+00	   1.65925682e+00	    8.28421930e-01	    3.17342961e-02
 216	       1.037226	     0.00000000	     0.08411612	     0.00000075	    -1.80534377	    -2.31588388	   7.77271607e+16	   4.12372869e+10	   0.00000000e+00	   1.00000000e+17	   2.22728806e+16	  -4.44158510e+03	  -3.57748028e+01	  -1.57137659e+00	   0.00000000e+00	   0.00000000e+00	  -3.73461794e+01	   1.30432212e+21	    0.00000000e+00	   1.60357475e+00	    8.28421930e-01	    3.17342961e-02
 217	       1.039982	     0.00000000	     0.08304491	     0.00000074	    -1.80843795	    -2.31695509	   8.10092912e+16	   4.45873188e+10	   0.00000000e+00	   1.00000000e+17	   1.89907534e+16	  -3.41258127e+03	  -3.58326699e+01	  -1.51350956e+00	   0.00000000e+00	   0.00000000e+00	  -3.73461794e+01	   1.31995605e+21	    0.00000000e+00	   1.54563202e+00	    8.28421930e-01	    3.17342961e-02
 218	       1.042800	     0.00000000	     0.08221979	     0.00000072	    -1.81125328	    -2.31778021	   8.36315700e+16	   4.81485797e+10	   0.00000000e+00	   1.00000000e+17	   1.63684781e+16	  -2.51129262e+03	  -3.58925298e+01	  -1.45364966e+00	   0.00000000e+00	   0.00000000e+00	  -3.73461794e+01	   1.33615594e+21	    0.00000000e+00	   1.48568785e+00	    8.28421930e-01	    3.17342961e-02
 219	       1.045662	     0.00000000	     0.08162234	     0.00000071	    -1.81379553	    -2.31837766	   8.55831193e+16	   5.19031971e+10	   0.00000000e+00	   1.00000000e+17	   1.44169326e+16	  -1.71418160e+03	  -3.59540842e+01	  -1.39209526e+00	   0.00000000e+00	   0.00000000e+00	  -3.73461794e+01	   1.35284290e+21	    0.00000000e+00	   1.42404198e+00	    8.28421930e-01	    3.17342961e-02
 220	       1.048551	     0.00000000	     0.08123595	     0.00000069	    -1.81607442	    -2.31876405	   8.68694051e+16	   5.58377435e+10	   0.00000000e+00	   1.00000000e+17	   1.31306507e+16	  -9.94148338e+02	  -3.60169987e+01	  -1.32918075e+00	   0.00000000e+00	   0.00000000e+00	  -3.73461794e+01	   1.36992767e+21	    0.00000000e+00	   1.36103051e+00	    8.28421930e-01	    3.17342961e-02
 221	       1.051449	     0.00000000	     0.08104760	     0.00000068	    -1.81810243	    -2.31895240	   8.75033844e+16	   5.99481272e+10	   0.00000000e+00	   1.00000000e+17	   1.24966755e+16	  -3.22195699e+02	  -3.60809084e+01	  -1.26527105e+00	   0.00000000e+00	   0.00000000e+00	  -3.73461794e+01	   1.38731203e+21	    0.00000000e+00	   1.29702027e+00	    8.28421930e-01	    3.17342961e-02
 222	       1.054338	     0.00000000	     0.08104889	     0.00000066	    -1.81989384	    -2.31895111	   8.74990004e+16	   6.42444635e+10	   0.00000000e+00	   1.00000000e+17	   1.25010639e+16	   3.31190245e+02	  -3.61454247e+01	  -1.20075474e+00	   0.00000000e+00	   0.00000000e+00	  -3.73461794e+01	   1.40489061e+21	    0.00000000e+00	   1.23240198e+00	    8.28421930e-01	    3.17342961e-02
 223	       1.057200	     0.00000000	     0.08123632	     0.00000065	    -1.82146399	    -2.31876368	   8.68680348e+16	   6.87554328e+10	   0.00000000e+00	   1.00000000e+17	   1.31320340e+16	   9.94895047e+02	  -3.62101432e+01	  -1.13603623e+00	   0.00000000e+00	   0.00000000e+00	  -3.73461794e+01	   1.42255299e+21	    0.00000000e+00	   1.16758223e+00	    8.28421930e-01	    3.17342961e-02
 224	       1.060018	     0.00000000	     0.08161094	     0.00000063	    -1.82282883	    -2.31838906	   8.56205449e+16	   7.35316873e+10	   0.00000000e+00	   1.00000000e+17	   1.43795286e+16	   1.69615064e+03	  -3.62746524e+01	  -1.07152707e+00	   0.00000000e+00	   0.00000000e+00	  -3.73461794e+01	   1.44018607e+21	    0.00000000e+00	   1.10297482e+00	    8.28421930e-01	    3.17342961e-02
 225	       1.062774	     0.00000000	     0.08217733	     0.00000062	    -1.82400461	    -2.31782267	   8.37684541e+16	   7.86479583e+10	   0.00000000e+00	   1.00000000e+17	   1.62316246e+16	   2.45951031e+03	  -3.63385425e+01	  -1.00763687e+00	   0.00000000e+00	   0.00000000e+00	  -3.73461794e+01	   1.45767657e+21	    0.00000000e+00	   1.03899149e+00	    8.28421930e-01	    3.17342961e-02
 226	       1.065455	     0.00000000	     0.08294202	     0.00000060	    -1.82500776	    -2.31705798	   8.13313120e+16	   8.42036252e+10	   0.00000000e+00	   1.00000000e+17	   1.86687722e+16	   3.30575494e+03	  -3.64014153e+01	  -9.44764112e-01	   0.00000000e+00	   0.00000000e+00	  -3.73461794e+01	   1.47491367e+21	    0.00000000e+00	   9.76032684e-01	    8.28421930e-01	    3.17342961e-02
 227	       1.068045	     0.00000000	     0.08391163	     0.00000059	    -1.82585474	    -2.31608837	   7.83427795e+16	   9.03215989e+10	   0.00000000e+00	   1.00000000e+17	   2.16573108e+16	   4.25074938e+03	  -3.64628922e+01	  -8.83287206e-01	   0.00000000e+00	   0.00000000e+00	  -3.73461794e+01	   1.49179145e+21	    0.00000000e+00	   9.14478566e-01	    8.28421930e-01	    3.17342961e-02
 228	       1.070533	     0.00000000	     0.08509074	     0.00000057	    -1.82656199	    -2.31490926	   7.48561088e+16	   9.71454434e+10	   0.00000000e+00	   1.00000000e+17	   2.51439884e+16	   5.30436467e+03	  -3.65226231e+01	  -8.23556352e-01	   0.00000000e+00	   0.00000000e+00	  -3.73461794e+01	   1.50821132e+21	    0.00000000e+00	   8.54680750e-01	    8.28421930e-01	    3.17342961e-02
 229	       1.072910	     0.00000000	     0.08647989	     0.00000056	    -1.82714579	    -2.31352011	   7.09469298e+16	   1.04834703e+11	   0.00000000e+00	   1.00000000e+17	   2.90531750e+16	   6.46965561e+03	  -3.65802931e+01	  -7.65886351e-01	   0.00000000e+00	   0.00000000e+00	  -3.73461794e+01	   1.52408408e+21	    0.00000000e+00	   7.96955099e-01	    8.28421930e-01	    3.17342961e-02
 230	       1.075167	     0.00000000	     0.08807389	     0.00000054	    -1.82762205	    -2.31192611	   6.67121539e+16	   1.13558424e+11	   0.00000000e+00	   1.00000000e+17	   3.32879597e+16	   7.74250253e+03	  -3.66356286e+01	  -7.10550788e-01	   0.00000000e+00	   0.00000000e+00	  -3.73461794e+01	   1.53933165e+21	    0.00000000e+00	   7.41575867e-01	    8.28421930e-01	    3.17342961e-02
 231	       1.077298	     0.00000000	     0.08986077	     0.00000053	    -1.82800605	    -2.31013923	   6.22647305e+16	   1.23486919e+11	   0.00000000e+00	   1.00000000e+17	   3.77353929e+16	   9.11187476e+03	  -3.66884017e+01	  -6.57777731e-01	   0.00000000e+00	   0.00000000e+00	  -3.73461794e+01	   1.55388838e+21	    0.00000000e+00	   6.88771398e-01	    8.28421930e-01	    3.17342961e-02
 232	       1.079300	     0.00000000	     0.09182146	     0.00000051	    -1.82831220	    -2.30817854	   5.77251109e+16	   1.34781905e+11	   0.00000000e+00	   1.00000000e+17	   4.22750239e+16	   1.05607610e+04	  -3.67384323e+01	  -6.07747107e-01	   0.00000000e+00	   0.00000000e+00	  -3.73461794e+01	   1.56770187e+21	    0.00000000e+00	   6.38721504e-01	    8.28421930e-01	    3.17342961e-02
 233	       1.081170	     0.00000000	     0.09393032	     0.00000050	    -1.82855373	    -2.30606968	   5.32111731e+16	   1.47585371e+11	   0.00000000e+00	   1.00000000e+17	   4.67889745e+16	   1.20676711e+04	  -3.67855897e+01	  -5.60589741e-01	   0.00000000e+00	   0.00000000e+00	  -3.73461794e+01	   1.58073338e+21	    0.00000000e+00	   5.91556545e-01	    8.28421930e-01	    3.17342961e-02
 234	       1.082909	     0.00000000	     0.09615641	     0.00000048	    -1.82874250	    -2.30384359	   4.88287102e+16	   1.62007813e+11	   0.00000000e+00	   1.00000000e+17	   5.11714518e+16	   1.36084958e+04	  -3.68297914e+01	  -5.16388015e-01	   0.00000000e+00	   0.00000000e+00	  -3.73461794e+01	   1.59295768e+21	    0.00000000e+00	   5.47358128e-01	    8.28421930e-01	    3.17342961e-02
 235	       1.084517	     0.00000000	     0.09846524	     0.00000047	    -1.82888886	    -2.30153476	   4.46642586e+16	   1.78116819e+11	   0.00000000e+00	   1.00000000e+17	   5.53359195e+16	   1.51584468e+04	  -3.68710014e+01	  -4.75177981e-01	   0.00000000e+00	   0.00000000e+00	  -3.73461794e+01	   1.60436258e+21	    0.00000000e+00	   5.06161283e-01	    8.28421930e-01	    3.17342961e-02
 236	       1.085999	     0.00000000	     0.10082087	     0.00000045	    -1.82900160	    -2.29917913	   4.07812362e+16	   1.95927260e+11	   0.00000000e+00	   1.00000000e+17	   5.92189597e+16	   1.66938174e+04	  -3.69092267e+01	  -4.36952722e-01	   0.00000000e+00	   0.00000000e+00	  -3.73461794e+01	   1.61494797e+21	    0.00000000e+00	   4.67957882e-01	    8.28421930e-01	    3.17342961e-02
 237	       1.087357	     0.00000000	     0.10318788	     0.00000043	    -1.82908803	    -2.29681212	   3.72194345e+16	   2.15394469e+11	   0.00000000e+00	   1.00000000e+17	   6.27807809e+16	   1.81933698e+04	  -3.69445127e+01	  -4.01666682e-01	   0.00000000e+00	   0.00000000e+00	  -3.73461794e+01	   1.62472475e+21	    0.00000000e+00	   4.32701042e-01	    8.28421930e-01	    3.17342961e-02
 238	       1.088598	     0.00000000	     0.10553320	     0.00000042	    -1.82915410	    -2.29446680	   3.39971875e+16	   2.36411622e+11	   0.00000000e+00	   1.00000000e+17	   6.60030489e+16	   1.96392562e+04	  -3.69769387e+01	  -3.69240710e-01	   0.00000000e+00	   0.00000000e+00	  -3.73461794e+01	   1.63371334e+21	    0.00000000e+00	   4.00310229e-01	    8.28421930e-01	    3.17342961e-02
 239	       1.089728	     0.00000000	     0.10782744	     0.00000040	    -1.82920452	    -2.29217256	   3.11151969e+16	   2.58812071e+11	   0.00000000e+00	   1.00000000e+17	   6.88850620e+16	   2.10174758e+04	  -3.70066119e+01	  -3.39567501e-01	   0.00000000e+00	   0.00000000e+00	  -3.73461794e+01	   1.64194224e+21	    0.00000000e+00	   3.70676761e-01	    8.28421930e-01	    3.17342961e-02
 240	       1.090752	     0.00000000	     0.11004587	     0.00000038	    -1.82924302	    -2.28995413	   2.85610004e+16	   2.82376740e+11	   0.00000000e+00	   1.00000000e+17	   7.14392819e+16	   2.23179317e+04	  -3.70336622e+01	  -3.12517197e-01	   0.00000000e+00	   0.00000000e+00	  -3.73461794e+01	   1.64944641e+21	    0.00000000e+00	   3.43669453e-01	    8.28421930e-01	    3.17342961e-02
 241	       1.091679	     0.00000000	     0.11216881	     0.00000037	    -1.82927246	    -2.28783119	   2.63133030e+16	   3.06845917e+11	   0.00000000e+00	   1.00000000e+17	   7.36870039e+16	   2.35341920e+04	  -3.70582365e+01	  -2.87942882e-01	   0.00000000e+00	   0.00000000e+00	  -3.73461794e+01	   1.65626579e+21	    0.00000000e+00	   3.19140161e-01	    8.28421930e-01	    3.17342961e-02
 242	       1.092514	     0.00000000	     0.11418173	     0.00000035	    -1.82929504	    -2.28581827	   2.43456934e+16	   3.31934140e+11	   0.00000000e+00	   1.00000000e+17	   7.56546385e+16	   2.46630596e+04	  -3.70804936e+01	  -2.65685798e-01	   0.00000000e+00	   0.00000000e+00	  -3.73461794e+01	   1.66244375e+21	    0.00000000e+00	   2.96929021e-01	    8.28421930e-01	    3.17342961e-02
 243	       1.093266	     0.00000000	     0.11607497	     0.00000034	    -1.82931243	    -2.28392503	   2.26295489e+16	   3.57346471e+11	   0.00000000e+00	   1.00000000e+17	   7.73708085e+16	   2.57040455e+04	  -3.71005993e+01	  -2.45580117e-01	   0.00000000e+00	   0.00000000e+00	  -3.73461794e+01	   1.66802580e+21	    0.00000000e+00	   2.76869240e-01	    8.28421930e-01	    3.17342961e-02
 244	       1.093942	     0.00000000	     0.11784323	     0.00000032	    -1.82932588	    -2.28215677	   2.11361198e+16	   3.82794386e+11	   0.00000000e+00	   1.00000000e+17	   7.88642630e+16	   2.66588177e+04	  -3.71187223e+01	  -2.27457160e-01	   0.00000000e+00	   0.00000000e+00	  -3.73461794e+01	   1.67305837e+21	    0.00000000e+00	   2.58791332e-01	    8.28421930e-01	    3.17342961e-02
 245	       1.094548	     0.00000000	     0.11948499	     0.00000031	    -1.82933636	    -2.28051501	   1.98379027e+16	   4.08009724e+11	   0.00000000e+00	   1.00000000e+17	   8.01625054e+16	   2.75306751e+04	  -3.71350304e+01	  -2.11149021e-01	   0.00000000e+00	   0.00000000e+00	  -3.73461794e+01	   1.67758777e+21	    0.00000000e+00	   2.42526736e-01	    8.28421930e-01	    3.17342961e-02
 246	       1.095091	     0.00000000	     0.12100183	     0.00000030	    -1.82934457	    -2.27899817	   1.87094491e+16	   4.32755597e+11	   0.00000000e+00	   1.00000000e+17	   8.12909836e+16	   2.83240760e+04	  -3.71496879e+01	  -1.96491554e-01	   0.00000000e+00	   0.00000000e+00	  -3.73461794e+01	   1.68165935e+21	    0.00000000e+00	   2.27910797e-01	    8.28421930e-01	    3.17342961e-02
 247	       1.095578	     0.00000000	     0.12239774	     0.00000029	    -1.82935105	    -2.27760226	   1.77277638e+16	   4.56833696e+11	   0.00000000e+00	   1.00000000e+17	   8.22726930e+16	   2.90442355e+04	  -3.71628527e+01	  -1.83326739e-01	   0.00000000e+00	   0.00000000e+00	  -3.73461794e+01	   1.68531685e+21	    0.00000000e+00	   2.14785130e-01	    8.28421930e-01	    3.17342961e-02
 248	       1.096014	     0.00000000	     0.12367853	     0.00000027	    -1.82935619	    -2.27632147	   1.68724201e+16	   4.80087974e+11	   0.00000000e+00	   1.00000000e+17	   8.31280600e+16	   2.96967954e+04	  -3.71746749e+01	  -1.71504473e-01	   0.00000000e+00	   0.00000000e+00	  -3.73461794e+01	   1.68860182e+21	    0.00000000e+00	   2.02999385e-01	    8.28421930e-01	    3.17342961e-02
 249	       1.096405	     0.00000000	     0.12485123	     0.00000026	    -1.82936032	    -2.27514877	   1.61254985e+16	   5.02405068e+11	   0.00000000e+00	   1.00000000e+17	   8.38750039e+16	   3.02875633e+04	  -3.71852956e+01	  -1.60883818e-01	   0.00000000e+00	   0.00000000e+00	  -3.73461794e+01	   1.69155333e+21	    0.00000000e+00	   1.92412490e-01	    8.28421930e-01	    3.17342961e-02
 250	       1.096756	     0.00000000	     0.12592367	     0.00000025	    -1.82936365	    -2.27407633	   1.54714205e+16	   5.23712109e+11	   0.00000000e+00	   1.00000000e+17	   8.45291032e+16	   3.08223141e+04	  -3.71948456e+01	  -1.51333795e-01	   0.00000000e+00	   0.00000000e+00	  -3.73461794e+01	   1.69420769e+21	    0.00000000e+00	   1.82893419e-01	    8.28421930e-01	    3.17342961e-02
 251	       1.097071	     0.00000000	     0.12690404	     0.00000024	    -1.82936636	    -2.27309596	   1.48967314e+16	   5.43972684e+11	   0.00000000e+00	   1.00000000e+17	   8.51038126e+16	   3.13066453e+04	  -3.72034457e+01	  -1.42733768e-01	   0.00000000e+00	   0.00000000e+00	  -3.73461794e+01	   1.69659836e+21	    0.00000000e+00	   1.74321564e-01	    8.28421930e-01	    3.17342961e-02
 252	       1.097356	     0.00000000	     0.12780063	     0.00000023	    -1.82936858	    -2.27219937	   1.43898645e+16	   5.63181670e+11	   0.00000000e+00	   1.00000000e+17	   8.56106987e+16	   3.17458771e+04	  -3.72112059e+01	  -1.34973511e-01	   0.00000000e+00	   0.00000000e+00	  -3.73461794e+01	   1.69875594e+21	    0.00000000e+00	   1.66586785e-01	    8.28421930e-01	    3.17342961e-02
 253	       1.097613	     0.00000000	     0.12862157	     0.00000023	    -1.82937042	    -2.27137843	   1.39409083e+16	   5.81359622e+11	   0.00000000e+00	   1.00000000e+17	   8.60596731e+16	   3.21449882e+04	  -3.72182264e+01	  -1.27953008e-01	   0.00000000e+00	   0.00000000e+00	  -3.73461794e+01	   1.70070818e+21	    0.00000000e+00	   1.59589194e-01	    8.28421930e-01	    3.17342961e-02
 254	       1.097846	     0.00000000	     0.12937465	     0.00000022	    -1.82937196	    -2.27062535	   1.35413874e+16	   5.98547193e+11	   0.00000000e+00	   1.00000000e+17	   8.64592112e+16	   3.25085809e+04	  -3.72245974e+01	  -1.21582059e-01	   0.00000000e+00	   0.00000000e+00	  -3.73461794e+01	   1.70248012e+21	    0.00000000e+00	   1.53238752e-01	    8.28421930e-01	    3.17342961e-02
 255	       1.098058	     0.00000000	     0.13006726	     0.00000021	    -1.82937325	    -2.26993274	   1.31840632e+16	   6.14799975e+11	   0.00000000e+00	   1.00000000e+17	   8.68165516e+16	   3.28408668e+04	  -3.72303997e+01	  -1.15779739e-01	   0.00000000e+00	   0.00000000e+00	  -3.73461794e+01	   1.70409422e+21	    0.00000000e+00	   1.47454710e-01	    8.28421930e-01	    3.17342961e-02
 256	       1.098251	     0.00000000	     0.13070627	     0.00000020	    -1.82937435	    -2.26929373	   1.28627568e+16	   6.30183964e+11	   0.00000000e+00	   1.00000000e+17	   8.71378734e+16	   3.31456693e+04	  -3.72357057e+01	  -1.10473758e-01	   0.00000000e+00	   0.00000000e+00	  -3.73461794e+01	   1.70557054e+21	    0.00000000e+00	   1.42164970e-01	    8.28421930e-01	    3.17342961e-02
 257	       1.098429	     0.00000000	     0.13129804	     0.00000020	    -1.82937529	    -2.26870196	   1.25721931e+16	   6.44771761e+11	   0.00000000e+00	   1.00000000e+17	   8.74284517e+16	   3.34264379e+04	  -3.72405797e+01	  -1.05599768e-01	   0.00000000e+00	   0.00000000e+00	  -3.73461794e+01	   1.70692696e+21	    0.00000000e+00	   1.37305377e-01	    8.28421930e-01	    3.17342961e-02
 258	       1.098593	     0.00000000	     0.13184839	     0.00000019	    -1.82937610	    -2.26815161	   1.23078656e+16	   6.58639548e+11	   0.00000000e+00	   1.00000000e+17	   8.76927930e+16	   3.36862694e+04	  -3.72450788e+01	  -1.01100638e-01	   0.00000000e+00	   0.00000000e+00	  -3.73461794e+01	   1.70817932e+21	    0.00000000e+00	   1.32818990e-01	    8.28421930e-01	    3.17342961e-02
 259	       1.098745	     0.00000000	     0.13236259	     0.00000018	    -1.82937680	    -2.26763741	   1.20659193e+16	   6.71864780e+11	   0.00000000e+00	   1.00000000e+17	   8.79347526e+16	   3.39279351e+04	  -3.72492537e+01	  -9.69257222e-02	   0.00000000e+00	   0.00000000e+00	  -3.73461794e+01	   1.70934169e+21	    0.00000000e+00	   1.28655351e-01	    8.28421930e-01	    3.17342961e-02
 260	       1.098887	     0.00000000	     0.13284546	     0.00000018	    -1.82937742	    -2.26715454	   1.18430499e+16	   6.84524550e+11	   0.00000000e+00	   1.00000000e+17	   8.81576346e+16	   3.41539104e+04	  -3.72531493e+01	  -9.30301465e-02	   0.00000000e+00	   0.00000000e+00	  -3.73461794e+01	   1.71042653e+21	    0.00000000e+00	   1.24769765e-01	    8.28421930e-01	    3.17342961e-02
 261	       1.099020	     0.00000000	     0.13330133	     0.00000017	    -1.82937797	    -2.26669867	   1.16364174e+16	   6.96694531e+11	   0.00000000e+00	   1.00000000e+17	   8.83642793e+16	   3.43664062e+04	  -3.72568053e+01	  -8.93741153e-02	   0.00000000e+00	   0.00000000e+00	  -3.73461794e+01	   1.71144488e+21	    0.00000000e+00	   1.21122605e-01	    8.28421930e-01	    3.17342961e-02
 262	       1.099146	     0.00000000	     0.13373416	     0.00000017	    -1.82937846	    -2.26626584	   1.14435710e+16	   7.08448414e+11	   0.00000000e+00	   1.00000000e+17	   8.85571374e+16	   3.45674002e+04	  -3.72602572e+01	  -8.59222496e-02	   0.00000000e+00	   0.00000000e+00	  -3.73461794e+01	   1.71240656e+21	    0.00000000e+00	   1.17678652e-01	    8.28421930e-01	    3.17342961e-02
 263	       1.099265	     0.00000000	     0.13414751	     0.00000016	    -1.82937890	    -2.26585249	   1.12623854e+16	   7.19857772e+11	   0.00000000e+00	   1.00000000e+17	   8.87383345e+16	   3.47586686e+04	  -3.72635365e+01	  -8.26429591e-02	   0.00000000e+00	   0.00000000e+00	  -3.73461794e+01	   1.71332033e+21	    0.00000000e+00	   1.14406468e-01	    8.28421930e-01	    3.17342961e-02
 264	       1.099379	     0.00000000	     0.13454465	     0.00000016	    -1.82937930	    -2.26545535	   1.10910042e+16	   7.30992289e+11	   0.00000000e+00	   1.00000000e+17	   8.89097268e+16	   3.49418163e+04	  -3.72666716e+01	  -7.95078440e-02	   0.00000000e+00	   0.00000000e+00	  -3.73461794e+01	   1.71419409e+21	    0.00000000e+00	   1.11277797e-01	    8.28421930e-01	    3.17342961e-02
 265	       1.099488	     0.00000000	     0.13492862	     0.00000015	    -1.82937966	    -2.26507138	   1.09277916e+16	   7.41920310e+11	   0.00000000e+00	   1.00000000e+17	   8.90729504e+16	   3.51183077e+04	  -3.72696883e+01	  -7.64911237e-02	   0.00000000e+00	   0.00000000e+00	  -3.73461794e+01	   1.71503498e+21	    0.00000000e+00	   1.08266997e-01	    8.28421930e-01	    3.17342961e-02
 266	       1.099595	     0.00000000	     0.13530223	     0.00000015	    -1.82937999	    -2.26469777	   1.07712883e+16	   7.52709697e+11	   0.00000000e+00	   1.00000000e+17	   8.92294644e+16	   3.52894961e+04	  -3.72726103e+01	  -7.35690839e-02	   0.00000000e+00	   0.00000000e+00	  -3.73461794e+01	   1.71584959e+21	    0.00000000e+00	   1.05350491e-01	    8.28421930e-01	    3.17342961e-02
 267	       1.099698	     0.00000000	     0.13566816	     0.00000015	    -1.82938030	    -2.26433184	   1.06201728e+16	   7.63429003e+11	   0.00000000e+00	   1.00000000e+17	   8.93805907e+16	   3.54566542e+04	  -3.72754599e+01	  -7.07195291e-02	   0.00000000e+00	   0.00000000e+00	  -3.73461794e+01	   1.71664406e+21	    0.00000000e+00	   1.02506223e-01	    8.28421930e-01	    3.17342961e-02
 268	       1.099800	     0.00000000	     0.13602903	     0.00000014	    -1.82938058	    -2.26397097	   1.04732242e+16	   7.74148991e+11	   0.00000000e+00	   1.00000000e+17	   8.95275499e+16	   3.56210047e+04	  -3.72782582e+01	  -6.79212263e-02	   0.00000000e+00	   0.00000000e+00	  -3.73461794e+01	   1.71742429e+21	    0.00000000e+00	   9.97131043e-02	    8.28421930e-01	    3.17342961e-02
 269	       1.099900	     0.00000000	     0.13638744	     0.00000014	    -1.82938085	    -2.26361256	   1.03292874e+16	   7.84944590e+11	   0.00000000e+00	   1.00000000e+17	   8.96714975e+16	   3.57837542e+04	  -3.72810261e+01	  -6.51533167e-02	   0.00000000e+00	   0.00000000e+00	  -3.73461794e+01	   1.71819606e+21	    0.00000000e+00	   9.69504365e-02	    8.28421930e-01	    3.17342961e-02
 270	       1.100000	     0.00000000	     0.13674609	     0.00000013	    -1.82938110	    -2.26325391	   1.01872372e+16	   7.95897410e+11	   0.00000000e+00	   1.00000000e+17	   8.98135587e+16	   3.59460014e+04	  -3.72824050e+01	  -6.37743571e-02	   0.00000000e+00	   0.00000000e+00	  -3.73461794e+01	   1.71896522e+21	    0.00000000e+00	   9.41972703e-02	    8.28421930e-01	    3.17342961e-02
 271	       1.100000	     0.00000000	     0.03674609	     0.00000007	    -2.68555525	    -3.36325391	   9.68050675e+17	   3.89498252e+07	   0.00000000e+00	   5.00000000e+17	  -4.68050675e+17	   3.59371500e+04	  -3.72838362e+01	  -6.23447434e-02	   0.00000000e+00	   0.00000000e+00	  -3.73461810e+01	   6.60088156e+19	    0.00000000e+00	   9.41972703e-02	    8.28421930e-01	    3.17342961e-02
 272	       1.100100	     0.00000000	     0.03710135	     0.00000007	    -2.69009478	    -3.36289865	   9.54863089e+17	   4.70524209e+07	   0.00000000e+00	   5.00000000e+17	  -4.54863089e+17	   3.51141427e+04	  -3.72838869e+01	  -6.22917633e-02	   0.00000000e+00	   0.00000000e+00	  -3.73461787e+01	   6.60261217e+19	    0.00000000e+00	   9.40915103e-02	    8.28421930e-01	    3.17342961e-02
 273	       1.100200	     0.00000000	     0.03744958	     0.00000007	    -2.69391408	    -3.36255042	   9.42110543e+17	   5.52667117e+07	   0.00000000e+00	   5.00000000e+17	  -4.42110543e+17	   3.42998132e+04	  -3.72839933e+01	  -6.21854209e-02	   0.00000000e+00	   0.00000000e+00	  -3.73461787e+01	   6.60434937e+19	    0.00000000e+00	   9.39853498e-02	    8.28421930e-01	    3.17342961e-02
 274	       1.100302	     0.00000000	     0.03779324	     0.00000007	    -2.69722702	    -3.36220676	   9.29692431e+17	   6.36470278e+07	   0.00000000e+00	   5.00000000e+17	  -4.29692431e+17	   3.35001327e+04	  -3.72841023e+01	  -6.20779523e-02	   0.00000000e+00	   0.00000000e+00	  -3.73461802e+01	   6.60610509e+19	    0.00000000e+00	   9.38780608e-02	    8.28421930e-01	    3.17342961e-02
 275	       1.100405	     0.00000000	     0.03813453	     0.00000007	    -2.70016897	    -3.36186547	   9.17522042e+17	   7.22490068e+07	   0.00000000e+00	   5.00000000e+17	  -4.17522042e+17	   3.27098353e+04	  -3.72842115e+01	  -6.19686331e-02	   0.00000000e+00	   0.00000000e+00	  -3.73461801e+01	   6.60789110e+19	    0.00000000e+00	   9.37689240e-02	    8.28421930e-01	    3.17342961e-02
 276	       1.100510	     0.00000000	     0.03847548	     0.00000007	    -2.70283106	    -3.36152452	   9.05523104e+17	   8.11310422e+07	   0.00000000e+00	   5.00000000e+17	  -4.05523103e+17	   3.19241584e+04	  -3.72843229e+01	  -6.18567278e-02	   0.00000000e+00	   0.00000000e+00	  -3.73461796e+01	   6.60971935e+19	    0.00000000e+00	   9.36572087e-02	    8.28421930e-01	    3.17342961e-02
 277	       1.100619	     0.00000000	     0.03881798	     0.00000007	    -2.70527768	    -3.36118202	   8.93627265e+17	   9.03556825e+07	   0.00000000e+00	   5.00000000e+17	  -3.93627265e+17	   3.11387021e+04	  -3.72844364e+01	  -6.17414701e-02	   0.00000000e+00	   0.00000000e+00	  -3.73461779e+01	   6.61160233e+19	    0.00000000e+00	   9.35421531e-02	    8.28421930e-01	    3.17342961e-02
 278	       1.100732	     0.00000000	     0.03916387	     0.00000007	    -2.70755615	    -3.36083613	   8.81772293e+17	   9.99910275e+07	   0.00000000e+00	   5.00000000e+17	  -3.81772293e+17	   3.03493264e+04	  -3.72845571e+01	  -6.16220457e-02	   0.00000000e+00	   0.00000000e+00	  -3.73461791e+01	   6.61355330e+19	    0.00000000e+00	   9.34229470e-02	    8.28421930e-01	    3.17342961e-02
 279	       1.100849	     0.00000000	     0.03951494	     0.00000007	    -2.70970233	    -3.36048506	   8.69900827e+17	   1.10112152e+08	   0.00000000e+00	   5.00000000e+17	  -3.69900827e+17	   2.95520775e+04	  -3.72846838e+01	  -6.14975739e-02	   0.00000000e+00	   0.00000000e+00	  -3.73461814e+01	   6.61558659e+19	    0.00000000e+00	   9.32987142e-02	    8.28421930e-01	    3.17342961e-02
 280	       1.100972	     0.00000000	     0.03987293	     0.00000007	    -2.71174419	    -3.36012707	   8.57959588e+17	   1.20802583e+08	   0.00000000e+00	   5.00000000e+17	  -3.57959588e+17	   2.87431411e+04	  -3.72848126e+01	  -6.13670908e-02	   0.00000000e+00	   0.00000000e+00	  -3.73461797e+01	   6.61771793e+19	    0.00000000e+00	   9.31684953e-02	    8.28421930e-01	    3.17342961e-02
 281	       1.101101	     0.00000000	     0.04023960	     0.00000007	    -2.71370397	    -3.35976040	   8.45898997e+17	   1.32155837e+08	   0.00000000e+00	   5.00000000e+17	  -3.45898997e+17	   2.79188188e+04	  -3.72849483e+01	  -6.12295308e-02	   0.00000000e+00	   0.00000000e+00	  -3.73461778e+01	   6.61996469e+19	    0.00000000e+00	   9.30312293e-02	    8.28421930e-01	    3.17342961e-02
 282	       1.101238	     0.00000000	     0.04061667	     0.00000007	    -2.71559972	    -3.35938333	   8.33673161e+17	   1.44277032e+08	   0.00000000e+00	   5.00000000e+17	  -3.33673161e+17	   2.70755275e+04	  -3.72850961e+01	  -6.10837082e-02	   0.00000000e+00	   0.00000000e+00	  -3.73461798e+01	   6.62234621e+19	    0.00000000e+00	   9.28857352e-02	    8.28421930e-01	    3.17342961e-02
 283	       1.101384	     0.00000000	     0.04100583	     0.00000007	    -2.71744627	    -3.35899417	   8.21240203e+17	   1.57284552e+08	   0.00000000e+00	   5.00000000e+17	  -3.21240202e+17	   2.62098223e+04	  -3.72852515e+01	  -6.09282976e-02	   0.00000000e+00	   0.00000000e+00	  -3.73461798e+01	   6.62488413e+19	    0.00000000e+00	   9.27306927e-02	    8.28421930e-01	    3.17342961e-02
 284	       1.101541	     0.00000000	     0.04140876	     0.00000007	    -2.71925593	    -3.35859124	   8.08562939e+17	   1.71311735e+08	   0.00000000e+00	   5.00000000e+17	  -3.08562939e+17	   2.53184434e+04	  -3.72854169e+01	  -6.07618134e-02	   0.00000000e+00	   0.00000000e+00	  -3.73461787e+01	   6.62760269e+19	    0.00000000e+00	   9.25646214e-02	    8.28421930e-01	    3.17342961e-02
 285	       1.101709	     0.00000000	     0.04182704	     0.00000007	    -2.72103896	    -3.35817296	   7.95609884e+17	   1.86508536e+08	   0.00000000e+00	   5.00000000e+17	  -2.95609883e+17	   2.43983896e+04	  -3.72855974e+01	  -6.05825888e-02	   0.00000000e+00	   0.00000000e+00	  -3.73461800e+01	   6.63052911e+19	    0.00000000e+00	   9.23858600e-02	    8.28421930e-01	    3.17342961e-02
 286	       1.101891	     0.00000000	     0.04226211	     0.00000007	    -2.72280386	    -3.35773789	   7.82356565e+17	   2.03043093e+08	   0.00000000e+00	   5.00000000e+17	  -2.82356565e+17	   2.34470180e+04	  -3.72857914e+01	  -6.03887534e-02	   0.00000000e+00	   0.00000000e+00	  -3.73461802e+01	   6.63369396e+19	    0.00000000e+00	   9.21925435e-02	    8.28421930e-01	    3.17342961e-02
 287	       1.102089	     0.00000000	     0.04271527	     0.00000007	    -2.72455765	    -3.35728473	   7.68787120e+17	   2.21103063e+08	   0.00000000e+00	   5.00000000e+17	  -2.68787119e+17	   2.24621718e+04	  -3.72860006e+01	  -6.01782110e-02	   0.00000000e+00	   0.00000000e+00	  -3.73461788e+01	   6.63713151e+19	    0.00000000e+00	   9.19825813e-02	    8.28421930e-01	    3.17342961e-02
 288	       1.102304	     0.00000000	     0.04318753	     0.00000007	    -2.72630603	    -3.35681247	   7.54896106e+17	   2.40896583e+08	   0.00000000e+00	   5.00000000e+17	  -2.54896106e+17	   2.14423339e+04	  -3.72862310e+01	  -5.99486173e-02	   0.00000000e+00	   0.00000000e+00	  -3.73461796e+01	   6.64088009e+19	    0.00000000e+00	   9.17536343e-02	    8.28421930e-01	    3.17342961e-02
 289	       1.102539	     0.00000000	     0.04367956	     0.00000007	    -2.72805343	    -3.35632044	   7.40690441e+17	   2.62652646e+08	   0.00000000e+00	   5.00000000e+17	  -2.40690440e+17	   2.03868039e+04	  -3.72864828e+01	  -5.96973571e-02	   0.00000000e+00	   0.00000000e+00	  -3.73461801e+01	   6.64498250e+19	    0.00000000e+00	   9.15030924e-02	    8.28421930e-01	    3.17342961e-02
 290	       1.102798	     0.00000000	     0.04419159	     0.00000007	    -2.72980318	    -3.35580841	   7.26191325e+17	   2.86620636e+08	   0.00000000e+00	   5.00000000e+17	  -2.26191325e+17	   1.92958916e+04	  -3.72867578e+01	  -5.94215243e-02	   0.00000000e+00	   0.00000000e+00	  -3.73461793e+01	   6.64948632e+19	    0.00000000e+00	   9.12280539e-02	    8.28421930e-01	    3.17342961e-02
 291	       1.103082	     0.00000000	     0.04472326	     0.00000007	    -2.73155752	    -3.35527674	   7.11435997e+17	   3.13068703e+08	   0.00000000e+00	   5.00000000e+17	  -2.11435997e+17	   1.81711167e+04	  -3.72870613e+01	  -5.91179030e-02	   0.00000000e+00	   0.00000000e+00	  -3.73461792e+01	   6.65444425e+19	    0.00000000e+00	   9.09253063e-02	    8.28421930e-01	    3.17342961e-02
 292	       1.103395	     0.00000000	     0.04527358	     0.00000007	    -2.73331770	    -3.35472642	   6.96479094e+17	   3.42280646e+08	   0.00000000e+00	   5.00000000e+17	  -1.96479094e+17	   1.70154011e+04	  -3.72873961e+01	  -5.87829516e-02	   0.00000000e+00	   0.00000000e+00	  -3.73461790e+01	   6.65991437e+19	    0.00000000e+00	   9.05913106e-02	    8.28421930e-01	    3.17342961e-02
 293	       1.103741	     0.00000000	     0.04584074	     0.00000007	    -2.73508405	    -3.35415926	   6.81393389e+17	   3.74550942e+08	   0.00000000e+00	   5.00000000e+17	  -1.81393388e+17	   1.58332339e+04	  -3.72877664e+01	  -5.84127923e-02	   0.00000000e+00	   0.00000000e+00	  -3.73461791e+01	   6.66596031e+19	    0.00000000e+00	   9.02221895e-02	    8.28421930e-01	    3.17342961e-02
 294	       1.104123	     0.00000000	     0.04642207	     0.00000007	    -2.73685606	    -3.35357793	   6.66269680e+17	   4.10177600e+08	   0.00000000e+00	   5.00000000e+17	  -1.66269679e+17	   1.46307884e+04	  -3.72881760e+01	  -5.80032056e-02	   0.00000000e+00	   0.00000000e+00	  -3.73461792e+01	   6.67265138e+19	    0.00000000e+00	   8.98137224e-02	    8.28421930e-01	    3.17342961e-02
 295	       1.104546	     0.00000000	     0.04701398	     0.00000007	    -2.73863245	    -3.35298602	   6.51215613e+17	   4.49452623e+08	   0.00000000e+00	   5.00000000e+17	  -1.51215612e+17	   1.34159642e+04	  -3.72886299e+01	  -5.75496328e-02	   0.00000000e+00	   0.00000000e+00	  -3.73461795e+01	   6.68006252e+19	    0.00000000e+00	   8.93613472e-02	    8.28421930e-01	    3.17342961e-02
 296	       1.105014	     0.00000000	     0.04761193	     0.00000007	    -2.74041130	    -3.35238807	   6.36353291e+17	   4.92650063e+08	   0.00000000e+00	   5.00000000e+17	  -1.36353291e+17	   1.21983331e+04	  -3.72891324e+01	  -5.70471873e-02	   0.00000000e+00	   0.00000000e+00	  -3.73461796e+01	   6.68827416e+19	    0.00000000e+00	   8.88601706e-02	    8.28421930e-01	    3.17342961e-02
 297	       1.105532	     0.00000000	     0.04821049	     0.00000007	    -2.74219016	    -3.35178951	   6.21815628e+17	   5.40011923e+08	   0.00000000e+00	   5.00000000e+17	  -1.21815628e+17	   1.09889646e+04	  -3.72896888e+01	  -5.64906771e-02	   0.00000000e+00	   0.00000000e+00	  -3.73461794e+01	   6.69737185e+19	    0.00000000e+00	   8.83049910e-02	    8.28421930e-01	    3.17342961e-02
 298	       1.106104	     0.00000000	     0.04880344	     0.00000007	    -2.74396612	    -3.35119656	   6.07741504e+17	   5.91732560e+08	   0.00000000e+00	   5.00000000e+17	  -1.07741503e+17	   9.80012069e+03	  -3.72903048e+01	  -5.58746388e-02	   0.00000000e+00	   0.00000000e+00	  -3.73461794e+01	   6.70744574e+19	    0.00000000e+00	   8.76903317e-02	    8.28421930e-01	    3.17342961e-02
 299	       1.106736	     0.00000000	     0.04938401	     0.00000007	    -2.74573590	    -3.35061599	   5.94269946e+17	   6.47942670e+08	   0.00000000e+00	   5.00000000e+17	  -9.42699449e+16	   8.64481625e+03	  -3.72909859e+01	  -5.51933872e-02	   0.00000000e+00	   0.00000000e+00	  -3.73461793e+01	   6.71858976e+19	    0.00000000e+00	   8.70104900e-02	    8.28421930e-01	    3.17342961e-02
 300	       1.107433	     0.00000000	     0.04994513	     0.00000007	    -2.74749600	    -3.35005487	   5.81533670e+17	   7.08694317e+08	   0.00000000e+00	   5.00000000e+17	  -8.15336690e+16	   7.53625859e+03	  -3.72917384e+01	  -5.44410786e-02	   0.00000000e+00	   0.00000000e+00	  -3.73461794e+01	   6.73090064e+19	    0.00000000e+00	   8.62596008e-02	    8.28421930e-01	    3.17342961e-02
 301	       1.108200	     0.00000000	     0.05047977	     0.00000007	    -2.74924266	    -3.34952023	   5.69652442e+17	   7.73948730e+08	   0.00000000e+00	   5.00000000e+17	  -6.96524417e+16	   6.48719700e+03	  -3.72925677e+01	  -5.36117914e-02	   0.00000000e+00	   0.00000000e+00	  -3.73461795e+01	   6.74447656e+19	    0.00000000e+00	   8.54317167e-02	    8.28421930e-01	    3.17342961e-02
 302	       1.109042	     0.00000000	     0.05098134	     0.00000007	    -2.75097200	    -3.34901866	   5.58726780e+17	   8.43568582e+08	   0.00000000e+00	   5.00000000e+17	  -5.87267791e+16	   5.50922847e+03	  -3.72934799e+01	  -5.26996229e-02	   0.00000000e+00	   0.00000000e+00	  -3.73461795e+01	   6.75941565e+19	    0.00000000e+00	   8.45209050e-02	    8.28421930e-01	    3.17342961e-02
 303	       1.109964	     0.00000000	     0.05144410	     0.00000007	    -2.75267994	    -3.34855590	   5.48832530e+17	   9.17316037e+08	   0.00000000e+00	   5.00000000e+17	  -4.88325286e+16	   4.61212077e+03	  -3.72944806e+01	  -5.16988026e-02	   0.00000000e+00	   0.00000000e+00	  -3.73461794e+01	   6.77581407e+19	    0.00000000e+00	   8.35213614e-02	    8.28421930e-01	    3.17342961e-02
 304	       1.110971	     0.00000000	     0.05186350	     0.00000007	    -2.75436225	    -3.34813650	   5.40016828e+17	   9.94857092e+08	   0.00000000e+00	   5.00000000e+17	  -4.00168271e+16	   3.80322076e+03	  -3.72955755e+01	  -5.06038219e-02	   0.00000000e+00	   0.00000000e+00	  -3.73461793e+01	   6.79376392e+19	    0.00000000e+00	   8.24275400e-02	    8.28421930e-01	    3.17342961e-02
 305	       1.112066	     0.00000000	     0.05223648	     0.00000006	    -2.75601450	    -3.34776352	   5.32295841e+17	   1.07577164e+09	   0.00000000e+00	   5.00000000e+17	  -3.22958403e+16	   3.08701510e+03	  -3.72967699e+01	  -4.94095767e-02	   0.00000000e+00	   0.00000000e+00	  -3.73461794e+01	   6.81335092e+19	    0.00000000e+00	   8.12342969e-02	    8.28421930e-01	    3.17342961e-02
 306	       1.113252	     0.00000000	     0.05256166	     0.00000006	    -2.75763206	    -3.34743834	   5.25654541e+17	   1.15956756e+09	   0.00000000e+00	   5.00000000e+17	  -2.56545402e+16	   2.46489864e+03	  -3.72980679e+01	  -4.81115222e-02	   0.00000000e+00	   0.00000000e+00	  -3.73461794e+01	   6.83465182e+19	    0.00000000e+00	   7.99370459e-02	    8.28421930e-01	    3.17342961e-02
 307	       1.114533	     0.00000000	     0.05283936	     0.00000006	    -2.75921003	    -3.34716064	   5.20048592e+17	   1.24569631e+09	   0.00000000e+00	   5.00000000e+17	  -2.00485907e+16	   1.93518405e+03	  -3.72994736e+01	  -4.67058354e-02	   0.00000000e+00	   0.00000000e+00	  -3.73461794e+01	   6.85773176e+19	    0.00000000e+00	   7.85319222e-02	    8.28421930e-01	    3.17342961e-02
 308	       1.115911	     0.00000000	     0.05307150	     0.00000006	    -2.76074330	    -3.34692850	   5.15408205e+17	   1.33356722e+09	   0.00000000e+00	   5.00000000e+17	  -1.54082040e+16	   1.49335654e+03	  -3.73009898e+01	  -4.51895808e-02	   0.00000000e+00	   0.00000000e+00	  -3.73461794e+01	   6.88264147e+19	    0.00000000e+00	   7.70159497e-02	    8.28421930e-01	    3.17342961e-02
 309	       1.117385	     0.00000000	     0.05326137	     0.00000006	    -2.76222656	    -3.34673863	   5.11643610e+17	   1.42255812e+09	   0.00000000e+00	   5.00000000e+17	  -1.16436082e+16	   1.13254504e+03	  -3.73026185e+01	  -4.35608747e-02	   0.00000000e+00	   0.00000000e+00	  -3.73461794e+01	   6.90941456e+19	    0.00000000e+00	   7.53872068e-02	    8.28421930e-01	    3.17342961e-02
 310	       1.118956	     0.00000000	     0.05341328	     0.00000006	    -2.76365431	    -3.34658672	   5.08651579e+17	   1.51202122e+09	   0.00000000e+00	   5.00000000e+17	  -8.65157750e+15	   8.44150928e+02	  -3.73043604e+01	  -4.18190413e-02	   0.00000000e+00	   0.00000000e+00	  -3.73461794e+01	   6.93806487e+19	    0.00000000e+00	   7.36449843e-02	    8.28421930e-01	    3.17342961e-02
 311	       1.120621	     0.00000000	     0.05353215	     0.00000006	    -2.76502103	    -3.34646785	   5.06322347e+17	   1.60128457e+09	   0.00000000e+00	   5.00000000e+17	  -6.32234582e+15	   6.18555447e+02	  -3.73062146e+01	  -3.99647547e-02	   0.00000000e+00	   0.00000000e+00	  -3.73461794e+01	   6.96858409e+19	    0.00000000e+00	   7.17899293e-02	    8.28421930e-01	    3.17342961e-02
 312	       1.122378	     0.00000000	     0.05362316	     0.00000005	    -2.76632125	    -3.34637684	   5.04546194e+17	   1.68965092e+09	   0.00000000e+00	   5.00000000e+17	  -4.54619264e+15	   4.45820199e+02	  -3.73081793e+01	  -3.80001598e-02	   0.00000000e+00	   0.00000000e+00	  -3.73461794e+01	   7.00093968e+19	    0.00000000e+00	   6.98241672e-02	    8.28421930e-01	    3.17342961e-02
 313	       1.124222	     0.00000000	     0.05369138	     0.00000005	    -2.76754973	    -3.34630862	   5.03219073e+17	   1.77639678e+09	   0.00000000e+00	   5.00000000e+17	  -3.21907145e+15	   3.16303981e+02	  -3.73102504e+01	  -3.59289646e-02	   0.00000000e+00	   0.00000000e+00	  -3.73461794e+01	   7.03507324e+19	    0.00000000e+00	   6.77513968e-02	    8.28421930e-01	    3.17342961e-02
 314	       1.126146	     0.00000000	     0.05374146	     0.00000005	    -2.76870155	    -3.34625854	   5.02246837e+17	   1.86077461e+09	   0.00000000e+00	   5.00000000e+17	  -2.24683472e+15	   2.21140890e+02	  -3.73124229e+01	  -3.37564994e-02	   0.00000000e+00	   0.00000000e+00	  -3.73461794e+01	   7.07089947e+19	    0.00000000e+00	   6.55769494e-02	    8.28421930e-01	    3.17342961e-02
 315	       1.128144	     0.00000000	     0.05377753	     0.00000005	    -2.76977235	    -3.34622247	   5.01547858e+17	   1.94202040e+09	   0.00000000e+00	   5.00000000e+17	  -1.54785562e+15	   1.52553163e+02	  -3.73146897e+01	  -3.14897349e-02	   0.00000000e+00	   0.00000000e+00	  -3.73461794e+01	   7.10830573e+19	    0.00000000e+00	   6.33078084e-02	    8.28421930e-01	    3.17342961e-02
 316	       1.130207	     0.00000000	     0.05380304	     0.00000005	    -2.77075838	    -3.34619696	   5.01054099e+17	   2.01936785e+09	   0.00000000e+00	   5.00000000e+17	  -1.05409665e+15	   1.04000746e+02	  -3.73170421e+01	  -2.91372564e-02	   0.00000000e+00	   0.00000000e+00	  -3.73461794e+01	   7.14715237e+19	    0.00000000e+00	   6.09525843e-02	    8.28421930e-01	    3.17342961e-02
 317	       1.132324	     0.00000000	     0.05382078	     0.00000005	    -2.77165669	    -3.34617922	   5.00710878e+17	   2.09206881e+09	   0.00000000e+00	   5.00000000e+17	  -7.10876025e+14	   7.01920291e+01	  -3.73194702e+01	  -2.67091909e-02	   0.00000000e+00	   0.00000000e+00	  -3.73461794e+01	   7.18727386e+19	    0.00000000e+00	   5.85214412e-02	    8.28421930e-01	    3.17342961e-02
 318	       1.134485	     0.00000000	     0.05383295	     0.00000004	    -2.77246518	    -3.34616705	   5.00475700e+17	   2.15941847e+09	   0.00000000e+00	   5.00000000e+17	  -4.75697663e+14	   4.69930094e+01	  -3.73219623e+01	  -2.42170850e-02	   0.00000000e+00	   0.00000000e+00	  -3.73461794e+01	   7.22848067e+19	    0.00000000e+00	   5.60259743e-02	    8.28421930e-01	    3.17342961e-02
 319	       1.136678	     0.00000000	     0.05384119	     0.00000004	    -2.77318268	    -3.34615881	   5.00316538e+17	   2.22078298e+09	   0.00000000e+00	   5.00000000e+17	  -3.16536074e+14	   3.12751942e+01	  -3.73245057e+01	  -2.16737365e-02	   0.00000000e+00	   0.00000000e+00	  -3.73461794e+01	   7.27056203e+19	    0.00000000e+00	   5.34790403e-02	    8.28421930e-01	    3.17342961e-02
 320	       1.138891	     0.00000000	     0.05384670	     0.00000004	    -2.77380901	    -3.34615330	   5.00209922e+17	   2.27562652e+09	   0.00000000e+00	   5.00000000e+17	  -2.09920156e+14	   2.07379586e+01	  -3.73270864e+01	  -1.90929813e-02	   0.00000000e+00	   0.00000000e+00	  -3.73461794e+01	   7.31328937e+19	    0.00000000e+00	   5.08945424e-02	    8.28421930e-01	    3.17342961e-02
 321	       1.141109	     0.00000000	     0.05385037	     0.00000004	    -2.77434496	    -3.34614963	   5.00139074e+17	   2.32353536e+09	   0.00000000e+00	   5.00000000e+17	  -1.39071977e+14	   1.37321793e+01	  -3.73296900e+01	  -1.64894421e-02	   0.00000000e+00	   0.00000000e+00	  -3.73461794e+01	   7.35642045e+19	    0.00000000e+00	   4.82871773e-02	    8.28421930e-01	    3.17342961e-02
 322	       1.143322	     0.00000000	     0.05385279	     0.00000004	    -2.77479229	    -3.34614721	   5.00092261e+17	   2.36423647e+09	   0.00000000e+00	   5.00000000e+17	  -9.22585470e+13	   9.10200473e+00	  -3.73323012e+01	  -1.38782464e-02	   0.00000000e+00	   0.00000000e+00	  -3.73461794e+01	   7.39970404e+19	    0.00000000e+00	   4.56721499e-02	    8.28421930e-01	    3.17342961e-02
 323	       1.145515	     0.00000000	     0.05385439	     0.00000003	    -2.77515374	    -3.34614561	   5.00061431e+17	   2.39760924e+09	   0.00000000e+00	   5.00000000e+17	  -6.14287972e+13	   6.05286762e+00	  -3.73349047e+01	  -1.12747233e-02	   0.00000000e+00	   0.00000000e+00	  -3.73461795e+01	   7.44288495e+19	    0.00000000e+00	   4.30648678e-02	    8.28421930e-01	    3.17342961e-02
 324	       1.147676	     0.00000000	     0.05385544	     0.00000003	    -2.77543290	    -3.34614456	   5.00041148e+17	   2.42368933e+09	   0.00000000e+00	   5.00000000e+17	  -4.11454881e+13	   4.04741031e+00	  -3.73374854e+01	  -8.69409044e-03	   0.00000000e+00	   0.00000000e+00	  -3.73461795e+01	   7.48570929e+19	    0.00000000e+00	   4.04806247e-02	    8.28421930e-01	    3.17342961e-02
 325	       1.149793	     0.00000000	     0.05385613	     0.00000003	    -2.77563419	    -3.34614387	   5.00027786e+17	   2.44266473e+09	   0.00000000e+00	   5.00000000e+17	  -2.77839332e+13	   2.72704127e+00	  -3.73400282e+01	  -6.15114129e-03	   0.00000000e+00	   0.00000000e+00	  -3.73461794e+01	   7.52792967e+19	    0.00000000e+00	   3.79342859e-02	    8.28421930e-01	    3.17342961e-02
 326	       1.151856	     0.00000000	     0.05385658	     0.00000003	    -2.77576277	    -3.34614342	   5.00018954e+17	   2.45486449e+09	   0.00000000e+00	   5.00000000e+17	  -1.89520188e+13	   1.85494862e+00	  -3.73425195e+01	  -3.65994688e-03	   0.00000000e+00	   0.00000000e+00	  -3.73461794e+01	   7.56931033e+19	    0.00000000e+00	   3.54399864e-02	    8.28421930e-01	    3.17342961e-02
 327	       1.153854	     0.00000000	     0.05385688	     0.00000003	    -2.77582440	    -3.34614312	   5.00013085e+17	   2.46074121e+09	   0.00000000e+00	   5.00000000e+17	  -1.30825770e+13	   1.27593428e+00	  -3.73449458e+01	  -1.23358134e-03	   0.00000000e+00	   0.00000000e+00	  -3.73461794e+01	   7.60963172e+19	    0.00000000e+00	   3.30108545e-02	    8.28421930e-01	    3.17342961e-02
 328	       1.155778	     0.00000000	     0.05385709	     0.00000002	    -2.77582533	    -3.34614291	   5.00009156e+17	   2.46084890e+09	   0.00000000e+00	   5.00000000e+17	  -9.15369997e+12	   8.88793931e-01	  -3.73472955e+01	   1.11611779e-03	   0.00000000e+00	   0.00000000e+00	  -3.73461794e+01	   7.64869463e+19	    0.00000000e+00	   3.06587708e-02	    8.28421930e-01	    3.17342961e-02
 329	       1.157622	     0.00000000	     0.05385722	     0.00000002	    -2.77577218	    -3.34614278	   5.00006503e+17	   2.45581765e+09	   0.00000000e+00	   5.00000000e+17	  -6.50051829e+12	   6.27698477e-01	  -3.73495582e+01	   3.37874638e-03	   0.00000000e+00	   0.00000000e+00	  -3.73461795e+01	   7.68632354e+19	    0.00000000e+00	   2.83941696e-02	    8.28421930e-01	    3.17342961e-02
 330	       1.159379	     0.00000000	     0.05385731	     0.00000002	    -2.77567181	    -3.34614269	   5.00004693e+17	   2.44632712e+09	   0.00000000e+00	   5.00000000e+17	  -4.69044748e+12	   4.49838844e-01	  -3.73517249e+01	   5.54548183e-03	   0.00000000e+00	   0.00000000e+00	  -3.73461794e+01	   7.72236923e+19	    0.00000000e+00	   2.62258907e-02	    8.28421930e-01	    3.17342961e-02
 331	       1.161044	     0.00000000	     0.05385738	     0.00000002	    -2.77553112	    -3.34614262	   5.00003444e+17	   2.43308025e+09	   0.00000000e+00	   5.00000000e+17	  -3.44145027e+12	   3.27324568e-01	  -3.73537886e+01	   7.60917884e-03	   0.00000000e+00	   0.00000000e+00	  -3.73461794e+01	   7.75671042e+19	    0.00000000e+00	   2.41610838e-02	    8.28421930e-01	    3.17342961e-02
 332	       1.162615	     0.00000000	     0.05385742	     0.00000002	    -2.77535696	    -3.34614258	   5.00002571e+17	   2.41677873e+09	   0.00000000e+00	   5.00000000e+17	  -2.56892430e+12	   2.41917286e-01	  -3.73557438e+01	   9.56441217e-03	   0.00000000e+00	   0.00000000e+00	  -3.73461794e+01	   7.78925461e+19	    0.00000000e+00	   2.22051661e-02	    8.28421930e-01	    3.17342961e-02
 333	       1.164089	     0.00000000	     0.05385745	     0.00000002	    -2.77515599	    -3.34614255	   5.00001954e+17	   2.39810140e+09	   0.00000000e+00	   5.00000000e+17	  -1.95137486e+12	   1.81626466e-01	  -3.73575869e+01	   1.14074681e-02	   0.00000000e+00	   0.00000000e+00	  -3.73461794e+01	   7.81993794e+19	    0.00000000e+00	   2.03618324e-02	    8.28421930e-01	    3.17342961e-02
 334	       1.165467	     0.00000000	     0.05385747	     0.00000001	    -2.77493454	    -3.34614253	   5.00001511e+17	   2.37768630e+09	   0.00000000e+00	   5.00000000e+17	  -1.50829010e+12	   1.38515544e-01	  -3.73593157e+01	   1.31362888e-02	   0.00000000e+00	   0.00000000e+00	  -3.73461794e+01	   7.84872436e+19	    0.00000000e+00	   1.86331122e-02	    8.28421930e-01	    3.17342961e-02
 335	       1.166748	     0.00000000	     0.05385749	     0.00000001	    -2.77469849	    -3.34614251	   5.00001188e+17	   2.35611679e+09	   0.00000000e+00	   5.00000000e+17	  -1.18588835e+12	   1.07289111e-01	  -3.73609298e+01	   1.47503752e-02	   0.00000000e+00	   0.00000000e+00	  -3.73461794e+01	   7.87560401e+19	    0.00000000e+00	   1.70194686e-02	    8.28421930e-01	    3.17342961e-02
 336	       1.167934	     0.00000000	     0.05385750	     0.00000001	    -2.77445324	    -3.34614250	   5.00000950e+17	   2.33391197e+09	   0.00000000e+00	   5.00000000e+17	  -9.47922816e+11	   8.43819452e-02	  -3.73624301e+01	   1.62506558e-02	   0.00000000e+00	   0.00000000e+00	  -3.73461794e+01	   7.90059108e+19	    0.00000000e+00	   1.55199317e-02	    8.28421930e-01	    3.17342961e-02
 337	       1.169029	     0.00000000	     0.05385751	     0.00000001	    -2.77420355	    -3.34614249	   5.00000772e+17	   2.31152111e+09	   0.00000000e+00	   5.00000000e+17	  -7.69729856e+11	   6.73698147e-02	  -3.73638187e+01	   1.76393303e-02	   0.00000000e+00	   0.00000000e+00	  -3.73461793e+01	   7.92372115e+19	    0.00000000e+00	   1.41322568e-02	    8.28421930e-01	    3.17342961e-02
 338	       1.170036	     0.00000000	     0.05385751	     0.00000001	    -2.77395360	    -3.34614249	   5.00000637e+17	   2.28932172e+09	   0.00000000e+00	   5.00000000e+17	  -6.34358415e+11	   5.45867499e-02	  -3.73650990e+01	   1.89196950e-02	   0.00000000e+00	   0.00000000e+00	  -3.73461793e+01	   7.94504833e+19	    0.00000000e+00	   1.28531013e-02	    8.28421930e-01	    3.17342961e-02
 339	       1.170958	     0.00000000	     0.05385752	     0.00000001	    -2.77370692	    -3.34614248	   5.00000532e+17	   2.26762079e+09	   0.00000000e+00	   5.00000000e+17	  -5.30037550e+11	   4.48750048e-02	  -3.73662755e+01	   2.00959595e-02	   0.00000000e+00	   0.00000000e+00	  -3.73461795e+01	   7.96464214e+19	    0.00000000e+00	   1.16782096e-02	    8.28421930e-01	    3.17342961e-02
 340	       1.171800	     0.00000000	     0.05385752	     0.00000001	    -2.77346638	    -3.34614248	   5.00000451e+17	   2.24665842e+09	   0.00000000e+00	   5.00000000e+17	  -4.48507625e+11	   3.74206340e-02	  -3.73673526e+01	   2.11730614e-02	   0.00000000e+00	   0.00000000e+00	  -3.73461795e+01	   7.98258439e+19	    0.00000000e+00	   1.06025996e-02	    8.28421930e-01	    3.17342961e-02
 341	       1.172567	     0.00000000	     0.05385752	     0.00000001	    -2.77323425	    -3.34614248	   5.00000386e+17	   2.22661333e+09	   0.00000000e+00	   5.00000000e+17	  -3.83911769e+11	   3.16445796e-02	  -3.73683359e+01	   2.21564865e-02	   0.00000000e+00	   0.00000000e+00	  -3.73461794e+01	   7.99896621e+19	    0.00000000e+00	   9.62074426e-03	    8.28421930e-01	    3.17342961e-02
 342	       1.173264	     0.00000000	     0.05385753	     0.00000001	    -2.77301225	    -3.34614247	   5.00000334e+17	   2.20760958e+09	   0.00000000e+00	   5.00000000e+17	  -3.32053061e+11	   2.71299500e-02	  -3.73692314e+01	   2.30520989e-02	   0.00000000e+00	   0.00000000e+00	  -3.73461793e+01	   8.01388513e+19	    0.00000000e+00	   8.72674187e-03	    8.28421930e-01	    3.17342961e-02
 343	       1.173896	     0.00000000	     0.05385753	     0.00000001	    -2.77280155	    -3.34614247	   5.00000292e+17	   2.18972388e+09	   0.00000000e+00	   5.00000000e+17	  -2.89892281e+11	   2.35730407e-02	  -3.73700455e+01	   2.38659863e-02	   0.00000000e+00	   0.00000000e+00	  -3.73461795e+01	   8.02744249e+19	    0.00000000e+00	   7.91447211e-03	    8.28421930e-01	    3.17342961e-02
 344	       1.174468	     0.00000000	     0.05385753	     0.00000001	    -2.77260290	    -3.34614247	   5.00000257e+17	   2.17299309e+09	   0.00000000e+00	   5.00000000e+17	  -2.55205131e+11	   2.07500586e-02	  -3.73707838e+01	   2.46043217e-02	   0.00000000e+00	   0.00000000e+00	  -3.73461795e+01	   8.03974113e+19	    0.00000000e+00	   7.17773370e-03	    8.28421930e-01	    3.17342961e-02
 345	       1.174986	     0.00000000	     0.05385753	     0.00000001	    -2.77241664	    -3.34614247	   5.00000229e+17	   2.15742157e+09	   0.00000000e+00	   5.00000000e+17	  -2.26346172e+11	   1.84942757e-02	  -3.73714526e+01	   2.52732456e-02	   0.00000000e+00	   0.00000000e+00	  -3.73461793e+01	   8.05088340e+19	    0.00000000e+00	   6.51036303e-03	    8.28421930e-01	    3.17342961e-02
 346	       1.175454	     0.00000000	     0.05385753	     0.00000001	    -2.77224278	    -3.34614247	   5.00000204e+17	   2.14298793e+09	   0.00000000e+00	   5.00000000e+17	  -2.02084847e+11	   1.66802006e-02	  -3.73720582e+01	   2.58787674e-02	   0.00000000e+00	   0.00000000e+00	  -3.73461794e+01	   8.06096946e+19	    0.00000000e+00	   5.90633258e-03	    8.28421930e-01	    3.17342961e-02
 347	       1.175877	     0.00000000	     0.05385753	     0.00000001	    -2.77208109	    -3.34614247	   5.00000184e+17	   2.12965127e+09	   0.00000000e+00	   5.00000000e+17	  -1.81490537e+11	   1.52124867e-02	  -3.73726062e+01	   2.64266858e-02	   0.00000000e+00	   0.00000000e+00	  -3.73461795e+01	   8.07009600e+19	    0.00000000e+00	   5.35982980e-03	    8.28421930e-01	    3.17342961e-02
 348	       1.176259	     0.00000000	     0.05385753	     0.00000000	    -2.77193113	    -3.34614247	   5.00000166e+17	   2.11735654e+09	   0.00000000e+00	   5.00000000e+17	  -1.63851448e+11	   1.40180758e-02	  -3.73731021e+01	   2.69225286e-02	   0.00000000e+00	   0.00000000e+00	  -3.73461796e+01	   8.07835519e+19	    0.00000000e+00	   4.86531732e-03	    8.28421930e-01	    3.17342961e-02
 349	       1.176605	     0.00000000	     0.05385753	     0.00000000	    -2.77179232	    -3.34614247	   5.00000151e+17	   2.10603915e+09	   0.00000000e+00	   5.00000000e+17	  -1.48616881e+11	   1.30405246e-02	  -3.73735510e+01	   2.73715087e-02	   0.00000000e+00	   0.00000000e+00	  -3.73461795e+01	   8.08583393e+19	    0.00000000e+00	   4.41757612e-03	    8.28421930e-01	    3.17342961e-02
 350	       1.176918	     0.00000000	     0.05385753	     0.00000000	    -2.77166397	    -3.34614247	   5.00000137e+17	   2.09562878e+09	   0.00000000e+00	   5.00000000e+17	  -1.35355869e+11	   1.22359696e-02	  -3.73739578e+01	   2.77784959e-02	   0.00000000e+00	   0.00000000e+00	  -3.73461793e+01	   8.09261342e+19	    0.00000000e+00	   4.01173357e-03	    8.28421930e-01	    3.17342961e-02
 351	       1.177202	     0.00000000	     0.05385753	     0.00000000	    -2.77154535	    -3.34614247	   5.00000126e+17	   2.08605244e+09	   0.00000000e+00	   5.00000000e+17	  -1.23727325e+11	   1.15700703e-02	  -3.73743274e+01	   2.81480010e-02	   0.00000000e+00	   0.00000000e+00	  -3.73461794e+01	   8.09876885e+19	    0.00000000e+00	   3.64327843e-03	    8.28421930e-01	    3.17342961e-02
 352	       1.177461	     0.00000000	     0.05385753	     0.00000000	    -2.77143566	    -3.34614247	   5.00000116e+17	   2.07723688e+09	   0.00000000e+00	   5.00000000e+17	  -1.13458344e+11	   1.10158723e-02	  -3.73746636e+01	   2.84841717e-02	   0.00000000e+00	   0.00000000e+00	  -3.73461794e+01	   8.10436934e+19	    0.00000000e+00	   3.30806486e-03	    8.28421930e-01	    3.17342961e-02
 353	       1.177696	     0.00000000	     0.05385753	     0.00000000	    -2.77133414	    -3.34614247	   5.00000106e+17	   2.06911036e+09	   0.00000000e+00	   5.00000000e+17	  -1.04328290e+11	   1.05520141e-02	  -3.73749702e+01	   2.87907968e-02	   0.00000000e+00	   0.00000000e+00	  -3.73461795e+01	   8.10947803e+19	    0.00000000e+00	   3.00230768e-03	    8.28421930e-01	    3.17342961e-02
 354	       1.177911	     0.00000000	     0.05385753	     0.00000000	    -2.77124001	    -3.34614247	   5.00000098e+17	   2.06160395e+09	   0.00000000e+00	   5.00000000e+17	  -9.61570627e+10	   1.01615800e-02	  -3.73752508e+01	   2.90713172e-02	   0.00000000e+00	   0.00000000e+00	  -3.73461795e+01	   8.11415224e+19	    0.00000000e+00	   2.72257060e-03	    8.28421930e-01	    3.17342961e-02
 355	       1.178109	     0.00000000	     0.05385753	     0.00000000	    -2.77115253	    -3.34614247	   5.00000091e+17	   2.05465241e+09	   0.00000000e+00	   5.00000000e+17	  -8.87963224e+10	   9.83108814e-03	  -3.73755083e+01	   2.93288427e-02	   0.00000000e+00	   0.00000000e+00	  -3.73461795e+01	   8.11844378e+19	    0.00000000e+00	   2.46574927e-03	    8.28421930e-01	    3.17342961e-02
 356	       1.178291	     0.00000000	     0.05385753	     0.00000000	    -2.77107100	    -3.34614247	   5.00000084e+17	   2.04819468e+09	   0.00000000e+00	   5.00000000e+17	  -8.21228684e+10	   9.54974910e-03	  -3.73757446e+01	   2.95661721e-02	   0.00000000e+00	   0.00000000e+00	  -3.73461785e+01	   8.12239927e+19	    0.00000000e+00	   2.22905070e-03	    8.28421930e-01	    3.17342961e-02
 357	       1.178459	     0.00000000	     0.05385753	     0.00000000	    -2.77099475	    -3.34614247	   5.00000078e+17	   2.04217420e+09	   0.00000000e+00	   5.00000000e+17	  -7.60336282e+10	   9.30889428e-03	  -3.73759641e+01	   2.97858167e-02	   0.00000000e+00	   0.00000000e+00	  -3.73461783e+01	   8.12606050e+19	    0.00000000e+00	   2.00997018e-03	    8.28421930e-01	    3.17342961e-02
 358	       1.178616	     0.00000000	     0.05385753	     0.00000000	    -2.77092318	    -3.34614247	   5.00000072e+17	   2.03653887e+09	   0.00000000e+00	   5.00000000e+17	  -7.04417452e+10	   9.10158947e-03	  -3.73761691e+01	   2.99900236e-02	   0.00000000e+00	   0.00000000e+00	  -3.73461790e+01	   8.12946490e+19	    0.00000000e+00	   1.80626689e-03	    8.28421930e-01	    3.17342961e-02
 359	       1.178762	     0.00000000	     0.05385753	     0.00000000	    -2.77085572	    -3.34614247	   5.00000067e+17	   2.03124100e+09	   0.00000000e+00	   5.00000000e+17	  -6.52735579e+10	   8.92219403e-03	  -3.73763597e+01	   3.01808011e-02	   0.00000000e+00	   0.00000000e+00	  -3.73461789e+01	   8.13264589e+19	    0.00000000e+00	   1.61593892e-03	    8.28421930e-01	    3.17342961e-02
 360	       1.178899	     0.00000000	     0.05385753	     0.00000000	    -2.77079184	    -3.34614247	   5.00000062e+17	   2.02623706e+09	   0.00000000e+00	   5.00000000e+17	  -6.04661651e+10	   8.76615966e-03	  -3.73765391e+01	   3.03599433e-02	   0.00000000e+00	   0.00000000e+00	  -3.73461791e+01	   8.13563333e+19	    0.00000000e+00	   1.43719833e-03	    8.28421930e-01	    3.17342961e-02
 361	       1.179028	     0.00000000	     0.05385754	     0.00000000	    -2.77073105	    -3.34614246	   5.00000058e+17	   2.02148734e+09	   0.00000000e+00	   5.00000000e+17	  -5.59655259e+10	   8.62980047e-03	  -3.73767077e+01	   3.05290547e-02	   0.00000000e+00	   0.00000000e+00	  -3.73461787e+01	   8.13845392e+19	    0.00000000e+00	   1.26844677e-03	    8.28421930e-01	    3.17342961e-02
 362	       1.179151	     0.00000000	     0.05385754	     0.00000000	    -2.77067293	    -3.34614246	   5.00000054e+17	   2.01695563e+09	   0.00000000e+00	   5.00000000e+17	  -5.17248390e+10	   8.51011408e-03	  -3.73768673e+01	   3.06895735e-02	   0.00000000e+00	   0.00000000e+00	  -3.73461777e+01	   8.14113157e+19	    0.00000000e+00	   1.10825171e-03	    8.28421930e-01	    3.17342961e-02
 363	       1.179268	     0.00000000	     0.05385754	     0.00000000	    -2.77061705	    -3.34614246	   5.00000050e+17	   2.01260877e+09	   0.00000000e+00	   5.00000000e+17	  -4.77032697e+10	   8.40464747e-03	  -3.73770212e+01	   3.08427950e-02	   0.00000000e+00	   0.00000000e+00	  -3.73461784e+01	   8.14368784e+19	    0.00000000e+00	   9.55323573e-04	    8.28421930e-01	    3.17342961e-02
 364	       1.179381	     0.00000000	     0.05385754	     0.00000000	    -2.77056304	    -3.34614246	   5.00000046e+17	   2.00841620e+09	   0.00000000e+00	   5.00000000e+17	  -4.38648074e+10	   8.31144591e-03	  -3.73771688e+01	   3.09898930e-02	   0.00000000e+00	   0.00000000e+00	  -3.73461789e+01	   8.14614225e+19	    0.00000000e+00	   8.08493746e-04	    8.28421930e-01	    3.17342961e-02
 365	       1.179490	     0.00000000	     0.05385754	     0.00000000	    -2.77051054	    -3.34614246	   5.00000042e+17	   2.00434955e+09	   0.00000000e+00	   5.00000000e+17	  -4.01773329e+10	   8.22883572e-03	  -3.73773097e+01	   3.11319420e-02	   0.00000000e+00	   0.00000000e+00	  -3.73461778e+01	   8.14851266e+19	    0.00000000e+00	   6.66693114e-04	    8.28421930e-01	    3.17342961e-02
 366	       1.179595	     0.00000000	     0.05385754	     0.00000000	    -2.77045922	    -3.34614246	   5.00000039e+17	   2.00038207e+09	   0.00000000e+00	   5.00000000e+17	  -3.66117805e+10	   8.15553291e-03	  -3.73774488e+01	   3.12699379e-02	   0.00000000e+00	   0.00000000e+00	  -3.73461788e+01	   8.15081563e+19	    0.00000000e+00	   5.28931071e-04	    8.28421930e-01	    3.17342961e-02
 367	       1.179698	     0.00000000	     0.05385754	     0.00000000	    -2.77040876	    -3.34614246	   5.00000035e+17	   1.99648819e+09	   0.00000000e+00	   5.00000000e+17	  -3.31413405e+10	   8.09045791e-03	  -3.73775832e+01	   3.14048193e-02	   0.00000000e+00	   0.00000000e+00	  -3.73461784e+01	   8.15306674e+19	    0.00000000e+00	   3.94274438e-04	    8.28421930e-01	    3.17342961e-02
 368	       1.179800	     0.00000000	     0.05385754	     0.00000000	    -2.77035882	    -3.34614246	   5.00000032e+17	   1.99264288e+09	   0.00000000e+00	   5.00000000e+17	  -2.97407497e+10	   8.03279303e-03	  -3.73777151e+01	   3.15374894e-02	   0.00000000e+00	   0.00000000e+00	  -3.73461776e+01	   8.15528100e+19	    0.00000000e+00	   2.61825767e-04	    8.28421930e-01	    3.17342961e-02
 369	       1.179900	     0.00000000	     0.05385754	     0.00000000	    -2.77030910	    -3.34614246	   5.00000028e+17	   1.98882108e+09	   0.00000000e+00	   5.00000000e+17	  -2.63855630e+10	   7.98184199e-03	  -3.73778469e+01	   3.16688396e-02	   0.00000000e+00	   0.00000000e+00	  -3.73461780e+01	   8.15747320e+19	    0.00000000e+00	   1.30700224e-04	    8.28421930e-01	    3.17342961e-02
 370	       1.180000	     0.00000000	     0.05385754	     0.00000000	    -2.77025925	    -3.34614246	   5.00000025e+17	   1.98499692e+09	   0.00000000e+00	   5.00000000e+17	  -2.30513999e+10	   7.93407859e-03	  -3.73779115e+01	   3.17342961e-02	   0.00000000e+00	   0.00000000e+00	  -3.73461772e+01	   8.15965834e+19	    0.00000000e+00	   0.00000000e+00	    8.60156226e-01	    3.17342961e-02
