# Supplementary material for: Numerical simulation of quantum dots as a buffer layer in CIGS solar cells: a comparative study
Source: Sci Rep. 2022 May 16;12:8099. doi: 10.1038/s41598-022-12234-0 (PMC9110751; doi:10.1038/s41598-022-12234-0)
Supplement: Supplementary file 11 — Supplementary Information 11. [file 41598_2022_12234_MOESM11_ESM.txt]

SCAPS 3.3.10 ELIS-UGent: Version scaps3310.exe, dated 10-04-2021, 11:22:08
Simulation of energy band diagrammes
Single shot simulation #	3
Calculation started : 	27-10-2021 at 0:15:47

problem definition file :	c:\Program Files (x86)\Scaps3309\def\CdS-19.def
last saved: 	27-10-2021 at 00:14:45

Calculation under illumination
Optical generation from internal SCAPS calculation
Illumination spectrum read from file
spectrum file :	
C:\Program Files (x86)\Scaps3309\spectrum\AM1_5G 1 sun.spe  last saved: 	22-05-2009 at 15:59:48
Neutral density filter: ND	  0.0000
Transmission of ND filter:	  1.0000e+00
Power from spectrum:	  100.0000	mW/cm2
Incident power on solar cell structure	  100.0000	mW/cm2

Working point conditions
Temperature	  300.00	K
Workpoint bias voltage	    0.0000	Volt
Frequency	  1.0000e+06	Hz

Voltage reference convention: voltage referred to right contact, voltage V applied to left contact
Current reference convention: current positive when entering the left contact
Power generated by the cell: = -V*I; power consumed by the cell = +V*I

Band diagramme at actual bias voltage	    0.0000	Volt

bulk

   i	       x(um)	        y	      Ec(eV)	      Fn(eV)	      Fp(eV)	      Ev(eV)	     n(/cm3)	     p(/cm3)	rho(defect) (/cm3)	net doping (/cm3)	   rho(/cm3)	     E(V/cm)	  jn(mA/cm2)	  jp(mA/cm2)	  jn_tunnel(mA/cm2)	  jp_tunnel(mA/cm2)	jtot(mA/cm2)	 generation(#/cm3.s)	  recombination(#/cm3.s)	cumulative generation (mA/cm2)	cumulative recombination L to R (mA/cm2)	cumulative recombination R to L (mA/cm2)

   0	       0.000000	     0.00000000	     1.04728960	     0.57743505	    -0.00000008	    -0.15271040	   2.64514431e+10	   5.50001623e+15	   0.00000000e+00	  -5.50000000e+15	  -1.02256267e+10	  -1.62601910e+00	   4.23717892e-01	  -2.63931608e+01	   0.00000000e+00	   0.00000000e+00	  -2.59694429e+01	   8.96049054e+19	    4.68734781e+19	   3.82059869e+01	    4.23717892e-01	    1.22373957e+01
   1	       0.000100	     0.00000000	     1.04728958	     0.57745504	    -0.00000009	    -0.15271042	   2.64718839e+10	   5.50001595e+15	   0.00000000e+00	  -5.50000000e+15	  -1.05185068e+10	  -1.62603813e+00	   4.23683524e-01	  -2.63931264e+01	   0.00000000e+00	   0.00000000e+00	  -2.59694429e+01	   8.96339889e+19	    4.69097004e+19	   3.82058434e+01	    4.23793013e-01	    1.18136026e+01
   2	       0.000201	     0.00000000	     1.04728957	     0.57747518	    -0.00000011	    -0.15271043	   2.64924954e+10	   5.50001568e+15	   0.00000000e+00	  -5.50000000e+15	  -1.08139257e+10	  -1.62605760e+00	   4.23614216e-01	  -2.63930571e+01	   0.00000000e+00	   0.00000000e+00	  -2.59694429e+01	   8.96633313e+19	    4.69462250e+19	   3.82056985e+01	    4.23868831e-01	    1.18135268e+01
   3	       0.000304	     0.00000000	     1.04728955	     0.57749581	    -0.00000012	    -0.15271045	   2.65136210e+10	   5.50001540e+15	   0.00000000e+00	  -5.50000000e+15	  -1.11168132e+10	  -1.62607811e+00	   4.23543179e-01	  -2.63929861e+01	   0.00000000e+00	   0.00000000e+00	  -2.59694429e+01	   8.96934226e+19	    4.69836609e+19	   3.82055500e+01	    4.23946615e-01	    1.18134490e+01
   4	       0.000412	     0.00000000	     1.04728953	     0.57751727	    -0.00000014	    -0.15271047	   2.65356118e+10	   5.50001510e+15	   0.00000000e+00	  -5.50000000e+15	  -1.14322120e+10	  -1.62610007e+00	   4.23469225e-01	  -2.63929121e+01	   0.00000000e+00	   0.00000000e+00	  -2.59694429e+01	   8.97247643e+19	    4.70226299e+19	   3.82053953e+01	    4.24027664e-01	    1.18133680e+01
   5	       0.000526	     0.00000000	     1.04728952	     0.57753991	    -0.00000016	    -0.15271048	   2.65588438e+10	   5.50001479e+15	   0.00000000e+00	  -5.50000000e+15	  -1.17655323e+10	  -1.62612393e+00	   4.23391079e-01	  -2.63928340e+01	   0.00000000e+00	   0.00000000e+00	  -2.59694429e+01	   8.97578950e+19	    4.70637982e+19	   3.82052318e+01	    4.24113376e-01	    1.18132823e+01
   6	       0.000647	     0.00000000	     1.04728950	     0.57756416	    -0.00000017	    -0.15271050	   2.65837356e+10	   5.50001446e+15	   0.00000000e+00	  -5.50000000e+15	  -1.21228074e+10	  -1.62615027e+00	   4.23307323e-01	  -2.63927502e+01	   0.00000000e+00	   0.00000000e+00	  -2.59694429e+01	   8.97934159e+19	    4.71079080e+19	   3.82050565e+01	    4.24205312e-01	    1.18131903e+01
   7	       0.000780	     0.00000000	     1.04728947	     0.57759046	    -0.00000019	    -0.15271053	   2.66107678e+10	   5.50001410e+15	   0.00000000e+00	  -5.50000000e+15	  -1.25109692e+10	  -1.62617978e+00	   4.23216331e-01	  -2.63926592e+01	   0.00000000e+00	   0.00000000e+00	  -2.59694429e+01	   8.98320180e+19	    4.71558106e+19	   3.82048660e+01	    4.24305272e-01	    1.18130904e+01
   8	       0.000926	     0.00000000	     1.04728945	     0.57761936	    -0.00000022	    -0.15271055	   2.66405039e+10	   5.50001370e+15	   0.00000000e+00	  -5.50000000e+15	  -1.29381587e+10	  -1.62621331e+00	   4.23116194e-01	  -2.63925591e+01	   0.00000000e+00	   0.00000000e+00	  -2.59694429e+01	   8.98745136e+19	    4.72085046e+19	   3.82046564e+01	    4.24415371e-01	    1.18129803e+01
   9	       0.001088	     0.00000000	     1.04728942	     0.57765151	    -0.00000024	    -0.15271058	   2.66736152e+10	   5.50001326e+15	   0.00000000e+00	  -5.50000000e+15	  -1.34140907e+10	  -1.62625199e+00	   4.23004641e-01	  -2.63924475e+01	   0.00000000e+00	   0.00000000e+00	  -2.59694429e+01	   8.99218728e+19	    4.72671797e+19	   3.82044227e+01	    4.24538143e-01	    1.18128575e+01
  10	       0.001271	     0.00000000	     1.04728939	     0.57768766	    -0.00000027	    -0.15271061	   2.67109104e+10	   5.50001276e+15	   0.00000000e+00	  -5.50000000e+15	  -1.39504875e+10	  -1.62629724e+00	   4.22878932e-01	  -2.63923218e+01	   0.00000000e+00	   0.00000000e+00	  -2.59694429e+01	   8.99752667e+19	    4.73332690e+19	   3.82041593e+01	    4.24676650e-01	    1.18127190e+01
  11	       0.001479	     0.00000000	     1.04728936	     0.57772877	    -0.00000030	    -0.15271064	   2.67533709e+10	   5.50001219e+15	   0.00000000e+00	  -5.50000000e+15	  -1.45616041e+10	  -1.62635094e+00	   4.22735747e-01	  -2.63921786e+01	   0.00000000e+00	   0.00000000e+00	  -2.59694429e+01	   9.00361209e+19	    4.74085115e+19	   3.82038592e+01	    4.24834624e-01	    1.18125610e+01
  12	       0.001718	     0.00000000	     1.04728932	     0.57777595	    -0.00000033	    -0.15271068	   2.68021936e+10	   5.50001154e+15	   0.00000000e+00	  -5.50000000e+15	  -1.52648661e+10	  -1.62641555e+00	   4.22571033e-01	  -2.63920139e+01	   0.00000000e+00	   0.00000000e+00	  -2.59694429e+01	   9.01061793e+19	    4.74950280e+19	   3.82035137e+01	    4.25016644e-01	    1.18123790e+01
  13	       0.001996	     0.00000000	     1.04728928	     0.57783059	    -0.00000038	    -0.15271072	   2.68588418e+10	   5.50001078e+15	   0.00000000e+00	  -5.50000000e+15	  -1.60816472e+10	  -1.62649437e+00	   4.22379839e-01	  -2.63918227e+01	   0.00000000e+00	   0.00000000e+00	  -2.59694429e+01	   9.01875826e+19	    4.75954120e+19	   3.82031123e+01	    4.25228344e-01	    1.18121673e+01
  14	       0.002321	     0.00000000	     1.04728922	     0.57789436	    -0.00000043	    -0.15271078	   2.69251077e+10	   5.50000989e+15	   0.00000000e+00	  -5.50000000e+15	  -1.70382154e+10	  -1.62659183e+00	   4.22156099e-01	  -2.63915990e+01	   0.00000000e+00	   0.00000000e+00	  -2.59694429e+01	   9.02829642e+19	    4.77128389e+19	   3.82026421e+01	    4.25476673e-01	    1.18119190e+01
  15	       0.002705	     0.00000000	     1.04728916	     0.57796929	    -0.00000048	    -0.15271084	   2.70031852e+10	   5.50000884e+15	   0.00000000e+00	  -5.50000000e+15	  -1.81668850e+10	  -1.62671397e+00	   4.21892391e-01	  -2.63913353e+01	   0.00000000e+00	   0.00000000e+00	  -2.59694429e+01	   9.03955661e+19	    4.78511967e+19	   3.82020871e+01	    4.25770218e-01	    1.18116254e+01
  16	       0.003160	     0.00000000	     1.04728909	     0.57805786	    -0.00000055	    -0.15271091	   2.70957576e+10	   5.50000759e+15	   0.00000000e+00	  -5.50000000e+15	  -1.95074144e+10	  -1.62686904e+00	   4.21579640e-01	  -2.63910225e+01	   0.00000000e+00	   0.00000000e+00	  -2.59694429e+01	   9.05293802e+19	    4.80152403e+19	   3.82014277e+01	    4.26119596e-01	    1.18112761e+01
  17	       0.003703	     0.00000000	     1.04728900	     0.57816303	    -0.00000063	    -0.15271100	   2.72060995e+10	   5.50000610e+15	   0.00000000e+00	  -5.50000000e+15	  -2.11087025e+10	  -1.62706847e+00	   4.21206772e-01	  -2.63906497e+01	   0.00000000e+00	   0.00000000e+00	  -2.59694429e+01	   9.06893181e+19	    4.82107725e+19	   3.82006399e+01	    4.26537936e-01	    1.18108577e+01
  18	       0.004353	     0.00000000	     1.04728889	     0.57828837	    -0.00000073	    -0.15271111	   2.73381946e+10	   5.50000431e+15	   0.00000000e+00	  -5.50000000e+15	  -2.30308453e+10	  -1.62732818e+00	   4.20760319e-01	  -2.63902032e+01	   0.00000000e+00	   0.00000000e+00	  -2.59694429e+01	   9.08814156e+19	    4.84448527e+19	   3.81996940e+01	    4.27041467e-01	    1.18103542e+01
  19	       0.005135	     0.00000000	     1.04728877	     0.57843814	    -0.00000085	    -0.15271123	   2.74968696e+10	   5.50000215e+15	   0.00000000e+00	  -5.50000000e+15	  -2.53476411e+10	  -1.62767050e+00	   4.20223962e-01	  -2.63896668e+01	   0.00000000e+00	   0.00000000e+00	  -2.59694429e+01	   9.11130770e+19	    4.87260338e+19	   3.81985538e+01	    4.27650242e-01	    1.18097454e+01
  20	       0.006078	     0.00000000	     1.04728861	     0.57861734	    -0.00000099	    -0.15271139	   2.76879428e+10	   5.49999954e+15	   0.00000000e+00	  -5.50000000e+15	  -2.81496633e+10	  -1.62812697e+00	   4.19578028e-01	  -2.63890209e+01	   0.00000000e+00	   0.00000000e+00	  -2.59694429e+01	   9.13933660e+19	    4.90646265e+19	   3.81971750e+01	    4.28389017e-01	    1.18090066e+01
  21	       0.007218	     0.00000000	     1.04728843	     0.57883182	    -0.00000116	    -0.15271157	   2.79183858e+10	   5.49999637e+15	   0.00000000e+00	  -5.50000000e+15	  -3.15480884e+10	  -1.62874232e+00	   4.18798932e-01	  -2.63882418e+01	   0.00000000e+00	   0.00000000e+00	  -2.59694429e+01	   9.17333503e+19	    4.94729848e+19	   3.81955037e+01	    4.29288323e-01	    1.18081073e+01
  22	       0.008596	     0.00000000	     1.04728820	     0.57908832	    -0.00000136	    -0.15271180	   2.81964921e+10	   5.49999252e+15	   0.00000000e+00	  -5.50000000e+15	  -3.56795732e+10	  -1.62958031e+00	   4.17858586e-01	  -2.63873015e+01	   0.00000000e+00	   0.00000000e+00	  -2.59694429e+01	   9.21465086e+19	    4.99658050e+19	   3.81934743e+01	    4.30385781e-01	    1.18070099e+01
  23	       0.010262	     0.00000000	     1.04728793	     0.57939445	    -0.00000161	    -0.15271207	   2.85320452e+10	   5.49998782e+15	   0.00000000e+00	  -5.50000000e+15	  -4.07126758e+10	  -1.63073206e+00	   4.16723780e-01	  -2.63861667e+01	   0.00000000e+00	   0.00000000e+00	  -2.59694429e+01	   9.26492112e+19	    5.05604245e+19	   3.81910075e+01	    4.31727699e-01	    1.18056680e+01
  24	       0.012277	     0.00000000	     1.04728760	     0.57975867	    -0.00000192	    -0.15271240	   2.89364756e+10	   5.49998208e+15	   0.00000000e+00	  -5.50000000e+15	  -4.68566466e+10	  -1.63232804e+00	   4.15355572e-01	  -2.63847985e+01	   0.00000000e+00	   0.00000000e+00	  -2.59694429e+01	   9.32612857e+19	    5.12770983e+19	   3.81880075e+01	    4.33371024e-01	    1.18040246e+01
  25	       0.014709	     0.00000000	     1.04728720	     0.58019011	    -0.00000228	    -0.15271280	   2.94229882e+10	   5.49997505e+15	   0.00000000e+00	  -5.50000000e+15	  -5.43739980e+10	  -1.63455542e+00	   4.13708683e-01	  -2.63831516e+01	   0.00000000e+00	   0.00000000e+00	  -2.59694429e+01	   9.40066862e+19	    5.21392265e+19	   3.81843592e+01	    4.35385725e-01	    1.18020099e+01
  26	       0.017639	     0.00000000	     1.04728672	     0.58069837	    -0.00000272	    -0.15271328	   3.00066415e+10	   5.49996641e+15	   0.00000000e+00	  -5.50000000e+15	  -6.35992312e+10	  -1.63768297e+00	   4.11730940e-01	  -2.63811738e+01	   0.00000000e+00	   0.00000000e+00	  -2.59694429e+01	   9.49142870e+19	    5.31734936e+19	   3.81799248e+01	    4.37857685e-01	    1.17995380e+01
  27	       0.021161	     0.00000000	     1.04728615	     0.58129312	    -0.00000325	    -0.15271385	   3.07043502e+10	   5.49995574e+15	   0.00000000e+00	  -5.50000000e+15	  -7.49677271e+10	  -1.64209728e+00	   4.09362741e-01	  -2.63788056e+01	   0.00000000e+00	   0.00000000e+00	  -2.59694429e+01	   9.60188318e+19	    5.44098736e+19	   3.81745393e+01	    4.40892194e-01	    1.17965035e+01
  28	       0.025378	     0.00000000	     1.04728545	     0.58198362	    -0.00000388	    -0.15271455	   3.15347808e+10	   5.49994247e+15	   0.00000000e+00	  -5.50000000e+15	  -8.90615062e+10	  -1.64835586e+00	   4.06536510e-01	  -2.63759794e+01	   0.00000000e+00	   0.00000000e+00	  -2.59694429e+01	   9.73620798e+19	    5.58814443e+19	   3.81680064e+01	    4.44618129e-01	    1.17927775e+01
  29	       0.030410	     0.00000000	     1.04728462	     0.58277807	    -0.00000463	    -0.15271538	   3.25181027e+10	   5.49992584e+15	   0.00000000e+00	  -5.50000000e+15	  -1.06683057e+11	  -1.65726634e+00	   4.03176020e-01	  -2.63726189e+01	   0.00000000e+00	   0.00000000e+00	  -2.59694429e+01	   9.89942045e+19	    5.76239471e+19	   3.81600924e+01	    4.49192883e-01	    1.17882028e+01
  30	       0.036386	     0.00000000	     1.04728363	     0.58368293	    -0.00000552	    -0.15271637	   3.36755575e+10	   5.49990470e+15	   0.00000000e+00	  -5.50000000e+15	  -1.28975981e+11	  -1.67000756e+00	   3.99195349e-01	  -2.63686382e+01	   0.00000000e+00	   0.00000000e+00	  -2.59694429e+01	   1.00975524e+20	    5.96750234e+19	   3.81505197e+01	    4.54808024e-01	    1.17825876e+01
  31	       0.043449	     0.00000000	     1.04728244	     0.58470217	    -0.00000658	    -0.15271756	   3.50288035e+10	   5.49987740e+15	   0.00000000e+00	  -5.50000000e+15	  -1.57624146e+11	  -1.68831977e+00	   3.94497048e-01	  -2.63639399e+01	   0.00000000e+00	   0.00000000e+00	  -2.59694429e+01	   1.03378667e+20	    6.20730530e+19	   3.81389589e+01	    4.61695596e-01	    1.17757001e+01
  32	       0.051749	     0.00000000	     1.04728103	     0.58583647	    -0.00000782	    -0.15271897	   3.65989967e+10	   5.49984142e+15	   0.00000000e+00	  -5.50000000e+15	  -1.95183872e+11	  -1.71481330e+00	   3.88968820e-01	  -2.63584117e+01	   0.00000000e+00	   0.00000000e+00	  -2.59694429e+01	   1.06291319e+20	    6.48555254e+19	   3.81250185e+01	    4.70134780e-01	    1.17672609e+01
  33	       0.061446	     0.00000000	     1.04727935	     0.58708270	    -0.00000927	    -0.15272065	   3.84055648e+10	   5.49979276e+15	   0.00000000e+00	  -5.50000000e+15	  -2.45645196e+11	  -1.75348539e+00	   3.82477676e-01	  -2.63519206e+01	   0.00000000e+00	   0.00000000e+00	  -2.59694429e+01	   1.09819732e+20	    6.80568677e+19	   3.81082326e+01	    4.80458410e-01	    1.17569372e+01
  34	       0.072702	     0.00000000	     1.04727735	     0.58843335	    -0.00001096	    -0.15272265	   4.04646314e+10	   5.49972507e+15	   0.00000000e+00	  -5.50000000e+15	  -3.15396202e+11	  -1.81061202e+00	   3.74860044e-01	  -2.63443029e+01	   0.00000000e+00	   0.00000000e+00	  -2.59694429e+01	   1.14093266e+20	    7.17056517e+19	   3.80880460e+01	    4.93058512e-01	    1.17443371e+01
  35	       0.085675	     0.00000000	     1.04727495	     0.58987635	    -0.00001290	    -0.15272505	   4.27870338e+10	   5.49962787e+15	   0.00000000e+00	  -5.50000000e+15	  -4.14914706e+11	  -1.89633000e+00	   3.65905736e-01	  -2.63353486e+01	   0.00000000e+00	   0.00000000e+00	  -2.59694429e+01	   1.19270275e+20	    7.58210819e+19	   3.80637946e+01	    5.08389653e-01	    1.17290060e+01
  36	       0.100522	     0.00000000	     1.04727206	     0.59139494	    -0.00001511	    -0.15272794	   4.53758542e+10	   5.49948357e+15	   0.00000000e+00	  -5.50000000e+15	  -5.61808204e+11	  -2.02751533e+00	   3.55333049e-01	  -2.63247759e+01	   0.00000000e+00	   0.00000000e+00	  -2.59694429e+01	   1.25545805e+20	    8.04086200e+19	   3.80346812e+01	    5.26968431e-01	    1.17104272e+01
  37	       0.117381	     0.00000000	     1.04726849	     0.59296773	    -0.00001763	    -0.15273151	   4.82233370e+10	   5.49926180e+15	   0.00000000e+00	  -5.50000000e+15	  -7.86419834e+11	  -2.23314862e+00	   3.42751522e-01	  -2.63121944e+01	   0.00000000e+00	   0.00000000e+00	  -2.59694429e+01	   1.33161660e+20	    8.54545225e+19	   3.79997448e+01	    5.49366963e-01	    1.16880287e+01
  38	       0.136373	     0.00000000	     1.04726399	     0.59456862	    -0.00002047	    -0.15273601	   5.13069989e+10	   5.49890887e+15	   0.00000000e+00	  -5.50000000e+15	  -1.14244076e+12	  -2.56455580e+00	   3.27608165e-01	  -2.62970511e+01	   0.00000000e+00	   0.00000000e+00	  -2.59694429e+01	   1.42419612e+20	    9.09189480e+19	   3.79578219e+01	    5.76197783e-01	    1.16611979e+01
  39	       0.157589	     0.00000000	     1.04725809	     0.59616659	    -0.00002363	    -0.15274191	   5.45846565e+10	   5.49832707e+15	   0.00000000e+00	  -5.50000000e+15	  -1.72751572e+12	  -3.11541716e+00	   3.09112266e-01	  -2.62785552e+01	   0.00000000e+00	   0.00000000e+00	  -2.59694429e+01	   1.53698730e+20	    9.67271448e+19	   3.79074983e+01	    6.08087166e-01	    1.16293085e+01
  40	       0.181087	     0.00000000	     1.04724991	     0.59772494	    -0.00002714	    -0.15275009	   5.79880284e+10	   5.49733378e+15	   0.00000000e+00	  -5.50000000e+15	  -2.72421201e+12	  -4.06175838e+00	   2.86133341e-01	  -2.62555762e+01	   0.00000000e+00	   0.00000000e+00	  -2.59694429e+01	   1.67478089e+20	    1.02758115e+20	   3.78470474e+01	    6.45633674e-01	    1.15917620e+01
  41	       0.206881	     0.00000000	     1.04723779	     0.59919976	    -0.00003098	    -0.15276221	   6.14145969e+10	   5.49557817e+15	   0.00000000e+00	  -5.50000000e+15	  -4.48324260e+12	  -5.74358879e+00	   2.57066559e-01	  -2.62265094e+01	   0.00000000e+00	   0.00000000e+00	  -2.59694429e+01	   1.84366447e+20	    1.08830190e+20	   3.77743547e+01	    6.89348778e-01	    1.15480469e+01
  42	       0.234936	     0.00000000	     1.04721848	     0.60053727	    -0.00003516	    -0.15278152	   6.47176684e+10	   5.49236905e+15	   0.00000000e+00	  -5.50000000e+15	  -7.69567102e+12	  -8.83468755e+00	   2.19660428e-01	  -2.61891033e+01	   0.00000000e+00	   0.00000000e+00	  -2.59694429e+01	   2.05140851e+20	    1.14683421e+20	   3.76868242e+01	    7.39577007e-01	    1.14978186e+01
  43	       0.265166	     0.00000000	     1.04718541	     0.60166927	    -0.00003966	    -0.15281459	   6.76953431e+10	   5.48631334e+15	   0.00000000e+00	  -5.50000000e+15	  -1.37543585e+13	  -1.47009894e+01	   1.70803350e-01	  -2.61402462e+01	   0.00000000e+00	   0.00000000e+00	  -2.59694429e+01	   2.30796437e+20	    1.19960031e+20	   3.75812640e+01	    7.96394818e-01	    1.14410008e+01
  44	       0.297430	     0.00000000	     1.04712503	     0.60250586	    -0.00004446	    -0.15287497	   7.00808611e+10	   5.47455124e+15	   0.00000000e+00	  -5.50000000e+15	  -2.55188441e+13	  -2.61642870e+01	   1.06270265e-01	  -2.60757132e+01	   0.00000000e+00	   0.00000000e+00	  -2.59694429e+01	   2.62609929e+20	    1.24187305e+20	   3.74537501e+01	    8.59491247e-01	    1.13779044e+01
  45	       0.331531	     0.00000000	     1.04700896	     0.60292360	    -0.00004953	    -0.15299104	   7.15402495e+10	   5.45113974e+15	   0.00000000e+00	  -5.50000000e+15	  -4.89317962e+13	  -4.91326785e+01	   2.04400230e-02	  -2.59898829e+01	   0.00000000e+00	   0.00000000e+00	  -2.59694429e+01	   3.02219200e+20	    1.26773424e+20	   3.72994669e+01	    9.28041244e-01	    1.13093544e+01
  46	       0.367220	     0.00000000	     1.04677723	     0.60274568	    -0.00005485	    -0.15322277	   7.16890207e+10	   5.40369609e+15	   0.00000000e+00	  -5.50000000e+15	  -9.63755963e+13	  -9.60474574e+01	  -9.39884288e-02	  -2.58754545e+01	   0.00000000e+00	   0.00000000e+00	  -2.59694429e+01	   3.51720451e+20	    1.27037053e+20	   3.71125282e+01	    1.00059686e+00	    1.12367988e+01
  47	       0.404198	     0.00000000	     1.04630284	     0.60170817	    -0.00006041	    -0.15369716	   7.01471804e+10	   5.30676096e+15	   0.00000000e+00	  -5.50000000e+15	  -1.93309190e+14	  -1.92957396e+02	  -2.46225204e-01	  -2.57232177e+01	   0.00000000e+00	   0.00000000e+00	  -2.59694429e+01	   4.13782599e+20	    1.24304821e+20	   3.68857877e+01	    1.07504383e+00	    1.11623518e+01
  48	       0.442129	     0.00000000	     1.04531932	     0.59940217	    -0.00006624	    -0.15468068	   6.66553064e+10	   5.11017254e+15	   0.00000000e+00	  -5.50000000e+15	  -3.89894120e+14	  -3.93084163e+02	  -4.47472931e-01	  -2.55219700e+01	   0.00000000e+00	   0.00000000e+00	  -2.59694429e+01	   4.91774647e+20	    1.18117015e+20	   3.66106560e+01	    1.14869785e+00	    1.10886978e+01
  49	       0.480644	     0.00000000	     1.04328213	     0.59517773	    -0.00007246	    -0.15671787	   6.12574268e+10	   4.72476115e+15	   0.00000000e+00	  -5.50000000e+15	  -7.75300104e+14	  -7.99078698e+02	  -7.10750038e-01	  -2.52586928e+01	   0.00000000e+00	   0.00000000e+00	  -2.59694429e+01	   5.89895419e+20	    1.08551652e+20	   3.62769560e+01	    1.21862613e+00	    1.10187695e+01
  50	       0.519356	     0.00000000	     1.03913764	     0.58800230	    -0.00007942	    -0.16086236	   5.44923337e+10	   4.02718281e+15	   0.00000000e+00	  -5.50000000e+15	  -1.47287169e+15	  -1.58642435e+03	  -1.00280855e+00	  -2.49666343e+01	   0.00000000e+00	   0.00000000e+00	  -2.59694429e+01	   7.13285582e+20	    9.65634978e+19	   3.58728641e+01	    1.28222849e+00	    1.09551672e+01
  51	       0.538613	     0.00000000	     1.03558844	     0.58278556	    -0.00008339	    -0.16441156	   5.10944710e+10	   3.51200038e+15	   0.00000000e+00	  -5.50000000e+15	  -1.98805072e+15	  -2.18937773e+03	  -1.25328849e+00	  -2.47161544e+01	   0.00000000e+00	   0.00000000e+00	  -2.59694429e+01	   7.86140765e+20	    9.05422703e+19	   3.56415743e+01	    1.31108997e+00	    1.09263057e+01
  52	       0.557871	     0.00000000	     1.03070527	     0.57617452	    -0.00008803	    -0.16929473	   4.77970201e+10	   2.90904614e+15	   0.00000000e+00	  -5.50000000e+15	  -2.59100166e+15	  -2.98712896e+03	  -1.48050956e+00	  -2.44889333e+01	   0.00000000e+00	   0.00000000e+00	  -2.59694429e+01	   8.68089700e+20	    8.46989678e+19	   3.53864056e+01	    1.33812131e+00	    1.08992743e+01
  53	       0.576836	     0.00000000	     1.02419695	     0.56799968	    -0.00009366	    -0.17580305	   4.48184087e+10	   2.26314680e+15	   0.00000000e+00	  -5.50000000e+15	  -3.23689802e+15	  -3.98705361e+03	  -1.73404795e+00	  -2.42353949e+01	   0.00000000e+00	   0.00000000e+00	  -2.59694429e+01	   9.58970083e+20	    7.94206494e+19	   3.51088516e+01	    1.36305320e+00	    1.08743425e+01
  54	       0.595802	     0.00000000	     1.01558205	     0.55785538	    -0.00010114	    -0.18441795	   4.22484894e+10	   1.62323888e+15	   0.00000000e+00	  -5.50000000e+15	  -3.87680336e+15	  -5.20759029e+03	  -1.99130089e+00	  -2.39781420e+01	   0.00000000e+00	   0.00000000e+00	  -2.59694429e+01	   1.06142298e+21	    7.48665228e+19	   3.48019277e+01	    1.38649142e+00	    1.08509042e+01
  55	       0.608128	     0.00000000	     1.00863021	     0.55002678	    -0.00010763	    -0.19136979	   4.08422379e+10	   1.24142882e+15	   0.00000000e+00	  -5.50000000e+15	  -4.25861202e+15	  -6.11478627e+03	  -2.21985607e+00	  -2.37495868e+01	   0.00000000e+00	   0.00000000e+00	  -2.59694429e+01	   1.13501315e+21	    7.23744771e+19	   3.45850677e+01	    1.40102892e+00	    1.08363667e+01
  56	       0.620454	     0.00000000	     1.00050766	     0.54114537	    -0.00011623	    -0.19949234	   3.96629350e+10	   9.07540938e+14	   0.00000000e+00	  -5.50000000e+15	  -4.59249872e+15	  -7.10179082e+03	  -2.43776827e+00	  -2.35316746e+01	   0.00000000e+00	   0.00000000e+00	  -2.59694429e+01	   1.21473900e+21	    7.02845494e+19	   3.43530704e+01	    1.41511402e+00	    1.08222816e+01
  57	       0.632780	     0.00000000	     0.99112263	     0.53113648	    -0.00012819	    -0.20887737	   3.87189890e+10	   6.31971184e+14	   0.00000000e+00	  -5.50000000e+15	  -4.86806754e+15	  -8.15675694e+03	  -2.67033622e+00	  -2.32991067e+01	   0.00000000e+00	   0.00000000e+00	  -2.59694429e+01	   1.30118773e+21	    6.86116057e+19	   3.41046662e+01	    1.42882761e+00	    1.08085680e+01
  58	       0.644676	     0.00000000	     0.98079594	     0.52034521	    -0.00014492	    -0.21920406	   3.80306560e+10	   4.24442277e+14	   0.00000000e+00	  -5.50000000e+15	  -5.07559575e+15	  -9.22691303e+03	  -2.88454574e+00	  -2.30848971e+01	   0.00000000e+00	   0.00000000e+00	  -2.59694429e+01	   1.39160415e+21	    6.73914922e+19	   3.38480743e+01	    1.44178714e+00	    1.07956085e+01
  59	       0.650624	     0.00000000	     0.97514523	     0.51450787	    -0.00015616	    -0.22485477	   3.77575895e+10	   3.41393468e+14	   0.00000000e+00	  -5.50000000e+15	  -5.15864429e+15	  -9.77762729e+03	  -3.04458259e+00	  -2.29248603e+01	   0.00000000e+00	   0.00000000e+00	  -2.59694429e+01	   1.43958645e+21	    6.69073461e+19	   3.37131844e+01	    1.44818570e+00	    1.07892100e+01
  60	       0.656573	     0.00000000	     0.96916430	     0.50837405	    -0.00017013	    -0.23083570	   3.75353756e+10	   2.71144313e+14	   0.00000000e+00	  -5.50000000e+15	  -5.22889322e+15	  -1.03365906e+04	  -3.17778146e+00	  -2.27916614e+01	   0.00000000e+00	   0.00000000e+00	  -2.59694429e+01	   1.48953244e+21	    6.65132312e+19	   3.35736288e+01	    1.45454242e+00	    1.07828532e+01
  61	       0.662521	     0.00000000	     0.96284863	     0.50193892	    -0.00018775	    -0.23715137	   3.73626363e+10	   2.12615057e+14	   0.00000000e+00	  -5.50000000e+15	  -5.28742231e+15	  -1.09024837e+04	  -3.31587090e+00	  -2.26535720e+01	   0.00000000e+00	   0.00000000e+00	  -2.59694429e+01	   1.54153330e+21	    6.62066744e+19	   3.34292161e+01	    1.46086576e+00	    1.07765299e+01
  62	       0.668469	     0.00000000	     0.95619450	     0.49519813	    -0.00021022	    -0.24380550	   3.72378419e+10	   1.64586228e+14	   0.00000000e+00	  -5.50000000e+15	  -5.33545101e+15	  -1.14741106e+04	  -3.47483212e+00	  -2.24946108e+01	   0.00000000e+00	   0.00000000e+00	  -2.59694429e+01	   1.59568489e+21	    6.59849206e+19	   3.32797457e+01	    1.46716392e+00	    1.07702317e+01
  63	       0.676994	     0.00000000	     0.94606167	     0.48500114	    -0.00025451	    -0.25393833	   3.71457087e+10	   1.11487869e+14	   0.00000000e+00	  -5.50000000e+15	  -5.38854928e+15	  -1.23012125e+04	  -3.67354331e+00	  -2.22958996e+01	   0.00000000e+00	   0.00000000e+00	  -2.59694429e+01	   1.67725194e+21	    6.58203707e+19	   3.30562448e+01	    1.47616459e+00	    1.07612311e+01
  64	       0.685519	     0.00000000	     0.93522022	     0.47416019	    -0.00032019	    -0.26477978	   3.71464198e+10	   7.35424318e+13	   0.00000000e+00	  -5.50000000e+15	  -5.42649471e+15	  -1.31353362e+04	  -3.87054526e+00	  -2.20988976e+01	   0.00000000e+00	   0.00000000e+00	  -2.59694429e+01	   1.76376059e+21	    6.58195856e+19	   3.28212664e+01	    1.48515396e+00	    1.07522417e+01
  65	       0.689782	     0.00000000	     0.92953189	     0.46849281	    -0.00036468	    -0.27046811	   3.71764821e+10	   5.91427402e+13	   0.00000000e+00	  -5.50000000e+15	  -5.44089444e+15	  -1.35544166e+04	  -4.01702256e+00	  -2.19524203e+01	   0.00000000e+00	   0.00000000e+00	  -2.59694429e+01	   1.80897300e+21	    6.58714020e+19	   3.26992798e+01	    1.48965039e+00	    1.07477453e+01
  66	       0.694045	     0.00000000	     0.92366468	     0.46266129	    -0.00041989	    -0.27633532	   3.72277336e+10	   4.72547247e+13	   0.00000000e+00	  -5.50000000e+15	  -5.45278250e+15	  -1.39745108e+04	  -4.13764201e+00	  -2.18318009e+01	   0.00000000e+00	   0.00000000e+00	  -2.59694429e+01	   1.85554993e+21	    6.59603598e+19	   3.25741591e+01	    1.49415162e+00	    1.07432440e+01
  67	       0.698307	     0.00000000	     0.91761821	     0.45666480	    -0.00048884	    -0.28238179	   3.72996519e+10	   3.75157258e+13	   0.00000000e+00	  -5.50000000e+15	  -5.46252157e+15	  -1.43954390e+04	  -4.26148296e+00	  -2.17079599e+01	   0.00000000e+00	   0.00000000e+00	  -2.59694429e+01	   1.90353778e+21	    6.60854085e+19	   3.24458096e+01	    1.49866017e+00	    1.07387355e+01
  68	       0.702570	     0.00000000	     0.91139216	     0.45050260	    -0.00057547	    -0.28860784	   3.73917335e+10	   2.95982883e+13	   0.00000000e+00	  -5.50000000e+15	  -5.47043910e+15	  -1.48170481e+04	  -4.40519086e+00	  -2.15642520e+01	   0.00000000e+00	   0.00000000e+00	  -2.59694429e+01	   1.95298466e+21	    6.62454910e+19	   3.23141333e+01	    1.50317845e+00	    1.07342172e+01
  69	       0.709023	     0.00000000	     0.90162489	     0.44085885	    -0.00075242	    -0.29837511	   3.75704679e+10	   2.04387892e+13	   0.00000000e+00	  -5.50000000e+15	  -5.47959878e+15	  -1.54562806e+04	  -4.58768357e+00	  -2.13817593e+01	   0.00000000e+00	   0.00000000e+00	  -2.59694429e+01	   2.03072569e+21	    6.65557045e+19	   3.21082266e+01	    1.51004256e+00	    1.07273531e+01
  70	       0.715476	     0.00000000	     0.89144480	     0.43083188	    -0.00100803	    -0.30855520	   3.77932347e+10	   1.39328573e+13	   0.00000000e+00	  -5.50000000e+15	  -5.48610494e+15	  -1.60964277e+04	  -4.79491481e+00	  -2.11745281e+01	   0.00000000e+00	   0.00000000e+00	  -2.59694429e+01	   2.11210653e+21	    6.69407336e+19	   3.18940953e+01	    1.51694262e+00	    1.07204530e+01
  71	       0.721928	     0.00000000	     0.88085139	     0.42041980	    -0.00138159	    -0.31914861	   3.80587764e+10	   9.39014740e+12	   0.00000000e+00	  -5.50000000e+15	  -5.49064791e+15	  -1.67372198e+04	  -5.01071331e+00	  -2.09587296e+01	   0.00000000e+00	   0.00000000e+00	  -2.59694429e+01	   2.19731896e+21	    6.73966914e+19	   3.16713533e+01	    1.52388614e+00	    1.07135095e+01
  72	       0.728381	     0.00000000	     0.86984431	     0.40962096	    -0.00193288	    -0.33015569	   3.83659956e+10	   6.27116840e+12	   0.00000000e+00	  -5.50000000e+15	  -5.49376720e+15	  -1.73784592e+04	  -5.23547854e+00	  -2.07339643e+01	   0.00000000e+00	   0.00000000e+00	  -2.59694429e+01	   2.28656582e+21	    6.79191936e+19	   3.14395939e+01	    1.53088023e+00	    1.07065154e+01
  73	       0.734834	     0.00000000	     0.85842334	     0.39843381	    -0.00275204	    -0.34157666	   3.87139379e+10	   4.16462353e+12	   0.00000000e+00	  -5.50000000e+15	  -5.49587409e+15	  -1.80200037e+04	  -5.46586638e+00	  -2.05035765e+01	   0.00000000e+00	   0.00000000e+00	  -2.59694429e+01	   2.38006168e+21	    6.85031566e+19	   3.11983892e+01	    1.53793152e+00	    1.06994641e+01
  74	       0.740880	     0.00000000	     0.84734656	     0.38759828	    -0.00387991	    -0.35265344	   3.90762273e+10	   2.83629360e+12	   0.00000000e+00	  -5.50000000e+15	  -5.49720278e+15	  -1.86212962e+04	  -5.69793529e+00	  -2.02715076e+01	   0.00000000e+00	   0.00000000e+00	  -2.59694429e+01	   2.47172121e+21	    6.91010993e+19	   3.09634219e+01	    1.54459557e+00	    1.06928001e+01
  75	       0.746926	     0.00000000	     0.83590619	     0.37641961	    -0.00551330	    -0.36409381	   3.94730579e+10	   1.94225645e+12	   0.00000000e+00	  -5.50000000e+15	  -5.49809722e+15	  -1.92227104e+04	  -5.93525630e+00	  -2.00341866e+01	   0.00000000e+00	   0.00000000e+00	  -2.59694429e+01	   2.56750740e+21	    6.97433874e+19	   3.07193767e+01	    1.55131967e+00	    1.06860760e+01
  76	       0.752972	     0.00000000	     0.82410217	     0.36489672	    -0.00785511	    -0.37589783	   3.99038581e+10	   1.34785468e+12	   0.00000000e+00	  -5.50000000e+15	  -5.49869205e+15	  -1.98242059e+04	  -6.15055571e+00	  -1.98188872e+01	   0.00000000e+00	   0.00000000e+00	  -2.59694429e+01	   2.66762832e+21	    7.04261850e+19	   3.04658440e+01	    1.55810795e+00	    1.06792877e+01
  77	       0.755995	     0.00000000	     0.81806378	     0.35900658	    -0.00936520	    -0.38193622	   4.01329232e+10	   1.13164937e+12	   0.00000000e+00	  -5.50000000e+15	  -5.49890848e+15	  -2.01249759e+04	  -6.30902532e+00	  -1.96604176e+01	   0.00000000e+00	   0.00000000e+00	  -2.59694429e+01	   2.71938241e+21	    7.07841255e+19	   3.03354001e+01	    1.56152730e+00	    1.06758684e+01
  78	       0.759018	     0.00000000	     0.81193446	     0.35303029	    -0.01114594	    -0.38806554	   4.03707407e+10	   9.56740745e+11	   0.00000000e+00	  -5.50000000e+15	  -5.49908363e+15	  -2.04257566e+04	  -6.43856699e+00	  -1.95308759e+01	   0.00000000e+00	   0.00000000e+00	  -2.59694429e+01	   2.77230342e+21	    7.11527567e+19	   3.02024215e+01	    1.56496423e+00	    1.06724314e+01
  79	       0.762041	     0.00000000	     0.80571421	     0.34696777	    -0.01322961	    -0.39428579	   4.06173491e+10	   8.15514391e+11	   0.00000000e+00	  -5.50000000e+15	  -5.49922510e+15	  -2.07265459e+04	  -6.57068240e+00	  -1.93987605e+01	   0.00000000e+00	   0.00000000e+00	  -2.59694429e+01	   2.82642067e+21	    7.15326741e+19	   3.00668510e+01	    1.56841929e+00	    1.06689764e+01
  80	       0.765064	     0.00000000	     0.79940303	     0.34081898	    -0.01564600	    -0.40059697	   4.08728064e+10	   7.01654654e+11	   0.00000000e+00	  -5.50000000e+15	  -5.49933922e+15	  -2.10273423e+04	  -6.72402939e+00	  -1.92454135e+01	   0.00000000e+00	   0.00000000e+00	  -2.59694429e+01	   2.88176429e+21	    7.19247446e+19	   2.99286300e+01	    1.57189305e+00	    1.06655026e+01
  81	       0.769740	     0.00000000	     0.78946220	     0.33113740	    -0.02009803	    -0.41053780	   4.12839919e+10	   5.67657660e+11	   0.00000000e+00	  -5.50000000e+15	  -5.49947363e+15	  -2.14926057e+04	  -6.91918210e+00	  -1.90502608e+01	   0.00000000e+00	   0.00000000e+00	  -2.59694429e+01	   2.96985409e+21	    7.25550211e+19	   2.97094663e+01	    1.57730432e+00	    1.06600913e+01
  82	       0.774416	     0.00000000	     0.77930381	     0.32124858	    -0.02546441	    -0.42069619	   4.17159272e+10	   4.71773449e+11	   0.00000000e+00	  -5.50000000e+15	  -5.49956994e+15	  -2.19578789e+04	  -7.13960168e+00	  -1.88298412e+01	   0.00000000e+00	   0.00000000e+00	  -2.59694429e+01	   3.06107070e+21	    7.32199502e+19	   2.94835869e+01	    1.58276411e+00	    1.06546315e+01
  83	       0.779092	     0.00000000	     0.76892787	     0.31115225	    -0.03175611	    -0.43107213	   4.21687175e+10	   4.02947365e+11	   0.00000000e+00	  -5.50000000e+15	  -5.49963922e+15	  -2.24231591e+04	  -7.36692450e+00	  -1.86025184e+01	   0.00000000e+00	   0.00000000e+00	  -2.59694429e+01	   3.15553774e+21	    7.39235439e+19	   2.92507531e+01	    1.58827515e+00	    1.06491205e+01
  84	       0.783768	     0.00000000	     0.75833437	     0.30084812	    -0.03893489	    -0.44166563	   4.26424954e+10	   3.53174997e+11	   0.00000000e+00	  -5.50000000e+15	  -5.49968947e+15	  -2.28884444e+04	  -7.60139587e+00	  -1.83680470e+01	   0.00000000e+00	   0.00000000e+00	  -2.59694429e+01	   3.25338414e+21	    7.46689748e+19	   2.90107164e+01	    1.59384046e+00	    1.06435552e+01
  85	       0.788444	     0.00000000	     0.74752331	     0.29033593	    -0.04692409	    -0.45247669	   4.31374149e+10	   3.16717864e+11	   0.00000000e+00	  -5.50000000e+15	  -5.49972642e+15	  -2.33537334e+04	  -7.84327076e+00	  -1.81261721e+01	   0.00000000e+00	   0.00000000e+00	  -2.59694429e+01	   3.35474438e+21	    7.54581426e+19	   2.87632187e+01	    1.59946325e+00	    1.06379324e+01
  86	       0.793119	     0.00000000	     0.73649468	     0.27961541	    -0.05562560	    -0.46350532	   4.36536407e+10	   2.89501753e+11	   0.00000000e+00	  -5.50000000e+15	  -5.49975415e+15	  -2.38190251e+04	  -8.08770625e+00	  -1.78817366e+01	   0.00000000e+00	   0.00000000e+00	  -2.59694429e+01	   3.45975873e+21	    7.62916474e+19	   2.85079916e+01	    1.60514681e+00	    1.06322488e+01
  87	       0.797418	     0.00000000	     0.72616320	     0.26957562	    -0.06416443	    -0.47383680	   4.41480529e+10	   2.70141839e+11	   0.00000000e+00	  -5.50000000e+15	  -5.49977401e+15	  -2.42468077e+04	  -8.32923966e+00	  -1.76402032e+01	   0.00000000e+00	   0.00000000e+00	  -2.59694429e+01	   3.55965666e+21	    7.70981907e+19	   2.82662844e+01	    1.61042865e+00	    1.06269670e+01
  88	       0.801717	     0.00000000	     0.71564782	     0.25935957	    -0.07314469	    -0.48435218	   4.46612467e+10	   2.54595517e+11	   0.00000000e+00	  -5.50000000e+15	  -5.49979007e+15	  -2.46745917e+04	  -8.57260265e+00	  -1.73968402e+01	   0.00000000e+00	   0.00000000e+00	  -2.59694429e+01	   3.66288535e+21	    7.79419742e+19	   2.80175827e+01	    1.61576732e+00	    1.06216283e+01
  89	       0.806016	     0.00000000	     0.70494854	     0.24896717	    -0.08250227	    -0.49505146	   4.51935700e+10	   2.41742477e+11	   0.00000000e+00	  -5.50000000e+15	  -5.49980345e+15	  -2.51023769e+04	  -8.82313437e+00	  -1.71463085e+01	   0.00000000e+00	   0.00000000e+00	  -2.59694429e+01	   3.76956795e+21	    7.88224253e+19	   2.77616530e+01	    1.62116536e+00	    1.06162303e+01
  90	       0.810315	     0.00000000	     0.69406536	     0.23839835	    -0.09218466	    -0.50593464	   4.57454464e+10	   2.30790463e+11	   0.00000000e+00	  -5.50000000e+15	  -5.49981495e+15	  -2.55301630e+04	  -9.08107459e+00	  -1.68883683e+01	   0.00000000e+00	   0.00000000e+00	  -2.59694429e+01	   3.87983256e+21	    7.97390977e+19	   2.74982528e+01	    1.62662528e+00	    1.06107704e+01
  91	       0.814614	     0.00000000	     0.68299828	     0.22765310	    -0.10215045	    -0.51700172	   4.63174068e+10	   2.21182771e+11	   0.00000000e+00	  -5.50000000e+15	  -5.49982513e+15	  -2.59579500e+04	  -9.34667210e+00	  -1.66227708e+01	   0.00000000e+00	   0.00000000e+00	  -2.59694429e+01	   3.99381239e+21	    8.06918215e+19	   2.72271310e+01	    1.63214957e+00	    1.06052461e+01
  92	       0.818913	     0.00000000	     0.67174730	     0.21673146	    -0.11236791	    -0.52825270	   4.69101405e+10	   2.12530400e+11	   0.00000000e+00	  -5.50000000e+15	  -5.49983438e+15	  -2.63857377e+04	  -9.61400991e+00	  -1.63554330e+01	   0.00000000e+00	   0.00000000e+00	  -2.59694429e+01	   4.11164603e+21	    8.16808297e+19	   2.69480270e+01	    1.63774073e+00	    1.05996549e+01
  93	       0.822829	     0.00000000	     0.66133756	     0.20662913	    -0.12187302	    -0.53866244	   4.74702412e+10	   2.05235414e+11	   0.00000000e+00	  -5.50000000e+15	  -5.49984223e+15	  -2.67754534e+04	  -9.87646807e+00	  -1.60929748e+01	   0.00000000e+00	   0.00000000e+00	  -2.59694429e+01	   4.22246885e+21	    8.26161566e+19	   2.66865900e+01	    1.64289464e+00	    1.05945010e+01
  94	       0.826745	     0.00000000	     0.65077520	     0.19638121	    -0.13155397	    -0.54922480	   4.80500659e+10	   1.98368444e+11	   0.00000000e+00	  -5.50000000e+15	  -5.49984968e+15	  -2.71651697e+04	  -1.01397519e+01	  -1.58296910e+01	   0.00000000e+00	   0.00000000e+00	  -2.59694429e+01	   4.33672278e+21	    8.35846739e+19	   2.64180925e+01	    1.64810828e+00	    1.05892874e+01
  95	       0.830662	     0.00000000	     0.64006022	     0.18598835	    -0.14140021	    -0.55993978	   4.86514003e+10	   1.91825102e+11	   0.00000000e+00	  -5.50000000e+15	  -5.49985683e+15	  -2.75548864e+04	  -1.04102534e+01	  -1.55591895e+01	   0.00000000e+00	   0.00000000e+00	  -2.59694429e+01	   4.45452519e+21	    8.45889790e+19	   2.61423155e+01	    1.65338380e+00	    1.05840119e+01
  96	       0.834578	     0.00000000	     0.62919261	     0.17545161	    -0.15140368	    -0.57080739	   4.92768939e+10	   1.85530598e+11	   0.00000000e+00	  -5.50000000e+15	  -5.49986375e+15	  -2.79446037e+04	  -1.06881965e+01	  -1.52812463e+01	   0.00000000e+00	   0.00000000e+00	  -2.59694429e+01	   4.57599774e+21	    8.56332030e+19	   2.58590326e+01	    1.65872358e+00	    1.05786721e+01
  97	       0.838494	     0.00000000	     0.61817238	     0.16477268	    -0.16155812	    -0.58182762	   4.99305642e+10	   1.79431131e+11	   0.00000000e+00	  -5.50000000e+15	  -5.49987050e+15	  -2.83343214e+04	  -1.09738129e+01	  -1.49956300e+01	   0.00000000e+00	   0.00000000e+00	  -2.59694429e+01	   4.70126661e+21	    8.67238612e+19	   2.55680095e+01	    1.66413034e+00	    1.05732653e+01
  98	       0.842411	     0.00000000	     0.60699952	     0.15395429	    -0.17185855	    -0.59300048	   5.06186117e+10	   1.73487716e+11	   0.00000000e+00	  -5.50000000e+15	  -5.49987713e+15	  -2.87240396e+04	  -1.12601198e+01	  -1.47093231e+01	   0.00000000e+00	   0.00000000e+00	  -2.59694429e+01	   4.83046265e+21	    8.78712397e+19	   2.52690040e+01	    1.66960730e+00	    1.05677884e+01
  99	       0.845947	     0.00000000	     0.59678024	     0.14407068	    -0.18127905	    -0.60321976	   5.12789002e+10	   1.68218846e+11	   0.00000000e+00	  -5.50000000e+15	  -5.49988306e+15	  -2.90759232e+04	  -1.15393719e+01	  -1.44300710e+01	   0.00000000e+00	   0.00000000e+00	  -2.59694429e+01	   4.95060244e+21	    8.89718996e+19	   2.49919646e+01	    1.67461621e+00	    1.05627794e+01
 100	       0.849483	     0.00000000	     0.58643653	     0.13408213	    -0.19081317	    -0.61356347	   5.19869340e+10	   1.63041938e+11	   0.00000000e+00	  -5.50000000e+15	  -5.49988894e+15	  -2.94278072e+04	  -1.18182402e+01	  -1.41512027e+01	   0.00000000e+00	   0.00000000e+00	  -2.59694429e+01	   5.07415788e+21	    9.01521350e+19	   2.47080228e+01	    1.67968973e+00	    1.05577059e+01
 101	       0.853019	     0.00000000	     0.57596839	     0.12399630	    -0.20045844	    -0.62403161	   5.27599929e+10	   1.57943366e+11	   0.00000000e+00	  -5.50000000e+15	  -5.49989482e+15	  -2.97796916e+04	  -1.21041374e+01	  -1.38653054e+01	   0.00000000e+00	   0.00000000e+00	  -2.59694429e+01	   5.20123587e+21	    9.14413287e+19	   2.44169821e+01	    1.68483319e+00	    1.05525625e+01
 102	       0.856555	     0.00000000	     0.56537582	     0.11382476	    -0.21021260	    -0.63462418	   5.36246634e+10	   1.52912404e+11	   0.00000000e+00	  -5.50000000e+15	  -5.49990071e+15	  -3.01315763e+04	  -1.23972590e+01	  -1.35721839e+01	   0.00000000e+00	   0.00000000e+00	  -2.59694429e+01	   5.33194688e+21	    9.28848009e+19	   2.41186397e+01	    1.69005405e+00	    1.05473416e+01
 103	       0.860091	     0.00000000	     0.55465882	     0.10358508	    -0.22007345	    -0.64534118	   5.46221072e+10	   1.47940421e+11	   0.00000000e+00	  -5.50000000e+15	  -5.49990668e+15	  -3.04834614e+04	  -1.26978030e+01	  -1.32716399e+01	   0.00000000e+00	   0.00000000e+00	  -2.59694429e+01	   5.46640515e+21	    9.45528077e+19	   2.38127866e+01	    1.69536305e+00	    1.05420326e+01
 104	       0.863627	     0.00000000	     0.54381739	     0.09330385	    -0.23003887	    -0.65618261	   5.58164159e+10	   1.43020302e+11	   0.00000000e+00	  -5.50000000e+15	  -5.49991280e+15	  -3.08353469e+04	  -1.30117557e+01	  -1.29576872e+01	   0.00000000e+00	   0.00000000e+00	  -2.59694429e+01	   5.60472873e+21	    9.65547890e+19	   2.34992073e+01	    1.70077599e+00	    1.05366197e+01
 105	       0.867425	     0.00000000	     0.53203317	     0.08225894	    -0.24085930	    -0.66796683	   5.74326371e+10	   1.37796072e+11	   0.00000000e+00	  -5.50000000e+15	  -5.49991964e+15	  -3.12133343e+04	  -1.33457151e+01	  -1.26237277e+01	   0.00000000e+00	   0.00000000e+00	  -2.59694429e+01	   5.75775804e+21	    9.92720653e+19	   2.31535036e+01	    1.70673402e+00	    1.05306616e+01
 106	       0.871224	     0.00000000	     0.52010538	     0.07128680	    -0.25179446	    -0.67989462	   5.95913395e+10	   1.32614911e+11	   0.00000000e+00	  -5.50000000e+15	  -5.49992698e+15	  -3.15913221e+04	  -1.36947240e+01	  -1.22747189e+01	   0.00000000e+00	   0.00000000e+00	  -2.59694429e+01	   5.91554490e+21	    1.02912679e+20	   2.27983432e+01	    1.71288549e+00	    1.05245102e+01
 107	       0.875022	     0.00000000	     0.50803402	     0.06049891	    -0.26284152	    -0.69196598	   6.26187924e+10	   1.27472553e+11	   0.00000000e+00	  -5.50000000e+15	  -5.49993515e+15	  -3.19693104e+04	  -1.40078063e+01	  -1.19616365e+01	   0.00000000e+00	   0.00000000e+00	  -2.59694429e+01	   6.07825166e+21	    1.08032259e+20	   2.24334319e+01	    1.71930349e+00	    1.05180922e+01
 108	       0.876921	     0.00000000	     0.50194449	     0.05522388	    -0.26839929	    -0.69805551	   6.46192863e+10	   1.24882073e+11	   0.00000000e+00	  -5.50000000e+15	  -5.49993974e+15	  -3.21583048e+04	  -1.42360762e+01	  -1.17333667e+01	   0.00000000e+00	   0.00000000e+00	  -2.59694429e+01	   6.16150236e+21	    1.11419762e+20	   2.22472346e+01	    1.72264191e+00	    1.05147537e+01
 109	       0.878821	     0.00000000	     0.49581908	     0.05005977	    -0.27398494	    -0.70418092	   6.70627704e+10	   1.22306426e+11	   0.00000000e+00	  -5.50000000e+15	  -5.49994476e+15	  -3.23472994e+04	  -1.44213732e+01	  -1.15480697e+01	   0.00000000e+00	   0.00000000e+00	  -2.59694429e+01	   6.24604662e+21	    1.15560373e+20	   2.20584847e+01	    1.72609484e+00	    1.05113008e+01
 110	       0.880720	     0.00000000	     0.48965777	     0.04503554	    -0.27959783	    -0.71034223	   7.00725871e+10	   1.19743859e+11	   0.00000000e+00	  -5.50000000e+15	  -5.49995033e+15	  -3.25362941e+04	  -1.46091218e+01	  -1.13603211e+01	   0.00000000e+00	   0.00000000e+00	  -2.59694429e+01	   6.33190645e+21	    1.20662728e+20	   2.18671426e+01	    1.72968839e+00	    1.05077073e+01
 111	       0.882619	     0.00000000	     0.48346056	     0.04018338	    -0.28523732	    -0.71653944	   7.38077572e+10	   1.17192921e+11	   0.00000000e+00	  -5.50000000e+15	  -5.49995661e+15	  -3.27252891e+04	  -1.48364398e+01	  -1.11330031e+01	   0.00000000e+00	   0.00000000e+00	  -2.59694429e+01	   6.41910425e+21	    1.26995117e+20	   2.16731678e+01	    1.73345588e+00	    1.05039398e+01
 112	       0.885991	     0.00000000	     0.47236954	     0.03209834	    -0.29532240	    -0.72763046	   8.28908546e+10	   1.12728514e+11	   0.00000000e+00	  -5.50000000e+15	  -5.49997016e+15	  -3.30608334e+04	  -1.51430658e+01	  -1.08263771e+01	   0.00000000e+00	   0.00000000e+00	  -2.59694429e+01	   6.57728361e+21	    1.42385781e+20	   2.13221555e+01	    1.74073145e+00	    1.04966642e+01
 113	       0.889363	     0.00000000	     0.46116539	     0.02486042	    -0.30548349	    -0.73883461	   9.66080078e+10	   1.08278809e+11	   0.00000000e+00	  -5.50000000e+15	  -5.49998833e+15	  -3.33963787e+04	  -1.54944241e+01	  -1.04750188e+01	   0.00000000e+00	   0.00000000e+00	  -2.59694429e+01	   6.73988345e+21	    1.65581916e+20	   2.09624794e+01	    1.74904918e+00	    1.04883465e+01
 114	       0.892734	     0.00000000	     0.44984809	     0.01863677	    -0.31571800	    -0.75015191	   1.17604532e+11	   1.03845362e+11	   0.00000000e+00	  -5.50000000e+15	  -5.50001376e+15	  -3.37319254e+04	  -1.58531068e+01	  -1.01163361e+01	   0.00000000e+00	   0.00000000e+00	  -2.59694429e+01	   6.90703896e+21	    2.00952215e+20	   2.05938972e+01	    1.75894869e+00	    1.04784470e+01
 115	       0.896106	     0.00000000	     0.43841764	     0.01352337	    -0.32602321	    -0.76158236	   1.50089041e+11	   9.94303622e+10	   0.00000000e+00	  -5.50000000e+15	  -5.50005066e+15	  -3.40674740e+04	  -1.62185217e+01	  -9.75092114e+00	   0.00000000e+00	   0.00000000e+00	  -2.59694429e+01	   7.07888978e+21	    2.55324623e+20	   2.02161589e+01	    1.77127202e+00	    1.04661236e+01
 116	       0.899478	     0.00000000	     0.42687406	     0.00951684	    -0.33639649	    -0.77312594	   2.00784969e+11	   9.50375578e+10	   0.00000000e+00	  -5.50000000e+15	  -5.50010575e+15	  -3.44030253e+04	  -1.65784627e+01	  -9.39098014e+00	   0.00000000e+00	   0.00000000e+00	  -2.59694429e+01	   7.25558013e+21	    3.39302651e+20	   1.98290071e+01	    1.78733199e+00	    1.04500637e+01
 117	       0.902447	     0.00000000	     0.41661497	     0.00682790	    -0.34558260	    -0.78338503	   2.68948092e+11	   9.11808114e+10	   0.00000000e+00	  -5.50000000e+15	  -5.50017777e+15	  -3.46985188e+04	  -1.69197599e+01	  -9.04968302e+00	   0.00000000e+00	   0.00000000e+00	  -2.59694429e+01	   7.41530116e+21	    4.50511309e+20	   1.94800760e+01	    1.80611686e+00	    1.04312788e+01
 118	       0.905417	     0.00000000	     0.40626814	     0.00480991	    -0.35482003	    -0.79373186	   3.70960270e+11	   8.73576452e+10	   0.00000000e+00	  -5.50000000e+15	  -5.50028360e+15	  -3.49940170e+04	  -1.72510815e+01	  -8.71836138e+00	   0.00000000e+00	   0.00000000e+00	  -2.59694429e+01	   7.57899543e+21	    6.13299369e+20	   1.91234528e+01	    1.83141846e+00	    1.04059772e+01
 119	       0.908386	     0.00000000	     0.39583357	     0.00333622	    -0.36410910	    -0.80416643	   5.24305850e+11	   8.35782003e+10	   0.00000000e+00	  -5.50000000e+15	  -5.50044073e+15	  -3.52895224e+04	  -1.75807885e+01	  -8.38865440e+00	   0.00000000e+00	   0.00000000e+00	  -2.59694429e+01	   7.74677085e+21	    8.49869671e+20	   1.87589459e+01	    1.86621836e+00	    1.03711773e+01
 120	       0.911355	     0.00000000	     0.38531126	     0.00228412	    -0.37345233	    -0.81468874	   7.55757379e+11	   7.98586511e+10	   0.00000000e+00	  -5.50000000e+15	  -5.50067590e+15	  -3.55850382e+04	  -1.79048846e+01	  -8.06455830e+00	   0.00000000e+00	   0.00000000e+00	  -2.59694429e+01	   7.91873844e+21	    1.18895265e+21	   1.83863586e+01	    1.91470956e+00	    1.03226861e+01
 121	       0.914325	     0.00000000	     0.37470119	     0.00154669	    -0.38285560	    -0.82529881	   1.10644055e+12	   7.62230227e+10	   0.00000000e+00	  -5.50000000e+15	  -5.50103022e+15	  -3.58805699e+04	  -1.82249673e+01	  -7.74447557e+00	   0.00000000e+00	   0.00000000e+00	  -2.59694429e+01	   8.09501247e+21	    1.66380292e+21	   1.80054887e+01	    1.98255928e+00	    1.02548364e+01
 122	       0.917568	     0.00000000	     0.36301104	     0.00099947	    -0.39321045	    -0.83698896	   1.70127322e+12	   7.23928582e+10	   0.00000000e+00	  -5.50000000e+15	  -5.50162888e+15	  -3.62034207e+04	  -1.85387749e+01	  -7.43066803e+00	   0.00000000e+00	   0.00000000e+00	  -2.59694429e+01	   8.29262465e+21	    2.37330569e+21	   1.75797334e+01	    2.08744448e+00	    1.01499512e+01
 123	       0.920811	     0.00000000	     0.35121618	     0.00063960	    -0.40367099	    -0.84878382	   2.64555983e+12	   6.87577293e+10	   0.00000000e+00	  -5.50000000e+15	  -5.50257680e+15	  -3.65263169e+04	  -1.88276623e+01	  -7.14178059e+00	   0.00000000e+00	   0.00000000e+00	  -2.59694429e+01	   8.49567370e+21	    3.29550227e+21	   1.71435687e+01	    2.23472168e+00	    1.00026740e+01
 124	       0.924055	     0.00000000	     0.33931657	     0.00040584	    -0.41426870	    -0.86068343	   4.15080220e+12	   6.53869676e+10	   0.00000000e+00	  -5.50000000e+15	  -5.50408542e+15	  -3.68492852e+04	  -1.90748786e+01	  -6.89456427e+00	   0.00000000e+00	   0.00000000e+00	  -2.59694429e+01	   8.70432262e+21	    4.38895541e+21	   1.66967081e+01	    2.43436601e+00	    9.80302965e+00
 125	       0.927298	     0.00000000	     0.32731219	     0.00025562	    -0.42504080	    -0.87268781	   6.56000136e+12	   6.23488146e+10	   0.00000000e+00	  -5.50000000e+15	  -5.50649765e+15	  -3.71723686e+04	  -1.92689105e+01	  -6.70053237e+00	   0.00000000e+00	   0.00000000e+00	  -2.59694429e+01	   8.91873963e+21	    5.54200107e+21	   1.62388561e+01	    2.69237500e+00	    9.54502065e+00
 126	       0.930112	     0.00000000	     0.31681325	     0.00017028	    -0.43455411	    -0.88318675	   9.80665046e+12	   6.00206851e+10	   0.00000000e+00	  -5.50000000e+15	  -5.50974663e+15	  -3.74527940e+04	  -1.94102205e+01	  -6.55922239e+00	   0.00000000e+00	   0.00000000e+00	  -2.59694429e+01	   9.10955746e+21	    6.47438918e+21	   1.58325268e+01	    2.96320538e+00	    9.27419028e+00
 127	       0.932926	     0.00000000	     0.30623537	     0.00011296	    -0.44424046	    -0.89376463	   1.47207750e+13	   5.79898169e+10	   0.00000000e+00	  -5.50000000e+15	  -5.51466279e+15	  -3.77334273e+04	  -1.95157749e+01	  -6.45366804e+00	   0.00000000e+00	   0.00000000e+00	  -2.59694429e+01	   9.30496362e+21	    7.25682312e+21	   1.54174927e+01	    3.27268512e+00	    8.96471053e+00
 128	       0.935740	     0.00000000	     0.29557850	     0.00007467	    -0.45410385	    -0.90442150	   2.21811619e+13	   5.62401605e+10	   0.00000000e+00	  -5.50000000e+15	  -5.52212492e+15	  -3.80143756e+04	  -1.95992454e+01	  -6.37019760e+00	   0.00000000e+00	   0.00000000e+00	  -2.59694430e+01	   9.50507809e+21	    7.84974414e+21	   1.49935442e+01	    3.61316319e+00	    8.62423247e+00
 129	       0.938554	     0.00000000	     0.28484252	     0.00004920	    -0.46413703	    -0.91515748	   3.35412660e+13	   5.47345994e+10	   0.00000000e+00	  -5.50000000e+15	  -5.53348653e+15	  -3.82958032e+04	  -1.96670624e+01	  -6.30238063e+00	   0.00000000e+00	   0.00000000e+00	  -2.59694430e+01	   9.71002421e+21	    8.25573928e+21	   1.45604663e+01	    3.97615524e+00	    8.26124042e+00
 130	       0.940978	     0.00000000	     0.27552930	     0.00003426	    -0.47290423	    -0.92447070	   4.80279715e+13	   5.35927739e+10	   0.00000000e+00	  -5.50000000e+15	  -5.54797438e+15	  -3.85388357e+04	  -1.97250330e+01	  -6.24441000e+00	   0.00000000e+00	   0.00000000e+00	  -2.59694430e+01	   9.89056827e+21	    8.47630809e+21	   1.41798599e+01	    4.30105998e+00	    7.93633568e+00
 131	       0.943402	     0.00000000	     0.26615709	     0.00002382	    -0.48177227	    -0.93384291	   6.89403523e+13	   5.25596172e+10	   0.00000000e+00	  -5.50000000e+15	  -5.56888779e+15	  -3.87826447e+04	  -1.97811113e+01	  -6.18833175e+00	   0.00000000e+00	   0.00000000e+00	  -2.59694430e+01	   1.00748760e+22	    8.60120038e+21	   1.37921687e+01	    4.63267291e+00	    7.60472274e+00
 132	       0.945826	     0.00000000	     0.25672567	     0.00001653	    -0.49072648	    -0.94327433	   9.91970174e+13	   5.16000669e+10	   0.00000000e+00	  -5.50000000e+15	  -5.59914542e+15	  -3.90275759e+04	  -1.98410229e+01	  -6.12842017e+00	   0.00000000e+00	   0.00000000e+00	  -2.59694430e+01	   1.02630326e+22	    8.65136273e+21	   1.33972449e+01	    4.96768508e+00	    7.26971057e+00
 133	       0.948251	     0.00000000	     0.24723470	     0.00001145	    -0.49975233	    -0.95276530	   1.43073494e+14	   5.06816994e+10	   0.00000000e+00	  -5.50000000e+15	  -5.64302281e+15	  -3.92741330e+04	  -1.99099754e+01	  -6.05946765e+00	   0.00000000e+00	   0.00000000e+00	  -2.59694431e+01	   1.04551252e+22	    8.64385384e+21	   1.29949374e+01	    5.30352550e+00	    6.93387015e+00
 134	       0.951017	     0.00000000	     0.23632901	     0.00000752	    -0.51012607	    -0.96367099	   2.17952178e+14	   4.96513791e+10	   0.00000000e+00	  -5.50000000e+15	  -5.71790253e+15	  -3.95585097e+04	  -1.99941192e+01	  -5.97532388e+00	   0.00000000e+00	   0.00000000e+00	  -2.59694431e+01	   1.06792914e+22	    8.58175140e+21	   1.25265448e+01	    5.68528889e+00	    6.55210676e+00
 135	       0.953784	     0.00000000	     0.22534413	     0.00000493	    -0.52055647	    -0.97465587	   3.33053356e+14	   4.85997092e+10	   0.00000000e+00	  -5.50000000e+15	  -5.83300476e+15	  -3.98476418e+04	  -2.00945636e+01	  -5.87487952e+00	   0.00000000e+00	   0.00000000e+00	  -2.59694431e+01	   1.09088377e+22	    8.47421246e+21	   1.20480968e+01	    6.06329260e+00	    6.17410306e+00
 136	       0.956551	     0.00000000	     0.21427844	     0.00000323	    -0.53102737	    -0.98572156	   5.10547440e+14	   4.74963556e+10	   0.00000000e+00	  -5.50000000e+15	  -6.01049994e+15	  -4.01440980e+04	  -2.02062404e+01	  -5.76320268e+00	   0.00000000e+00	   0.00000000e+00	  -2.59694431e+01	   1.11439040e+22	    8.32969897e+21	   1.15593517e+01	    6.43571018e+00	    5.80168548e+00
 137	       0.958905	     0.00000000	     0.20479743	     0.00000225	    -0.53995444	    -0.99520257	   7.36204582e+14	   4.64912964e+10	   0.00000000e+00	  -5.50000000e+15	  -6.23615809e+15	  -4.04049300e+04	  -2.03237014e+01	  -5.64574171e+00	   0.00000000e+00	   0.00000000e+00	  -2.59694431e+01	   1.13483690e+22	    8.18030240e+21	   1.11352050e+01	    6.74704656e+00	    5.49034909e+00
 138	       0.961260	     0.00000000	     0.19525388	     0.00000157	    -0.54889287	    -1.00474612	   1.06417863e+15	   4.54176865e+10	   0.00000000e+00	  -5.50000000e+15	  -6.56413321e+15	  -4.06775534e+04	  -2.04503391e+01	  -5.51910403e+00	   0.00000000e+00	   0.00000000e+00	  -2.59694431e+01	   1.15570255e+22	    8.00956427e+21	   1.07032678e+01	    7.05234603e+00	    5.18504962e+00
 139	       0.963614	     0.00000000	     0.18564451	     0.00000110	    -0.55783486	    -1.01435549	   1.54218976e+15	   4.42623133e+10	   0.00000000e+00	  -5.50000000e+15	  -7.04214549e+15	  -4.09673429e+04	  -2.05860275e+01	  -5.38341569e+00	   0.00000000e+00	   0.00000000e+00	  -2.59694432e+01	   1.17699665e+22	    7.81800079e+21	   1.02633804e+01	    7.35081342e+00	    4.88658224e+00
 140	       0.965606	     0.00000000	     0.17745809	     0.00000081	    -0.56539568	    -1.02254191	   2.11545548e+15	   4.32059981e+10	   0.00000000e+00	  -5.50000000e+15	  -7.61541227e+15	  -4.12315030e+04	  -2.07236741e+01	  -5.24576908e+00	   0.00000000e+00	   0.00000000e+00	  -2.59694432e+01	   1.19535700e+22	    7.63851899e+21	   9.88482923e+00	    7.59744967e+00	    4.63994598e+00
 141	       0.967598	     0.00000000	     0.16921699	     0.00000060	    -0.57295003	    -1.03078301	   2.90795815e+15	   4.20754292e+10	   0.00000000e+00	  -5.50000000e+15	  -8.40791608e+15	  -4.15202772e+04	  -2.08674731e+01	  -5.10197012e+00	   0.00000000e+00	   0.00000000e+00	  -2.59694432e+01	   1.21403685e+22	    7.44364048e+21	   9.50036760e+00	    7.83811234e+00	    4.39928331e+00
 142	       0.969590	     0.00000000	     0.16091552	     0.00000045	    -0.58049365	    -1.03908448	   4.00668947e+15	   4.08621185e+10	   0.00000000e+00	  -5.50000000e+15	  -9.50664860e+15	  -4.18431355e+04	  -2.10344581e+01	  -4.93498508e+00	   0.00000000e+00	   0.00000000e+00	  -2.59694432e+01	   1.23304221e+22	    7.23249125e+21	   9.10989263e+00	    8.07229612e+00	    4.16509954e+00
 143	       0.972106	     0.00000000	     0.15033388	     0.00000031	    -0.59000674	    -1.04966612	   6.02861682e+15	   3.92105784e+10	   0.00000000e+00	  -5.50000000e+15	  -1.15285776e+16	  -4.23219077e+04	  -2.12399973e+01	  -4.72944586e+00	   0.00000000e+00	   0.00000000e+00	  -2.59694432e+01	   1.25751917e+22	    6.94309526e+21	   8.60799111e+00	    8.35796458e+00	    3.87943107e+00
 144	       0.974622	     0.00000000	     0.13962021	     0.00000022	    -0.59948782	    -1.06037979	   9.11726007e+15	   3.73882361e+10	   0.00000000e+00	  -5.50000000e+15	  -1.46172227e+16	  -4.29169992e+04	  -2.14683892e+01	  -4.50105403e+00	   0.00000000e+00	   0.00000000e+00	  -2.59694432e+01	   1.28253774e+22	    6.62223412e+21	   8.09611518e+00	    8.63133505e+00	    3.60606060e+00
 145	       0.976731	     0.00000000	     0.13051115	     0.00000017	    -0.60739961	    -1.06948885	   1.29600106e+16	   3.56992528e+10	   0.00000000e+00	  -5.50000000e+15	  -1.84599749e+16	  -4.35480338e+04	  -2.16967123e+01	  -4.27273088e+00	   0.00000000e+00	   0.00000000e+00	  -2.59694432e+01	   1.30393476e+22	    6.32406209e+21	   7.65922541e+00	    8.85001530e+00	    3.38738036e+00
 146	       0.978839	     0.00000000	     0.12125356	     0.00000013	    -0.61528524	    -1.07874644	   1.85283699e+16	   3.38574161e+10	   0.00000000e+00	  -5.50000000e+15	  -2.40283361e+16	  -4.43586102e+04	  -2.19226345e+01	  -4.04680872e+00	   0.00000000e+00	   0.00000000e+00	  -2.59694432e+01	   1.32572921e+22	    5.99842925e+21	   7.21504003e+00	    9.05815864e+00	    3.17923702e+00
 147	       0.980600	     0.00000000	     0.11337603	     0.00000011	    -0.62184335	    -1.08662397	   2.51147088e+16	   3.21758295e+10	   0.00000000e+00	  -5.50000000e+15	  -3.06146766e+16	  -4.52289890e+04	  -2.21443052e+01	  -3.82513802e+00	   0.00000000e+00	   0.00000000e+00	  -2.59694432e+01	   1.34423623e+22	    5.70087046e+21	   6.83849334e+00	    9.22315450e+00	    3.01424115e+00
 148	       0.982361	     0.00000000	     0.10532679	     0.00000009	    -0.62838599	    -1.09467321	   3.42687731e+16	   3.03575617e+10	   0.00000000e+00	  -5.50000000e+15	  -3.97687427e+16	  -4.63500882e+04	  -2.23600885e+01	  -3.60935470e+00	   0.00000000e+00	   0.00000000e+00	  -2.59694432e+01	   1.36303058e+22	    5.37896194e+21	   6.45668602e+00	    9.37941399e+00	    2.85798167e+00
 149	       0.983826	     0.00000000	     0.09845832	     0.00000008	    -0.63381695	    -1.10154168	   4.46755365e+16	   2.87185493e+10	   0.00000000e+00	  -5.50000000e+15	  -5.01755077e+16	  -4.75423304e+04	  -2.25688016e+01	  -3.40064161e+00	   0.00000000e+00	   0.00000000e+00	  -2.59694432e+01	   1.37889340e+22	    5.08869665e+21	   6.13488604e+00	    9.50226540e+00	    2.73513026e+00
 150	       0.985291	     0.00000000	     0.09139495	     0.00000008	    -0.63924479	    -1.10860505	   5.86825717e+16	   2.69611046e+10	   0.00000000e+00	  -5.50000000e+15	  -6.41825448e+16	  -4.90581860e+04	  -2.27694060e+01	  -3.20003722e+00	   0.00000000e+00	   0.00000000e+00	  -2.59694432e+01	   1.39496136e+22	    4.77739581e+21	   5.80933858e+00	    9.61805666e+00	    2.61933900e+00
 151	       0.986507	     0.00000000	     0.08534326	     0.00000007	    -0.64374807	    -1.11465674	   7.41283983e+16	   2.53964903e+10	   0.00000000e+00	  -5.50000000e+15	  -7.96283729e+16	  -5.06403226e+04	  -2.29612604e+01	  -3.00818284e+00	   0.00000000e+00	   0.00000000e+00	  -2.59694432e+01	   1.40845509e+22	    4.50021568e+21	   5.53626527e+00	    9.70842739e+00	    2.52896826e+00
 152	       0.987723	     0.00000000	     0.07907850	     0.00000007	    -0.64825950	    -1.12092150	   9.44132153e+16	   2.37341539e+10	   0.00000000e+00	  -5.50000000e+15	  -9.99131916e+16	  -5.26155501e+04	  -2.31842034e+01	  -2.78523987e+00	   0.00000000e+00	   0.00000000e+00	  -2.59694432e+01	   1.42209376e+22	    4.20569878e+21	   5.26054906e+00	    9.79322938e+00	    2.44416627e+00
 153	       0.989738	     0.00000000	     0.06811187	     0.00000006	    -0.65580483	    -1.13188813	   1.44185844e+17	   2.07971954e+10	   0.00000000e+00	  -5.50000000e+15	  -1.49685824e+17	  -5.71645824e+04	  -2.34724914e+01	  -2.49695178e+00	   0.00000000e+00	   0.00000000e+00	  -2.59694432e+01	   1.44501139e+22	    3.68531723e+21	   4.79789190e+00	    9.92056462e+00	    2.31683104e+00
 154	       0.991404	     0.00000000	     0.05820910	     0.00000006	    -0.66209768	    -1.14179090	   2.11335950e+17	   1.80914460e+10	   0.00000000e+00	  -5.50000000e+15	  -2.16835932e+17	  -6.26905285e+04	  -2.37706422e+01	  -2.19880100e+00	   0.00000000e+00	   0.00000000e+00	  -2.59694432e+01	   1.46427939e+22	    3.20587483e+21	   4.40953276e+00	    1.00125546e+01	    2.22484101e+00
 155	       0.992782	     0.00000000	     0.04919892	     0.00000006	    -0.66737593	    -1.15080108	   2.99265863e+17	   1.56637529e+10	   0.00000000e+00	  -5.50000000e+15	  -3.04765847e+17	  -6.91922990e+04	  -2.40313556e+01	  -1.93808761e+00	   0.00000000e+00	   0.00000000e+00	  -2.59694432e+01	   1.48042477e+22	    2.77568990e+21	   4.08453994e+00	    1.00785703e+01	    2.15882536e+00
 156	       0.993922	     0.00000000	     0.04095727	     0.00000006	    -0.67182709	    -1.15904273	   4.11390460e+17	   1.35312024e+10	   0.00000000e+00	  -5.50000000e+15	  -4.16890446e+17	  -7.66309908e+04	  -2.42572249e+01	  -1.71221826e+00	   0.00000000e+00	   0.00000000e+00	  -2.59694431e+01	   1.49392509e+22	    2.39779813e+21	   3.81308501e+00	    1.01257863e+01	    2.11160937e+00
 157	       0.994865	     0.00000000	     0.03339431	     0.00000005	    -0.67559994	    -1.16660569	   5.50897701e+17	   1.16891601e+10	   0.00000000e+00	  -5.50000000e+15	  -5.56397689e+17	  -8.49355502e+04	  -2.44515221e+01	  -1.51792106e+00	   0.00000000e+00	   0.00000000e+00	  -2.59694431e+01	   1.50520344e+22	    2.07138209e+21	   3.58651117e+00	    1.01595494e+01	    2.07784625e+00
 158	       0.995647	     0.00000000	     0.02644317	     0.00000005	    -0.67881339	    -1.17355683	   7.20490962e+17	   1.01183380e+10	   0.00000000e+00	  -5.50000000e+15	  -7.25990952e+17	  -9.40095957e+04	  -2.46178274e+01	  -1.35161584e+00	   0.00000000e+00	   0.00000000e+00	  -2.59694432e+01	   1.51462801e+22	    1.79302574e+21	   3.39731885e+00	    1.01837599e+01	    2.05363575e+00
 159	       0.996297	     0.00000000	     0.02005116	     0.00000005	    -0.68156324	    -1.17994884	   9.22168855e+17	   8.79097872e+09	   0.00000000e+00	  -5.50000000e+15	  -9.27668846e+17	  -1.03739436e+05	  -2.47597479e+01	  -1.20969529e+00	   0.00000000e+00	   0.00000000e+00	  -2.59694432e+01	   1.52251461e+22	    1.55781132e+21	   3.23909781e+00	    1.02012162e+01	    2.03617944e+00
 160	       0.996840	     0.00000000	     0.01417343	     0.00000005	    -0.68392745	    -1.18582657	   1.15709506e+18	   7.67576925e+09	   0.00000000e+00	  -5.50000000e+15	  -1.16259505e+18	  -1.14002992e+05	  -2.48807256e+01	  -1.08871792e+00	   0.00000000e+00	   0.00000000e+00	  -2.59694436e+01	   1.52913096e+22	    1.36019046e+21	   3.10642853e+00	    1.02139021e+01	    2.02349353e+00
 161	       0.997295	     0.00000000	     0.00876874	     0.00000005	    -0.68596997	    -1.19123126	   1.42559279e+18	   6.74131703e+09	   0.00000000e+00	  -5.50000000e+15	  -1.43109278e+18	  -1.24678957e+05	  -2.49839180e+01	  -9.85525139e-01	   0.00000000e+00	   0.00000000e+00	  -2.59694431e+01	   1.53470189e+22	    1.19460051e+21	   2.99476946e+00	    1.02232129e+01	    2.01418278e+00
 162	       0.997679	     0.00000000	     0.00379710	     0.00000005	    -0.68774378	    -1.19620290	   1.72727150e+18	   5.95830930e+09	   0.00000000e+00	  -5.50000000e+15	  -1.73277149e+18	  -1.35655328e+05	  -2.50721440e+01	  -8.97299311e-01	   0.00000000e+00	   0.00000000e+00	  -2.59694433e+01	   1.53941481e+22	    1.05584722e+21	   2.90034145e+00	    1.02301256e+01	    2.00727006e+00
 163	       0.998004	     0.00000000	    -0.00078144	     0.00000005	    -0.68929304	    -1.20078144	   2.06126630e+18	   5.30063306e+09	   0.00000000e+00	  -5.50000000e+15	  -2.06676630e+18	  -1.46836525e+05	  -2.51478638e+01	  -8.21579679e-01	   0.00000000e+00	   0.00000000e+00	  -2.59694435e+01	   1.54342504e+22	    9.39303283e+20	   2.82001696e+00	    1.02353240e+01	    2.00207162e+00
 164	       0.998282	     0.00000000	    -0.00500705	     0.00000005	    -0.69065481	    -1.20500705	   2.42655254e+18	   4.74576852e+09	   0.00000000e+00	  -5.50000000e+15	  -2.43205254e+18	  -1.58148602e+05	  -2.52131933e+01	  -7.56250820e-01	   0.00000000e+00	   0.00000000e+00	  -2.59694442e+01	   1.54686075e+22	    8.40978124e+20	   2.75121798e+00	    1.02392875e+01	    1.99810818e+00
 165	       0.998521	     0.00000000	    -0.00891998	     0.00000005	    -0.69186035	    -1.20891998	   2.82229352e+18	   4.27472938e+09	   0.00000000e+00	  -5.50000000e+15	  -2.82779351e+18	  -1.69542464e+05	  -2.52699284e+01	  -6.99514985e-01	   0.00000000e+00	   0.00000000e+00	  -2.59694434e+01	   1.54982739e+22	    7.57507277e+20	   2.69182503e+00	    1.02423533e+01	    1.99504237e+00
 166	       0.998729	     0.00000000	    -0.01256016	     0.00000005	    -0.69293610	    -1.21256016	   3.24818817e+18	   3.87175548e+09	   0.00000000e+00	  -5.50000000e+15	  -3.25368816e+18	  -1.80995358e+05	  -2.53195835e+01	  -6.49856495e-01	   0.00000000e+00	   0.00000000e+00	  -2.59694400e+01	   1.55241163e+22	    6.86097966e+20	   2.64009763e+00	    1.02447604e+01	    1.99263527e+00
 167	       0.998912	     0.00000000	    -0.01596685	     0.00000005	    -0.69390455	    -1.21596685	   3.70480251e+18	   3.52389729e+09	   0.00000000e+00	  -5.50000000e+15	  -3.71030251e+18	  -1.92511181e+05	  -2.53634408e+01	  -6.06003611e-01	   0.00000000e+00	   0.00000000e+00	  -2.59694444e+01	   1.55468472e+22	    6.24455469e+20	   2.59460605e+00	    1.02466792e+01	    1.99071646e+00
 168	       0.999074	     0.00000000	    -0.01917842	     0.00000005	    -0.69478494	    -1.21917842	   4.19388970e+18	   3.22057730e+09	   0.00000000e+00	  -5.50000000e+15	  -4.19938969e+18	  -2.04120291e+05	  -2.54025574e+01	  -5.66891202e-01	   0.00000000e+00	   0.00000000e+00	  -2.59694486e+01	   1.55670534e+22	    5.70705393e+20	   2.55417329e+00	    1.02482323e+01	    1.98916334e+00
 169	       0.999220	     0.00000000	    -0.02223228	     0.00000005	    -0.69559380	    -1.22223228	   4.71872408e+18	   2.95317508e+09	   0.00000000e+00	  -5.50000000e+15	  -4.72422407e+18	  -2.15879553e+05	  -2.54378179e+01	  -5.31625992e-01	   0.00000000e+00	   0.00000000e+00	  -2.59694439e+01	   1.55852200e+22	    5.23320150e+20	   2.51782630e+00	    1.02495088e+01	    1.98788688e+00
 170	       0.999353	     0.00000000	    -0.02516516	     0.00000005	    -0.69634551	    -1.22516516	   5.28449557e+18	   2.71465772e+09	   0.00000000e+00	  -5.50000000e+15	  -5.28999557e+18	  -2.27873367e+05	  -2.54699799e+01	  -4.99455170e-01	   0.00000000e+00	   0.00000000e+00	  -2.59694350e+01	   1.56017515e+22	    4.81053471e+20	   2.48475487e+00	    1.02505738e+01	    1.98682182e+00
 171	       0.999474	     0.00000000	    -0.02801359	     0.00000005	    -0.69705277	    -1.22801359	   5.89883488e+18	   2.49926224e+09	   0.00000000e+00	  -5.50000000e+15	  -5.90433487e+18	  -2.40216493e+05	  -2.54996969e+01	  -4.69738438e-01	   0.00000000e+00	   0.00000000e+00	  -2.59694354e+01	   1.56169881e+22	    4.42884123e+20	   2.45427719e+00	    1.02514758e+01	    1.98591982e+00
 172	       0.999588	     0.00000000	    -0.03081469	     0.00000005	    -0.69772702	    -1.23081469	   6.57257496e+18	   2.30222823e+09	   0.00000000e+00	  -5.50000000e+15	  -6.57807496e+18	  -2.53059647e+05	  -2.55275221e+01	  -4.41923181e-01	   0.00000000e+00	   0.00000000e+00	  -2.59694453e+01	   1.56312208e+22	    4.07968533e+20	   2.42581044e+00	    1.02522510e+01	    1.98514470e+00
 173	       0.999696	     0.00000000	    -0.03360748	     0.00000005	    -0.69837886	    -1.23360748	   7.32091416e+18	   2.11957500e+09	   0.00000000e+00	  -5.50000000e+15	  -7.32641416e+18	  -2.66599268e+05	  -2.55539329e+01	  -4.15522113e-01	   0.00000000e+00	   0.00000000e+00	  -2.59694550e+01	   1.56447039e+22	    3.75601300e+20	   2.39884539e+00	    1.02529265e+01	    1.98446913e+00
 174	       0.999799	     0.00000000	    -0.03643453	     0.00000005	    -0.69901852	    -1.23643453	   8.16525511e+18	   1.94791610e+09	   0.00000000e+00	  -5.50000000e+15	  -8.17075511e+18	  -2.81093641e+05	  -2.55793562e+01	  -3.90092594e-01	   0.00000000e+00	   0.00000000e+00	  -2.59694488e+01	   1.56576666e+22	    3.45182327e+20	   2.37292367e+00	    1.02535234e+01	    1.98387225e+00
 175	       0.999900	     0.00000000	    -0.03934458	     0.00000005	    -0.69965632	    -1.23934458	   9.13620372e+18	   1.78430404e+09	   0.00000000e+00	  -5.50000000e+15	  -9.14170372e+18	  -2.96889121e+05	  -2.56042290e+01	  -3.65216549e-01	   0.00000000e+00	   0.00000000e+00	  -2.59694456e+01	   1.56703231e+22	    3.16189300e+20	   2.34761636e+00	    1.02540577e+01	    1.98333798e+00
 176	       1.000000	     0.00000000	    -0.04239617	     0.00000005	    -0.70030324	    -1.24239617	   1.02786313e+19	   1.62609882e+09	   0.00000000e+00	  -5.50000000e+15	  -1.02841313e+19	  -3.13429678e+05	  -2.56165889e+01	  -3.52865544e-01	   0.00000000e+00	   0.00000000e+00	  -2.59694545e+01	   1.56828840e+22	    2.88154396e+20	   2.32250244e+00	    1.02545418e+01	    1.98285390e+00
 177	       1.000000	     0.00000000	     0.00760383	     0.00000005	    -1.79760575	    -2.39239617	   1.49117615e+18	   1.59430007e+09	   0.00000000e+00	   1.00000000e+19	   8.50882385e+18	  -3.14077696e+05	  -2.56295734e+01	  -3.39872630e-01	   0.00000000e+00	   0.00000000e+00	  -2.59694461e+01	   1.11251486e+21	    2.82519491e+20	   2.32250244e+00	    1.02545418e+01	    1.98285390e+00
 178	       1.000100	     0.00000000	     0.00453833	     0.00000005	    -1.79830262	    -2.39546167	   1.67853945e+18	   1.45496548e+09	   0.00000000e+00	   1.00000000e+19	   8.32146055e+18	  -2.99021247e+05	  -2.56302616e+01	  -3.39186314e-01	   0.00000000e+00	   0.00000000e+00	  -2.59694479e+01	   1.11298521e+21	    2.57828570e+20	   2.32071981e+00	    1.02549746e+01	    1.98242108e+00
 179	       1.000200	     0.00000000	     0.00161233	     0.00000005	    -1.79906308	    -2.39838767	   1.87929610e+18	   1.33826003e+09	   0.00000000e+00	   1.00000000e+19	   8.12070390e+18	  -2.84088388e+05	  -2.56316561e+01	  -3.37791290e-01	   0.00000000e+00	   0.00000000e+00	  -2.59694473e+01	   1.11345762e+21	    2.37147667e+20	   2.31892947e+00	    1.02553726e+01	    1.98202306e+00
 180	       1.000302	     0.00000000	    -0.00119663	     0.00000005	    -1.79989281	    -2.40119663	   2.09457600e+18	   1.23980303e+09	   0.00000000e+00	   1.00000000e+19	   7.90542400e+18	  -2.69366296e+05	  -2.56330905e+01	  -3.36348422e-01	   0.00000000e+00	   0.00000000e+00	  -2.59694389e+01	   1.11393568e+21	    2.19700499e+20	   2.31711781e+00	    1.02557442e+01	    1.98165148e+00
 181	       1.000405	     0.00000000	    -0.00390667	     0.00000005	    -1.80079819	    -2.40390667	   2.32561845e+18	   1.15635677e+09	   0.00000000e+00	   1.00000000e+19	   7.67438155e+18	  -2.54785429e+05	  -2.56345901e+01	  -3.34850863e-01	   0.00000000e+00	   0.00000000e+00	  -2.59694409e+01	   1.11442296e+21	    2.04913323e+20	   2.31527132e+00	    1.02560960e+01	    1.98129963e+00
 182	       1.000512	     0.00000000	    -0.00653243	     0.00000005	    -1.80178627	    -2.40653243	   2.57375648e+18	   1.08550301e+09	   0.00000000e+00	   1.00000000e+19	   7.42624352e+18	  -2.40287295e+05	  -2.56361586e+01	  -3.33290342e-01	   0.00000000e+00	   0.00000000e+00	  -2.59694489e+01	   1.11492311e+21	    1.92357614e+20	   2.31337622e+00	    1.02564337e+01	    1.98096192e+00
 183	       1.000621	     0.00000000	    -0.00908552	     0.00000005	    -1.80286477	    -2.40908552	   2.84038984e+18	   1.02542744e+09	   0.00000000e+00	   1.00000000e+19	   7.15961016e+18	  -2.25823652e+05	  -2.56377884e+01	  -3.31657163e-01	   0.00000000e+00	   0.00000000e+00	  -2.59694455e+01	   1.11543994e+21	    1.81711864e+20	   2.31141800e+00	    1.02567622e+01	    1.98063349e+00
 184	       1.000735	     0.00000000	    -0.01157486	     0.00000005	    -1.80404203	    -2.41157486	   3.12694036e+18	   9.74773726e+08	   0.00000000e+00	   1.00000000e+19	   6.87305964e+18	  -2.11356554e+05	  -2.56394965e+01	  -3.29940123e-01	   0.00000000e+00	   0.00000000e+00	  -2.59694367e+01	   1.11597756e+21	    1.72735724e+20	   2.30938114e+00	    1.02570857e+01	    1.98030995e+00
 185	       1.000854	     0.00000000	    -0.01400683	     0.00000005	    -1.80532691	    -2.41400683	   3.43478241e+18	   9.32543727e+08	   0.00000000e+00	   1.00000000e+19	   6.56521759e+18	  -1.96859189e+05	  -2.56413156e+01	  -3.28126378e-01	   0.00000000e+00	   0.00000000e+00	  -2.59694420e+01	   1.11654046e+21	    1.65252316e+20	   2.30724868e+00	    1.02574085e+01	    1.97998711e+00
 186	       1.000980	     0.00000000	    -0.01638527	     0.00000005	    -1.80672857	    -2.41638527	   3.76514001e+18	   8.98029226e+08	   0.00000000e+00	   1.00000000e+19	   6.23485999e+18	  -1.82317483e+05	  -2.56432452e+01	  -3.26201270e-01	   0.00000000e+00	   0.00000000e+00	  -2.59694465e+01	   1.11713357e+21	    1.59136140e+20	   2.30500189e+00	    1.02577348e+01	    1.97966082e+00
 187	       1.001113	     0.00000000	    -0.01871138	     0.00000005	    -1.80825619	    -2.41871138	   4.11894134e+18	   8.70765755e+08	   0.00000000e+00	   1.00000000e+19	   5.88105866e+18	  -1.67732430e+05	  -2.56452939e+01	  -3.24148133e-01	   0.00000000e+00	   0.00000000e+00	  -2.59694421e+01	   1.11776244e+21	    1.54304891e+20	   2.30261986e+00	    1.02580689e+01	    1.97932674e+00
 188	       1.001255	     0.00000000	    -0.02098360	     0.00000005	    -1.80991857	    -2.42098360	   4.49662298e+18	   8.50502360e+08	   0.00000000e+00	   1.00000000e+19	   5.50337702e+18	  -1.53123047e+05	  -2.56474936e+01	  -3.21948077e-01	   0.00000000e+00	   0.00000000e+00	  -2.59694417e+01	   1.11843327e+21	    1.50714096e+20	   2.30007906e+00	    1.02584155e+01	    1.97898017e+00
 189	       1.001407	     0.00000000	    -0.02319742	     0.00000005	    -1.81172358	    -2.42319742	   4.89787964e+18	   8.37183214e+08	   0.00000000e+00	   1.00000000e+19	   5.10212036e+18	  -1.38529751e+05	  -2.56498606e+01	  -3.19579776e-01	   0.00000000e+00	   0.00000000e+00	  -2.59694404e+01	   1.11915309e+21	    1.48353864e+20	   2.29735296e+00	    1.02587798e+01	    1.97861581e+00
 190	       1.001571	     0.00000000	    -0.02534523	     0.00000005	    -1.81367747	    -2.42534523	   5.32136419e+18	   8.30938184e+08	   0.00000000e+00	   1.00000000e+19	   4.67863581e+18	  -1.24017814e+05	  -2.56524251e+01	  -3.17019260e-01	   0.00000000e+00	   0.00000000e+00	  -2.59694443e+01	   1.11992985e+21	    1.47247207e+20	   2.29441150e+00	    1.02591682e+01	    1.97822748e+00
 191	       1.001749	     0.00000000	    -0.02741630	     0.00000005	    -1.81578411	    -2.42741630	   5.76435735e+18	   8.32080096e+08	   0.00000000e+00	   1.00000000e+19	   4.23564265e+18	  -1.09680287e+05	  -2.56552074e+01	  -3.14239743e-01	   0.00000000e+00	   0.00000000e+00	  -2.59694471e+01	   1.12077256e+21	    1.47449561e+20	   2.29122061e+00	    1.02595878e+01	    1.97780782e+00
 192	       1.001942	     0.00000000	    -0.02939687	     0.00000005	    -1.81804413	    -2.42939687	   6.22244876e+18	   8.41106612e+08	   0.00000000e+00	   1.00000000e+19	   3.77755124e+18	  -9.56395862e+04	  -2.56582317e+01	  -3.11211500e-01	   0.00000000e+00	   0.00000000e+00	  -2.59694432e+01	   1.12169145e+21	    1.49049113e+20	   2.28774167e+00	    1.02600478e+01	    1.97734783e+00
 193	       1.002154	     0.00000000	    -0.03127062	     0.00000005	    -1.82045417	    -2.43127062	   6.68929839e+18	   8.58704317e+08	   0.00000000e+00	   1.00000000e+19	   3.31070161e+18	  -8.20466514e+04	  -2.56615378e+01	  -3.07901843e-01	   0.00000000e+00	   0.00000000e+00	  -2.59694397e+01	   1.12269809e+21	    1.52167532e+20	   2.28393090e+00	    1.02605593e+01	    1.97683640e+00
 194	       1.002387	     0.00000000	    -0.03301945	     0.00000005	    -1.82300621	    -2.43301945	   7.15657357e+18	   8.85751823e+08	   0.00000000e+00	   1.00000000e+19	   2.84342643e+18	  -6.90765006e+04	  -2.56651674e+01	  -3.04275214e-01	   0.00000000e+00	   0.00000000e+00	  -2.59694427e+01	   1.12380560e+21	    1.56960511e+20	   2.27973887e+00	    1.02611361e+01	    1.97625955e+00
 195	       1.002644	     0.00000000	    -0.03462472	     0.00000005	    -1.82568728	    -2.43462472	   7.61416950e+18	   9.23317548e+08	   0.00000000e+00	   1.00000000e+19	   2.38583050e+18	  -5.69191620e+04	  -2.56691510e+01	  -3.00293464e-01	   0.00000000e+00	   0.00000000e+00	  -2.59694444e+01	   1.12502875e+21	    1.63617382e+20	   2.27510978e+00	    1.02617960e+01	    1.97559966e+00
 196	       1.002929	     0.00000000	    -0.03606892	     0.00000005	    -1.82847951	    -2.43606892	   8.05080187e+18	   9.72646374e+08	   0.00000000e+00	   1.00000000e+19	   1.94919813e+18	  -4.57655566e+04	  -2.56735232e+01	  -2.95916359e-01	   0.00000000e+00	   0.00000000e+00	  -2.59694395e+01	   1.12638416e+21	    1.72358745e+20	   2.26998095e+00	    1.02625614e+01	    1.97483429e+00
 197	       1.003244	     0.00000000	    -0.03733765	     0.00000005	    -1.83136077	    -2.43733765	   8.45499421e+18	   1.03512833e+09	   0.00000000e+00	   1.00000000e+19	   1.54500579e+18	  -3.57890019e+04	  -2.56783437e+01	  -2.91102371e-01	   0.00000000e+00	   0.00000000e+00	  -2.59694461e+01	   1.12789044e+21	    1.83430920e+20	   2.26428221e+00	    1.02634608e+01	    1.97393487e+00
 198	       1.003595	     0.00000000	    -0.03842164	     0.00000005	    -1.83430575	    -2.43842164	   8.81636958e+18	   1.11224243e+09	   0.00000000e+00	   1.00000000e+19	   1.18363042e+18	  -2.71244840e+04	  -2.56836385e+01	  -2.85809804e-01	   0.00000000e+00	   0.00000000e+00	  -2.59694483e+01	   1.12956836e+21	    1.97095999e+20	   2.25793536e+00	    1.02645306e+01	    1.97286502e+00
 199	       1.003986	     0.00000000	    -0.03931854	     0.00000005	    -1.83728740	    -2.43931854	   9.12702260e+18	   1.20547106e+09	   0.00000000e+00	   1.00000000e+19	   8.72977397e+17	  -1.98493010e+04	  -2.56894467e+01	  -2.79998280e-01	   0.00000000e+00	   0.00000000e+00	  -2.59694450e+01	   1.13144094e+21	    2.13616669e+20	   2.25085372e+00	    1.02658170e+01	    1.97157863e+00
 200	       1.004422	     0.00000000	    -0.04003397	     0.00000005	    -1.84027860	    -2.44003397	   9.38265196e+18	   1.31618596e+09	   0.00000000e+00	   1.00000000e+19	   6.17348040e+17	  -1.39694812e+04	  -2.56958132e+01	  -2.73630569e-01	   0.00000000e+00	   0.00000000e+00	  -2.59694437e+01	   1.13353360e+21	    2.33236011e+20	   2.24294173e+00	    1.02673780e+01	    1.97001769e+00
 201	       1.004909	     0.00000000	    -0.04058156	     0.00000005	    -1.84325374	    -2.44058156	   9.58313518e+18	   1.44551540e+09	   0.00000000e+00	   1.00000000e+19	   4.16864821e+17	  -9.41591390e+03	  -2.57027629e+01	  -2.66674731e-01	   0.00000000e+00	   0.00000000e+00	  -2.59694376e+01	   1.13587418e+21	    2.56153959e+20	   2.23409477e+00	    1.02692858e+01	    1.96810988e+00
 202	       1.005452	     0.00000000	    -0.04098175	     0.00000005	    -1.84618990	    -2.44098175	   9.73235738e+18	   1.59421218e+09	   0.00000000e+00	   1.00000000e+19	   2.67642626e+17	  -6.05216620e+03	  -2.57103341e+01	  -2.59106445e-01	   0.00000000e+00	   0.00000000e+00	  -2.59694405e+01	   1.13849299e+21	    2.82503916e+20	   2.22419910e+00	    1.02716295e+01	    1.96576620e+00
 203	       1.006058	     0.00000000	    -0.04125960	     0.00000005	    -1.84906762	    -2.44125960	   9.83732491e+18	   1.76254882e+09	   0.00000000e+00	   1.00000000e+19	   1.62675092e+17	  -3.69296795e+03	  -2.57185337e+01	  -2.50911422e-01	   0.00000000e+00	   0.00000000e+00	  -2.59694452e+01	   1.14142280e+21	    3.12334175e+20	   2.21313201e+00	    1.02745169e+01	    1.96287876e+00
 204	       1.006734	     0.00000000	    -0.04144190	     0.00000005	    -1.85187111	    -2.44144190	   9.90681325e+18	   1.95026441e+09	   0.00000000e+00	   1.00000000e+19	   9.31867499e+16	  -2.12936404e+03	  -2.57273581e+01	  -2.42087726e-01	   0.00000000e+00	   0.00000000e+00	  -2.59694458e+01	   1.14469867e+21	    3.45598497e+20	   2.20076228e+00	    1.02780768e+01	    1.95931882e+00
 205	       1.007486	     0.00000000	    -0.04155435	     0.00000005	    -1.85458797	    -2.44155435	   9.94991900e+18	   2.15657484e+09	   0.00000000e+00	   1.00000000e+19	   5.00809976e+16	  -1.15475685e+03	  -2.57367959e+01	  -2.32647883e-01	   0.00000000e+00	   0.00000000e+00	  -2.59694438e+01	   1.14835785e+21	    3.82157937e+20	   2.18695095e+00	    1.02824602e+01	    1.95493546e+00
 206	       1.008321	     0.00000000	    -0.04161921	     0.00000005	    -1.85720861	    -2.44161921	   9.97486520e+18	   2.38023763e+09	   0.00000000e+00	   1.00000000e+19	   2.51348050e+16	  -5.86203595e+02	  -2.57468229e+01	  -2.22620653e-01	   0.00000000e+00	   0.00000000e+00	  -2.59694436e+01	   1.15243944e+21	    4.21792320e+20	   2.17155240e+00	    1.02878408e+01	    1.94955486e+00
 207	       1.009248	     0.00000000	    -0.04165400	     0.00000005	    -1.85972560	    -2.44165400	   9.98827311e+18	   2.61964349e+09	   0.00000000e+00	   1.00000000e+19	   1.17268946e+16	  -2.77276683e+02	  -2.57573903e+01	  -2.12052353e-01	   0.00000000e+00	   0.00000000e+00	  -2.59694427e+01	   1.15698404e+21	    4.64216467e+20	   2.15441584e+00	    1.02944152e+01	    1.94298043e+00
 208	       1.010272	     0.00000000	    -0.04167127	     0.00000005	    -1.86213303	    -2.44167127	   9.99493589e+18	   2.87290098e+09	   0.00000000e+00	   1.00000000e+19	   5.06410814e+15	  -1.21666114e+02	  -2.57684343e+01	  -2.01007607e-01	   0.00000000e+00	   0.00000000e+00	  -2.59694419e+01	   1.16203327e+21	    5.09095206e+20	   2.13538727e+00	    1.03024017e+01	    1.93499398e+00
 209	       1.011402	     0.00000000	    -0.04167917	     0.00000005	    -1.86442605	    -2.44167917	   9.99798393e+18	   3.13789128e+09	   0.00000000e+00	   1.00000000e+19	   2.01607280e+15	  -4.93244111e+01	  -2.57798736e+01	  -1.89569306e-01	   0.00000000e+00	   0.00000000e+00	  -2.59694429e+01	   1.16762915e+21	    5.56053069e+20	   2.11431180e+00	    1.03120376e+01	    1.92535803e+00
 210	       1.012643	     0.00000000	    -0.04168248	     0.00000005	    -1.86660064	    -2.44168248	   9.99926259e+18	   3.41229113e+09	   0.00000000e+00	   1.00000000e+19	   7.37410948e+14	  -1.84104651e+01	  -2.57916059e+01	  -1.77837583e-01	   0.00000000e+00	   0.00000000e+00	  -2.59694435e+01	   1.17381339e+21	    6.04678361e+20	   2.09103647e+00	    1.03235760e+01	    1.91381967e+00
 211	       1.014001	     0.00000000	    -0.04168375	     0.00000005	    -1.86865351	    -2.44168375	   9.99975286e+18	   3.69358129e+09	   0.00000000e+00	   1.00000000e+19	   2.47147174e+14	  -6.30890182e+00	  -2.58035160e+01	  -1.65927556e-01	   0.00000000e+00	   0.00000000e+00	  -2.59694435e+01	   1.18062656e+21	    6.54524657e+20	   2.06541348e+00	    1.03372797e+01	    1.90011597e+00
 212	       1.015483	     0.00000000	    -0.04168419	     0.00000005	    -1.87058222	    -2.44168419	   9.99992424e+18	   3.97906422e+09	   0.00000000e+00	   1.00000000e+19	   7.57676702e+13	  -1.98097687e+00	  -2.58154774e+01	  -1.53965738e-01	   0.00000000e+00	   0.00000000e+00	  -2.59694432e+01	   1.18810710e+21	    7.05113936e+20	   2.03730383e+00	    1.03534145e+01	    1.88398120e+00
 213	       1.017091	     0.00000000	    -0.04168433	     0.00000005	    -1.87238522	    -2.44168433	   9.99997877e+18	   4.26590856e+09	   0.00000000e+00	   1.00000000e+19	   2.12322710e+13	  -5.69468683e-01	  -2.58273585e+01	  -1.42085150e-01	   0.00000000e+00	   0.00000000e+00	  -2.59694436e+01	   1.19629031e+21	    7.55944465e+20	   2.00658134e+00	    1.03722399e+01	    1.86515575e+00
 214	       1.018830	     0.00000000	    -0.04168438	     0.00000005	    -1.87406206	    -2.44168438	   9.99999456e+18	   4.55122477e+09	   0.00000000e+00	   1.00000000e+19	   5.44190597e+12	  -1.50001712e-01	  -2.58390240e+01	  -1.30419382e-01	   0.00000000e+00	   0.00000000e+00	  -2.59694434e+01	   1.20520721e+21	    8.06504202e+20	   1.97313688e+00	    1.03939993e+01	    1.84339631e+00
 215	       1.020700	     0.00000000	    -0.04168439	     0.00000005	    -1.87561343	    -2.44168439	   9.99999873e+18	   4.83216416e+09	   0.00000000e+00	   1.00000000e+19	   1.27897001e+12	  -3.63879036e-02	  -2.58503465e+01	  -1.19096024e-01	   0.00000000e+00	   0.00000000e+00	  -2.59694425e+01	   1.21488331e+21	    8.56288339e+20	   1.93688284e+00	    1.04189087e+01	    1.81848694e+00
 216	       1.022702	     0.00000000	    -0.04168439	     0.00000005	    -1.87704122	    -2.44168439	   9.99999973e+18	   5.10602669e+09	   0.00000000e+00	   1.00000000e+19	   2.77802284e+11	  -8.30305082e-03	  -2.58612132e+01	  -1.08229999e-01	   0.00000000e+00	   0.00000000e+00	  -2.59694432e+01	   1.22533743e+21	    9.04818414e+20	   1.89775766e+00	    1.04471454e+01	    1.79025030e+00
 217	       1.024833	     0.00000000	    -0.04168439	     0.00000005	    -1.87834849	    -2.44168439	   9.99999995e+18	   5.37036154e+09	   0.00000000e+00	   1.00000000e+19	   5.74994631e+10	  -1.95126761e-03	  -2.58715261e+01	  -9.79174060e-02	   0.00000000e+00	   0.00000000e+00	  -2.59694436e+01	   1.23658049e+21	    9.51660128e+20	   1.85573017e+00	    1.04788374e+01	    1.75855829e+00
 218	       1.027090	     0.00000000	    -0.04168439	     0.00000005	    -1.87953933	    -2.44168439	   9.99999999e+18	   5.62304637e+09	   0.00000000e+00	   1.00000000e+19	   1.29603859e+10	  -6.32192389e-04	  -2.58812126e+01	  -8.82304060e-02	   0.00000000e+00	   0.00000000e+00	  -2.59694430e+01	   1.24861432e+21	    9.96437388e+20	   1.81080379e+00	    1.05140543e+01	    1.72334134e+00
 219	       1.029467	     0.00000000	    -0.04168439	     0.00000005	    -1.88061870	    -2.44168439	   1.00000000e+19	   5.86233526e+09	   0.00000000e+00	   1.00000000e+19	   4.64209514e+09	  -3.79420677e-04	  -2.58902301e+01	  -7.92135774e-02	   0.00000000e+00	   0.00000000e+00	  -2.59694437e+01	   1.26143062e+21	    1.03884081e+21	   1.76302020e+00	    1.05527998e+01	    1.68459586e+00
 220	       1.031955	     0.00000000	    -0.04168439	     0.00000005	    -1.88159218	    -2.44168439	   1.00000000e+19	   6.08687034e+09	   0.00000000e+00	   1.00000000e+19	   3.19534615e+09	  -3.34392152e-04	  -2.58985611e+01	  -7.08820027e-02	   0.00000000e+00	   0.00000000e+00	  -2.59694431e+01	   1.27501008e+21	    1.07862976e+21	   1.71246237e+00	    1.05950065e+01	    1.64238919e+00
 221	       1.034545	     0.00000000	    -0.04168439	     0.00000005	    -1.88246568	    -2.44168439	   1.00000000e+19	   6.29565717e+09	   0.00000000e+00	   1.00000000e+19	   2.95631618e+09	  -3.26807947e-04	  -2.59062215e+01	  -6.32211293e-02	   0.00000000e+00	   0.00000000e+00	  -2.59694427e+01	   1.28932165e+21	    1.11562804e+21	   1.65925682e+00	    1.06405336e+01	    1.59686205e+00
 222	       1.037226	     0.00000000	    -0.04168439	     0.00000005	    -1.88324516	    -2.44168439	   1.00000000e+19	   6.48800905e+09	   0.00000000e+00	   1.00000000e+19	   2.91534649e+09	  -3.25515166e-04	  -2.59132554e+01	  -5.61882689e-02	   0.00000000e+00	   0.00000000e+00	  -2.59694437e+01	   1.30432212e+21	    1.14971394e+21	   1.60357475e+00	    1.06891675e+01	    1.54822818e+00
 223	       1.039982	     0.00000000	    -0.04168439	     0.00000005	    -1.88393629	    -2.44168439	   1.00000000e+19	   6.66346881e+09	   0.00000000e+00	   1.00000000e+19	   2.90481953e+09	  -3.25221715e-04	  -2.59197280e+01	  -4.97154508e-02	   0.00000000e+00	   0.00000000e+00	  -2.59694435e+01	   1.31995605e+21	    1.18080646e+21	   1.54563202e+00	    1.07406242e+01	    1.49677148e+00
 224	       1.042800	     0.00000000	    -0.04168439	     0.00000005	    -1.88454420	    -2.44168439	   1.00000000e+19	   6.82171976e+09	   0.00000000e+00	   1.00000000e+19	   2.89875718e+09	  -3.25084372e-04	  -2.59257308e+01	  -4.37132683e-02	   0.00000000e+00	   0.00000000e+00	  -2.59694441e+01	   1.33615594e+21	    1.20884947e+21	   1.48568785e+00	    1.07945549e+01	    1.44284079e+00
 225	       1.045662	     0.00000000	    -0.04168439	     0.00000005	    -1.88507325	    -2.44168439	   1.00000000e+19	   6.96249764e+09	   0.00000000e+00	   1.00000000e+19	   2.89336055e+09	  -3.24974578e-04	  -2.59313691e+01	  -3.80753528e-02	   0.00000000e+00	   0.00000000e+00	  -2.59694445e+01	   1.35284290e+21	    1.23379615e+21	   1.42404198e+00	    1.08505530e+01	    1.38684261e+00
 226	       1.048551	     0.00000000	    -0.04168439	     0.00000005	    -1.88552687	    -2.44168439	   1.00000000e+19	   7.08551525e+09	   0.00000000e+00	   1.00000000e+19	   2.88802835e+09	  -3.24872768e-04	  -2.59367600e+01	  -3.26831642e-02	   0.00000000e+00	   0.00000000e+00	  -2.59694432e+01	   1.36992767e+21	    1.25559561e+21	   1.36103051e+00	    1.09081636e+01	    1.32923209e+00
 227	       1.051449	     0.00000000	    -0.04168439	     0.00000005	    -1.88590748	    -2.44168439	   1.00000000e+19	   7.19040905e+09	   0.00000000e+00	   1.00000000e+19	   2.88265320e+09	  -3.24772955e-04	  -2.59420320e+01	  -2.74108825e-02	   0.00000000e+00	   0.00000000e+00	  -2.59694429e+01	   1.38731203e+21	    1.27418341e+21	   1.29702027e+00	    1.09668932e+01	    1.27050243e+00
 228	       1.054338	     0.00000000	    -0.04168439	     0.00000005	    -1.88621650	    -2.44168439	   1.00000000e+19	   7.27671430e+09	   0.00000000e+00	   1.00000000e+19	   2.87745844e+09	  -3.24672344e-04	  -2.59473130e+01	  -2.21302786e-02	   0.00000000e+00	   0.00000000e+00	  -2.59694433e+01	   1.40489061e+21	    1.28947722e+21	   1.23240198e+00	    1.10262225e+01	    1.21117315e+00
 229	       1.057200	     0.00000000	    -0.04168439	     0.00000005	    -1.88645444	    -2.44168439	   1.00000000e+19	   7.34387204e+09	   0.00000000e+00	   1.00000000e+19	   2.87260512e+09	  -3.24562150e-04	  -2.59527288e+01	  -1.67155239e-02	   0.00000000e+00	   0.00000000e+00	  -2.59694443e+01	   1.42255299e+21	    1.30137797e+21	   1.16758223e+00	    1.10856184e+01	    1.15177724e+00
 230	       1.060018	     0.00000000	    -0.04168439	     0.00000005	    -1.88662106	    -2.44168439	   1.00000000e+19	   7.39126736e+09	   0.00000000e+00	   1.00000000e+19	   2.86932592e+09	  -3.24397658e-04	  -2.59583968e+01	  -1.10479287e-02	   0.00000000e+00	   0.00000000e+00	  -2.59694448e+01	   1.44018607e+21	    1.30977670e+21	   1.10297482e+00	    1.11445480e+01	    1.09284768e+00
 231	       1.062774	     0.00000000	    -0.04168439	     0.00000005	    -1.88671559	    -2.44168439	   1.00000000e+19	   7.41829517e+09	   0.00000000e+00	   1.00000000e+19	   2.87696452e+09	  -3.23872640e-04	  -2.59644229e+01	  -5.02058115e-03	   0.00000000e+00	   0.00000000e+00	  -2.59694435e+01	   1.45767657e+21	    1.31456619e+21	   1.03899149e+00	    1.12024921e+01	    1.03490353e+00
 232	       1.065455	     0.00000000	    -0.04168439	     0.00000005	    -1.88673706	    -2.44168439	   1.00000000e+19	   7.42444632e+09	   0.00000000e+00	   1.00000000e+19	   2.95821241e+09	  -3.20966080e-04	  -2.59709005e+01	   1.45719958e-03	   0.00000000e+00	   0.00000000e+00	  -2.59694433e+01	   1.47491367e+21	    1.31565621e+21	   9.76032684e-01	    1.12589595e+01	    9.78436162e-01
 233	       1.068045	     0.00000000	    -0.04168439	     0.00000005	    -1.88668453	    -2.44168439	   1.00000000e+19	   7.40940434e+09	   0.00000000e+00	   1.00000000e+19	   3.51519236e+09	  -3.02975352e-04	  -2.59778994e+01	   8.45577138e-03	   0.00000000e+00	   0.00000000e+00	  -2.59694436e+01	   1.49179145e+21	    1.31299068e+21	   9.14478566e-01	    1.13134995e+01	    9.23896180e-01
 234	       1.070533	     0.00000000	    -0.04168439	     0.00000005	    -1.88655746	    -2.44168439	   1.00000000e+19	   7.37314157e+09	   0.00000000e+00	   1.00000000e+19	   6.97177560e+09	  -1.95129596e-04	  -2.59854658e+01	   1.60216965e-02	   0.00000000e+00	   0.00000000e+00	  -2.59694441e+01	   1.50821132e+21	    1.30656471e+21	   8.54680750e-01	    1.13657140e+01	    8.71681664e-01
 235	       1.072910	     0.00000000	    -0.04168439	     0.00000005	    -1.88635597	    -2.44168439	   9.99999998e+18	   7.31600272e+09	   0.00000000e+00	   1.00000000e+19	   2.69225515e+10	   4.11341733e-04	  -2.59936202e+01	   2.41752005e-02	   0.00000000e+00	   0.00000000e+00	  -2.59694450e+01	   1.52408408e+21	    1.29643936e+21	   7.96955099e-01	    1.14152672e+01	    8.22128410e-01
 236	       1.075167	     0.00000000	    -0.04168439	     0.00000005	    -1.88608108	    -2.44168439	   9.99999987e+18	   7.23876506e+09	   0.00000000e+00	   1.00000000e+19	   1.33814396e+11	   3.57722487e-03	  -2.60023529e+01	   3.29088738e-02	   0.00000000e+00	   0.00000000e+00	  -2.59694440e+01	   1.53933165e+21	    1.28275239e+21	   7.41575867e-01	    1.14618929e+01	    7.75502790e-01
 237	       1.077298	     0.00000000	    -0.04168439	     0.00000005	    -1.88573494	    -2.44168439	   9.99999934e+18	   7.14266692e+09	   0.00000000e+00	   1.00000000e+19	   6.62590173e+11	   1.88230324e-02	  -2.60116305e+01	   4.21878617e-02	   0.00000000e+00	   0.00000000e+00	  -2.59694426e+01	   1.55388838e+21	    1.26572322e+21	   6.88771398e-01	    1.15053980e+01	    7.31997673e-01
 238	       1.079300	     0.00000000	    -0.04168438	     0.00000005	    -1.88532092	    -2.44168438	   9.99999694e+18	   7.02940021e+09	   0.00000000e+00	   1.00000000e+19	   3.06566594e+12	   8.62344169e-02	  -2.60213957e+01	   5.19516597e-02	   0.00000000e+00	   0.00000000e+00	  -2.59694440e+01	   1.56770187e+21	    1.24565168e+21	   6.38721504e-01	    1.15456640e+01	    6.91731643e-01
 239	       1.081170	     0.00000000	    -0.04168436	     0.00000005	    -1.88484368	    -2.44168436	   9.99998695e+18	   6.90106756e+09	   0.00000000e+00	   1.00000000e+19	   1.30578876e+13	   3.58939704e-01	  -2.60315622e+01	   6.21174620e-02	   0.00000000e+00	   0.00000000e+00	  -2.59694447e+01	   1.58073338e+21	    1.22291037e+21	   5.91556545e-01	    1.15826442e+01	    6.54751486e-01
 240	       1.082909	     0.00000000	    -0.04168426	     0.00000005	    -1.88430910	    -2.44168426	   9.99994905e+18	   6.76011167e+09	   0.00000000e+00	   1.00000000e+19	   5.09591946e+13	   1.36577885e+00	  -2.60420289e+01	   7.25848228e-02	   0.00000000e+00	   0.00000000e+00	  -2.59694441e+01	   1.59295768e+21	    1.19793215e+21	   5.47358128e-01	    1.16163580e+01	    6.21037616e-01
 241	       1.084517	     0.00000000	    -0.04168392	     0.00000005	    -1.88372414	    -2.44168392	   9.99981815e+18	   6.60923244e+09	   0.00000000e+00	   1.00000000e+19	   1.81858706e+14	   4.75378462e+00	  -2.60526854e+01	   8.32412216e-02	   0.00000000e+00	   0.00000000e+00	  -2.59694442e+01	   1.60436258e+21	    1.17119545e+21	   5.06161283e-01	    1.16468838e+01	    5.90511872e-01
 242	       1.085999	     0.00000000	    -0.04168286	     0.00000005	    -1.88309674	    -2.44168286	   9.99940680e+18	   6.45131868e+09	   0.00000000e+00	   1.00000000e+19	   5.93207314e+14	   1.51418621e+01	  -2.60634114e+01	   9.39679903e-02	   0.00000000e+00	   0.00000000e+00	  -2.59694434e+01	   1.61494797e+21	    1.14321219e+21	   4.67957882e-01	    1.16743487e+01	    5.63046909e-01
 243	       1.087357	     0.00000000	    -0.04167981	     0.00000005	    -1.88243548	    -2.44167981	   9.99823013e+18	   6.28943294e+09	   0.00000000e+00	   1.00000000e+19	   1.76988113e+15	   4.41875496e+01	  -2.60740897e+01	   1.04645990e-01	   0.00000000e+00	   0.00000000e+00	  -2.59694437e+01	   1.62472475e+21	    1.11452507e+21	   4.32701042e-01	    1.16989193e+01	    5.38476316e-01
 244	       1.088598	     0.00000000	    -0.04167186	     0.00000005	    -1.88174940	    -2.44167186	   9.99516171e+18	   6.12689579e+09	   0.00000000e+00	   1.00000000e+19	   4.83830099e+15	   1.18379107e+02	  -2.60846046e+01	   1.15160443e-01	   0.00000000e+00	   0.00000000e+00	  -2.59694442e+01	   1.63371334e+21	    1.08572251e+21	   4.00310229e-01	    1.17207911e+01	    5.16604546e-01
 245	       1.089728	     0.00000000	    -0.04165290	     0.00000005	    -1.88104775	    -2.44165290	   9.98785009e+18	   5.96750669e+09	   0.00000000e+00	   1.00000000e+19	   1.21499113e+16	   2.91956145e+02	  -2.60948493e+01	   1.25404437e-01	   0.00000000e+00	   0.00000000e+00	  -2.59694449e+01	   1.64194224e+21	    1.05747781e+21	   3.70676761e-01	    1.17401797e+01	    4.97215921e-01
 246	       1.090752	     0.00000000	    -0.04161146	     0.00000005	    -1.88033982	    -2.44161146	   9.97188127e+18	   5.81590353e+09	   0.00000000e+00	   1.00000000e+19	   2.81187314e+16	   6.65145753e+02	  -2.61047238e+01	   1.35280894e-01	   0.00000000e+00	   0.00000000e+00	  -2.59694429e+01	   1.64944641e+21	    1.03061283e+21	   3.43669453e-01	    1.17573134e+01	    4.80082208e-01
 247	       1.091679	     0.00000000	    -0.04152801	     0.00000005	    -1.87963486	    -2.44152801	   9.93980425e+18	   5.67800359e+09	   0.00000000e+00	   1.00000000e+19	   6.01957582e+16	   1.40528323e+03	  -2.61141457e+01	   1.44703104e-01	   0.00000000e+00	   0.00000000e+00	  -2.59694426e+01	   1.65626579e+21	    1.00617613e+21	   3.19140161e-01	    1.17724270e+01	    4.64968675e-01
 248	       1.092514	     0.00000000	    -0.04137258	     0.00000005	    -1.87894206	    -2.44137258	   9.88033015e+18	   5.56141278e+09	   0.00000000e+00	   1.00000000e+19	   1.19669851e+17	   2.76488027e+03	  -2.61230389e+01	   1.53594301e-01	   0.00000000e+00	   0.00000000e+00	  -2.59694446e+01	   1.66244375e+21	    9.85515547e+20	   2.96929021e-01	    1.17857568e+01	    4.51638872e-01
 249	       1.093266	     0.00000000	    -0.04110346	     0.00000005	    -1.87827056	    -2.44110346	   9.77819807e+18	   5.47567709e+09	   0.00000000e+00	   1.00000000e+19	   2.21801933e+17	   5.08780968e+03	  -2.61313338e+01	   1.61886881e-01	   0.00000000e+00	   0.00000000e+00	  -2.59694469e+01	   1.66802580e+21	    9.70322672e+20	   2.76869240e-01	    1.17975370e+01	    4.39858646e-01
 250	       1.093942	     0.00000000	    -0.04066821	     0.00000005	    -1.87762934	    -2.44066821	   9.61524987e+18	   5.43230530e+09	   0.00000000e+00	   1.00000000e+19	   3.84750140e+17	   8.79452576e+03	  -2.61389652e+01	   1.69521838e-01	   0.00000000e+00	   0.00000000e+00	  -2.59694434e+01	   1.67305837e+21	    9.62636931e+20	   2.58791332e-01	    1.18079958e+01	    4.29399806e-01
 251	       1.094548	     0.00000000	    -0.04000742	     0.00000005	    -1.87702708	    -2.44000742	   9.37303732e+18	   5.44459540e+09	   0.00000000e+00	   1.00000000e+19	   6.26962685e+17	   1.43411975e+04	  -2.61458879e+01	   1.76448643e-01	   0.00000000e+00	   0.00000000e+00	  -2.59694392e+01	   1.67758777e+21	    9.64814810e+20	   2.42526736e-01	    1.18173520e+01	    4.20043633e-01
 252	       1.095091	     0.00000000	    -0.03906107	     0.00000005	    -1.87647163	    -2.43906107	   9.03673894e+18	   5.52739153e+09	   0.00000000e+00	   1.00000000e+19	   9.63261067e+17	   2.21557386e+04	  -2.61520710e+01	   1.82625445e-01	   0.00000000e+00	   0.00000000e+00	  -2.59694456e+01	   1.68165935e+21	    9.79486779e+20	   2.27910797e-01	    1.18258116e+01	    4.11584061e-01
 253	       1.095578	     0.00000000	    -0.03777637	     0.00000005	    -1.87596939	    -2.43777637	   8.59943095e+18	   5.69692742e+09	   0.00000000e+00	   1.00000000e+19	   1.40056906e+18	   3.25635182e+04	  -2.61574653e+01	   1.88019221e-01	   0.00000000e+00	   0.00000000e+00	  -2.59694461e+01	   1.68531685e+21	    1.00952955e+21	   2.14785130e-01	    1.18335655e+01	    4.03830170e-01
 254	       1.096014	     0.00000000	    -0.03611528	     0.00000005	    -1.87552470	    -2.43611528	   8.06522377e+18	   5.97086569e+09	   0.00000000e+00	   1.00000000e+19	   1.93477623e+18	   4.57225429e+04	  -2.61620461e+01	   1.92605488e-01	   0.00000000e+00	   0.00000000e+00	  -2.59694406e+01	   1.68860182e+21	    1.05807305e+21	   2.02999385e-01	    1.18407880e+01	    3.96607637e-01
 255	       1.096405	     0.00000000	    -0.03405981	     0.00000005	    -1.87513928	    -2.43405981	   7.44989385e+18	   6.36855522e+09	   0.00000000e+00	   1.00000000e+19	   2.55010616e+18	   6.15876681e+04	  -2.61658109e+01	   1.96367336e-01	   0.00000000e+00	   0.00000000e+00	  -2.59694435e+01	   1.69155333e+21	    1.12854601e+21	   1.92412490e-01	    1.18476367e+01	    3.89758985e-01
 256	       1.096756	     0.00000000	    -0.03161387	     0.00000005	    -1.87481215	    -2.43161387	   6.77853989e+18	   6.91145506e+09	   0.00000000e+00	   1.00000000e+19	   3.22146012e+18	   7.99147132e+04	  -2.61687393e+01	   1.99293799e-01	   0.00000000e+00	   0.00000000e+00	  -2.59694455e+01	   1.69420769e+21	    1.22475110e+21	   1.82893419e-01	    1.18542530e+01	    3.83142688e-01
 257	       1.097071	     0.00000000	    -0.02880146	     0.00000005	    -1.87453987	    -2.42880146	   6.08103300e+18	   7.62364622e+09	   0.00000000e+00	   1.00000000e+19	   3.91896700e+18	   1.00301864e+05	  -2.61708248e+01	   2.01377707e-01	   0.00000000e+00	   0.00000000e+00	  -2.59694471e+01	   1.69659836e+21	    1.35095562e+21	   1.74321564e-01	    1.18607643e+01	    3.76631379e-01
 258	       1.097356	     0.00000000	    -0.02566211	     0.00000005	    -1.87431719	    -2.42566211	   5.38686724e+18	   8.53237360e+09	   0.00000000e+00	   1.00000000e+19	   4.61313277e+18	   1.22254124e+05	  -2.61720545e+01	   2.02613249e-01	   0.00000000e+00	   0.00000000e+00	  -2.59694412e+01	   1.69875594e+21	    1.51198754e+21	   1.66586785e-01	    1.18672862e+01	    3.70109458e-01
 259	       1.097613	     0.00000000	    -0.02224476	     0.00000005	    -1.87413778	    -2.42224476	   4.72099788e+18	   9.66860839e+09	   0.00000000e+00	   1.00000000e+19	   5.27900213e+18	   1.45252044e+05	  -2.61724334e+01	   2.02993431e-01	   0.00000000e+00	   0.00000000e+00	  -2.59694399e+01	   1.70070818e+21	    1.71333513e+21	   1.59589194e-01	    1.18739253e+01	    3.63470327e-01
 260	       1.097846	     0.00000000	    -0.01860175	     0.00000005	    -1.87399500	    -2.41860175	   4.10154340e+18	   1.10676725e+10	   0.00000000e+00	   1.00000000e+19	   5.89845661e+18	   1.68809130e+05	  -2.61719537e+01	   2.02507521e-01	   0.00000000e+00	   0.00000000e+00	  -2.59694462e+01	   1.70248012e+21	    1.96125765e+21	   1.53238752e-01	    1.18807822e+01	    3.56613436e-01
 261	       1.098058	     0.00000000	    -0.01478368	     0.00000005	    -1.87388246	    -2.41478368	   3.53936549e+18	   1.27700062e+10	   0.00000000e+00	   1.00000000e+19	   6.46063452e+18	   1.92509797e+05	  -2.61705815e+01	   2.01138489e-01	   0.00000000e+00	   0.00000000e+00	  -2.59694430e+01	   1.70409422e+21	    2.26292133e+21	   1.47454710e-01	    1.18879545e+01	    3.49441179e-01
 262	       1.098251	     0.00000000	    -0.01083585	     0.00000005	    -1.87379440	    -2.41083585	   3.03897896e+18	   1.48221827e+10	   0.00000000e+00	   1.00000000e+19	   6.96102105e+18	   2.16027193e+05	  -2.61683064e+01	   1.98860381e-01	   0.00000000e+00	   0.00000000e+00	  -2.59694460e+01	   1.70557054e+21	    2.62657926e+21	   1.42164970e-01	    1.18955400e+01	    3.41855628e-01
 263	       1.098429	     0.00000000	    -0.00679616	     0.00000005	    -1.87372585	    -2.40679616	   2.60009804e+18	   1.72782894e+10	   0.00000000e+00	   1.00000000e+19	   7.39990197e+18	   2.39124982e+05	  -2.61650796e+01	   1.95635500e-01	   0.00000000e+00	   0.00000000e+00	  -2.59694441e+01	   1.70692696e+21	    3.06181603e+21	   1.37305377e-01	    1.19036406e+01	    3.33755025e-01
 264	       1.098593	     0.00000000	    -0.00269430	     0.00000005	    -1.87367270	    -2.40269430	   2.21926491e+18	   2.02018030e+10	   0.00000000e+00	   1.00000000e+19	   7.78073511e+18	   2.61648849e+05	  -2.61608544e+01	   1.91411246e-01	   0.00000000e+00	   0.00000000e+00	  -2.59694431e+01	   1.70817932e+21	    3.57988007e+21	   1.32818990e-01	    1.19123658e+01	    3.25029904e-01
 265	       1.098745	     0.00000000	     0.00144823	     0.00000005	    -1.87363162	    -2.39855177	   1.89124057e+18	   2.36681106e+10	   0.00000000e+00	   1.00000000e+19	   8.10875946e+18	   2.83512989e+05	  -2.61555613e+01	   1.86116403e-01	   0.00000000e+00	   0.00000000e+00	  -2.59694449e+01	   1.70934169e+21	    4.19413044e+21	   1.28655351e-01	    1.19218370e+01	    3.15558661e-01
 266	       1.098887	     0.00000000	     0.00561745	     0.00000005	    -1.87359995	    -2.39438255	   1.61004042e+18	   2.77678675e+10	   0.00000000e+00	   1.00000000e+19	   8.38995960e+18	   3.04685415e+05	  -2.61491007e+01	   1.79656624e-01	   0.00000000e+00	   0.00000000e+00	  -2.59694441e+01	   1.71042653e+21	    4.92063182e+21	   1.24769765e-01	    1.19321933e+01	    3.05202346e-01
 267	       1.099020	     0.00000000	     0.00980609	     0.00000005	    -1.87357561	    -2.39019391	   1.36962334e+18	   3.26114523e+10	   0.00000000e+00	   1.00000000e+19	   8.63037669e+18	   3.25174369e+05	  -2.61413525e+01	   1.71908769e-01	   0.00000000e+00	   0.00000000e+00	  -2.59694438e+01	   1.71144488e+21	    5.77894391e+21	   1.21122605e-01	    1.19435973e+01	    2.93798332e-01
 268	       1.099146	     0.00000000	     0.01401265	     0.00000005	    -1.87355701	    -2.38598735	   1.16430019e+18	   3.83348944e+10	   0.00000000e+00	   1.00000000e+19	   8.83569984e+18	   3.45016948e+05	  -2.61321583e+01	   1.62713613e-01	   0.00000000e+00	   0.00000000e+00	  -2.59694447e+01	   1.71240656e+21	    6.79317194e+21	   1.17678652e-01	    1.19562432e+01	    2.81152406e-01
 269	       1.099265	     0.00000000	     0.01824059	     0.00000005	    -1.87354287	    -2.38175941	   9.88940921e+17	   4.51078271e+10	   0.00000000e+00	   1.00000000e+19	   9.01105912e+18	   3.64270233e+05	  -2.61213106e+01	   1.51866254e-01	   0.00000000e+00	   0.00000000e+00	  -2.59694444e+01	   1.71332033e+21	    7.99337591e+21	   1.14406468e-01	    1.19703671e+01	    2.67028598e-01
 270	       1.099379	     0.00000000	     0.02249764	     0.00000005	    -1.87353225	    -2.37750236	   8.39049511e+17	   5.31442914e+10	   0.00000000e+00	   1.00000000e+19	   9.16095054e+18	   3.83004817e+05	  -2.61085452e+01	   1.39103217e-01	   0.00000000e+00	   0.00000000e+00	  -2.59694420e+01	   1.71419409e+21	    9.41748513e+21	   1.11277797e-01	    1.19862599e+01	    2.51135782e-01
 271	       1.099488	     0.00000000	     0.02679535	     0.00000005	    -1.87352441	    -2.37320465	   7.10759992e+17	   6.27176419e+10	   0.00000000e+00	   1.00000000e+19	   9.28924007e+18	   4.01300419e+05	  -2.60935291e+01	   1.24084807e-01	   0.00000000e+00	   0.00000000e+00	  -2.59694443e+01	   1.71503498e+21	    1.11139396e+22	   1.08266997e-01	    1.20042861e+01	    2.33109571e-01
 272	       1.099595	     0.00000000	     0.03114887	     0.00000005	    -1.87351877	    -2.36885113	   6.00789989e+17	   7.41814758e+10	   0.00000000e+00	   1.00000000e+19	   9.39921009e+18	   4.19243231e+05	  -2.60758161e+01	   1.06370476e-01	   0.00000000e+00	   0.00000000e+00	  -2.59694457e+01	   1.71584959e+21	    1.31453988e+22	   1.05350491e-01	    1.20249083e+01	    2.12487338e-01
 273	       1.099698	     0.00000000	     0.03557692	     0.00000005	    -1.87351490	    -2.36442308	   5.06375393e+17	   8.79995869e+10	   0.00000000e+00	   1.00000000e+19	   9.49362469e+18	   4.36924704e+05	  -2.60548269e+01	   8.53838074e-02	   0.00000000e+00	   0.00000000e+00	  -2.59694431e+01	   1.71664406e+21	    1.55940495e+22	   1.02506223e-01	    1.20487227e+01	    1.88672960e-01
 274	       1.099800	     0.00000000	     0.04010212	     0.00000005	    -1.87351246	    -2.35989788	   4.25200208e+17	   1.04789739e+11	   0.00000000e+00	   1.00000000e+19	   9.57479990e+18	   4.54441542e+05	  -2.60298045e+01	   6.03617154e-02	   0.00000000e+00	   0.00000000e+00	  -2.59694428e+01	   1.71742429e+21	    1.85693628e+22	   9.97131043e-02	    1.20765097e+01	    1.60885959e-01
 275	       1.099900	     0.00000000	     0.04475156	     0.00000005	    -1.87351118	    -2.35524844	   3.55329307e+17	   1.25389089e+11	   0.00000000e+00	   1.00000000e+19	   9.64467082e+18	   4.71896765e+05	  -2.59997235e+01	   3.02791482e-02	   0.00000000e+00	   0.00000000e+00	  -2.59694444e+01	   1.71819606e+21	    2.22196874e+22	   9.69504365e-02	    1.21093092e+01	    1.28086469e-01
 276	       1.100000	     0.00000000	     0.04955778	     0.00000005	    -1.87351086	    -2.35044222	   2.95147909e+17	   1.50954408e+11	   0.00000000e+00	   1.00000000e+19	   9.70485224e+18	   4.89347367e+05	  -2.59832697e+01	   1.38254212e-02	   0.00000000e+00	   0.00000000e+00	  -2.59694443e+01	   1.71896522e+21	    2.67500086e+22	   9.41972703e-02	    1.21485339e+01	    8.88617424e-02
 277	       1.100000	     0.00000000	    -0.05044222	     0.00000005	    -2.70896372	    -3.45044222	   2.80467377e+19	   3.31922707e+06	   0.00000000e+00	   5.00000000e+17	  -2.75467377e+19	   4.86257638e+05	  -2.59641092e+01	  -5.26504423e-03	   0.00000000e+00	   0.00000000e+00	  -2.59693743e+01	   6.60088156e+19	    5.88186853e+17	   9.41972703e-02	    1.21485339e+01	    8.88617424e-02
 278	       1.100100	     0.00000000	    -0.04578711	     0.00000005	    -2.71313959	    -3.44578711	   2.34328387e+19	   4.66784000e+06	   0.00000000e+00	   5.00000000e+17	  -2.29328387e+19	   4.44764067e+05	  -2.59642012e+01	  -5.21272787e-03	   0.00000000e+00	   0.00000000e+00	  -2.59694140e+01	   6.60261217e+19	    8.27169117e+17	   9.40915103e-02	    1.21485350e+01	    8.88606087e-02
 279	       1.100200	     0.00000000	    -0.04153273	     0.00000005	    -2.71615074	    -3.44153273	   1.98832301e+19	   6.17938509e+06	   0.00000000e+00	   5.00000000e+17	  -1.93832301e+19	   4.06346858e+05	  -2.59643516e+01	  -5.10793395e-03	   0.00000000e+00	   0.00000000e+00	  -2.59694595e+01	   6.60434937e+19	    1.09502393e+18	   9.39853498e-02	    1.21485366e+01	    8.88590636e-02
 280	       1.100302	     0.00000000	    -0.03759296	     0.00000005	    -2.71844750	    -3.43759296	   1.70775011e+19	   7.86176978e+06	   0.00000000e+00	   5.00000000e+17	  -1.65775011e+19	   3.73361087e+05	  -2.59644492e+01	  -5.00249113e-03	   0.00000000e+00	   0.00000000e+00	  -2.59694517e+01	   6.60610509e+19	    1.39315254e+18	   9.38780608e-02	    1.21485386e+01	    8.88570428e-02
 281	       1.100405	     0.00000000	    -0.03390265	     0.00000005	    -2.72027019	    -3.43390265	   1.48096492e+19	   9.72664061e+06	   0.00000000e+00	   5.00000000e+17	  -1.43096492e+19	   3.44548979e+05	  -2.59645324e+01	  -4.89575320e-03	   0.00000000e+00	   0.00000000e+00	  -2.59694281e+01	   6.60789110e+19	    1.72361879e+18	   9.37689240e-02	    1.21485412e+01	    8.88544687e-02
 282	       1.100510	     0.00000000	    -0.03041117	     0.00000005	    -2.72176023	    -3.43041117	   1.29419337e+19	   1.17894537e+07	   0.00000000e+00	   5.00000000e+17	  -1.24419337e+19	   3.19011982e+05	  -2.59646550e+01	  -4.78707994e-03	   0.00000000e+00	   0.00000000e+00	  -2.59694421e+01	   6.60971935e+19	    2.08916159e+18	   9.36572087e-02	    1.21485444e+01	    8.88512461e-02
 283	       1.100619	     0.00000000	    -0.02707820	     0.00000005	    -2.72300686	    -3.42707820	   1.13791917e+19	   1.40697080e+07	   0.00000000e+00	   5.00000000e+17	  -1.08791917e+19	   2.96090484e+05	  -2.59647895e+01	  -4.67582269e-03	   0.00000000e+00	   0.00000000e+00	  -2.59694654e+01	   6.61160233e+19	    2.49323626e+18	   9.35421531e-02	    1.21485484e+01	    8.88472584e-02
 284	       1.100732	     0.00000000	    -0.02387094	     0.00000005	    -2.72406936	    -3.42387094	   1.00538358e+19	   1.65913158e+07	   0.00000000e+00	   5.00000000e+17	  -9.55383578e+18	   2.75289162e+05	  -2.59648848e+01	  -4.56131224e-03	   0.00000000e+00	   0.00000000e+00	  -2.59694461e+01	   6.61355330e+19	    2.94008021e+18	   9.34229470e-02	    1.21485533e+01	    8.88423610e-02
 285	       1.100849	     0.00000000	    -0.02076228	     0.00000005	    -2.72498871	    -3.42076228	   8.91672459e+18	   1.93830939e+07	   0.00000000e+00	   5.00000000e+17	  -8.41672459e+18	   2.56229002e+05	  -2.59649958e+01	  -4.44284873e-03	   0.00000000e+00	   0.00000000e+00	  -2.59694386e+01	   6.61558659e+19	    3.43479996e+18	   9.32987142e-02	    1.21485593e+01	    8.88363744e-02
 286	       1.100972	     0.00000000	    -0.01772944	     0.00000005	    -2.72579415	    -3.41772944	   7.93140734e+18	   2.24793594e+07	   0.00000000e+00	   5.00000000e+17	  -7.43140734e+18	   2.38615555e+05	  -2.59651202e+01	  -4.31969359e-03	   0.00000000e+00	   0.00000000e+00	  -2.59694399e+01	   6.61771793e+19	    3.98347670e+18	   9.31684953e-02	    1.21485666e+01	    8.88290747e-02
 287	       1.101101	     0.00000000	    -0.01475311	     0.00000005	    -2.72650704	    -3.41475311	   7.07038085e+18	   2.59206134e+07	   0.00000000e+00	   5.00000000e+17	  -6.57038085e+18	   2.22217394e+05	  -2.59652500e+01	  -4.19106363e-03	   0.00000000e+00	   0.00000000e+00	  -2.59694410e+01	   6.61996469e+19	    4.59328744e+18	   9.30312293e-02	    1.21485755e+01	    8.88201811e-02
 288	       1.101238	     0.00000000	    -0.01181686	     0.00000005	    -2.72714330	    -3.41181686	   6.31258750e+18	   2.97542869e+07	   0.00000000e+00	   5.00000000e+17	  -5.81258750e+18	   2.06851183e+05	  -2.59653887e+01	  -4.05612789e-03	   0.00000000e+00	   0.00000000e+00	  -2.59694448e+01	   6.62234621e+19	    5.27263727e+18	   9.28857352e-02	    1.21485863e+01	    8.88093414e-02
 289	       1.101384	     0.00000000	    -0.00890673	     0.00000005	    -2.72771494	    -3.40890673	   5.64170020e+18	   3.40355125e+07	   0.00000000e+00	   5.00000000e+17	  -5.14170020e+18	   1.92371124e+05	  -2.59655285e+01	  -3.91400775e-03	   0.00000000e+00	   0.00000000e+00	  -2.59694425e+01	   6.62488413e+19	    6.03129602e+18	   9.27306927e-02	    1.21485995e+01	    8.87961115e-02
 290	       1.101541	     0.00000000	    -0.00601101	     0.00000005	    -2.72823113	    -3.40601101	   5.04491893e+18	   3.88278633e+07	   0.00000000e+00	   5.00000000e+17	  -4.54491893e+18	   1.78661368e+05	  -2.59656769e+01	  -3.76378170e-03	   0.00000000e+00	   0.00000000e+00	  -2.59694407e+01	   6.62760269e+19	    6.88052919e+18	   9.25646214e-02	    1.21486157e+01	    8.87799313e-02
 291	       1.101709	     0.00000000	    -0.00312012	     0.00000005	    -2.72869886	    -3.40312012	   4.51210750e+18	   4.42039726e+07	   0.00000000e+00	   5.00000000e+17	  -4.01210750e+18	   1.65630453e+05	  -2.59658367e+01	  -3.60449572e-03	   0.00000000e+00	   0.00000000e+00	  -2.59694412e+01	   6.63052911e+19	    7.83320785e+18	   9.23858600e-02	    1.21486356e+01	    8.87600925e-02
 292	       1.101891	     0.00000000	    -0.00022663	     0.00000005	    -2.72912353	    -3.40022663	   4.03516107e+18	   5.02459128e+07	   0.00000000e+00	   5.00000000e+17	  -3.53516107e+18	   1.53207142e+05	  -2.59660124e+01	  -3.43518122e-03	   0.00000000e+00	   0.00000000e+00	  -2.59694476e+01	   6.63369396e+19	    8.90387573e+18	   9.21925435e-02	    1.21486600e+01	    8.87356994e-02
 293	       1.102089	     0.00000000	     0.00267474	     0.00000005	    -2.72950923	    -3.39732526	   3.60753315e+18	   5.70451603e+07	   0.00000000e+00	   5.00000000e+17	  -3.10753315e+18	   1.41337220e+05	  -2.59661919e+01	  -3.25488255e-03	   0.00000000e+00	   0.00000000e+00	  -2.59694468e+01	   6.63713151e+19	    1.01087430e+19	   9.19825813e-02	    1.21486900e+01	    8.87056189e-02
 294	       1.102304	     0.00000000	     0.00558694	     0.00000005	    -2.72985908	    -3.39441306	   3.22387534e+18	   6.47019213e+07	   0.00000000e+00	   5.00000000e+17	  -2.72387534e+18	   1.29980944e+05	  -2.59663824e+01	  -3.06269603e-03	   0.00000000e+00	   0.00000000e+00	  -2.59694451e+01	   6.64088009e+19	    1.14655667e+19	   9.17536343e-02	    1.21487272e+01	    8.86684193e-02
 295	       1.102539	     0.00000000	     0.00851047	     0.00000005	    -2.73017540	    -3.39148953	   2.87975859e+18	   7.33235297e+07	   0.00000000e+00	   5.00000000e+17	  -2.37975859e+18	   1.19110918e+05	  -2.59665842e+01	  -2.85782316e-03	   0.00000000e+00	   0.00000000e+00	  -2.59694421e+01	   6.64498250e+19	    1.29933672e+19	   9.15030924e-02	    1.21487734e+01	    8.86222952e-02
 296	       1.102798	     0.00000000	     0.01144325	     0.00000005	    -2.73045989	    -3.38855675	   2.57145518e+18	   8.30215758e+07	   0.00000000e+00	   5.00000000e+17	  -2.07145518e+18	   1.08710246e+05	  -2.59668039e+01	  -2.63963974e-03	   0.00000000e+00	   0.00000000e+00	  -2.59694435e+01	   6.64948632e+19	    1.47119189e+19	   9.12280539e-02	    1.21488307e+01	    8.85649779e-02
 297	       1.103082	     0.00000000	     0.01438043	     0.00000005	    -2.73071381	    -3.38561957	   2.29576748e+18	   9.39073872e+07	   0.00000000e+00	   5.00000000e+17	  -1.79576748e+18	   9.87708417e+04	  -2.59670383e+01	  -2.40778247e-03	   0.00000000e+00	   0.00000000e+00	  -2.59694461e+01	   6.65444425e+19	    1.66409497e+19	   9.09253063e-02	    1.21489020e+01	    8.84936306e-02
 298	       1.103395	     0.00000000	     0.01731436	     0.00000005	    -2.73093803	    -3.38268564	   2.04989426e+18	   1.06085497e+08	   0.00000000e+00	   5.00000000e+17	  -1.54989426e+18	   8.92918259e+04	  -2.59672811e+01	  -2.16225276e-03	   0.00000000e+00	   0.00000000e+00	  -2.59694433e+01	   6.65991437e+19	    1.87989835e+19	   9.05913106e-02	    1.21489909e+01	    8.84047281e-02
 299	       1.103741	     0.00000000	     0.02023450	     0.00000005	    -2.73113320	    -3.37976550	   1.83132788e+18	   1.19644822e+08	   0.00000000e+00	   5.00000000e+17	  -1.33132788e+18	   8.02779752e+04	  -2.59675392e+01	  -1.90353562e-03	   0.00000000e+00	   0.00000000e+00	  -2.59694427e+01	   6.66596031e+19	    2.12017767e+19	   9.02221895e-02	    1.21491017e+01	    8.82939277e-02
 300	       1.104123	     0.00000000	     0.02312756	     0.00000005	    -2.73129977	    -3.37687244	   1.63777773e+18	   1.34647477e+08	   0.00000000e+00	   5.00000000e+17	  -1.13777773e+18	   7.17381982e+04	  -2.59678117e+01	  -1.63272767e-03	   0.00000000e+00	   0.00000000e+00	  -2.59694444e+01	   6.67265138e+19	    2.38603368e+19	   8.98137224e-02	    1.21492397e+01	    8.81559345e-02
 301	       1.104546	     0.00000000	     0.02597764	     0.00000005	    -2.73143815	    -3.37402236	   1.46711584e+18	   1.51115522e+08	   0.00000000e+00	   5.00000000e+17	  -9.67115836e+17	   6.36840439e+04	  -2.59680918e+01	  -1.35166424e-03	   0.00000000e+00	   0.00000000e+00	  -2.59694434e+01	   6.68006252e+19	    2.67785727e+19	   8.93613472e-02	    1.21494113e+01	    8.79843754e-02
 302	       1.105014	     0.00000000	     0.02876663	     0.00000005	    -2.73154870	    -3.37123337	   1.31734104e+18	   1.69016435e+08	   0.00000000e+00	   5.00000000e+17	  -8.17341041e+17	   5.61282538e+04	  -2.59683807e+01	  -1.06303021e-03	   0.00000000e+00	   0.00000000e+00	  -2.59694437e+01	   6.68827416e+19	    2.99507214e+19	   8.88601706e-02	    1.21496240e+01	    8.77716983e-02
 303	       1.105532	     0.00000000	     0.03147470	     0.00000005	    -2.73163184	    -3.36852530	   1.18655816e+18	   1.88248800e+08	   0.00000000e+00	   5.00000000e+17	  -6.86558162e+17	   4.90833766e+04	  -2.59686743e+01	  -7.70433904e-04	   0.00000000e+00	   0.00000000e+00	  -2.59694447e+01	   6.69737185e+19	    3.33588112e+19	   8.83049910e-02	    1.21498865e+01	    8.75091173e-02
 304	       1.106104	     0.00000000	     0.03408096	     0.00000005	    -2.73168809	    -3.36591904	   1.07296843e+18	   2.08630359e+08	   0.00000000e+00	   5.00000000e+17	  -5.72968431e+17	   4.25604667e+04	  -2.59689655e+01	  -4.78419645e-04	   0.00000000e+00	   0.00000000e+00	  -2.59694439e+01	   6.70744574e+19	    3.69705452e+19	   8.76903317e-02	    1.21502090e+01	    8.71866318e-02
 305	       1.106736	     0.00000000	     0.03656432	     0.00000005	    -2.73171812	    -3.36343568	   9.74867686e+17	   2.29891172e+08	   0.00000000e+00	   5.00000000e+17	  -4.74867686e+17	   3.65678869e+04	  -2.59692512e+01	  -1.92393682e-04	   0.00000000e+00	   0.00000000e+00	  -2.59694436e+01	   6.71858976e+19	    4.07380882e+19	   8.70104900e-02	    1.21506025e+01	    8.67931458e-02
 306	       1.107433	     0.00000000	     0.03890442	     0.00000005	    -2.73172278	    -3.36109558	   8.90648963e+17	   2.51674772e+08	   0.00000000e+00	   5.00000000e+17	  -3.90648963e+17	   3.11102340e+04	  -2.59695254e+01	   8.15575438e-05	   0.00000000e+00	   0.00000000e+00	  -2.59694439e+01	   6.73090064e+19	    4.45982721e+19	   8.62596008e-02	    1.21510789e+01	    8.63167103e-02
 307	       1.108200	     0.00000000	     0.04108267	     0.00000005	    -2.73170319	    -3.35891733	   8.18806684e+17	   2.73549724e+08	   0.00000000e+00	   5.00000000e+17	  -3.18806683e+17	   2.61874096e+04	  -2.59697808e+01	   3.36966755e-04	   0.00000000e+00	   0.00000000e+00	  -2.59694439e+01	   6.74447656e+19	    4.84746443e+19	   8.54317167e-02	    1.21516508e+01	    8.57449000e-02
 308	       1.109042	     0.00000000	     0.04308327	     0.00000005	    -2.73166070	    -3.35691673	   7.57940216e+17	   2.95032717e+08	   0.00000000e+00	   5.00000000e+17	  -2.57940216e+17	   2.17938613e+04	  -2.59700115e+01	   5.67395026e-04	   0.00000000e+00	   0.00000000e+00	  -2.59694441e+01	   6.75941565e+19	    5.22815589e+19	   8.45209050e-02	    1.21523303e+01	    8.50653187e-02
 309	       1.109964	     0.00000000	     0.04489420	     0.00000005	    -2.73159698	    -3.35510580	   7.06755424e+17	   3.15622213e+08	   0.00000000e+00	   5.00000000e+17	  -2.06755423e+17	   1.79180271e+04	  -2.59702109e+01	   7.66920419e-04	   0.00000000e+00	   0.00000000e+00	  -2.59694440e+01	   6.77581407e+19	    5.59301405e+19	   8.35213614e-02	    1.21531295e+01	    8.42662018e-02
 310	       1.110971	     0.00000000	     0.04650794	     0.00000004	    -2.73151404	    -3.35349206	   6.64063550e+17	   3.34839259e+08	   0.00000000e+00	   5.00000000e+17	  -1.64063550e+17	   1.45420266e+04	  -2.59703745e+01	   9.30652921e-04	   0.00000000e+00	   0.00000000e+00	  -2.59694439e+01	   6.79376392e+19	    5.93355159e+19	   8.24275400e-02	    1.21540586e+01	    8.33370643e-02
 311	       1.112066	     0.00000000	     0.04792209	     0.00000004	    -2.73141424	    -3.35207791	   6.28777516e+17	   3.52269833e+08	   0.00000000e+00	   5.00000000e+17	  -1.28777516e+17	   1.16416436e+04	  -2.59704991e+01	   1.05520599e-03	   0.00000000e+00	   0.00000000e+00	  -2.59694439e+01	   6.81335092e+19	    6.24243175e+19	   8.12342969e-02	    1.21551263e+01	    8.22693208e-02
 312	       1.113252	     0.00000000	     0.04913950	     0.00000004	    -2.73130026	    -3.35086050	   5.99906275e+17	   3.67601925e+08	   0.00000000e+00	   5.00000000e+17	  -9.99062744e+16	   9.18664769e+03	  -2.59705829e+01	   1.13905123e-03	   0.00000000e+00	   0.00000000e+00	  -2.59694438e+01	   6.83465182e+19	    6.51412558e+19	   7.99370459e-02	    1.21563389e+01	    8.10568022e-02
 313	       1.114533	     0.00000000	     0.05016810	     0.00000004	    -2.73117510	    -3.34983190	   5.76548211e+17	   3.80650978e+08	   0.00000000e+00	   5.00000000e+17	  -7.65482107e+16	   7.14148109e+03	  -2.59706266e+01	   1.18269522e-03	   0.00000000e+00	   0.00000000e+00	  -2.59694439e+01	   6.85773176e+19	    6.74536259e+19	   7.85319222e-02	    1.21576996e+01	    7.96961026e-02
 314	       1.115911	     0.00000000	     0.05102038	     0.00000004	    -2.73104203	    -3.34897962	   5.57884685e+17	   3.91369360e+08	   0.00000000e+00	   5.00000000e+17	  -5.78846850e+16	   5.46631131e+03	  -2.59706326e+01	   1.18864571e-03	   0.00000000e+00	   0.00000000e+00	  -2.59694439e+01	   6.88264147e+19	    6.93529871e+19	   7.70159497e-02	    1.21592089e+01	    7.81867181e-02
 315	       1.117385	     0.00000000	     0.05171247	     0.00000004	    -2.73090446	    -3.34828753	   5.43174655e+17	   3.99838817e+08	   0.00000000e+00	   5.00000000e+17	  -4.31746547e+16	   4.11840265e+03	  -2.59706051e+01	   1.16117166e-03	   0.00000000e+00	   0.00000000e+00	  -2.59694440e+01	   6.90941456e+19	    7.08538256e+19	   7.53872068e-02	    1.21608647e+01	    7.65309762e-02
 316	       1.118956	     0.00000000	     0.05226299	     0.00000004	    -2.73076583	    -3.34773701	   5.31750923e+17	   4.06248282e+08	   0.00000000e+00	   5.00000000e+17	  -3.17509224e+16	   3.05371195e+03	  -2.59705499e+01	   1.10589827e-03	   0.00000000e+00	   0.00000000e+00	  -2.59694440e+01	   6.93806487e+19	    7.19896210e+19	   7.36449843e-02	    1.21626619e+01	    7.47337894e-02
 317	       1.120621	     0.00000000	     0.05269187	     0.00000004	    -2.73062943	    -3.34730813	   5.23018037e+17	   4.10862036e+08	   0.00000000e+00	   5.00000000e+17	  -2.30180369e+16	   2.22856883e+03	  -2.59704732e+01	   1.02930481e-03	   0.00000000e+00	   0.00000000e+00	  -2.59694439e+01	   6.96858409e+19	    7.28072057e+19	   7.17899293e-02	    1.21645934e+01	    7.28022955e-02
 318	       1.122378	     0.00000000	     0.05301911	     0.00000004	    -2.73049828	    -3.34698089	   5.16451345e+17	   4.13984399e+08	   0.00000000e+00	   5.00000000e+17	  -1.64513449e+16	   1.60127626e+03	  -2.59703821e+01	   9.38202895e-04	   0.00000000e+00	   0.00000000e+00	  -2.59694439e+01	   7.00093968e+19	    7.33605071e+19	   6.98241672e-02	    1.21666502e+01	    7.07454542e-02
 319	       1.124222	     0.00000000	     0.05326374	     0.00000004	    -2.73037488	    -3.34673626	   5.11596329e+17	   4.15926664e+08	   0.00000000e+00	   5.00000000e+17	  -1.15963281e+16	   1.13347136e+03	  -2.59702832e+01	   8.39265499e-04	   0.00000000e+00	   0.00000000e+00	  -2.59694439e+01	   7.03507324e+19	    7.37046880e+19	   6.77513968e-02	    1.21688220e+01	    6.85736666e-02
 320	       1.126146	     0.00000000	     0.05344302	     0.00000004	    -2.73026113	    -3.34655698	   5.08067261e+17	   4.16980387e+08	   0.00000000e+00	   5.00000000e+17	  -8.06726093e+15	   7.91122284e+02	  -2.59701826e+01	   7.38656713e-04	   0.00000000e+00	   0.00000000e+00	  -2.59694439e+01	   7.07089947e+19	    7.38914141e+19	   6.55769494e-02	    1.21710972e+01	    6.62984603e-02
 321	       1.128144	     0.00000000	     0.05357195	     0.00000003	    -2.73015819	    -3.34642805	   5.05544418e+17	   4.17399083e+08	   0.00000000e+00	   5.00000000e+17	  -5.54441775e+15	   5.45095854e+02	  -2.59700857e+01	   6.41786171e-04	   0.00000000e+00	   0.00000000e+00	  -2.59694439e+01	   7.10830573e+19	    7.39656094e+19	   6.33078084e-02	    1.21734634e+01	    6.39322598e-02
 322	       1.130207	     0.00000000	     0.05366304	     0.00000003	    -2.73006644	    -3.34633696	   5.03769467e+17	   4.17388408e+08	   0.00000000e+00	   5.00000000e+17	  -3.76946669e+15	   3.71298810e+02	  -2.59699971e+01	   5.53187381e-04	   0.00000000e+00	   0.00000000e+00	  -2.59694439e+01	   7.14715237e+19	    7.39637178e+19	   6.09525843e-02	    1.21759074e+01	    6.14882366e-02
 323	       1.132324	     0.00000000	     0.05372637	     0.00000003	    -2.72998543	    -3.34627363	   5.02539156e+17	   4.17103600e+08	   0.00000000e+00	   5.00000000e+17	  -2.53915573e+15	   2.50454766e+02	  -2.59699204e+01	   4.76500882e-04	   0.00000000e+00	   0.00000000e+00	  -2.59694439e+01	   7.18727386e+19	    7.39132482e+19	   5.85214412e-02	    1.21784154e+01	    5.89802180e-02
 324	       1.134485	     0.00000000	     0.05376977	     0.00000003	    -2.72991399	    -3.34623023	   5.01697781e+17	   4.16652232e+08	   0.00000000e+00	   5.00000000e+17	  -1.69778030e+15	   1.67617292e+02	  -2.59698585e+01	   4.14533181e-04	   0.00000000e+00	   0.00000000e+00	  -2.59694439e+01	   7.22848067e+19	    7.38332630e+19	   5.60259743e-02	    1.21809730e+01	    5.64226236e-02
 325	       1.136678	     0.00000000	     0.05379914	     0.00000003	    -2.72985029	    -3.34620086	   5.01129121e+17	   4.16100287e+08	   0.00000000e+00	   5.00000000e+17	  -1.12912072e+15	   1.11531937e+02	  -2.59698133e+01	   3.69360158e-04	   0.00000000e+00	   0.00000000e+00	  -2.59694439e+01	   7.27056203e+19	    7.37354550e+19	   5.34790403e-02	    1.21835653e+01	    5.38303987e-02
 326	       1.138891	     0.00000000	     0.05381882	     0.00000003	    -2.72979196	    -3.34618118	   5.00748541e+17	   4.15479841e+08	   0.00000000e+00	   5.00000000e+17	  -7.48540156e+14	   7.39497875e+01	  -2.59697864e+01	   3.42447038e-04	   0.00000000e+00	   0.00000000e+00	  -2.59694439e+01	   7.31328937e+19	    7.36255083e+19	   5.08945424e-02	    1.21861767e+01	    5.12189206e-02
 327	       1.141109	     0.00000000	     0.05383189	     0.00000003	    -2.72973629	    -3.34616811	   5.00495789e+17	   4.14797097e+08	   0.00000000e+00	   5.00000000e+17	  -4.95788917e+14	   4.89707262e+01	  -2.59697787e+01	   3.34763479e-04	   0.00000000e+00	   0.00000000e+00	  -2.59694439e+01	   7.35642045e+19	    7.35045221e+19	   4.82871773e-02	    1.21887918e+01	    4.86038606e-02
 328	       1.143322	     0.00000000	     0.05384053	     0.00000002	    -2.72968033	    -3.34615947	   5.00328848e+17	   4.14039985e+08	   0.00000000e+00	   5.00000000e+17	  -3.28847999e+14	   3.24652800e+01	  -2.59697907e+01	   3.46879862e-04	   0.00000000e+00	   0.00000000e+00	  -2.59694438e+01	   7.39970404e+19	    7.33703572e+19	   4.56721499e-02	    1.21913947e+01	    4.60009967e-02
 329	       1.145515	     0.00000000	     0.05384622	     0.00000002	    -2.72962110	    -3.34615378	   5.00218935e+17	   4.13184902e+08	   0.00000000e+00	   5.00000000e+17	  -2.18935084e+14	   2.15973316e+01	  -2.59698229e+01	   3.79037865e-04	   0.00000000e+00	   0.00000000e+00	  -2.59694438e+01	   7.44288495e+19	    7.32188315e+19	   4.30648678e-02	    1.21939697e+01	    4.34259785e-02
 330	       1.147676	     0.00000000	     0.05384996	     0.00000002	    -2.72955570	    -3.34615004	   5.00146635e+17	   4.12202456e+08	   0.00000000e+00	   5.00000000e+17	  -1.46634323e+14	   1.44499838e+01	  -2.59698752e+01	   4.31194226e-04	   0.00000000e+00	   0.00000000e+00	  -2.59694440e+01	   7.48570929e+19	    7.30447362e+19	   4.04806247e-02	    1.21965016e+01	    4.08940549e-02
 331	       1.149793	     0.00000000	     0.05385243	     0.00000002	    -2.72948149	    -3.34614757	   5.00099012e+17	   4.11062174e+08	   0.00000000e+00	   5.00000000e+17	  -9.90118262e+13	   9.74453698e+00	  -2.59699470e+01	   5.03040957e-04	   0.00000000e+00	   0.00000000e+00	  -2.59694439e+01	   7.52792967e+19	    7.28426713e+19	   3.79342859e-02	    1.21989759e+01	    3.84197796e-02
 332	       1.151856	     0.00000000	     0.05385406	     0.00000002	    -2.72939618	    -3.34614594	   5.00067536e+17	   4.09736250e+08	   0.00000000e+00	   5.00000000e+17	  -6.75359169e+13	   6.63675479e+00	  -2.59700379e+01	   5.94008174e-04	   0.00000000e+00	   0.00000000e+00	  -2.59694439e+01	   7.56931033e+19	    7.26077097e+19	   3.54399864e-02	    1.22013789e+01	    3.60167124e-02
 333	       1.153854	     0.00000000	     0.05385514	     0.00000002	    -2.72929796	    -3.34614486	   5.00046619e+17	   4.08202397e+08	   0.00000000e+00	   5.00000000e+17	  -4.66188717e+13	   4.57344424e+00	  -2.59701472e+01	   7.03257263e-04	   0.00000000e+00	   0.00000000e+00	  -2.59694439e+01	   7.60963172e+19	    7.23359018e+19	   3.30108545e-02	    1.22036985e+01	    3.36971361e-02
 334	       1.155778	     0.00000000	     0.05385586	     0.00000002	    -2.72918555	    -3.34614414	   5.00032618e+17	   4.06445855e+08	   0.00000000e+00	   5.00000000e+17	  -3.26178103e+13	   3.19390780e+00	  -2.59702736e+01	   8.29672472e-04	   0.00000000e+00	   0.00000000e+00	  -2.59694439e+01	   7.64869463e+19	    7.20246322e+19	   3.06587708e-02	    1.22059238e+01	    3.14718064e-02
 335	       1.157622	     0.00000000	     0.05385635	     0.00000002	    -2.72905824	    -3.34614365	   5.00023163e+17	   4.04460619e+08	   0.00000000e+00	   5.00000000e+17	  -2.31629211e+13	   2.26354395e+00	  -2.59704157e+01	   9.71858342e-04	   0.00000000e+00	   0.00000000e+00	  -2.59694439e+01	   7.68632354e+19	    7.16728364e+19	   2.83941696e-02	    1.22080459e+01	    2.93497517e-02
 336	       1.159379	     0.00000000	     0.05385668	     0.00000001	    -2.72891596	    -3.34614332	   5.00016713e+17	   4.02249917e+08	   0.00000000e+00	   5.00000000e+17	  -1.67124569e+13	   1.62979750e+00	  -2.59705721e+01	   1.12814886e-03	   0.00000000e+00	   0.00000000e+00	  -2.59694439e+01	   7.72236923e+19	    7.12810869e+19	   2.62258907e-02	    1.22100575e+01	    2.73381342e-02
 337	       1.161044	     0.00000000	     0.05385691	     0.00000001	    -2.72875919	    -3.34614309	   5.00012262e+17	   3.99826024e+08	   0.00000000e+00	   5.00000000e+17	  -1.22612763e+13	   1.19328127e+00	  -2.59707406e+01	   1.29663195e-03	   0.00000000e+00	   0.00000000e+00	  -2.59694440e+01	   7.75671042e+19	    7.08515585e+19	   2.41610838e-02	    1.22119535e+01	    2.54421786e-02
 338	       1.162615	     0.00000000	     0.05385707	     0.00000001	    -2.72858897	    -3.34614293	   5.00009152e+17	   3.97209459e+08	   0.00000000e+00	   5.00000000e+17	  -9.15150049e+12	   8.89005201e-01	  -2.59709191e+01	   1.47519059e-03	   0.00000000e+00	   0.00000000e+00	  -2.59694439e+01	   7.78925461e+19	    7.03878876e+19	   2.22051661e-02	    1.22137305e+01	    2.36651727e-02
 339	       1.164089	     0.00000000	     0.05385719	     0.00000001	    -2.72840684	    -3.34614281	   5.00006951e+17	   3.94427707e+08	   0.00000000e+00	   5.00000000e+17	  -6.95015686e+12	   6.74243738e-01	  -2.59711054e+01	   1.66155892e-03	   0.00000000e+00	   0.00000000e+00	  -2.59694439e+01	   7.81993794e+19	    6.98949445e+19	   2.03618324e-02	    1.22153871e+01	    2.20085330e-02
 340	       1.165467	     0.00000000	     0.05385727	     0.00000001	    -2.72821469	    -3.34614273	   5.00005371e+17	   3.91513572e+08	   0.00000000e+00	   5.00000000e+17	  -5.37032565e+12	   5.20717320e-01	  -2.59712973e+01	   1.85339014e-03	   0.00000000e+00	   0.00000000e+00	  -2.59694440e+01	   7.84872436e+19	    6.93785423e+19	   1.86331122e-02	    1.22169237e+01	    2.04719316e-02
 341	       1.166748	     0.00000000	     0.05385733	     0.00000001	    -2.72801472	    -3.34614267	   5.00004221e+17	   3.88503330e+08	   0.00000000e+00	   5.00000000e+17	  -4.22034697e+12	   4.09557570e-01	  -2.59714923e+01	   2.04833071e-03	   0.00000000e+00	   0.00000000e+00	  -2.59694440e+01	   7.87560401e+19	    6.88451096e+19	   1.70194686e-02	    1.22183422e+01	    1.90534690e-02
 342	       1.167934	     0.00000000	     0.05385737	     0.00000001	    -2.72780930	    -3.34614263	   5.00003371e+17	   3.85434829e+08	   0.00000000e+00	   5.00000000e+17	  -3.37105268e+12	   3.28060843e-01	  -2.59716879e+01	   2.24409536e-03	   0.00000000e+00	   0.00000000e+00	  -2.59694438e+01	   7.90059108e+19	    6.83013528e+19	   1.55199317e-02	    1.22196458e+01	    1.77498835e-02
 343	       1.169029	     0.00000000	     0.05385740	     0.00000001	    -2.72760085	    -3.34614260	   5.00002735e+17	   3.82345671e+08	   0.00000000e+00	   5.00000000e+17	  -2.73455788e+12	   2.67588640e-01	  -2.59718824e+01	   2.43853693e-03	   0.00000000e+00	   0.00000000e+00	  -2.59694438e+01	   7.92372115e+19	    6.77539356e+19	   1.41322568e-02	    1.22208389e+01	    1.65567795e-02
 344	       1.170036	     0.00000000	     0.05385743	     0.00000001	    -2.72739175	    -3.34614257	   5.00002251e+17	   3.79271617e+08	   0.00000000e+00	   5.00000000e+17	  -2.25046816e+12	   2.22203704e-01	  -2.59720737e+01	   2.62970621e-03	   0.00000000e+00	   0.00000000e+00	  -2.59694440e+01	   7.94504833e+19	    6.72091948e+19	   1.28531013e-02	    1.22219268e+01	    1.54688639e-02
 345	       1.170958	     0.00000000	     0.05385745	     0.00000001	    -2.72718424	    -3.34614255	   5.00001877e+17	   3.76245275e+08	   0.00000000e+00	   5.00000000e+17	  -1.87685494e+12	   1.87779080e-01	  -2.59722597e+01	   2.81589821e-03	   0.00000000e+00	   0.00000000e+00	  -2.59694438e+01	   7.96464214e+19	    6.66729091e+19	   1.16782096e-02	    1.22229155e+01	    1.44801773e-02
 346	       1.171800	     0.00000000	     0.05385746	     0.00000001	    -2.72698034	    -3.34614254	   5.00001585e+17	   3.73295143e+08	   0.00000000e+00	   5.00000000e+17	  -1.58430779e+12	   1.61412325e-01	  -2.59724396e+01	   2.99568291e-03	   0.00000000e+00	   0.00000000e+00	  -2.59694439e+01	   7.98258439e+19	    6.61501281e+19	   1.06025996e-02	    1.22238113e+01	    1.35843113e-02
 347	       1.172567	     0.00000000	     0.05385747	     0.00000001	    -2.72678182	    -3.34614253	   5.00001352e+17	   3.70445001e+08	   0.00000000e+00	   5.00000000e+17	  -1.35198276e+12	   1.41037539e-01	  -2.59726118e+01	   3.16792004e-03	   0.00000000e+00	   0.00000000e+00	  -2.59694439e+01	   7.99896621e+19	    6.56450658e+19	   9.62074426e-03	    1.22246211e+01	    1.27746037e-02
 348	       1.173264	     0.00000000	     0.05385748	     0.00000001	    -2.72659014	    -3.34614252	   5.00001165e+17	   3.67713644e+08	   0.00000000e+00	   5.00000000e+17	  -1.16495374e+12	   1.25166403e-01	  -2.59727757e+01	   3.33175910e-03	   0.00000000e+00	   0.00000000e+00	  -2.59694440e+01	   8.01388513e+19	    6.51610530e+19	   8.72674187e-03	    1.22253513e+01	    1.20443092e-02
 349	       1.173896	     0.00000000	     0.05385749	     0.00000000	    -2.72640644	    -3.34614251	   5.00001013e+17	   3.65114911e+08	   0.00000000e+00	   5.00000000e+17	  -1.01242097e+12	   1.12713827e-01	  -2.59729307e+01	   3.48662664e-03	   0.00000000e+00	   0.00000000e+00	  -2.59694441e+01	   8.02744249e+19	    6.47005420e+19	   7.91447211e-03	    1.22260089e+01	    1.13867411e-02
 350	       1.174468	     0.00000000	     0.05385749	     0.00000000	    -2.72623156	    -3.34614251	   5.00000887e+17	   3.62657949e+08	   0.00000000e+00	   5.00000000e+17	  -8.86487923e+11	   1.02879512e-01	  -2.59730760e+01	   3.63220358e-03	   0.00000000e+00	   0.00000000e+00	  -2.59694438e+01	   8.03974113e+19	    6.42651537e+19	   7.17773370e-03	    1.22266003e+01	    1.07953868e-02
 351	       1.174986	     0.00000000	     0.05385750	     0.00000000	    -2.72606603	    -3.34614250	   5.00000782e+17	   3.60347650e+08	   0.00000000e+00	   5.00000000e+17	  -7.81318814e+11	   9.50667132e-02	  -2.59732123e+01	   3.76839555e-03	   0.00000000e+00	   0.00000000e+00	  -2.59694439e+01	   8.05088340e+19	    6.38557550e+19	   6.51036303e-03	    1.22271317e+01	    1.02639958e-02
 352	       1.175454	     0.00000000	     0.05385750	     0.00000000	    -2.72591013	    -3.34614250	   5.00000693e+17	   3.58185204e+08	   0.00000000e+00	   5.00000000e+17	  -6.92553082e+11	   8.88259151e-02	  -2.59733393e+01	   3.89529932e-03	   0.00000000e+00	   0.00000000e+00	  -2.59694440e+01	   8.06096946e+19	    6.34725567e+19	   5.90633258e-03	    1.22276090e+01	    9.78664423e-03
 353	       1.175877	     0.00000000	     0.05385751	     0.00000000	    -2.72576391	    -3.34614249	   5.00000617e+17	   3.56168698e+08	   0.00000000e+00	   5.00000000e+17	  -6.16895295e+11	   8.38153664e-02	  -2.59734569e+01	   4.01316771e-03	   0.00000000e+00	   0.00000000e+00	  -2.59694437e+01	   8.07009600e+19	    6.31152197e+19	   5.35982980e-03	    1.22280379e+01	    9.35777875e-03
 354	       1.176259	     0.00000000	     0.05385751	     0.00000000	    -2.72562720	    -3.34614249	   5.00000552e+17	   3.54293731e+08	   0.00000000e+00	   5.00000000e+17	  -5.51825714e+11	   7.97731031e-02	  -2.59735663e+01	   4.12237525e-03	   0.00000000e+00	   0.00000000e+00	  -2.59694439e+01	   8.07835519e+19	    6.27829643e+19	   4.86531732e-03	    1.22284234e+01	    8.97224194e-03
 355	       1.176605	     0.00000000	     0.05385751	     0.00000000	    -2.72549970	    -3.34614249	   5.00000496e+17	   3.52554001e+08	   0.00000000e+00	   5.00000000e+17	  -4.95394547e+11	   7.64968382e-02	  -2.59736673e+01	   4.22338625e-03	   0.00000000e+00	   0.00000000e+00	  -2.59694439e+01	   8.08583393e+19	    6.24746738e+19	   4.41757612e-03	    1.22287704e+01	    8.62528359e-03
 356	       1.176918	     0.00000000	     0.05385752	     0.00000000	    -2.72538099	    -3.34614248	   5.00000446e+17	   3.50941838e+08	   0.00000000e+00	   5.00000000e+17	  -4.46074813e+11	   7.38293922e-02	  -2.59737606e+01	   4.31672609e-03	   0.00000000e+00	   0.00000000e+00	  -2.59694439e+01	   8.09261342e+19	    6.21889889e+19	   4.01173357e-03	    1.22290831e+01	    8.31256002e-03
 357	       1.177202	     0.00000000	     0.05385752	     0.00000000	    -2.72527056	    -3.34614248	   5.00000403e+17	   3.49448671e+08	   0.00000000e+00	   5.00000000e+17	  -4.02656317e+11	   7.16479773e-02	  -2.59738468e+01	   4.40295658e-03	   0.00000000e+00	   0.00000000e+00	  -2.59694438e+01	   8.09876885e+19	    6.19243908e+19	   3.64327843e-03	    1.22293655e+01	    8.03012450e-03
 358	       1.177461	     0.00000000	     0.05385752	     0.00000000	    -2.72516783	    -3.34614248	   5.00000365e+17	   3.48065424e+08	   0.00000000e+00	   5.00000000e+17	  -3.64168802e+11	   6.98561852e-02	  -2.59739266e+01	   4.48265554e-03	   0.00000000e+00	   0.00000000e+00	  -2.59694439e+01	   8.10436934e+19	    6.16792712e+19	   3.30806486e-03	    1.22296212e+01	    7.77441093e-03
 359	       1.177696	     0.00000000	     0.05385752	     0.00000000	    -2.72507221	    -3.34614248	   5.00000330e+17	   3.46782835e+08	   0.00000000e+00	   5.00000000e+17	  -3.29825791e+11	   6.83780429e-02	  -2.59740006e+01	   4.55640036e-03	   0.00000000e+00	   0.00000000e+00	  -2.59694442e+01	   8.10947803e+19	    6.14519887e+19	   3.00230768e-03	    1.22298534e+01	    7.54221270e-03
 360	       1.177911	     0.00000000	     0.05385752	     0.00000000	    -2.72498310	    -3.34614248	   5.00000299e+17	   3.45591707e+08	   0.00000000e+00	   5.00000000e+17	  -2.98983211e+11	   6.71534612e-02	  -2.59740684e+01	   4.62475554e-03	   0.00000000e+00	   0.00000000e+00	  -2.59694436e+01	   8.11415224e+19	    6.12409137e+19	   2.72257060e-03	    1.22300650e+01	    7.33065860e-03
 361	       1.178109	     0.00000000	     0.05385752	     0.00000000	    -2.72489988	    -3.34614248	   5.00000271e+17	   3.44483097e+08	   0.00000000e+00	   5.00000000e+17	  -2.71108618e+11	   6.61347343e-02	  -2.59741322e+01	   4.68826347e-03	   0.00000000e+00	   0.00000000e+00	  -2.59694439e+01	   8.11844378e+19	    6.10444614e+19	   2.46574927e-03	    1.22302585e+01	    7.13718682e-03
 362	       1.178291	     0.00000000	     0.05385753	     0.00000000	    -2.72482197	    -3.34614247	   5.00000246e+17	   3.43448446e+08	   0.00000000e+00	   5.00000000e+17	  -2.45758065e+11	   6.52839203e-02	  -2.59741917e+01	   4.74743832e-03	   0.00000000e+00	   0.00000000e+00	  -2.59694442e+01	   8.12239927e+19	    6.08611151e+19	   2.22905070e-03	    1.22304361e+01	    6.95951823e-03
 363	       1.178459	     0.00000000	     0.05385753	     0.00000000	    -2.72474881	    -3.34614247	   5.00000223e+17	   3.42479666e+08	   0.00000000e+00	   5.00000000e+17	  -2.22558504e+11	   6.45707335e-02	  -2.59742463e+01	   4.80276223e-03	   0.00000000e+00	   0.00000000e+00	  -2.59694435e+01	   8.12606050e+19	    6.06894416e+19	   2.00997018e-03	    1.22306000e+01	    6.79562972e-03
 364	       1.178616	     0.00000000	     0.05385753	     0.00000000	    -2.72467986	    -3.34614247	   5.00000202e+17	   3.41569188e+08	   0.00000000e+00	   5.00000000e+17	  -2.01194197e+11	   6.39709728e-02	  -2.59742983e+01	   4.85468360e-03	   0.00000000e+00	   0.00000000e+00	  -2.59694437e+01	   8.12946490e+19	    6.05280993e+19	   1.80626689e-03	    1.22307519e+01	    6.64372807e-03
 365	       1.178762	     0.00000000	     0.05385753	     0.00000000	    -2.72461463	    -3.34614247	   5.00000182e+17	   3.40709974e+08	   0.00000000e+00	   5.00000000e+17	  -1.81396123e+11	   6.34652122e-02	  -2.59743481e+01	   4.90361691e-03	   0.00000000e+00	   0.00000000e+00	  -2.59694445e+01	   8.13264589e+19	    6.03758416e+19	   1.61593892e-03	    1.22308934e+01	    6.50222490e-03
 366	       1.178899	     0.00000000	     0.05385753	     0.00000000	    -2.72455264	    -3.34614247	   5.00000163e+17	   3.39895519e+08	   0.00000000e+00	   5.00000000e+17	  -1.62933539e+11	   6.30379287e-02	  -2.59743937e+01	   4.94994376e-03	   0.00000000e+00	   0.00000000e+00	  -2.59694437e+01	   8.13563333e+19	    6.02315152e+19	   1.43719833e-03	    1.22310259e+01	    6.36971286e-03
 367	       1.179028	     0.00000000	     0.05385753	     0.00000000	    -2.72449346	    -3.34614247	   5.00000146e+17	   3.39119816e+08	   0.00000000e+00	   5.00000000e+17	  -1.45607186e+11	   6.26765762e-02	  -2.59744380e+01	   4.99401486e-03	   0.00000000e+00	   0.00000000e+00	  -2.59694440e+01	   8.13845392e+19	    6.00940561e+19	   1.26844677e-03	    1.22311507e+01	    6.24494317e-03
 368	       1.179151	     0.00000000	     0.05385753	     0.00000000	    -2.72443669	    -3.34614247	   5.00000130e+17	   3.38377324e+08	   0.00000000e+00	   5.00000000e+17	  -1.29243749e+11	   6.23710935e-02	  -2.59744804e+01	   5.03615267e-03	   0.00000000e+00	   0.00000000e+00	  -2.59694443e+01	   8.14113157e+19	    5.99624820e+19	   1.10825171e-03	    1.22312689e+01	    6.12680462e-03
 369	       1.179268	     0.00000000	     0.05385753	     0.00000000	    -2.72438195	    -3.34614247	   5.00000114e+17	   3.37662914e+08	   0.00000000e+00	   5.00000000e+17	  -1.13691166e+11	   6.21134318e-02	  -2.59745206e+01	   5.07665457e-03	   0.00000000e+00	   0.00000000e+00	  -2.59694439e+01	   8.14368784e+19	    5.98358843e+19	   9.55323573e-04	    1.22313814e+01	    6.01430390e-03
 370	       1.179381	     0.00000000	     0.05385753	     0.00000000	    -2.72432889	    -3.34614247	   5.00000099e+17	   3.36971812e+08	   0.00000000e+00	   5.00000000e+17	  -9.88147130e+10	   6.18970751e-02	  -2.59745598e+01	   5.11579651e-03	   0.00000000e+00	   0.00000000e+00	  -2.59694440e+01	   8.14614225e+19	    5.97134169e+19	   8.08493746e-04	    1.22314891e+01	    5.90654707e-03
 371	       1.179490	     0.00000000	     0.05385753	     0.00000000	    -2.72427716	    -3.34614247	   5.00000085e+17	   3.36299535e+08	   0.00000000e+00	   5.00000000e+17	  -8.44935308e+10	   6.17169067e-02	  -2.59745974e+01	   5.15383684e-03	   0.00000000e+00	   0.00000000e+00	  -2.59694435e+01	   8.14851266e+19	    5.95942854e+19	   6.66693114e-04	    1.22315929e+01	    5.80272218e-03
 372	       1.179595	     0.00000000	     0.05385753	     0.00000000	    -2.72422646	    -3.34614247	   5.00000071e+17	   3.35641818e+08	   0.00000000e+00	   5.00000000e+17	  -7.06175693e+10	   6.15688254e-02	  -2.59746358e+01	   5.19102065e-03	   0.00000000e+00	   0.00000000e+00	  -2.59694447e+01	   8.15081563e+19	    5.94777339e+19	   5.28931071e-04	    1.22316936e+01	    5.70208243e-03
 373	       1.179698	     0.00000000	     0.05385753	     0.00000000	    -2.72417646	    -3.34614247	   5.00000057e+17	   3.34994531e+08	   0.00000000e+00	   5.00000000e+17	  -5.70847178e+10	   6.14497140e-02	  -2.59746727e+01	   5.22758444e-03	   0.00000000e+00	   0.00000000e+00	  -2.59694451e+01	   8.15306674e+19	    5.93630309e+19	   3.94274438e-04	    1.22317917e+01	    5.60392975e-03
 374	       1.179800	     0.00000000	     0.05385753	     0.00000000	    -2.72412686	    -3.34614247	   5.00000044e+17	   3.34353596e+08	   0.00000000e+00	   5.00000000e+17	  -4.37980850e+10	   6.13571640e-02	  -2.59747063e+01	   5.26376133e-03	   0.00000000e+00	   0.00000000e+00	  -2.59694425e+01	   8.15528100e+19	    5.92494534e+19	   2.61825767e-04	    1.22318881e+01	    5.50759831e-03
 375	       1.179900	     0.00000000	     0.05385754	     0.00000000	    -2.72407733	    -3.34614246	   5.00000031e+17	   3.33714876e+08	   0.00000000e+00	   5.00000000e+17	  -3.06632299e+10	   6.12895529e-02	  -2.59747423e+01	   5.29978702e-03	   0.00000000e+00	   0.00000000e+00	  -2.59694425e+01	   8.15747320e+19	    5.91362684e+19	   1.30700224e-04	    1.22319832e+01	    5.41243723e-03
 376	       1.180000	     0.00000000	     0.05385754	     0.00000000	    -2.72402755	    -3.34614246	   5.00000018e+17	   3.33074060e+08	   0.00000000e+00	   5.00000000e+17	  -1.75852219e+10	   6.12340792e-02	  -2.59747621e+01	   5.31779189e-03	   0.00000000e+00	   0.00000000e+00	  -2.59694443e+01	   8.15965834e+19	    5.90227119e+19	   0.00000000e+00	    1.22373957e+01	    5.31779189e-03


interface

  IF	       x(um)	 jn1(mA/cm2)	 jn2(mA/cm2)	 jp1(mA/cm2)	 jp2(mA/cm2)	 jn1[with tunnel](mA/cm2)	 jn2[with tunnel](mA/cm2)	 jp1[with tunnel](mA/cm2)	 jp2[with tunnel](mA/cm2)	  js(mA/cm2)	   pi(C/cm2)	  pi/q(/cm2)

   0	        1.000000	    0.00000000e+00	    0.00000000e+00	    0.00000000e+00	    0.00000000e+00	    0.00000000e+00	    0.00000000e+00	    0.00000000e+00	    0.00000000e+00	    0.00000000e+00	    0.00000000e+00	    0.00000000e+00
   1	        1.100000	    0.00000000e+00	    0.00000000e+00	    0.00000000e+00	    0.00000000e+00	    0.00000000e+00	    0.00000000e+00	    0.00000000e+00	    0.00000000e+00	    0.00000000e+00	    0.00000000e+00	    0.00000000e+00
