# Supplementary material for: Numerical simulation of quantum dots as a buffer layer in CIGS solar cells: a comparative study
Source: Sci Rep. 2022 May 16;12:8099. doi: 10.1038/s41598-022-12234-0 (PMC9110751; doi:10.1038/s41598-022-12234-0)
Supplement: Supplementary file 12 — Supplementary Information 12. [file 41598_2022_12234_MOESM12_ESM.txt]

SCAPS 3.3.10 ELIS-UGent: Version scaps3310.exe, dated 10-04-2021, 11:22:08
Simulation of energy band diagrammes
Single shot simulation #	1
Calculation started : 	5-11-2021 at 15:39:38

problem definition file :	c:\Program Files (x86)\Scaps3309\def\CdS-15-QD.def
last saved: 	05-11-2021 at 15:13:56

Calculation under illumination
Optical generation from internal SCAPS calculation
Illumination spectrum read from file
spectrum file :	
C:\Program Files (x86)\Scaps3309\spectrum\AM1_5G 1 sun.spe  last saved: 	22-05-2009 at 15:59:48
Neutral density filter: ND	  0.0000
Transmission of ND filter:	  1.0000e+00
Power from spectrum:	  100.0000	mW/cm2
Incident power on solar cell structure	  100.0000	mW/cm2

Working point conditions
Temperature	  300.00	K
Workpoint bias voltage	    0.0000	Volt
Frequency	  1.0000e+06	Hz

Voltage reference convention: voltage referred to right contact, voltage V applied to left contact
Current reference convention: current positive when entering the left contact
Power generated by the cell: = -V*I; power consumed by the cell = +V*I

Band diagramme at actual bias voltage	    0.0000	Volt

bulk

   i	       x(um)	        y	      Ec(eV)	      Fn(eV)	      Fp(eV)	      Ev(eV)	     n(/cm3)	     p(/cm3)	rho(defect) (/cm3)	net doping (/cm3)	   rho(/cm3)	     E(V/cm)	  jn(mA/cm2)	  jp(mA/cm2)	  jn_tunnel(mA/cm2)	  jp_tunnel(mA/cm2)	jtot(mA/cm2)	 generation(#/cm3.s)	  recombination(#/cm3.s)	cumulative generation (mA/cm2)	cumulative recombination L to R (mA/cm2)	cumulative recombination R to L (mA/cm2)

   0	       0.000000	     0.00000000	     1.04728960	     0.58403520	    -0.00000010	    -0.15271040	   3.41288365e+10	   5.50002137e+15	   0.00000000e+00	  -5.50000000e+15	  -1.27589727e+10	  -1.95930424e+00	   5.46720623e-01	  -3.46339355e+01	   0.00000000e+00	   0.00000000e+00	  -3.40872149e+01	   8.96179034e+19	    6.04782597e+19	   3.82157925e+01	    5.46720623e-01	    4.12853206e+00
   1	       0.000100	     0.00000000	     1.04728958	     0.58405519	    -0.00000012	    -0.15271042	   3.41552155e+10	   5.50002138e+15	   0.00000000e+00	  -5.50000000e+15	  -1.27724891e+10	  -1.95932735e+00	   5.46697197e-01	  -3.46339121e+01	   0.00000000e+00	   0.00000000e+00	  -3.40872149e+01	   8.96470008e+19	    6.05250049e+19	   3.82156489e+01	    5.46817546e-01	    3.58171452e+00
   2	       0.000201	     0.00000000	     1.04728956	     0.58407533	    -0.00000014	    -0.15271044	   3.41818168e+10	   5.50002140e+15	   0.00000000e+00	  -5.50000000e+15	  -1.27861738e+10	  -1.95935067e+00	   5.46649965e-01	  -3.46338649e+01	   0.00000000e+00	   0.00000000e+00	  -3.40872149e+01	   8.96763573e+19	    6.05721439e+19	   3.82155041e+01	    5.46915371e-01	    3.58161669e+00
   3	       0.000304	     0.00000000	     1.04728954	     0.58409597	    -0.00000016	    -0.15271046	   3.42090838e+10	   5.50002141e+15	   0.00000000e+00	  -5.50000000e+15	  -1.28002576e+10	  -1.95937460e+00	   5.46601577e-01	  -3.46338165e+01	   0.00000000e+00	   0.00000000e+00	  -3.40872149e+01	   8.97064631e+19	    6.06204627e+19	   3.82153555e+01	    5.47015731e-01	    3.58151633e+00
   4	       0.000412	     0.00000000	     1.04728952	     0.58411743	    -0.00000018	    -0.15271048	   3.42374698e+10	   5.50002142e+15	   0.00000000e+00	  -5.50000000e+15	  -1.28149803e+10	  -1.95939955e+00	   5.46551225e-01	  -3.46337661e+01	   0.00000000e+00	   0.00000000e+00	  -3.40872149e+01	   8.97378199e+19	    6.06707643e+19	   3.82152008e+01	    5.47120305e-01	    3.58141176e+00
   5	       0.000526	     0.00000000	     1.04728950	     0.58414008	    -0.00000021	    -0.15271050	   3.42674605e+10	   5.50002144e+15	   0.00000000e+00	  -5.50000000e+15	  -1.28306031e+10	  -1.95942593e+00	   5.46498045e-01	  -3.46337130e+01	   0.00000000e+00	   0.00000000e+00	  -3.40872149e+01	   8.97709666e+19	    6.07239094e+19	   3.82150373e+01	    5.47230894e-01	    3.58130117e+00
   6	       0.000647	     0.00000000	     1.04728947	     0.58416434	    -0.00000023	    -0.15271053	   3.42995968e+10	   5.50002145e+15	   0.00000000e+00	  -5.50000000e+15	  -1.28474208e+10	  -1.95945425e+00	   5.46441078e-01	  -3.46336560e+01	   0.00000000e+00	   0.00000000e+00	  -3.40872149e+01	   8.98065046e+19	    6.07808568e+19	   3.82148620e+01	    5.47349514e-01	    3.58118255e+00
   7	       0.000780	     0.00000000	     1.04728945	     0.58419065	    -0.00000026	    -0.15271055	   3.43344998e+10	   5.50002147e+15	   0.00000000e+00	  -5.50000000e+15	  -1.28657772e+10	  -1.95948504e+00	   5.46379223e-01	  -3.46335941e+01	   0.00000000e+00	   0.00000000e+00	  -3.40872149e+01	   8.98451253e+19	    6.08427069e+19	   3.82146715e+01	    5.47478487e-01	    3.58105358e+00
   8	       0.000926	     0.00000000	     1.04728942	     0.58421957	    -0.00000028	    -0.15271058	   3.43728980e+10	   5.50002149e+15	   0.00000000e+00	  -5.50000000e+15	  -1.28860812e+10	  -1.95951898e+00	   5.46311194e-01	  -3.46335261e+01	   0.00000000e+00	   0.00000000e+00	  -3.40872149e+01	   8.98876415e+19	    6.09107507e+19	   3.82144618e+01	    5.47620543e-01	    3.58091152e+00
   9	       0.001088	     0.00000000	     1.04728939	     0.58425174	    -0.00000032	    -0.15271061	   3.44156596e+10	   5.50002151e+15	   0.00000000e+00	  -5.50000000e+15	  -1.29088275e+10	  -1.95955684e+00	   5.46235460e-01	  -3.46334504e+01	   0.00000000e+00	   0.00000000e+00	  -3.40872149e+01	   8.99350235e+19	    6.09865268e+19	   3.82142281e+01	    5.47778949e-01	    3.58075311e+00
  10	       0.001271	     0.00000000	     1.04728935	     0.58428793	    -0.00000035	    -0.15271065	   3.44638310e+10	   5.50002153e+15	   0.00000000e+00	  -5.50000000e+15	  -1.29346222e+10	  -1.95959957e+00	   5.46150182e-01	  -3.46333651e+01	   0.00000000e+00	   0.00000000e+00	  -3.40872149e+01	   8.99884433e+19	    6.10718893e+19	   3.82139647e+01	    5.47957657e-01	    3.58057440e+00
  11	       0.001479	     0.00000000	     1.04728931	     0.58432908	    -0.00000039	    -0.15271069	   3.45186823e+10	   5.50002155e+15	   0.00000000e+00	  -5.50000000e+15	  -1.29642146e+10	  -1.95964835e+00	   5.46053132e-01	  -3.46332681e+01	   0.00000000e+00	   0.00000000e+00	  -3.40872149e+01	   9.00493270e+19	    6.11690890e+19	   3.82136645e+01	    5.48161485e-01	    3.58037058e+00
  12	       0.001718	     0.00000000	     1.04728926	     0.58437632	    -0.00000044	    -0.15271074	   3.45817632e+10	   5.50002158e+15	   0.00000000e+00	  -5.50000000e+15	  -1.29985383e+10	  -1.95970459e+00	   5.45941602e-01	  -3.46331565e+01	   0.00000000e+00	   0.00000000e+00	  -3.40872149e+01	   9.01194194e+19	    6.12808719e+19	   3.82133189e+01	    5.48396338e-01	    3.58013572e+00
  13	       0.001996	     0.00000000	     1.04728921	     0.58443104	    -0.00000049	    -0.15271079	   3.46549696e+10	   5.50002162e+15	   0.00000000e+00	  -5.50000000e+15	  -1.30387635e+10	  -1.95977006e+00	   5.45812290e-01	  -3.46330272e+01	   0.00000000e+00	   0.00000000e+00	  -3.40872149e+01	   9.02008623e+19	    6.14105979e+19	   3.82129175e+01	    5.48669485e-01	    3.57986258e+00
  14	       0.002321	     0.00000000	     1.04728915	     0.58449491	    -0.00000056	    -0.15271085	   3.47406248e+10	   5.50002165e+15	   0.00000000e+00	  -5.50000000e+15	  -1.30863654e+10	  -1.95984694e+00	   5.45661170e-01	  -3.46328761e+01	   0.00000000e+00	   0.00000000e+00	  -3.40872149e+01	   9.02962904e+19	    6.15623837e+19	   3.82124472e+01	    5.48989896e-01	    3.57954217e+00
  15	       0.002705	     0.00000000	     1.04728907	     0.58456999	    -0.00000063	    -0.15271093	   3.48415753e+10	   5.50002170e+15	   0.00000000e+00	  -5.50000000e+15	  -1.31432131e+10	  -1.95993793e+00	   5.45483337e-01	  -3.46326983e+01	   0.00000000e+00	   0.00000000e+00	  -3.40872149e+01	   9.04089474e+19	    6.17412737e+19	   3.82118921e+01	    5.49368649e-01	    3.57916341e+00
  16	       0.003160	     0.00000000	     1.04728898	     0.58465875	    -0.00000072	    -0.15271102	   3.49613058e+10	   5.50002175e+15	   0.00000000e+00	  -5.50000000e+15	  -1.32116870e+10	  -1.96004641e+00	   5.45272828e-01	  -3.46324878e+01	   0.00000000e+00	   0.00000000e+00	  -3.40872149e+01	   9.05428271e+19	    6.19534432e+19	   3.82112326e+01	    5.49819445e-01	    3.57871262e+00
  17	       0.003703	     0.00000000	     1.04728888	     0.58476419	    -0.00000083	    -0.15271112	   3.51040743e+10	   5.50002181e+15	   0.00000000e+00	  -5.50000000e+15	  -1.32948350e+10	  -1.96017657e+00	   5.45022416e-01	  -3.46322373e+01	   0.00000000e+00	   0.00000000e+00	  -3.40872149e+01	   9.07028437e+19	    6.22064371e+19	   3.82104447e+01	    5.50359226e-01	    3.57817284e+00
  18	       0.004353	     0.00000000	     1.04728875	     0.58488992	    -0.00000096	    -0.15271125	   3.52750681e+10	   5.50002188e+15	   0.00000000e+00	  -5.50000000e+15	  -1.33965818e+10	  -1.96033361e+00	   5.44723390e-01	  -3.46319383e+01	   0.00000000e+00	   0.00000000e+00	  -3.40872149e+01	   9.08950360e+19	    6.25094478e+19	   3.82094986e+01	    5.51008938e-01	    3.57752312e+00
  19	       0.005135	     0.00000000	     1.04728859	     0.58504022	    -0.00000111	    -0.15271141	   3.54805838e+10	   5.50002196e+15	   0.00000000e+00	  -5.50000000e+15	  -1.35220120e+10	  -1.96052409e+00	   5.44365310e-01	  -3.46315802e+01	   0.00000000e+00	   0.00000000e+00	  -3.40872149e+01	   9.11268124e+19	    6.28736335e+19	   3.82083583e+01	    5.51794463e-01	    3.57673760e+00
  20	       0.006078	     0.00000000	     1.04728841	     0.58522019	    -0.00000130	    -0.15271159	   3.57282293e+10	   5.50002205e+15	   0.00000000e+00	  -5.50000000e+15	  -1.36777580e+10	  -1.96075617e+00	   5.43935758e-01	  -3.46311507e+01	   0.00000000e+00	   0.00000000e+00	  -3.40872149e+01	   9.14072414e+19	    6.33124756e+19	   3.82069793e+01	    5.52747755e-01	    3.57578431e+00
  21	       0.007218	     0.00000000	     1.04728819	     0.58543575	    -0.00000152	    -0.15271181	   3.60271468e+10	   5.50002215e+15	   0.00000000e+00	  -5.50000000e+15	  -1.38725338e+10	  -1.96104015e+00	   5.43420104e-01	  -3.46306350e+01	   0.00000000e+00	   0.00000000e+00	  -3.40872149e+01	   9.17473966e+19	    6.38421745e+19	   3.82053077e+01	    5.53908236e-01	    3.57462383e+00
  22	       0.008596	     0.00000000	     1.04728792	     0.58569379	    -0.00000179	    -0.15271208	   3.63882511e+10	   5.50002227e+15	   0.00000000e+00	  -5.50000000e+15	  -1.41178808e+10	  -1.96138905e+00	   5.42801299e-01	  -3.46300162e+01	   0.00000000e+00	   0.00000000e+00	  -3.40872149e+01	   9.21607645e+19	    6.44820720e+19	   3.82032780e+01	    5.55324489e-01	    3.57320757e+00
  23	       0.010262	     0.00000000	     1.04728759	     0.58600211	    -0.00000212	    -0.15271241	   3.68244782e+10	   5.50002240e+15	   0.00000000e+00	  -5.50000000e+15	  -1.44292143e+10	  -1.96181944e+00	   5.42059739e-01	  -3.46292747e+01	   0.00000000e+00	   0.00000000e+00	  -3.40872149e+01	   9.26637247e+19	    6.52550914e+19	   3.82008108e+01	    5.57056341e-01	    3.57147572e+00
  24	       0.012277	     0.00000000	     1.04728719	     0.58636943	    -0.00000251	    -0.15271281	   3.73510302e+10	   5.50002252e+15	   0.00000000e+00	  -5.50000000e+15	  -1.48273107e+10	  -1.96235265e+00	   5.41173246e-01	  -3.46283882e+01	   0.00000000e+00	   0.00000000e+00	  -3.40872149e+01	   9.32761170e+19	    6.61881717e+19	   3.81978103e+01	    5.59177406e-01	    3.56935466e+00
  25	       0.014709	     0.00000000	     1.04728672	     0.58680529	    -0.00000299	    -0.15271328	   3.79856026e+10	   5.50002265e+15	   0.00000000e+00	  -5.50000000e+15	  -1.53404391e+10	  -1.96301643e+00	   5.40117199e-01	  -3.46273321e+01	   0.00000000e+00	   0.00000000e+00	  -3.40872149e+01	   9.40219103e+19	    6.73126706e+19	   3.81941615e+01	    5.61778198e-01	    3.56675386e+00
  26	       0.017639	     0.00000000	     1.04728614	     0.58731978	    -0.00000357	    -0.15271386	   3.87485731e+10	   5.50002274e+15	   0.00000000e+00	  -5.50000000e+15	  -1.60074514e+10	  -1.96384749e+00	   5.38864887e-01	  -3.46260798e+01	   0.00000000e+00	   0.00000000e+00	  -3.40872149e+01	   9.49299983e+19	    6.86646980e+19	   3.81897263e+01	    5.64969936e-01	    3.56356213e+00
  27	       0.021161	     0.00000000	     1.04728545	     0.58792328	    -0.00000426	    -0.15271455	   3.96631253e+10	   5.50002278e+15	   0.00000000e+00	  -5.50000000e+15	  -1.68823223e+10	  -1.96489525e+00	   5.37388109e-01	  -3.46246030e+01	   0.00000000e+00	   0.00000000e+00	  -3.40872149e+01	   9.60351494e+19	    7.02853369e+19	   3.81843399e+01	    5.68889176e-01	    3.55964289e+00
  28	       0.025378	     0.00000000	     1.04728462	     0.58862598	    -0.00000509	    -0.15271538	   4.07552792e+10	   5.50002271e+15	   0.00000000e+00	  -5.50000000e+15	  -1.80409216e+10	  -1.96622775e+00	   5.35658052e-01	  -3.46228730e+01	   0.00000000e+00	   0.00000000e+00	  -3.40872149e+01	   9.73791544e+19	    7.22206962e+19	   3.81778059e+01	    5.73703411e-01	    3.55482865e+00
  29	       0.030410	     0.00000000	     1.04728363	     0.58943733	    -0.00000608	    -0.15271637	   4.20537954e+10	   5.50002246e+15	   0.00000000e+00	  -5.50000000e+15	  -1.95913093e+10	  -1.96794081e+00	   5.33646376e-01	  -3.46208613e+01	   0.00000000e+00	   0.00000000e+00	  -3.40872149e+01	   9.90122286e+19	    7.45217413e+19	   3.81698905e+01	    5.79617760e-01	    3.54891430e+00
  30	       0.036386	     0.00000000	     1.04728245	     0.59036535	    -0.00000725	    -0.15271755	   4.35899185e+10	   5.50002190e+15	   0.00000000e+00	  -5.50000000e+15	  -2.16897277e+10	  -1.97017271e+00	   5.31326352e-01	  -3.46185413e+01	   0.00000000e+00	   0.00000000e+00	  -3.40872149e+01	   1.00994745e+20	    7.72438396e+19	   3.81603161e+01	    5.86882829e-01	    3.54164923e+00
  31	       0.043449	     0.00000000	     1.04728106	     0.59141598	    -0.00000864	    -0.15271894	   4.53969299e+10	   5.50002083e+15	   0.00000000e+00	  -5.50000000e+15	  -2.45660498e+10	  -1.97312820e+00	   5.28673723e-01	  -3.46158886e+01	   0.00000000e+00	   0.00000000e+00	  -3.40872149e+01	   1.03399405e+20	    8.04459673e+19	   3.81487530e+01	    5.95803708e-01	    3.53272835e+00
  32	       0.051749	     0.00000000	     1.04727942	     0.59259239	    -0.00001027	    -0.15272058	   4.75094804e+10	   5.50001894e+15	   0.00000000e+00	  -5.50000000e+15	  -2.85653325e+10	  -1.97711800e+00	   5.25666666e-01	  -3.46128816e+01	   0.00000000e+00	   0.00000000e+00	  -3.40872149e+01	   1.06313994e+20	    8.41895278e+19	   3.81348097e+01	    6.06749937e-01	    3.52178213e+00
  33	       0.061446	     0.00000000	     1.04727750	     0.59389446	    -0.00001217	    -0.15272250	   4.99626807e+10	   5.50001575e+15	   0.00000000e+00	  -5.50000000e+15	  -3.42174675e+10	  -1.98262566e+00	   5.22283900e-01	  -3.46094988e+01	   0.00000000e+00	   0.00000000e+00	  -3.40872149e+01	   1.09844902e+20	    8.85367391e+19	   3.81180201e+01	    6.20166008e-01	    3.50836605e+00
  34	       0.072702	     0.00000000	     1.04727527	     0.59531836	    -0.00001438	    -0.15272473	   5.27909272e+10	   5.50001043e+15	   0.00000000e+00	  -5.50000000e+15	  -4.23570000e+10	  -1.99042264e+00	   5.18499506e-01	  -3.46057144e+01	   0.00000000e+00	   0.00000000e+00	  -3.40872149e+01	   1.14121677e+20	    9.35485540e+19	   3.80978287e+01	    6.36581662e-01	    3.49195040e+00
  35	       0.085675	     0.00000000	     1.04727268	     0.59685641	    -0.00001693	    -0.15272732	   5.60264356e+10	   5.50000169e+15	   0.00000000e+00	  -5.50000000e+15	  -5.43345356e+10	  -2.00177147e+00	   5.14272409e-01	  -3.46014873e+01	   0.00000000e+00	   0.00000000e+00	  -3.40872149e+01	   1.19302947e+20	    9.92820599e+19	   3.80735709e+01	    6.56620833e-01	    3.47191123e+00
  36	       0.100522	     0.00000000	     1.04726970	     0.59849718	    -0.00001985	    -0.15273030	   5.96974247e+10	   5.49998730e+15	   0.00000000e+00	  -5.50000000e+15	  -7.23990977e+10	  -2.01879323e+00	   5.09527848e-01	  -3.45967428e+01	   0.00000000e+00	   0.00000000e+00	  -3.40872149e+01	   1.25584143e+20	    1.05787263e+20	   3.80444490e+01	    6.81007600e-01	    3.44752446e+00
  37	       0.117381	     0.00000000	     1.04726627	     0.60022567	    -0.00002316	    -0.15273373	   6.38258473e+10	   5.49996342e+15	   0.00000000e+00	  -5.50000000e+15	  -1.00406776e+11	  -2.04514970e+00	   5.04127334e-01	  -3.45913423e+01	   0.00000000e+00	   0.00000000e+00	  -3.40872149e+01	   1.33207637e+20	    1.13103064e+20	   3.80095012e+01	    7.10567043e-01	    3.41796502e+00
  38	       0.136373	     0.00000000	     1.04726236	     0.60202368	    -0.00002688	    -0.15273764	   6.84244683e+10	   5.49992326e+15	   0.00000000e+00	  -5.50000000e+15	  -1.45166332e+11	  -2.08734273e+00	   4.97822853e-01	  -3.45850378e+01	   0.00000000e+00	   0.00000000e+00	  -3.40872149e+01	   1.42476039e+20	    1.21252083e+20	   3.79675628e+01	    7.46218327e-01	    3.38231373e+00
  39	       0.157589	     0.00000000	     1.04725787	     0.60386999	    -0.00003105	    -0.15274213	   7.34929687e+10	   5.49985444e+15	   0.00000000e+00	  -5.50000000e+15	  -2.19056062e+11	  -2.15725166e+00	   4.90190234e-01	  -3.45774052e+01	   0.00000000e+00	   0.00000000e+00	  -3.40872149e+01	   1.53769672e+20	    1.30233755e+20	   3.79172175e+01	    7.88956911e-01	    3.33957515e+00
  40	       0.181087	     0.00000000	     1.04725269	     0.60574042	    -0.00003566	    -0.15274731	   7.90125927e+10	   5.49973378e+15	   0.00000000e+00	  -5.50000000e+15	  -3.45231845e+11	  -2.27720686e+00	   4.80535819e-01	  -3.45677507e+01	   0.00000000e+00	   0.00000000e+00	  -3.40872149e+01	   1.67569517e+20	    1.40014844e+20	   3.78567361e+01	    8.39822279e-01	    3.28870978e+00
  41	       0.206881	     0.00000000	     1.04724661	     0.60760749	    -0.00004072	    -0.15275339	   8.49387005e+10	   5.49951672e+15	   0.00000000e+00	  -5.50000000e+15	  -5.68218915e+11	  -2.49035659e+00	   4.67769945e-01	  -3.45549849e+01	   0.00000000e+00	   0.00000000e+00	  -3.40872149e+01	   1.84487260e+20	    1.50516245e+20	   3.77839995e+01	    8.99847321e-01	    3.22868474e+00
  42	       0.234936	     0.00000000	     1.04723922	     0.60943954	    -0.00004622	    -0.15276078	   9.11904986e+10	   5.49911532e+15	   0.00000000e+00	  -5.50000000e+15	  -9.75874128e+11	  -2.88225843e+00	   4.50240365e-01	  -3.45374553e+01	   0.00000000e+00	   0.00000000e+00	  -3.40872149e+01	   2.05304483e+20	    1.61594788e+20	   3.76964051e+01	    9.69985261e-01	    3.15854680e+00
  43	       0.265166	     0.00000000	     1.04722970	     0.61119922	    -0.00005214	    -0.15277030	   9.76373055e+10	   5.49835197e+15	   0.00000000e+00	  -5.50000000e+15	  -1.74566994e+12	  -3.62656446e+00	   4.25519087e-01	  -3.45127340e+01	   0.00000000e+00	   0.00000000e+00	  -3.40872149e+01	   2.31023409e+20	    1.73018897e+20	   3.75907503e+01	    1.05101040e+00	    3.07752167e+00
  44	       0.297430	     0.00000000	     1.04721635	     0.61284119	    -0.00005846	    -0.15278365	   1.04081187e+11	   5.49686066e+15	   0.00000000e+00	  -5.50000000e+15	  -3.24341775e+12	  -5.08280848e+00	   3.90137926e-01	  -3.44773529e+01	   0.00000000e+00	   0.00000000e+00	  -3.40872149e+01	   2.62931880e+20	    1.84437822e+20	   3.74630946e+01	    1.14339003e+00	    2.98514203e+00
  45	       0.331531	     0.00000000	     1.04719561	     0.61430869	    -0.00006514	    -0.15280439	   1.10236987e+11	   5.49387498e+15	   0.00000000e+00	  -5.50000000e+15	  -6.23525663e+12	  -8.00702547e+00	   3.39272660e-01	  -3.44264876e+01	   0.00000000e+00	   0.00000000e+00	  -3.40872149e+01	   3.02685249e+20	    1.95346250e+20	   3.73085961e+01	    1.24712816e+00	    2.88140390e+00
  46	       0.367220	     0.00000000	     1.04715985	     0.61552863	    -0.00007211	    -0.15284015	   1.15713263e+11	   5.48777299e+15	   0.00000000e+00	  -5.50000000e+15	  -1.23427224e+13	  -1.40052171e+01	   2.66385129e-01	  -3.43536001e+01	   0.00000000e+00	   0.00000000e+00	  -3.40872149e+01	   3.52407132e+20	    2.05050522e+20	   3.71213279e+01	    1.36158772e+00	    2.76694434e+00
  47	       0.404198	     0.00000000	     1.04709279	     0.61640420	    -0.00007934	    -0.15290721	   1.20002178e+11	   5.47510987e+15	   0.00000000e+00	  -5.50000000e+15	  -2.50101356e+13	  -2.65010846e+01	   1.62849738e-01	  -3.42500647e+01	   0.00000000e+00	   0.00000000e+00	  -3.40872149e+01	   4.14809178e+20	    2.12650721e+20	   3.68940799e+01	    1.48531000e+00	    2.64322206e+00
  48	       0.442129	     0.00000000	     1.04695971	     0.61680336	    -0.00008675	    -0.15304029	   1.22493715e+11	   5.44860970e+15	   0.00000000e+00	  -5.50000000e+15	  -5.15127962e+13	  -5.27599989e+01	   1.76184925e-02	  -3.41048334e+01	   0.00000000e+00	   0.00000000e+00	  -3.40872149e+01	   4.93326244e+20	    2.17065866e+20	   3.66181649e+01	    1.61586901e+00	    2.51266305e+00
  49	       0.480644	     0.00000000	     1.04668738	     0.61654056	    -0.00009429	    -0.15331262	   1.22538785e+11	   5.39318925e+15	   0.00000000e+00	  -5.50000000e+15	  -1.06933288e+14	  -1.07968169e+02	  -1.82982019e-01	  -3.39042329e+01	   0.00000000e+00	   0.00000000e+00	  -3.40872149e+01	   5.92256984e+20	    2.17145729e+20	   3.62832577e+01	    1.74982521e+00	    2.37870686e+00
  50	       0.519356	     0.00000000	     1.04612444	     0.61534693	    -0.00010194	    -0.15387556	   1.19590904e+11	   5.27879183e+15	   0.00000000e+00	  -5.50000000e+15	  -2.21327760e+14	  -2.22930426e+02	  -4.55184254e-01	  -3.36320307e+01	   0.00000000e+00	   0.00000000e+00	  -3.40872149e+01	   7.16890051e+20	    2.11921910e+20	   3.58773158e+01	    1.88287102e+00	    2.24566104e+00
  51	       0.557871	     0.00000000	     1.04496881	     0.61282386	    -0.00010974	    -0.15503119	   1.13440680e+11	   5.04995375e+15	   0.00000000e+00	  -5.50000000e+15	  -4.50159694e+14	  -4.56900203e+02	  -8.17281645e-01	  -3.32699333e+01	   0.00000000e+00	   0.00000000e+00	  -3.40872149e+01	   8.73583189e+20	    2.01023351e+20	   3.53866478e+01	    2.01026646e+00	    2.11826560e+00
  52	       0.595802	     0.00000000	     1.04264982	     0.60837758	    -0.00011785	    -0.15735018	   1.04495619e+11	   4.61889694e+15	   0.00000000e+00	  -5.50000000e+15	  -8.81207558e+14	  -9.13760133e+02	  -1.28857932e+00	  -3.27986356e+01	   0.00000000e+00	   0.00000000e+00	  -3.40872149e+01	   1.06974800e+21	    1.85172170e+20	   3.47962135e+01	    2.12760264e+00	    2.00092942e+00
  53	       0.632780	     0.00000000	     1.03818076	     0.60115145	    -0.00012672	    -0.16181924	   9.39435836e+10	   3.88820579e+15	   0.00000000e+00	  -5.50000000e+15	  -1.61188815e+15	  -1.74778996e+03	  -1.80584979e+00	  -3.22813651e+01	   0.00000000e+00	   0.00000000e+00	  -3.40872149e+01	   1.31368150e+21	    1.66473317e+20	   3.40902464e+01	    2.23175934e+00	    1.89677272e+00
  54	       0.650624	     0.00000000	     1.03459762	     0.59613911	    -0.00013164	    -0.16540238	   8.89000525e+10	   3.38648607e+15	   0.00000000e+00	  -5.50000000e+15	  -2.11360283e+15	  -2.34920668e+03	  -2.24315664e+00	  -3.18440583e+01	   0.00000000e+00	   0.00000000e+00	  -3.40872149e+01	   1.45478787e+21	    1.57535853e+20	   3.36945417e+01	    2.27807083e+00	    1.85046123e+00
  55	       0.668469	     0.00000000	     1.02979678	     0.58988659	    -0.00013736	    -0.17020322	   8.40543668e+10	   2.81412912e+15	   0.00000000e+00	  -5.50000000e+15	  -2.68595494e+15	  -3.12401307e+03	  -2.63334864e+00	  -3.14538663e+01	   0.00000000e+00	   0.00000000e+00	  -3.40872149e+01	   1.61418395e+21	    1.48948964e+20	   3.32558854e+01	    2.32187752e+00	    1.80665454e+00
  56	       0.685519	     0.00000000	     1.02376372	     0.58251981	    -0.00014401	    -0.17623628	   7.98355274e+10	   2.22993680e+15	   0.00000000e+00	  -5.50000000e+15	  -3.27014304e+15	  -4.04275597e+03	  -3.06273350e+00	  -3.10244814e+01	   0.00000000e+00	   0.00000000e+00	  -3.40872149e+01	   1.78608057e+21	    1.41472853e+20	   3.27914938e+01	    2.36154193e+00	    1.76699014e+00
  57	       0.702570	     0.00000000	     1.01601051	     0.57355926	    -0.00015258	    -0.18398949	   7.61993590e+10	   1.65359585e+15	   0.00000000e+00	  -5.50000000e+15	  -3.84648035e+15	  -5.14051279e+03	  -3.53252554e+00	  -3.05546894e+01	   0.00000000e+00	   0.00000000e+00	  -3.40872149e+01	   1.97991917e+21	    1.35029214e+20	   3.22771518e+01	    2.39930524e+00	    1.72922682e+00
  58	       0.718702	     0.00000000	     1.00681220	     0.56339919	    -0.00016365	    -0.19318780	   7.34217014e+10	   1.15978263e+15	   0.00000000e+00	  -5.50000000e+15	  -4.34029079e+15	  -6.33531475e+03	  -3.97698770e+00	  -3.01102272e+01	   0.00000000e+00	   0.00000000e+00	  -3.40872149e+01	   2.18640204e+21	    1.30106819e+20	   3.17387884e+01	    2.43356557e+00	    1.69496649e+00
  59	       0.726768	     0.00000000	     1.00144664	     0.55762791	    -0.00017087	    -0.19855336	   7.22805234e+10	   9.43033777e+14	   0.00000000e+00	  -5.50000000e+15	  -4.55703850e+15	  -6.98456622e+03	  -4.31653367e+00	  -2.97706813e+01	   0.00000000e+00	   0.00000000e+00	  -3.40872149e+01	   2.29904165e+21	    1.28084412e+20	   3.14489885e+01	    2.45024704e+00	    1.67828503e+00
  60	       0.734834	     0.00000000	     0.99554464	     0.55137868	    -0.00017975	    -0.20445536	   7.13179463e+10	   7.51122354e+14	   0.00000000e+00	  -5.50000000e+15	  -4.74894896e+15	  -7.66363809e+03	  -4.62334836e+00	  -2.94638666e+01	   0.00000000e+00	   0.00000000e+00	  -3.40872149e+01	   2.41851617e+21	    1.26378434e+20	   3.11441920e+01	    2.46668762e+00	    1.66184444e+00
  61	       0.744911	     0.00000000	     0.98738590	     0.54287621	    -0.00019417	    -0.21261410	   7.03777095e+10	   5.48460869e+14	   0.00000000e+00	  -5.50000000e+15	  -4.95160951e+15	  -8.54796334e+03	  -4.98792449e+00	  -2.90992904e+01	   0.00000000e+00	   0.00000000e+00	  -3.40872149e+01	   2.57809074e+21	    1.24711852e+20	   3.07408903e+01	    2.48695440e+00	    1.64157767e+00
  62	       0.754988	     0.00000000	     0.97831743	     0.53356521	    -0.00021400	    -0.22168257	   6.97217682e+10	   3.86738141e+14	   0.00000000e+00	  -5.50000000e+15	  -5.11333158e+15	  -9.46550655e+03	  -5.39794761e+00	  -2.86892673e+01	   0.00000000e+00	   0.00000000e+00	  -3.40872149e+01	   2.75005103e+21	    1.23548821e+20	   3.03108288e+01	    2.50699278e+00	    1.62153928e+00
  63	       0.765064	     0.00000000	     0.96830951	     0.52341726	    -0.00024226	    -0.23169049	   6.93458332e+10	   2.63073291e+14	   0.00000000e+00	  -5.50000000e+15	  -5.23699606e+15	  -1.04090663e+04	  -5.82879713e+00	  -2.82584178e+01	   0.00000000e+00	   0.00000000e+00	  -3.40872149e+01	   2.93547771e+21	    1.22881581e+20	   2.98519208e+01	    2.52688344e+00	    1.60164862e+00
  64	       0.774416	     0.00000000	     0.95816094	     0.51322801	    -0.00028031	    -0.24183906	   6.92369909e+10	   1.78050135e+14	   0.00000000e+00	  -5.50000000e+15	  -5.32201910e+15	  -1.13023852e+04	  -6.27221610e+00	  -2.78149988e+01	   0.00000000e+00	   0.00000000e+00	  -3.40872149e+01	   3.12064100e+21	    1.22687117e+20	   2.93982748e+01	    2.54527826e+00	    1.58325380e+00
  65	       0.783768	     0.00000000	     0.94717023	     0.50228157	    -0.00033659	    -0.25282977	   6.93554323e+10	   1.16732675e+14	   0.00000000e+00	  -5.50000000e+15	  -5.38333668e+15	  -1.22080849e+04	  -6.67636754e+00	  -2.74108474e+01	   0.00000000e+00	   0.00000000e+00	  -3.40872149e+01	   3.31945358e+21	    1.22894414e+20	   2.89158664e+01	    2.56367405e+00	    1.56485801e+00
  66	       0.788444	     0.00000000	     0.94135544	     0.49651636	    -0.00037473	    -0.25864456	   6.94883476e+10	   9.33961204e+13	   0.00000000e+00	  -5.50000000e+15	  -5.40667337e+15	  -1.26645157e+04	  -6.97959261e+00	  -2.71076223e+01	   0.00000000e+00	   0.00000000e+00	  -3.40872149e+01	   3.42432609e+21	    1.23128070e+20	   2.86632881e+01	    2.57288846e+00	    1.55564361e+00
  67	       0.793119	     0.00000000	     0.93532677	     0.49055680	    -0.00042216	    -0.26467323	   6.96740014e+10	   7.41369376e+13	   0.00000000e+00	  -5.50000000e+15	  -5.42593274e+15	  -1.31227484e+04	  -7.25513908e+00	  -2.68320758e+01	   0.00000000e+00	   0.00000000e+00	  -3.40872149e+01	   3.53304045e+21	    1.23454620e+20	   2.84027103e+01	    2.58212385e+00	    1.54640822e+00
  68	       0.799568	     0.00000000	     0.92666068	     0.48201837	    -0.00050804	    -0.27333932	   7.00182875e+10	   5.32304928e+13	   0.00000000e+00	  -5.50000000e+15	  -5.44683953e+15	  -1.37570278e+04	  -7.59120608e+00	  -2.64960088e+01	   0.00000000e+00	   0.00000000e+00	  -3.40872149e+01	   3.68955812e+21	    1.24060072e+20	   2.80296549e+01	    2.59490826e+00	    1.53362380e+00
  69	       0.806016	     0.00000000	     0.91758479	     0.47310504	    -0.00062691	    -0.28241521	   7.04591035e+10	   3.76676139e+13	   0.00000000e+00	  -5.50000000e+15	  -5.46240285e+15	  -1.43934348e+04	  -7.96798956e+00	  -2.61192254e+01	   0.00000000e+00	   0.00000000e+00	  -3.40872149e+01	   3.85411284e+21	    1.24834435e+20	   2.76400157e+01	    2.60776394e+00	    1.52076812e+00
  70	       0.812464	     0.00000000	     0.90809795	     0.46381417	    -0.00079367	    -0.29190205	   7.09942605e+10	   2.62837775e+13	   0.00000000e+00	  -5.50000000e+15	  -5.47378722e+15	  -1.50314138e+04	  -8.36212226e+00	  -2.57250927e+01	   0.00000000e+00	   0.00000000e+00	  -3.40872149e+01	   4.02716313e+21	    1.25772740e+20	   2.72329388e+01	    2.62070809e+00	    1.50782397e+00
  71	       0.818913	     0.00000000	     0.89819929	     0.45414345	    -0.00103062	    -0.30180071	   7.16218442e+10	   1.81000139e+13	   0.00000000e+00	  -5.50000000e+15	  -5.48197161e+15	  -1.56705344e+04	  -8.76510725e+00	  -2.53221077e+01	   0.00000000e+00	   0.00000000e+00	  -3.40872149e+01	   4.20919582e+21	    1.26869924e+20	   2.68075216e+01	    2.63375737e+00	    1.49477469e+00
  72	       0.824787	     0.00000000	     0.88882259	     0.44500087	    -0.00133544	    -0.31117741	   7.22721872e+10	   1.27514789e+13	   0.00000000e+00	  -5.50000000e+15	  -5.48732079e+15	  -1.62534932e+04	  -9.16680998e+00	  -2.49204050e+01	   0.00000000e+00	   0.00000000e+00	  -3.40872149e+01	   4.38328266e+21	    1.28002362e+20	   2.64032090e+01	    2.64575019e+00	    1.48278187e+00
  73	       0.830662	     0.00000000	     0.87910326	     0.43553999	    -0.00176321	    -0.32089674	   7.29969707e+10	   8.90755568e+12	   0.00000000e+00	  -5.50000000e+15	  -5.49116544e+15	  -1.68369406e+04	  -9.57579081e+00	  -2.45114241e+01	   0.00000000e+00	   0.00000000e+00	  -3.40872149e+01	   4.56566683e+21	    1.29257696e+20	   2.59821230e+01	    2.65785537e+00	    1.47067670e+00
  74	       0.836536	     0.00000000	     0.86904108	     0.42575957	    -0.00236741	    -0.33095892	   7.37954371e+10	   6.18252538e+12	   0.00000000e+00	  -5.50000000e+15	  -5.49389127e+15	  -1.74207372e+04	  -1.00022229e+01	  -2.40849920e+01	   0.00000000e+00	   0.00000000e+00	  -3.40872149e+01	   4.75678577e+21	    1.30630585e+20	   2.55434621e+01	    2.67008421e+00	    1.45844785e+00
  75	       0.842411	     0.00000000	     0.85863586	     0.41565846	    -0.00322418	    -0.34136414	   7.46670220e+10	   4.27618293e+12	   0.00000000e+00	  -5.50000000e+15	  -5.49579848e+15	  -1.80047800e+04	  -1.04359185e+01	  -2.36512964e+01	   0.00000000e+00	   0.00000000e+00	  -3.40872149e+01	   4.95710176e+21	    1.32114686e+20	   2.50863825e+01	    2.68244749e+00	    1.44608457e+00
  76	       0.847715	     0.00000000	     0.84894601	     0.40626179	    -0.00430174	    -0.35105399	   7.55170347e+10	   3.06650943e+12	   0.00000000e+00	  -5.50000000e+15	  -5.49700901e+15	  -1.85322717e+04	  -1.08649052e+01	  -2.32223097e+01	   0.00000000e+00	   0.00000000e+00	  -3.40872149e+01	   5.14627721e+21	    1.33545207e+20	   2.46571296e+01	    2.69373434e+00	    1.43479773e+00
  77	       0.853019	     0.00000000	     0.83897635	     0.39660224	    -0.00577419	    -0.36102365	   7.64266748e+10	   2.20882850e+12	   0.00000000e+00	  -5.50000000e+15	  -5.49786760e+15	  -1.90598628e+04	  -1.12991726e+01	  -2.27880424e+01	   0.00000000e+00	   0.00000000e+00	  -3.40872149e+01	   5.34372786e+21	    1.35055895e+20	   2.42114505e+01	    2.70514614e+00	    1.42338592e+00
  78	       0.858323	     0.00000000	     0.82872682	     0.38667915	    -0.00777014	    -0.37127318	   7.73960278e+10	   1.60607178e+12	   0.00000000e+00	  -5.50000000e+15	  -5.49847132e+15	  -1.95875241e+04	  -1.17504546e+01	  -2.23367603e+01	   0.00000000e+00	   0.00000000e+00	  -3.40872149e+01	   5.54985252e+21	    1.36642417e+20	   2.37486250e+01	    2.71668954e+00	    1.41184253e+00
  79	       0.863627	     0.00000000	     0.81819740	     0.37649188	    -0.01043932	    -0.38180260	   7.84252574e+10	   1.18566869e+12	   0.00000000e+00	  -5.50000000e+15	  -5.49889276e+15	  -2.01152345e+04	  -1.22069668e+01	  -2.18802481e+01	   0.00000000e+00	   0.00000000e+00	  -3.40872149e+01	   5.76507064e+21	    1.38302725e+20	   2.32678984e+01	    2.72837088e+00	    1.40016119e+00
  80	       0.868375	     0.00000000	     0.80853459	     0.36714865	    -0.01352792	    -0.39146541	   7.93989242e+10	   9.19869662e+11	   0.00000000e+00	  -5.50000000e+15	  -5.49915953e+15	  -2.05876422e+04	  -1.26550609e+01	  -2.14321540e+01	   0.00000000e+00	   0.00000000e+00	  -3.40872149e+01	   5.96579629e+21	    1.39855155e+20	   2.28217587e+01	    2.73894957e+00	    1.38958249e+00
  81	       0.873123	     0.00000000	     0.79864748	     0.35759307	    -0.01738642	    -0.40135252	   8.04217772e+10	   7.28849486e+11	   0.00000000e+00	  -5.50000000e+15	  -5.49935157e+15	  -2.10600696e+04	  -1.31060721e+01	  -2.09811428e+01	   0.00000000e+00	   0.00000000e+00	  -3.40872149e+01	   6.17449372e+21	    1.41473405e+20	   2.23600482e+01	    2.74964885e+00	    1.37888321e+00
  82	       0.877871	     0.00000000	     0.78853607	     0.34782478	    -0.02209298	    -0.41146393	   8.14943089e+10	   5.91573146e+11	   0.00000000e+00	  -5.50000000e+15	  -5.49948992e+15	  -2.15325112e+04	  -1.35731479e+01	  -2.05140670e+01	   0.00000000e+00	   0.00000000e+00	  -3.40872149e+01	   6.39151045e+21	    1.43164263e+20	   2.18821473e+01	    2.76047398e+00	    1.36805808e+00
  83	       0.882619	     0.00000000	     0.77820033	     0.33784343	    -0.02768542	    -0.42179967	   8.26170570e+10	   4.92574932e+11	   0.00000000e+00	  -5.50000000e+15	  -5.49959004e+15	  -2.20049630e+04	  -1.40431086e+01	  -2.00441063e+01	   0.00000000e+00	   0.00000000e+00	  -3.40872149e+01	   6.61721027e+21	    1.44935677e+20	   2.13874092e+01	    2.77143078e+00	    1.35710128e+00
  84	       0.886834	     0.00000000	     0.76883729	     0.32880474	    -0.03338375	    -0.43116271	   8.36581813e+10	   4.27584539e+11	   0.00000000e+00	  -5.50000000e+15	  -5.49965607e+15	  -2.24243675e+04	  -1.45009088e+01	  -1.95863061e+01	   0.00000000e+00	   0.00000000e+00	  -3.40872149e+01	   6.82514725e+21	    1.46585057e+20	   2.09335877e+01	    2.78127269e+00	    1.34725938e+00
  85	       0.891049	     0.00000000	     0.75929748	     0.31959795	    -0.03973792	    -0.44070252	   8.47408059e+10	   3.78098339e+11	   0.00000000e+00	  -5.50000000e+15	  -5.49970664e+15	  -2.28437765e+04	  -1.49590652e+01	  -1.91281497e+01	   0.00000000e+00	   0.00000000e+00	  -3.40872149e+01	   7.04050469e+21	    1.48309894e+20	   2.04654755e+01	    2.79122851e+00	    1.33730356e+00
  86	       0.895263	     0.00000000	     0.74958089	     0.31022294	    -0.04669199	    -0.45041911	   8.58658056e+10	   3.39846241e+11	   0.00000000e+00	  -5.50000000e+15	  -5.49974602e+15	  -2.32631888e+04	  -1.54319039e+01	  -1.86553110e+01	   0.00000000e+00	   0.00000000e+00	  -3.40872149e+01	   7.26357237e+21	    1.50113604e+20	   1.99825618e+01	    2.80130345e+00	    1.32722861e+00
  87	       0.899478	     0.00000000	     0.73968753	     0.30067964	    -0.05417855	    -0.46031247	   8.70342290e+10	   3.09688452e+11	   0.00000000e+00	  -5.50000000e+15	  -5.49977735e+15	  -2.36826039e+04	  -1.59415353e+01	  -1.81456796e+01	   0.00000000e+00	   0.00000000e+00	  -3.40872149e+01	   7.49465213e+21	    1.51998317e+20	   1.94843158e+01	    2.81150292e+00	    1.31702914e+00
  88	       0.904427	     0.00000000	     0.72784564	     0.28925806	    -0.06355856	    -0.47215436	   8.84581779e+10	   2.81607262e+11	   0.00000000e+00	  -5.50000000e+15	  -5.49980685e+15	  -2.41750617e+04	  -1.64376231e+01	  -1.76495918e+01	   0.00000000e+00	   0.00000000e+00	  -3.40872149e+01	   7.77662582e+21	    1.54307633e+20	   1.88789643e+01	    2.82364485e+00	    1.30488721e+00
  89	       0.906901	     0.00000000	     0.72183330	     0.28346189	    -0.06844535	    -0.47816670	   8.91995687e+10	   2.69631375e+11	   0.00000000e+00	  -5.50000000e+15	  -5.49981957e+15	  -2.44212916e+04	  -1.68181669e+01	  -1.72690481e+01	   0.00000000e+00	   0.00000000e+00	  -3.40872149e+01	   7.92208294e+21	    1.55514133e+20	   1.85678168e+01	    2.82978550e+00	    1.29874657e+00
  90	       0.909376	     0.00000000	     0.71576003	     0.27760805	    -0.07345305	    -0.48423997	   8.99584777e+10	   2.58763461e+11	   0.00000000e+00	  -5.50000000e+15	  -5.49983120e+15	  -2.46675219e+04	  -1.71289520e+01	  -1.69582629e+01	   0.00000000e+00	   0.00000000e+00	  -3.40872149e+01	   8.07061167e+21	    1.56751265e+20	   1.82508426e+01	    2.83597458e+00	    1.29255748e+00
  91	       0.911850	     0.00000000	     0.70962584	     0.27169667	    -0.07857050	    -0.49037416	   9.07357073e+10	   2.48802039e+11	   0.00000000e+00	  -5.50000000e+15	  -5.49984193e+15	  -2.49137528e+04	  -1.74456374e+01	  -1.66415775e+01	   0.00000000e+00	   0.00000000e+00	  -3.40872149e+01	   8.22228270e+21	    1.58019832e+20	   1.79279185e+01	    2.84221332e+00	    1.28631874e+00
  92	       0.914325	     0.00000000	     0.70343072	     0.26572793	    -0.08378757	    -0.49656928	   9.15322529e+10	   2.39581891e+11	   0.00000000e+00	  -5.50000000e+15	  -5.49985195e+15	  -2.51599842e+04	  -1.78292438e+01	  -1.62579711e+01	   0.00000000e+00	   0.00000000e+00	  -3.40872149e+01	   8.37716843e+21	    1.59320935e+20	   1.75989184e+01	    2.84850300e+00	    1.28002907e+00
  93	       0.918649	     0.00000000	     0.69245687	     0.25515593	    -0.09312929	    -0.50754313	   9.29634953e+10	   2.24950149e+11	   0.00000000e+00	  -5.50000000e+15	  -5.49986801e+15	  -2.55903370e+04	  -1.83472577e+01	  -1.57399572e+01	   0.00000000e+00	   0.00000000e+00	  -3.40872149e+01	   8.65581325e+21	    1.61659432e+20	   1.70088896e+01	    2.85962187e+00	    1.26891019e+00
  94	       0.922974	     0.00000000	     0.68129692	     0.24440956	    -0.10270453	    -0.51870308	   9.44598847e+10	   2.11598974e+11	   0.00000000e+00	  -5.50000000e+15	  -5.49988286e+15	  -2.60206910e+04	  -1.89456689e+01	  -1.51415460e+01	   0.00000000e+00	   0.00000000e+00	  -3.40872149e+01	   8.94491503e+21	    1.64102276e+20	   1.63991939e+01	    2.87090638e+00	    1.25762568e+00
  95	       0.927298	     0.00000000	     0.66995085	     0.23349089	    -0.11248045	    -0.53004915	   9.60315843e+10	   1.99152160e+11	   0.00000000e+00	  -5.50000000e+15	  -5.49989688e+15	  -2.64510461e+04	  -1.95434823e+01	  -1.45437326e+01	   0.00000000e+00	   0.00000000e+00	  -3.40872149e+01	   9.24490118e+21	    1.66663241e+20	   1.57690920e+01	    2.88236422e+00	    1.24616784e+00
  96	       0.931050	     0.00000000	     0.65995714	     0.22388293	    -0.12109822	    -0.54004286	   9.74725643e+10	   1.88848329e+11	   0.00000000e+00	  -5.50000000e+15	  -5.49990862e+15	  -2.68243887e+04	  -2.01179628e+01	  -1.39692521e+01	   0.00000000e+00	   0.00000000e+00	  -3.40872149e+01	   9.51430702e+21	    1.69005389e+20	   1.52053549e+01	    2.89245147e+00	    1.23608059e+00
  97	       0.934802	     0.00000000	     0.64982337	     0.21415192	    -0.12983240	    -0.55017663	   9.90001926e+10	   1.78914105e+11	   0.00000000e+00	  -5.50000000e+15	  -5.49992009e+15	  -2.71977321e+04	  -2.06879251e+01	  -1.33992898e+01	   0.00000000e+00	   0.00000000e+00	  -3.40872149e+01	   9.79254276e+21	    1.71481974e+20	   1.46251606e+01	    2.90268353e+00	    1.22584853e+00
  98	       0.938554	     0.00000000	     0.63954953	     0.20430344	    -0.13866908	    -0.56045047	   1.00639491e+11	   1.69256776e+11	   0.00000000e+00	  -5.50000000e+15	  -5.49993138e+15	  -2.75710763e+04	  -2.12541247e+01	  -1.28330902e+01	   0.00000000e+00	   0.00000000e+00	  -3.40872149e+01	   1.00799229e+22	    1.74132444e+20	   1.40279688e+01	    2.91306966e+00	    1.21546240e+00
  99	       0.941786	     0.00000000	     0.63058571	     0.19573148	    -0.14635067	    -0.56941429	   1.02173696e+11	   1.61081490e+11	   0.00000000e+00	  -5.50000000e+15	  -5.49994109e+15	  -2.78927339e+04	  -2.17942114e+01	  -1.22930036e+01	   0.00000000e+00	   0.00000000e+00	  -3.40872149e+01	   1.03350995e+22	    1.76607085e+20	   1.34994072e+01	    2.92215060e+00	    1.20638147e+00
 100	       0.945018	     0.00000000	     0.62151793	     0.18708685	    -0.15409117	    -0.57848207	   1.03856722e+11	   1.53034587e+11	   0.00000000e+00	  -5.50000000e+15	  -5.49995082e+15	  -2.82143921e+04	  -2.23269588e+01	  -1.17602561e+01	   0.00000000e+00	   0.00000000e+00	  -3.40872149e+01	   1.05975220e+22	    1.79317257e+20	   1.29574446e+01	    2.93136577e+00	    1.19716630e+00
 101	       0.948251	     0.00000000	     0.61234617	     0.17838105	    -0.16188193	    -0.58765383	   1.05742073e+11	   1.45088476e+11	   0.00000000e+00	  -5.50000000e+15	  -5.49996065e+15	  -2.85360508e+04	  -2.29126233e+01	  -1.11745916e+01	   0.00000000e+00	   0.00000000e+00	  -3.40872149e+01	   1.08674136e+22	    1.82350113e+20	   1.24017000e+01	    2.94072963e+00	    1.18780243e+00
 102	       0.952401	     0.00000000	     0.60041717	     0.16713759	    -0.17195550	    -0.59958283	   1.08578304e+11	   1.35058179e+11	   0.00000000e+00	  -5.50000000e+15	  -5.49997352e+15	  -2.89490618e+04	  -2.35955095e+01	  -1.04917054e+01	   0.00000000e+00	   0.00000000e+00	  -3.40872149e+01	   1.12252778e+22	    1.86912603e+20	   1.16672543e+01	    2.95300534e+00	    1.17552673e+00
 103	       0.956551	     0.00000000	     0.58831677	     0.15587181	    -0.18207273	    -0.61168323	   1.12134238e+11	   1.25102683e+11	   0.00000000e+00	  -5.50000000e+15	  -5.49998703e+15	  -2.93620738e+04	  -2.43133020e+01	  -9.77391292e+00	   0.00000000e+00	   0.00000000e+00	  -3.40872149e+01	   1.15963428e+22	    1.92638089e+20	   1.09085762e+01	    2.96562305e+00	    1.16290901e+00
 104	       0.960082	     0.00000000	     0.57788592	     0.14632921	    -0.19068899	    -0.62211408	   1.16046565e+11	   1.16637852e+11	   0.00000000e+00	  -5.50000000e+15	  -5.49999941e+15	  -2.97134940e+04	  -2.49957615e+01	  -9.09145347e+00	   0.00000000e+00	   0.00000000e+00	  -3.40872149e+01	   1.19228599e+22	    1.98946791e+20	   1.02433083e+01	    2.97669949e+00	    1.15183257e+00
 105	       0.963614	     0.00000000	     0.56733098	     0.13690107	    -0.19930256	    -0.63266902	   1.21206735e+11	   1.08214724e+11	   0.00000000e+00	  -5.50000000e+15	  -5.50001299e+15	  -3.00649150e+04	  -2.56420814e+01	  -8.44513350e+00	   0.00000000e+00	   0.00000000e+00	  -3.40872149e+01	   1.22596536e+22	    2.07281014e+20	   9.55927775e+00	    2.98819011e+00	    1.14034195e+00
 106	       0.966602	     0.00000000	     0.55830267	     0.12908724	    -0.20656553	    -0.64169733	   1.27025605e+11	   1.01084586e+11	   0.00000000e+00	  -5.50000000e+15	  -5.50002594e+15	  -3.03622809e+04	  -2.62520469e+01	  -7.83516801e+00	   0.00000000e+00	   0.00000000e+00	  -3.40872149e+01	   1.25529277e+22	    2.16684640e+20	   8.96538447e+00	    2.99833780e+00	    1.13019426e+00
 107	       0.969590	     0.00000000	     0.54918551	     0.12150653	    -0.21379418	    -0.65081449	   1.34789094e+11	   9.39762143e+10	   0.00000000e+00	  -5.50000000e+15	  -5.50004081e+15	  -3.06596475e+04	  -2.68256138e+01	  -7.26160108e+00	   0.00000000e+00	   0.00000000e+00	  -3.40872149e+01	   1.28540297e+22	    2.29223340e+20	   8.35726470e+00	    3.00901068e+00	    1.11952138e+00
 108	       0.972106	     0.00000000	     0.54144043	     0.11537596	    -0.21983332	    -0.65855957	   1.43458713e+11	   8.79858275e+10	   0.00000000e+00	  -5.50000000e+15	  -5.50005547e+15	  -3.09100152e+04	  -2.73632806e+01	  -6.72393434e+00	   0.00000000e+00	   0.00000000e+00	  -3.40872149e+01	   1.31137771e+22	    2.43193544e+20	   7.83395771e+00	    3.01853090e+00	    1.11000116e+00
 109	       0.974622	     0.00000000	     0.53363237	     0.10954492	    -0.22581858	    -0.66636763	   1.54838150e+11	   8.20063860e+10	   0.00000000e+00	  -5.50000000e+15	  -5.50007283e+15	  -3.11603836e+04	  -2.78656170e+01	  -6.22159789e+00	   0.00000000e+00	   0.00000000e+00	  -3.40872149e+01	   1.33793720e+22	    2.61457920e+20	   7.30006395e+00	    3.02870071e+00	    1.09983136e+00
 110	       0.976731	     0.00000000	     0.52703920	     0.10493921	    -0.23077663	    -0.67296080	   1.67187534e+11	   7.69892013e+10	   0.00000000e+00	  -5.50000000e+15	  -5.50009020e+15	  -3.13702406e+04	  -2.83336680e+01	  -5.75354689e+00	   0.00000000e+00	   0.00000000e+00	  -3.40872149e+01	   1.36065994e+22	    2.81164034e+20	   6.84423484e+00	    3.03786632e+00	    1.09066575e+00
 111	       0.978839	     0.00000000	     0.52040178	     0.10063320	    -0.23567072	    -0.67959822	   1.82935204e+11	   7.19775910e+10	   0.00000000e+00	  -5.50000000e+15	  -5.50011096e+15	  -3.15800984e+04	  -2.88638822e+01	  -5.22333269e+00	   0.00000000e+00	   0.00000000e+00	  -3.40872149e+01	   1.38381204e+22	    3.06099568e+20	   6.38065685e+00	    3.04778598e+00	    1.08074608e+00
 112	       0.982361	     0.00000000	     0.50921958	     0.09420484	    -0.24368435	    -0.69078042	   2.19791208e+11	   6.36893026e+10	   0.00000000e+00	  -5.50000000e+15	  -5.50015610e+15	  -3.19305330e+04	  -2.95274293e+01	  -4.55978565e+00	   0.00000000e+00	   0.00000000e+00	  -3.40872149e+01	   1.42345381e+22	    3.63545972e+20	   5.58883637e+00	    3.06667408e+00	    1.06185798e+00
 113	       0.985291	     0.00000000	     0.49981990	     0.08965597	    -0.25009488	    -0.70018010	   2.65063036e+11	   5.67471513e+10	   0.00000000e+00	  -5.50000000e+15	  -5.50020832e+15	  -3.22221603e+04	  -3.01895722e+01	  -3.89764273e+00	   0.00000000e+00	   0.00000000e+00	  -3.40872149e+01	   1.45740444e+22	    4.32152256e+20	   4.91262497e+00	    3.08535116e+00	    1.04318090e+00
 114	       0.987723	     0.00000000	     0.49195358	     0.08645337	    -0.25517902	    -0.70804642	   3.17359248e+11	   5.09673489e+10	   0.00000000e+00	  -5.50000000e+15	  -5.50026639e+15	  -3.24642038e+04	  -3.07489320e+01	  -3.33828296e+00	   0.00000000e+00	   0.00000000e+00	  -3.40872149e+01	   1.48626477e+22	    5.08519241e+20	   4.33915506e+00	    3.10367682e+00	    1.02485524e+00
 115	       0.989738	     0.00000000	     0.48539323	     0.08418637	    -0.25918122	    -0.71460677	   3.74578282e+11	   4.61739132e+10	   0.00000000e+00	  -5.50000000e+15	  -5.50032840e+15	  -3.26646936e+04	  -3.12186053e+01	  -2.86860966e+00	   0.00000000e+00	   0.00000000e+00	  -3.40872149e+01	   1.51065006e+22	    5.88313278e+20	   3.85555086e+00	    3.12137611e+00	    1.00715595e+00
 116	       0.991404	     0.00000000	     0.47993573	     0.08256228	    -0.26231277	    -0.72006427	   4.34331713e+11	   4.22080010e+10	   0.00000000e+00	  -5.50000000e+15	  -5.50039212e+15	  -3.28305484e+04	  -3.16111990e+01	  -2.47601594e+00	   0.00000000e+00	   0.00000000e+00	  -3.40872149e+01	   1.53115767e+22	    6.67225717e+20	   3.44950212e+00	    3.13813621e+00	    9.90395847e-01
 117	       0.992782	     0.00000000	     0.47540275	     0.08138073	    -0.26475229	    -0.72459725	   4.94332090e+11	   3.89306382e+10	   0.00000000e+00	  -5.50000000e+15	  -5.50045540e+15	  -3.29676741e+04	  -3.19383726e+01	  -2.14884235e+00	   0.00000000e+00	   0.00000000e+00	  -3.40872149e+01	   1.54834570e+22	    7.41730394e+20	   3.10963216e+00	    3.15368618e+00	    9.74845877e-01
 118	       0.993922	     0.00000000	     0.47163998	     0.08050677	    -0.26664773	    -0.72836002	   5.52660879e+11	   3.62226127e+10	   0.00000000e+00	  -5.50000000e+15	  -5.50051644e+15	  -3.30810700e+04	  -3.22105804e+01	  -1.87663450e+00	   0.00000000e+00	   0.00000000e+00	  -3.40872149e+01	   1.56272058e+22	    8.09461497e+20	   2.82569977e+00	    3.16784318e+00	    9.60688878e-01
 119	       0.994865	     0.00000000	     0.46851550	     0.07984954	    -0.26811925	    -0.73148450	   6.07896734e+11	   3.39830840e+10	   0.00000000e+00	  -5.50000000e+15	  -5.50057391e+15	  -3.31749365e+04	  -3.24369742e+01	  -1.65024074e+00	   0.00000000e+00	   0.00000000e+00	  -3.40872149e+01	   1.57473144e+22	    8.69228228e+20	   2.58867607e+00	    3.18052511e+00	    9.48006955e-01
 120	       0.995647	     0.00000000	     0.46591769	     0.07934737	    -0.26926287	    -0.73408231	   6.59128192e+11	   3.21276410e+10	   0.00000000e+00	  -5.50000000e+15	  -5.50062700e+15	  -3.32527798e+04	  -3.26254187e+01	  -1.46179618e+00	   0.00000000e+00	   0.00000000e+00	  -3.40872149e+01	   1.58476942e+22	    9.20797117e+20	   2.39073346e+00	    3.19173961e+00	    9.36792453e-01
 121	       0.996297	     0.00000000	     0.46375290	     0.07895788	    -0.27015422	    -0.73624710	   7.05892288e+11	   3.05861922e+10	   0.00000000e+00	  -5.50000000e+15	  -5.50067531e+15	  -3.33175095e+04	  -3.27825787e+01	  -1.30463622e+00	   0.00000000e+00	   0.00000000e+00	  -3.40872149e+01	   1.59317023e+22	    9.64588812e+20	   2.22517755e+00	    3.20156160e+00	    9.26970467e-01
 122	       0.996840	     0.00000000	     0.46194311	     0.07865147	    -0.27085211	    -0.73805689	   7.48078709e+11	   2.93008984e+10	   0.00000000e+00	  -5.50000000e+15	  -5.50071878e+15	  -3.33715283e+04	  -3.29140414e+01	  -1.17317350e+00	   0.00000000e+00	   0.00000000e+00	  -3.40872149e+01	   1.60021860e+22	    1.00139308e+21	   2.08634604e+00	    3.21010864e+00	    9.18423426e-01
 123	       0.997295	     0.00000000	     0.46042372	     0.07840715	    -0.27140189	    -0.73957628	   7.85828377e+11	   2.82242609e+10	   0.00000000e+00	  -5.50000000e+15	  -5.50075760e+15	  -3.34168118e+04	  -3.30244535e+01	  -1.06276144e+00	   0.00000000e+00	   0.00000000e+00	  -3.40872149e+01	   1.60615374e+22	    1.03215072e+21	   1.96949222e+00	    3.21751973e+00	    9.11012330e-01
 124	       0.997679	     0.00000000	     0.45914151	     0.07820980	    -0.27183828	    -0.74085849	   8.19443257e+11	   2.73174138e+10	   0.00000000e+00	  -5.50000000e+15	  -5.50079213e+15	  -3.34549794e+04	  -3.31176557e+01	  -9.69559265e-01	   0.00000000e+00	   0.00000000e+00	  -3.40872149e+01	   1.61117510e+22	    1.05781058e+21	   1.87066515e+00	    3.22393949e+00	    9.04592571e-01
 125	       0.998004	     0.00000000	     0.45805274	     0.07804837	    -0.27218770	    -0.74194726	   8.49314577e+11	   2.65486378e+10	   0.00000000e+00	  -5.50000000e+15	  -5.50082277e+15	  -3.34873547e+04	  -3.31968086e+01	  -8.90406284e-01	   0.00000000e+00	   0.00000000e+00	  -3.40872149e+01	   1.61544801e+22	    1.07924912e+21	   1.78659433e+00	    3.22950768e+00	    8.99024385e-01
 126	       0.998282	     0.00000000	     0.45712161	     0.07791466	    -0.27247027	    -0.74287839	   8.75870432e+11	   2.58920880e+10	   0.00000000e+00	  -5.50000000e+15	  -5.50084998e+15	  -3.35150179e+04	  -3.32645055e+01	  -8.22709430e-01	   0.00000000e+00	   0.00000000e+00	  -3.40872149e+01	   1.61910892e+22	    1.09723418e+21	   1.71458344e+00	    3.23435318e+00	    8.94178884e-01
 127	       0.998521	     0.00000000	     0.45631882	     0.07780253	    -0.27270125	    -0.74368118	   8.99540509e+11	   2.53267200e+10	   0.00000000e+00	  -5.50000000e+15	  -5.50087421e+15	  -3.35388498e+04	  -3.33228698e+01	  -7.64345086e-01	   0.00000000e+00	   0.00000000e+00	  -3.40872149e+01	   1.62227015e+22	    1.11241609e+21	   1.65241539e+00	    3.23859118e+00	    8.89940884e-01
 128	       0.998729	     0.00000000	     0.45562044	     0.07770729	    -0.27289225	    -0.74437956	   9.20734410e+11	   2.48353907e+10	   0.00000000e+00	  -5.50000000e+15	  -5.50089590e+15	  -3.35595688e+04	  -3.33736400e+01	  -7.13574964e-01	   0.00000000e+00	   0.00000000e+00	  -3.40872149e+01	   1.62502399e+22	    1.12533385e+21	   1.59826931e+00	    3.24232245e+00	    8.86209612e-01
 129	       0.998912	     0.00000000	     0.45500685	     0.07762536	    -0.27305212	    -0.74499315	   9.39830020e+11	   2.44041128e+10	   0.00000000e+00	  -5.50000000e+15	  -5.50091543e+15	  -3.35777617e+04	  -3.34182400e+01	  -6.68974901e-01	   0.00000000e+00	   0.00000000e+00	  -3.40872149e+01	   1.62744633e+22	    1.13642817e+21	   1.55064929e+00	    3.24563394e+00	    8.82898124e-01
 130	       0.999074	     0.00000000	     0.45446197	     0.07755395	    -0.27318765	    -0.74553803	   9.57168847e+11	   2.40214378e+10	   0.00000000e+00	  -5.50000000e+15	  -5.50093315e+15	  -3.35939092e+04	  -3.34578398e+01	  -6.29375114e-01	   0.00000000e+00	   0.00000000e+00	  -3.40872149e+01	   1.62959967e+22	    1.14605670e+21	   1.50832372e+00	    3.24860005e+00	    8.79932017e-01
 131	       0.999220	     0.00000000	     0.45397253	     0.07749087	    -0.27330407	    -0.74602747	   9.73055968e+11	   2.36779478e+10	   0.00000000e+00	  -5.50000000e+15	  -5.50094938e+15	  -3.36084071e+04	  -3.34934046e+01	  -5.93810318e-01	   0.00000000e+00	   0.00000000e+00	  -3.40872149e+01	   1.63153571e+22	    1.15450877e+21	   1.47027433e+00	    3.25128424e+00	    8.77247826e-01
 132	       0.999353	     0.00000000	     0.45352751	     0.07743437	    -0.27340542	    -0.74647249	   9.87762843e+11	   2.33658359e+10	   0.00000000e+00	  -5.50000000e+15	  -5.50096440e+15	  -3.36215839e+04	  -3.35257368e+01	  -5.61478127e-01	   0.00000000e+00	   0.00000000e+00	  -3.40872149e+01	   1.63329753e+22	    1.16201867e+21	   1.43565325e+00	    3.25374074e+00	    8.74791324e-01
 133	       0.999474	     0.00000000	     0.45311765	     0.07738306	    -0.27349487	    -0.74688235	   1.00153186e+12	   2.30785584e+10	   0.00000000e+00	  -5.50000000e+15	  -5.50097845e+15	  -3.36337149e+04	  -3.35555107e+01	  -5.31704239e-01	   0.00000000e+00	   0.00000000e+00	  -3.40872149e+01	   1.63492137e+22	    1.16877698e+21	   1.40374685e+00	    3.25601621e+00	    8.72515856e-01
 134	       0.999588	     0.00000000	     0.45273507	     0.07733578	    -0.27357491	    -0.74726493	   1.01458193e+12	   2.28105432e+10	   0.00000000e+00	  -5.50000000e+15	  -5.50099177e+15	  -3.36450348e+04	  -3.35833019e+01	  -5.03912981e-01	   0.00000000e+00	   0.00000000e+00	  -3.40872149e+01	   1.63643826e+22	    1.17494002e+21	   1.37394515e+00	    3.25815131e+00	    8.70380757e-01
 135	       0.999696	     0.00000000	     0.45237287	     0.07729155	    -0.27364755	    -0.74762713	   1.02711474e+12	   2.25569399e+10	   0.00000000e+00	  -5.50000000e+15	  -5.50100456e+15	  -3.36557481e+04	  -3.36096130e+01	  -4.77601882e-01	   0.00000000e+00	   0.00000000e+00	  -3.40872149e+01	   1.63787528e+22	    1.18063767e+21	   1.34571513e+00	    3.26018220e+00	    8.68349857e-01
 136	       0.999799	     0.00000000	     0.45202487	     0.07724955	    -0.27371439	    -0.74797513	   1.03932167e+12	   2.23133990e+10	   0.00000000e+00	  -5.50000000e+15	  -5.50101701e+15	  -3.36660382e+04	  -3.36348959e+01	  -4.52318976e-01	   0.00000000e+00	   0.00000000e+00	  -3.40872149e+01	   1.63925685e+22	    1.18597978e+21	   1.31857696e+00	    3.26214202e+00	    8.66390044e-01
 137	       0.999900	     0.00000000	     0.45168529	     0.07720902	    -0.27377678	    -0.74831471	   1.05139155e+12	   2.20758664e+10	   0.00000000e+00	  -5.50000000e+15	  -5.50102932e+15	  -3.36760762e+04	  -3.36595735e+01	  -4.27641473e-01	   0.00000000e+00	   0.00000000e+00	  -3.40872149e+01	   1.64060581e+22	    1.19106156e+21	   1.29208164e+00	    3.26406223e+00	    8.64469827e-01
 138	       1.000000	     0.00000000	     0.45134848	     0.07716927	    -0.27383582	    -0.74865152	   1.06351976e+12	   2.18403788e+10	   0.00000000e+00	  -5.50000000e+15	  -5.50104168e+15	  -3.36860295e+04	  -3.36718125e+01	  -4.15402391e-01	   0.00000000e+00	   0.00000000e+00	  -3.40872149e+01	   1.64194459e+22	    1.19596811e+21	   1.26578841e+00	    3.26597425e+00	    8.62557817e-01
 139	       1.000000	     0.00000000	     0.50134848	     0.07337484	    -1.55823607	    -2.14865152	   1.33264294e+11	   1.88768766e+09	   0.00000000e+00	   1.00000000e+15	   9.99868623e+14	  -3.36860295e+04	  -3.36842198e+01	  -4.02995116e-01	   0.00000000e+00	   0.00000000e+00	  -3.40872149e+01	   5.99183552e+20	    3.29837380e+20	   1.26578841e+00	    3.26597425e+00	    8.62557817e-01
 140	       1.000100	     0.00000000	     0.50101163	     0.07305941	    -1.55889820	    -2.14898837	   1.33374567e+11	   1.91154445e+09	   0.00000000e+00	   1.00000000e+15	   9.99868537e+14	  -3.36842204e+04	  -3.36844329e+01	  -4.02782068e-01	   0.00000000e+00	   0.00000000e+00	  -3.40872149e+01	   5.99410865e+20	    3.33950854e+20	   1.26482833e+00	    3.26650594e+00	    8.62026122e-01
 141	       1.000200	     0.00000000	     0.50067348	     0.07274301	    -1.55955401	    -2.14932652	   1.33486607e+11	   1.93513436e+09	   0.00000000e+00	   1.00000000e+15	   9.99868449e+14	  -3.36824042e+04	  -3.36848575e+01	  -4.02357435e-01	   0.00000000e+00	   0.00000000e+00	  -3.40872149e+01	   5.99639164e+20	    3.38017181e+20	   1.26386415e+00	    3.26704629e+00	    8.61485776e-01
 142	       1.000302	     0.00000000	     0.50033147	     0.07242325	    -1.56020865	    -2.14966853	   1.33601314e+11	   1.95863376e+09	   0.00000000e+00	   1.00000000e+15	   9.99868357e+14	  -3.36805672e+04	  -3.36852807e+01	  -4.01934196e-01	   0.00000000e+00	   0.00000000e+00	  -3.40872149e+01	   5.99870183e+20	    3.42066798e+20	   1.26288852e+00	    3.26759944e+00	    8.60932626e-01
 143	       1.000405	     0.00000000	     0.49998306	     0.07209776	    -1.56086691	    -2.15001694	   1.33719622e+11	   1.98220652e+09	   0.00000000e+00	   1.00000000e+15	   9.99868263e+14	  -3.36786957e+04	  -3.36857056e+01	  -4.01509365e-01	   0.00000000e+00	   0.00000000e+00	  -3.40872149e+01	   6.00105646e+20	    3.46127967e+20	   1.26189418e+00	    3.26816970e+00	    8.60362367e-01
 144	       1.000512	     0.00000000	     0.49962564	     0.07176414	    -1.56153349	    -2.15037436	   1.33842531e+11	   2.00600942e+09	   0.00000000e+00	   1.00000000e+15	   9.99868163e+14	  -3.36767757e+04	  -3.36861348e+01	  -4.01080078e-01	   0.00000000e+00	   0.00000000e+00	  -3.40872149e+01	   6.00347312e+20	    3.50227691e+20	   1.26087371e+00	    3.26876165e+00	    8.59770413e-01
 145	       1.000621	     0.00000000	     0.49925652	     0.07141990	    -1.56221302	    -2.15074348	   1.33971133e+11	   2.03019632e+09	   0.00000000e+00	   1.00000000e+15	   9.99868059e+14	  -3.36747927e+04	  -3.36865714e+01	  -4.00643517e-01	   0.00000000e+00	   0.00000000e+00	  -3.40872149e+01	   6.00597027e+20	    3.54392451e+20	   1.25981930e+00	    3.26938029e+00	    8.59151770e-01
 146	       1.000735	     0.00000000	     0.49887278	     0.07106234	    -1.56291029	    -2.15112722	   1.34106650e+11	   2.05492157e+09	   0.00000000e+00	   1.00000000e+15	   9.99867948e+14	  -3.36727311e+04	  -3.36870181e+01	  -4.00196845e-01	   0.00000000e+00	   0.00000000e+00	  -3.40872149e+01	   6.00856774e+20	    3.58648781e+20	   1.25872260e+00	    3.27003116e+00	    8.58500898e-01
 147	       1.000854	     0.00000000	     0.49847125	     0.07068857	    -1.56363026	    -2.15152875	   1.34250466e+11	   2.08034269e+09	   0.00000000e+00	   1.00000000e+15	   9.99867830e+14	  -3.36705738e+04	  -3.36874778e+01	  -3.99737156e-01	   0.00000000e+00	   0.00000000e+00	  -3.40872149e+01	   6.01128715e+20	    3.63023736e+20	   1.25757449e+00	    3.27072049e+00	    8.57811571e-01
 148	       1.000980	     0.00000000	     0.49804844	     0.07029540	    -1.56437820	    -2.15195156	   1.34404170e+11	   2.10662242e+09	   0.00000000e+00	   1.00000000e+15	   9.99867702e+14	  -3.36683019e+04	  -3.36879535e+01	  -3.99261433e-01	   0.00000000e+00	   0.00000000e+00	  -3.40872149e+01	   6.01415239e+20	    3.67545245e+20	   1.25636489e+00	    3.27145535e+00	    8.57076713e-01
 149	       1.001113	     0.00000000	     0.49760045	     0.06987927	    -1.56515976	    -2.15239955	   1.34569604e+11	   2.13393019e+09	   0.00000000e+00	   1.00000000e+15	   9.99867564e+14	  -3.36658947e+04	  -3.36884484e+01	  -3.98766518e-01	   0.00000000e+00	   0.00000000e+00	  -3.40872149e+01	   6.01719014e+20	    3.72242358e+20	   1.25508254e+00	    3.27224384e+00	    8.56288219e-01
 150	       1.001255	     0.00000000	     0.49712292	     0.06943623	    -1.56598107	    -2.15287708	   1.34748921e+11	   2.16244288e+09	   0.00000000e+00	   1.00000000e+15	   9.99867414e+14	  -3.36633285e+04	  -3.36889658e+01	  -3.98249094e-01	   0.00000000e+00	   0.00000000e+00	  -3.40872149e+01	   6.02043039e+20	    3.77145382e+20	   1.25371481e+00	    3.27309531e+00	    8.55436755e-01
 151	       1.001407	     0.00000000	     0.49661093	     0.06896183	    -1.56684876	    -2.15338907	   1.34944654e+11	   2.19234484e+09	   0.00000000e+00	   1.00000000e+15	   9.99867248e+14	  -3.36605768e+04	  -3.36895092e+01	  -3.97705675e-01	   0.00000000e+00	   0.00000000e+00	  -3.40872149e+01	   6.02390701e+20	    3.82285882e+20	   1.25224742e+00	    3.27402054e+00	    8.54511524e-01
 152	       1.001571	     0.00000000	     0.49605890	     0.06845106	    -1.56777006	    -2.15394110	   1.35159798e+11	   2.22382694e+09	   0.00000000e+00	   1.00000000e+15	   9.99867064e+14	  -3.36576097e+04	  -3.36900823e+01	  -3.97132619e-01	   0.00000000e+00	   0.00000000e+00	  -3.40872149e+01	   6.02765833e+20	    3.87696517e+20	   1.25066422e+00	    3.27503206e+00	    8.53500007e-01
 153	       1.001749	     0.00000000	     0.49546054	     0.06789829	    -1.56875289	    -2.15453946	   1.35397913e+11	   2.25708453e+09	   0.00000000e+00	   1.00000000e+15	   9.99866859e+14	  -3.36543934e+04	  -3.36906888e+01	  -3.96526148e-01	   0.00000000e+00	   0.00000000e+00	  -3.40872149e+01	   6.03172782e+20	    3.93410694e+20	   1.24894690e+00	    3.27614440e+00	    8.52387665e-01
 154	       1.001942	     0.00000000	     0.49480875	     0.06729721	    -1.56980581	    -2.15519125	   1.35663255e+11	   2.29231393e+09	   0.00000000e+00	   1.00000000e+15	   9.99866629e+14	  -3.36508895e+04	  -3.36913325e+01	  -3.95882399e-01	   0.00000000e+00	   0.00000000e+00	  -3.40872149e+01	   6.03616476e+20	    3.99461971e+20	   1.24707469e+00	    3.27737446e+00	    8.51157605e-01
 155	       1.002154	     0.00000000	     0.49409548	     0.06664071	    -1.57093817	    -2.15590452	   1.35960929e+11	   2.32970737e+09	   0.00000000e+00	   1.00000000e+15	   9.99866369e+14	  -3.36470547e+04	  -3.36920174e+01	  -3.95197499e-01	   0.00000000e+00	   0.00000000e+00	  -3.40872149e+01	   6.04102497e+20	    4.05883196e+20	   1.24502409e+00	    3.27874186e+00	    8.49790205e-01
 156	       1.002387	     0.00000000	     0.49331168	     0.06592086	    -1.57216003	    -2.15668832	   1.36297093e+11	   2.36944590e+09	   0.00000000e+00	   1.00000000e+15	   9.99866072e+14	  -3.36428401e+04	  -3.36927473e+01	  -3.94467664e-01	   0.00000000e+00	   0.00000000e+00	  -3.40872149e+01	   6.04637157e+20	    4.12705318e+20	   1.24276855e+00	    3.28026937e+00	    8.48262697e-01
 157	       1.002644	     0.00000000	     0.49244718	     0.06512887	    -1.57348223	    -2.15755282	   1.36679209e+11	   2.41169026e+09	   0.00000000e+00	   1.00000000e+15	   9.99865732e+14	  -3.36381910e+04	  -3.36935256e+01	  -3.93689335e-01	   0.00000000e+00	   0.00000000e+00	  -3.40872149e+01	   6.05227572e+20	    4.19955836e+20	   1.24027812e+00	    3.28198335e+00	    8.46548714e-01
 158	       1.002929	     0.00000000	     0.49149058	     0.06425498	    -1.57491637	    -2.15850942	   1.37116366e+11	   2.45656935e+09	   0.00000000e+00	   1.00000000e+15	   9.99865340e+14	  -3.36330459e+04	  -3.36943556e+01	  -3.92859345e-01	   0.00000000e+00	   0.00000000e+00	  -3.40872149e+01	   6.05881741e+20	    4.27656878e+20	   1.23751916e+00	    3.28391425e+00	    8.44617812e-01
 159	       1.003244	     0.00000000	     0.49042920	     0.06328850	    -1.57647477	    -2.15957080	   1.37619703e+11	   2.50416659e+09	   0.00000000e+00	   1.00000000e+15	   9.99864884e+14	  -3.36273363e+04	  -3.36952398e+01	  -3.91975116e-01	   0.00000000e+00	   0.00000000e+00	  -3.40872149e+01	   6.06608622e+20	    4.35822914e+20	   1.23445402e+00	    3.28609710e+00	    8.42434961e-01
 160	       1.003595	     0.00000000	     0.48924900	     0.06221783	    -1.57817044	    -2.16075100	   1.38202950e+11	   2.55450415e+09	   0.00000000e+00	   1.00000000e+15	   9.99864352e+14	  -3.36209864e+04	  -3.36961800e+01	  -3.91034881e-01	   0.00000000e+00	   0.00000000e+00	  -3.40872149e+01	   6.07418193e+20	    4.44458148e+20	   1.23104078e+00	    3.28857201e+00	    8.39960050e-01
 161	       1.003986	     0.00000000	     0.48793449	     0.06103048	    -1.58001704	    -2.16206551	   1.38883148e+11	   2.60752593e+09	   0.00000000e+00	   1.00000000e+15	   9.99863724e+14	  -3.36139124e+04	  -3.36971770e+01	  -3.90037909e-01	   0.00000000e+00	   0.00000000e+00	  -3.40872149e+01	   6.08321522e+20	    4.53553709e+20	   1.22723299e+00	    3.29138465e+00	    8.37147411e-01
 162	       1.004422	     0.00000000	     0.48646874	     0.05971321	    -1.58202879	    -2.16353126	   1.39681600e+11	   2.66308018e+09	   0.00000000e+00	   1.00000000e+15	   9.99862981e+14	  -3.36060228e+04	  -3.36982302e+01	  -3.88984728e-01	   0.00000000e+00	   0.00000000e+00	  -3.40872149e+01	   6.09330806e+20	    4.63084829e+20	   1.22297950e+00	    3.29458665e+00	    8.33945417e-01
 163	       1.004909	     0.00000000	     0.48483340	     0.05825224	    -1.58422048	    -2.16516660	   1.40625144e+11	   2.72090331e+09	   0.00000000e+00	   1.00000000e+15	   9.99862096e+14	  -3.35972182e+04	  -3.36993376e+01	  -3.87877298e-01	   0.00000000e+00	   0.00000000e+00	  -3.40872149e+01	   6.10459405e+20	    4.73008251e+20	   1.21822432e+00	    3.29823587e+00	    8.30296194e-01
 164	       1.005452	     0.00000000	     0.48300870	     0.05663349	    -1.58660735	    -2.16699130	   1.41747870e+11	   2.78060689e+09	   0.00000000e+00	   1.00000000e+15	   9.99861033e+14	  -3.35873913e+04	  -3.37004958e+01	  -3.86719107e-01	   0.00000000e+00	   0.00000000e+00	  -3.40872149e+01	   6.11721845e+20	    4.83260234e+20	   1.21290667e+00	    3.30239655e+00	    8.26135511e-01
 165	       1.006058	     0.00000000	     0.48097359	     0.05484309	    -1.58920508	    -2.16902641	   1.43093467e+11	   2.84167030e+09	   0.00000000e+00	   1.00000000e+15	   9.99859748e+14	  -3.35764279e+04	  -3.37016998e+01	  -3.85515148e-01	   0.00000000e+00	   0.00000000e+00	  -3.40872149e+01	   6.13133800e+20	    4.93755531e+20	   1.20696101e+00	    3.30713915e+00	    8.21392913e-01
 166	       1.006734	     0.00000000	     0.47870590	     0.05286786	    -1.59202974	    -2.17129410	   1.44718435e+11	   2.90344142e+09	   0.00000000e+00	   1.00000000e+15	   9.99858185e+14	  -3.35642074e+04	  -3.37029432e+01	  -3.84271723e-01	   0.00000000e+00	   0.00000000e+00	  -3.40872149e+01	   6.14712035e+20	    5.04387778e+20	   1.20031740e+00	    3.31253989e+00	    8.15992168e-01
 167	       1.007486	     0.00000000	     0.47618255	     0.05069614	    -1.59509777	    -2.17381745	   1.46696552e+11	   2.96514772e+09	   0.00000000e+00	   1.00000000e+15	   9.99856269e+14	  -3.35506039e+04	  -3.37042189e+01	  -3.82996042e-01	   0.00000000e+00	   0.00000000e+00	  -3.40872149e+01	   6.16474313e+20	    5.15031649e+20	   1.19290183e+00	    3.31867997e+00	    8.09852094e-01
 168	       1.008321	     0.00000000	     0.47337989	     0.04831874	    -1.59842589	    -2.17662011	   1.49125104e+11	   3.02591931e+09	   0.00000000e+00	   1.00000000e+15	   9.99853901e+14	  -3.35354882e+04	  -3.37055193e+01	  -3.81695586e-01	   0.00000000e+00	   0.00000000e+00	  -3.40872149e+01	   6.18439251e+20	    5.25547015e+20	   1.18463692e+00	    3.32564425e+00	    8.02887809e-01
 169	       1.009248	     0.00000000	     0.47027401	     0.04573019	    -1.60203111	    -2.17972599	   1.52133675e+11	   3.08482418e+09	   0.00000000e+00	   1.00000000e+15	   9.99850951e+14	  -3.35187293e+04	  -3.37068377e+01	  -3.80377242e-01	   0.00000000e+00	   0.00000000e+00	  -3.40872149e+01	   6.20626132e+20	    5.35785113e+20	   1.17544271e+00	    3.33351963e+00	    7.95012434e-01
 170	       1.010272	     0.00000000	     0.46684131	     0.04293031	    -1.60593052	    -2.18315869	   1.55896647e+11	   3.14091415e+09	   0.00000000e+00	   1.00000000e+15	   9.99847244e+14	  -3.35001971e+04	  -3.37081687e+01	  -3.79046235e-01	   0.00000000e+00	   0.00000000e+00	  -3.40872149e+01	   6.23054666e+20	    5.45596384e+20	   1.16523776e+00	    3.34239284e+00	    7.86139217e-01
 171	       1.011402	     0.00000000	     0.46305891	     0.03992600	    -1.61014114	    -2.18694109	   1.60651107e+11	   3.19327785e+09	   0.00000000e+00	   1.00000000e+15	   9.99842542e+14	  -3.34797652e+04	  -3.37095100e+01	  -3.77704932e-01	   0.00000000e+00	   0.00000000e+00	  -3.40872149e+01	   6.25744682e+20	    5.54839304e+20	   1.15394040e+00	    3.35234802e+00	    7.76184042e-01
 172	       1.012643	     0.00000000	     0.45890539	     0.03673329	    -1.61467963	    -2.19109461	   1.66722704e+11	   3.24109521e+09	   0.00000000e+00	   1.00000000e+15	   9.99836518e+14	  -3.34573144e+04	  -3.37108633e+01	  -3.76351623e-01	   0.00000000e+00	   0.00000000e+00	  -3.40872149e+01	   6.28715779e+20	    5.63389118e+20	   1.14147031e+00	    3.36346388e+00	    7.65068186e-01
 173	       1.014001	     0.00000000	     0.45436136	     0.03337950	    -1.61956180	    -2.19563864	   1.74563282e+11	   3.28368676e+09	   0.00000000e+00	   1.00000000e+15	   9.99828720e+14	  -3.34327356e+04	  -3.37122355e+01	  -3.74979392e-01	   0.00000000e+00	   0.00000000e+00	  -3.40872149e+01	   6.31986908e+20	    5.71145162e+20	   1.12775029e+00	    3.37581083e+00	    7.52721231e-01
 174	       1.015483	     0.00000000	     0.44941023	     0.02990517	    -1.62480207	    -2.20058977	   1.84805977e+11	   3.32055047e+09	   0.00000000e+00	   1.00000000e+15	   9.99818515e+14	  -3.34059345e+04	  -3.37136397e+01	  -3.73575209e-01	   0.00000000e+00	   0.00000000e+00	  -3.40872149e+01	   6.35575911e+20	    5.78035364e+20	   1.11270818e+00	    3.38944810e+00	    7.39083962e-01
 175	       1.017091	     0.00000000	     0.44403892	     0.02636522	    -1.63041274	    -2.20596108	   1.98346411e+11	   3.35138051e+09	   0.00000000e+00	   1.00000000e+15	   9.99805005e+14	  -3.33768349e+04	  -3.37150956e+01	  -3.72119318e-01	   0.00000000e+00	   0.00000000e+00	  -3.40872149e+01	   6.39499011e+20	    5.84016737e+20	   1.09627909e+00	    3.40442091e+00	    7.24111148e-01
 176	       1.018830	     0.00000000	     0.43823863	     0.02282869	    -1.63640309	    -2.21176137	   2.16462908e+11	   3.37606450e+09	   0.00000000e+00	   1.00000000e+15	   9.99786913e+14	  -3.33453832e+04	  -3.37166300e+01	  -3.70584952e-01	   0.00000000e+00	   0.00000000e+00	  -3.40872149e+01	   6.43770264e+20	    5.89071333e+20	   1.07840764e+00	    3.42075793e+00	    7.07774134e-01
 177	       1.020700	     0.00000000	     0.43200548	     0.01937611	    -1.64277850	    -2.21799452	   2.40995191e+11	   3.39465928e+09	   0.00000000e+00	   1.00000000e+15	   9.99762399e+14	  -3.33115520e+04	  -3.37182766e+01	  -3.68938334e-01	   0.00000000e+00	   0.00000000e+00	  -3.40872149e+01	   6.48400990e+20	    5.93198102e+20	   1.05905034e+00	    3.43846885e+00	    6.90063213e-01
 178	       1.022702	     0.00000000	     0.42534120	     0.01609377	    -1.64953942	    -2.22465880	   2.74610649e+11	   3.40734884e+09	   0.00000000e+00	   1.00000000e+15	   9.99728797e+14	  -3.32753438e+04	  -3.37200760e+01	  -3.67138881e-01	   0.00000000e+00	   0.00000000e+00	  -3.40872149e+01	   6.53399198e+20	    5.96402440e+20	   1.03817798e+00	    3.45754226e+00	    6.70989800e-01
 179	       1.024833	     0.00000000	     0.41825361	     0.01306508	    -1.65668048	    -2.23174639	   3.21201390e+11	   3.41439060e+09	   0.00000000e+00	   1.00000000e+15	   9.99682213e+14	  -3.32367940e+04	  -3.37220754e+01	  -3.65139544e-01	   0.00000000e+00	   0.00000000e+00	  -3.40872149e+01	   6.58769017e+20	    5.98686327e+20	   1.01577791e+00	    3.47794367e+00	    6.50588397e-01
 180	       1.027090	     0.00000000	     0.41075707	     0.01036006	    -1.66418966	    -2.23924293	   3.86475612e+11	   3.41605807e+09	   0.00000000e+00	   1.00000000e+15	   9.99616940e+14	  -3.31959734e+04	  -3.37243276e+01	  -3.62887280e-01	   0.00000000e+00	   0.00000000e+00	  -3.40872149e+01	   6.64510166e+20	    6.00042112e+20	   9.91856184e-01	    3.49961381e+00	    6.28918253e-01
 181	       1.029467	     0.00000000	     0.40287267	     0.00802571	    -1.67204774	    -2.24712733	   4.78835309e+11	   3.41258789e+09	   0.00000000e+00	   1.00000000e+15	   9.99524577e+14	  -3.31529899e+04	  -3.37268911e+01	  -3.60323763e-01	   0.00000000e+00	   0.00000000e+00	  -3.40872149e+01	   6.70617472e+20	    6.00451619e+20	   9.66439428e-01	    3.52246755e+00	    6.06064516e-01
 182	       1.031955	     0.00000000	     0.39462827	     0.00608023	    -1.68022794	    -2.25537173	   6.10671026e+11	   3.40413839e+09	   0.00000000e+00	   1.00000000e+15	   9.99392733e+14	  -3.31079893e+04	  -3.37298284e+01	  -3.57386501e-01	   0.00000000e+00	   0.00000000e+00	  -3.40872149e+01	   6.77080480e+20	    5.99889608e+20	   9.39576321e-01	    3.54639345e+00	    5.82138610e-01
 183	       1.034545	     0.00000000	     0.38605837	     0.00451295	    -1.68869588	    -2.26394163	   8.00254389e+11	   3.39076451e+09	   0.00000000e+00	   1.00000000e+15	   9.99203136e+14	  -3.30611545e+04	  -3.37332044e+01	  -3.54010475e-01	   0.00000000e+00	   0.00000000e+00	  -3.40872149e+01	   6.83883162e+20	    5.98328533e+20	   9.11338626e-01	    3.57125445e+00	    5.57277608e-01
 184	       1.037226	     0.00000000	     0.37720370	     0.00328979	    -1.69740998	    -2.27279630	   1.07446969e+12	   3.37241144e+09	   0.00000000e+00	   1.00000000e+15	   9.98928903e+14	  -3.30127050e+04	  -3.37370846e+01	  -3.50130300e-01	   0.00000000e+00	   0.00000000e+00	  -3.40872149e+01	   6.91003759e+20	    5.95741602e+20	   8.81821636e-01	    3.59688955e+00	    5.31642514e-01
 185	       1.039982	     0.00000000	     0.36811065	     0.00236209	    -1.70632203	    -2.28188935	   1.47269148e+12	   3.34892592e+09	   0.00000000e+00	   1.00000000e+15	   9.98530657e+14	  -3.29628937e+04	  -3.37415321e+01	  -3.45682761e-01	   0.00000000e+00	   0.00000000e+00	  -3.40872149e+01	   6.98414777e+20	    5.92103215e+20	   8.51143984e-01	    3.62311656e+00	    5.05415506e-01
 186	       1.042800	     0.00000000	     0.35883043	     0.00167569	    -1.71537821	    -2.29116957	   2.05217293e+12	   3.32008213e+09	   0.00000000e+00	   1.00000000e+15	   9.97951147e+14	  -3.29120044e+04	  -3.37466054e+01	  -3.40609535e-01	   0.00000000e+00	   0.00000000e+00	  -3.40872149e+01	   7.06083159e+20	    5.87388077e+20	   8.19446725e-01	    3.64973578e+00	    4.78796285e-01
 187	       1.045662	     0.00000000	     0.34941817	     0.00117825	    -1.72452020	    -2.30058183	   2.89533565e+12	   3.28561694e+09	   0.00000000e+00	   1.00000000e+15	   9.97107950e+14	  -3.28603474e+04	  -3.37523550e+01	  -3.34859933e-01	   0.00000000e+00	   0.00000000e+00	  -3.40872149e+01	   7.13970625e+20	    5.81570974e+20	   7.86891689e-01	    3.67653441e+00	    4.51997650e-01
 188	       1.048551	     0.00000000	     0.33993172	     0.00082373	    -1.73368663	    -2.31006828	   4.11930696e+12	   3.24526982e+09	   0.00000000e+00	   1.00000000e+15	   9.95883938e+14	  -3.28082549e+04	  -3.37588213e+01	  -3.28393566e-01	   0.00000000e+00	   0.00000000e+00	  -3.40872149e+01	   7.22034214e+20	    5.74628485e+20	   7.53659078e-01	    3.70329165e+00	    4.25240409e-01
 189	       1.051449	     0.00000000	     0.33043050	     0.00057428	    -1.74281449	    -2.31956950	   5.88788285e+12	   3.19882270e+09	   0.00000000e+00	   1.00000000e+15	   9.94115316e+14	  -3.27560768e+04	  -3.37660320e+01	  -3.21182850e-01	   0.00000000e+00	   0.00000000e+00	  -3.40872149e+01	   7.30226998e+20	    5.66542683e+20	   7.19944353e-01	    3.72978432e+00	    3.98747742e-01
 190	       1.054338	     0.00000000	     0.32097415	     0.00040038	    -1.75184070	    -2.32902585	   8.42574638e+12	   3.14613662e+09	   0.00000000e+00	   1.00000000e+15	   9.91577400e+14	  -3.27041752e+04	  -3.37739996e+01	  -3.13215271e-01	   0.00000000e+00	   0.00000000e+00	  -3.40872149e+01	   7.38498956e+20	    5.57306096e+20	   6.85954495e-01	    3.75579289e+00	    3.72739174e-01
 191	       1.057200	     0.00000000	     0.31162132	     0.00027987	    -1.76070360	    -2.33837868	   1.20341952e+13	   3.08718283e+09	   0.00000000e+00	   1.00000000e+15	   9.87968892e+14	  -3.26529198e+04	  -3.37827196e+01	  -3.04495281e-01	   0.00000000e+00	   0.00000000e+00	  -3.40872149e+01	   7.46797997e+20	    5.46926923e+20	   6.51903746e-01	    3.78110767e+00	    3.47424397e-01
 192	       1.060018	     0.00000000	     0.30242837	     0.00019660	    -1.76934441	    -2.34757163	   1.71068253e+13	   3.02206657e+09	   0.00000000e+00	   1.00000000e+15	   9.82896197e+14	  -3.26026835e+04	  -3.37921692e+01	  -2.95045680e-01	   0.00000000e+00	   0.00000000e+00	  -3.40872149e+01	   7.55071082e+20	    5.35433649e+20	   6.18008977e-01	    3.80553480e+00	    3.22997260e-01
 193	       1.062774	     0.00000000	     0.29344823	     0.00013908	    -1.77770859	    -2.35655177	   2.41426608e+13	   2.95104246e+09	   0.00000000e+00	   1.00000000e+15	   9.75860290e+14	  -3.25538374e+04	  -3.38023066e+01	  -2.84908302e-01	   0.00000000e+00	   0.00000000e+00	  -3.40872149e+01	   7.63265400e+20	    5.22878429e+20	   5.84484882e-01	    3.82890179e+00	    2.99630269e-01
 194	       1.065455	     0.00000000	     0.28472938	     0.00009927	    -1.78574698	    -2.36527062	   3.37532972e+13	   2.87452074e+09	   0.00000000e+00	   1.00000000e+15	   9.66249577e+14	  -3.25067462e+04	  -3.38130710e+01	  -2.74143870e-01	   0.00000000e+00	   0.00000000e+00	  -3.40872149e+01	   7.71329569e+20	    5.09338861e+20	   5.51539174e-01	    3.85106212e+00	    2.77469940e-01
 195	       1.068045	     0.00000000	     0.27631502	     0.00007159	    -1.79341680	    -2.37368498	   4.66600431e+13	   2.79306402e+09	   0.00000000e+00	   1.00000000e+15	   9.53342750e+14	  -3.24617628e+04	  -3.38243840e+01	  -2.62830917e-01	   0.00000000e+00	   0.00000000e+00	  -3.40872149e+01	   7.79214783e+20	    4.94917994e+20	   5.19367999e-01	    3.87189875e+00	    2.56633307e-01
 196	       1.070533	     0.00000000	     0.26824237	     0.00005223	    -1.80068241	    -2.38175763	   6.36771622e+13	   2.70737462e+09	   0.00000000e+00	   1.00000000e+15	   9.36325545e+14	  -3.24192216e+04	  -3.38361511e+01	  -2.51063772e-01	   0.00000000e+00	   0.00000000e+00	  -3.40872149e+01	   7.86875879e+20	    4.79742549e+20	   4.88151760e-01	    3.89132626e+00	    2.37205801e-01
 197	       1.072910	     0.00000000	     0.26054225	     0.00003859	    -1.80751581	    -2.38945775	   8.56784366e+13	   2.61827348e+09	   0.00000000e+00	   1.00000000e+15	   9.14324182e+14	  -3.23794309e+04	  -3.38482652e+01	  -2.38949644e-01	   0.00000000e+00	   0.00000000e+00	  -3.40872149e+01	   7.94272269e+20	    4.63959514e+20	   4.58051525e-01	    3.90929147e+00	    2.19240593e-01
 198	       1.075167	     0.00000000	     0.25323881	     0.00002888	    -1.81389689	    -2.39676119	   1.13546505e+14	   2.52667191e+09	   0.00000000e+00	   1.00000000e+15	   8.86456022e+14	  -3.23426635e+04	  -3.38606099e+01	  -2.26605002e-01	   0.00000000e+00	   0.00000000e+00	  -3.40872149e+01	   8.01368689e+20	    4.47731384e+20	   4.29206151e-01	    3.92577266e+00	    2.02759402e-01
 199	       1.077298	     0.00000000	     0.24634954	     0.00002191	    -1.81981344	    -2.40365046	   1.48107538e+14	   2.43353823e+09	   0.00000000e+00	   1.00000000e+15	   8.51894896e+14	  -3.23091471e+04	  -3.38730635e+01	  -2.14151436e-01	   0.00000000e+00	   0.00000000e+00	  -3.40872149e+01	   8.08135760e+20	    4.31230418e+20	   4.01730244e-01	    3.94077745e+00	    1.87754614e-01
 200	       1.079300	     0.00000000	     0.23988537	     0.00001685	    -1.82526092	    -2.41011463	   1.90057216e+14	   2.33986167e+09	   0.00000000e+00	   1.00000000e+15	   8.09945124e+14	  -3.22790533e+04	  -3.38855036e+01	  -2.01711296e-01	   0.00000000e+00	   0.00000000e+00	  -3.40872149e+01	   8.14550328e+20	    4.14632354e+20	   3.75712971e-01	    3.95433956e+00	    1.74192507e-01
 201	       1.081170	     0.00000000	     0.23385104	     0.00001314	    -1.83024198	    -2.41614896	   2.39886812e+14	   2.24661608e+09	   0.00000000e+00	   1.00000000e+15	   7.60115435e+14	  -3.22524888e+04	  -3.38978115e+01	  -1.89403404e-01	   0.00000000e+00	   0.00000000e+00	  -3.40872149e+01	   8.20595580e+20	    3.98110054e+20	   3.51217758e-01	    3.96651480e+00	    1.62017264e-01
 202	       1.082909	     0.00000000	     0.22824558	     0.00001038	    -1.83476582	    -2.42175442	   2.97819608e+14	   2.15472591e+09	   0.00000000e+00	   1.00000000e+15	   7.02182547e+14	  -3.22294882e+04	  -3.39098758e+01	  -1.77339100e-01	   0.00000000e+00	   0.00000000e+00	  -3.40872149e+01	   8.26260962e+20	    3.81827533e+20	   3.28282806e-01	    3.97737660e+00	    1.51155461e-01
 203	       1.084517	     0.00000000	     0.22306282	     0.00000831	    -1.83884743	    -2.42693718	   3.63767325e+14	   2.06503664e+09	   0.00000000e+00	   1.00000000e+15	   6.36234740e+14	  -3.22100109e+04	  -3.39215960e+01	  -1.65618882e-01	   0.00000000e+00	   0.00000000e+00	  -3.40872149e+01	   8.31541901e+20	    3.65934745e+20	   3.06922341e-01	    3.98701137e+00	    1.41520691e-01
 204	       1.085999	     0.00000000	     0.21829212	     0.00000673	    -1.84250665	    -2.43170788	   4.37313663e+14	   1.97829120e+09	   0.00000000e+00	   1.00000000e+15	   5.62688315e+14	  -3.21939418e+04	  -3.39328851e+01	  -1.54329797e-01	   0.00000000e+00	   0.00000000e+00	  -3.40872149e+01	   8.36439364e+20	    3.50563427e+20	   2.87128489e-01	    3.99551402e+00	    1.33018042e-01
 205	       1.087357	     0.00000000	     0.21391900	     0.00000552	    -1.84576723	    -2.43608100	   5.17727968e+14	   1.89511337e+09	   0.00000000e+00	   1.00000000e+15	   4.82273927e+14	  -3.21810977e+04	  -3.39436712e+01	  -1.43543685e-01	   0.00000000e+00	   0.00000000e+00	  -3.40872149e+01	   8.40959297e+20	    3.35824174e+20	   2.68873628e-01	    4.00298387e+00	    1.25548196e-01
 206	       1.088598	     0.00000000	     0.20992593	     0.00000458	    -1.84865585	    -2.44007407	   6.04007390e+14	   1.81599851e+09	   0.00000000e+00	   1.00000000e+15	   3.95994426e+14	  -3.21712372e+04	  -3.39538986e+01	  -1.33316299e-01	   0.00000000e+00	   0.00000000e+00	  -3.40872149e+01	   8.45111970e+20	    3.21804810e+20	   2.52113077e-01	    4.00952109e+00	    1.19010972e-01
 207	       1.089728	     0.00000000	     0.20629293	     0.00000384	    -1.85120112	    -2.44370707	   6.94941713e+14	   1.74131131e+09	   0.00000000e+00	   1.00000000e+15	   3.05060028e+14	  -3.21640742e+04	  -3.39635276e+01	  -1.23687248e-01	   0.00000000e+00	   0.00000000e+00	  -3.40872149e+01	   8.48911270e+20	    3.08569987e+20	   2.36787966e-01	    4.01522382e+00	    1.13308239e-01
 208	       1.090752	     0.00000000	     0.20299833	     0.00000325	    -1.85343271	    -2.44700167	   7.89192196e+14	   1.67128974e+09	   0.00000000e+00	   1.00000000e+15	   2.10809475e+14	  -3.21592934e+04	  -3.39725342e+01	  -1.14680652e-01	   0.00000000e+00	   0.00000000e+00	  -3.40872149e+01	   8.52373978e+20	    2.96161892e+20	   2.22828164e-01	    4.02018592e+00	    1.08346145e-01
 209	       1.091679	     0.00000000	     0.20001934	     0.00000278	    -1.85538049	    -2.44998066	   8.85374680e+14	   1.60605397e+09	   0.00000000e+00	   1.00000000e+15	   1.14626926e+14	  -3.21565660e+04	  -3.39809085e+01	  -1.06306374e-01	   0.00000000e+00	   0.00000000e+00	  -3.40872149e+01	   8.55519056e+20	    2.84601837e+20	   2.10155129e-01	    4.02449534e+00	    1.04036718e-01
 210	       1.092514	     0.00000000	     0.19733259	     0.00000240	    -1.85707382	    -2.45266741	   9.82137885e+14	   1.54561917e+09	   0.00000000e+00	   1.00000000e+15	   1.78636606e+13	  -3.21555645e+04	  -3.39886532e+01	  -9.85616686e-02	   0.00000000e+00	   0.00000000e+00	  -3.40872149e+01	   8.58366976e+20	    2.73892514e+20	   1.98684597e-01	    4.02823318e+00	    1.00298881e-01
 211	       1.093266	     0.00000000	     0.19491466	     0.00000209	    -1.85854100	    -2.45508534	   1.07822978e+15	   1.48991049e+09	   0.00000000e+00	   1.00000000e+15	  -7.82282907e+13	  -3.21559751e+04	  -3.39957818e+01	  -9.14330819e-02	   0.00000000e+00	   0.00000000e+00	  -3.40872149e+01	   8.60939102e+20	    2.64020669e+20	   1.88329029e-01	    4.03147309e+00	    9.70589712e-02
 212	       1.093942	     0.00000000	     0.19274248	     0.00000184	    -1.85980873	    -2.45725752	   1.17254760e+15	   1.43877930e+09	   0.00000000e+00	   1.00000000e+15	  -1.72546163e+14	  -3.21575076e+04	  -3.40023164e+01	  -8.48984565e-02	   0.00000000e+00	   0.00000000e+00	  -3.40872149e+01	   8.63257149e+20	    2.54959970e+20	   1.78999764e-01	    4.03428119e+00	    9.42508755e-02
 213	       1.094548	     0.00000000	     0.19079363	     0.00000163	    -1.86090185	    -2.45920637	   1.26416984e+15	   1.39201938e+09	   0.00000000e+00	   1.00000000e+15	  -2.64168445e+14	  -3.21599019e+04	  -3.40082860e+01	  -7.89289223e-02	   0.00000000e+00	   0.00000000e+00	  -3.40872149e+01	   8.65342718e+20	    2.46673874e+20	   1.70608851e-01	    4.03671620e+00	    9.18158609e-02
 214	       1.095091	     0.00000000	     0.18904667	     0.00000145	    -1.86184310	    -2.46095333	   1.35237089e+15	   1.34938227e+09	   0.00000000e+00	   1.00000000e+15	  -3.52369544e+14	  -3.21629316e+04	  -3.40137241e+01	  -7.34907704e-02	   0.00000000e+00	   0.00000000e+00	  -3.40872149e+01	   8.67216910e+20	    2.39118356e+20	   1.63070559e-01	    4.03882986e+00	    8.97022000e-02
 215	       1.095578	     0.00000000	     0.18748127	     0.00000130	    -1.86265304	    -2.46251873	   1.43662083e+15	   1.31059126e+09	   0.00000000e+00	   1.00000000e+15	  -4.36619518e+14	  -3.21664055e+04	  -3.40186677e+01	  -6.85471453e-02	   0.00000000e+00	   0.00000000e+00	  -3.40872149e+01	   8.68900027e+20	    2.32244384e+20	   1.56302560e-01	    4.04066740e+00	    8.78646609e-02
 216	       1.096014	     0.00000000	     0.18607840	     0.00000118	    -1.86335000	    -2.46392160	   1.51657350e+15	   1.27535353e+09	   0.00000000e+00	   1.00000000e+15	  -5.16572221e+14	  -3.21701662e+04	  -3.40231554e+01	  -6.40595126e-02	   0.00000000e+00	   0.00000000e+00	  -3.40872149e+01	   8.70411342e+20	    2.26000070e+20	   1.50226811e-01	    4.04226814e+00	    8.62639252e-02
 217	       1.096405	     0.00000000	     0.18482041	     0.00000107	    -1.86395019	    -2.46517959	   1.59204675e+15	   1.24337036e+09	   0.00000000e+00	   1.00000000e+15	  -5.92045506e+14	  -3.21740879e+04	  -3.40272260e+01	  -5.99888841e-02	   0.00000000e+00	   0.00000000e+00	  -3.40872149e+01	   8.71768938e+20	    2.20332480e+20	   1.44770175e-01	    4.04366608e+00	    8.48659787e-02
 218	       1.096756	     0.00000000	     0.18369104	     0.00000098	    -1.86446779	    -2.46630896	   1.66299808e+15	   1.21434533e+09	   0.00000000e+00	   1.00000000e+15	  -6.62996868e+14	  -3.21780731e+04	  -3.40309181e+01	  -5.62968001e-02	   0.00000000e+00	   0.00000000e+00	  -3.40872149e+01	   8.72989614e+20	    2.15189086e+20	   1.39864784e-01	    4.04489055e+00	    8.36415093e-02
 219	       1.097071	     0.00000000	     0.18267543	     0.00000090	    -1.86491510	    -2.46732457	   1.72949862e+15	   1.18799064e+09	   0.00000000e+00	   1.00000000e+15	  -7.29497431e+14	  -3.21820489e+04	  -3.40342688e+01	  -5.29460823e-02	   0.00000000e+00	   0.00000000e+00	  -3.40872149e+01	   8.74088833e+20	    2.10518890e+20	   1.35448222e-01	    4.04596673e+00	    8.25653325e-02
 220	       1.097356	     0.00000000	     0.18176012	     0.00000083	    -1.86530273	    -2.46823988	   1.79170763e+15	   1.16403174e+09	   0.00000000e+00	   1.00000000e+15	  -7.91706462e+14	  -3.21859628e+04	  -3.40373135e+01	  -4.99013805e-02	   0.00000000e+00	   0.00000000e+00	  -3.40872149e+01	   8.75080715e+20	    2.06273241e+20	   1.31463531e-01	    4.04691620e+00	    8.16158601e-02
 221	       1.097613	     0.00000000	     0.18093295	     0.00000077	    -1.86563977	    -2.46906705	   1.84984907e+15	   1.14221050e+09	   0.00000000e+00	   1.00000000e+15	  -8.49847924e+14	  -3.21897792e+04	  -3.40400853e+01	  -4.71295383e-02	   0.00000000e+00	   0.00000000e+00	  -3.40872149e+01	   8.75978069e+20	    2.02406395e+20	   1.27859083e-01	    4.04775744e+00	    8.07746179e-02
 222	       1.097846	     0.00000000	     0.18018301	     0.00000072	    -1.86593396	    -2.46981699	   1.90419110e+15	   1.12228707e+09	   0.00000000e+00	   1.00000000e+15	  -9.04189982e+14	  -3.21934760e+04	  -3.40426151e+01	  -4.45998088e-02	   0.00000000e+00	   0.00000000e+00	  -3.40872149e+01	   8.76792438e+20	    1.98875851e+20	   1.24588365e-01	    4.04850625e+00	    8.00258142e-02
 223	       1.098058	     0.00000000	     0.17950055	     0.00000067	    -1.86619186	    -2.47049945	   1.95502896e+15	   1.10404079e+09	   0.00000000e+00	   1.00000000e+15	  -9.55027858e+14	  -3.21970413e+04	  -3.40449309e+01	  -4.22839483e-02	   0.00000000e+00	   0.00000000e+00	  -3.40872149e+01	   8.77534177e+20	    1.95642509e+20	   1.21609684e-01	    4.04917610e+00	    7.93559593e-02
 224	       1.098251	     0.00000000	     0.17887692	     0.00000063	    -1.86641905	    -2.47112308	   2.00267117e+15	   1.08727033e+09	   0.00000000e+00	   1.00000000e+15	  -1.00267008e+15	  -3.22004716e+04	  -3.40470587e+01	  -4.01562135e-02	   0.00000000e+00	   0.00000000e+00	  -3.40872149e+01	   8.78212530e+20	    1.92670689e+20	   1.18885825e-01	    4.04977853e+00	    7.87535318e-02
 225	       1.098429	     0.00000000	     0.17830442	     0.00000059	    -1.86662022	    -2.47169558	   2.04742900e+15	   1.07179314e+09	   0.00000000e+00	   1.00000000e+15	  -1.04742793e+15	  -3.22037689e+04	  -3.40490216e+01	  -3.81932873e-02	   0.00000000e+00	   0.00000000e+00	  -3.40872149e+01	   8.78835724e+20	    1.89928043e+20	   1.16383687e-01	    4.05032337e+00	    7.82086891e-02
 226	       1.098593	     0.00000000	     0.17777623	     0.00000056	    -1.86679933	    -2.47222377	   2.08960881e+15	   1.05744454e+09	   0.00000000e+00	   1.00000000e+15	  -1.08960775e+15	  -3.22069397e+04	  -3.40508407e+01	  -3.63741521e-02	   0.00000000e+00	   0.00000000e+00	  -3.40872149e+01	   8.79411060e+20	    1.87385392e+20	   1.14073898e-01	    4.05081905e+00	    7.77130167e-02
 227	       1.098745	     0.00000000	     0.17728634	     0.00000053	    -1.86695971	    -2.47271366	   2.12950675e+15	   1.04407654e+09	   0.00000000e+00	   1.00000000e+15	  -1.12950571e+15	  -3.22099932e+04	  -3.40525350e+01	  -3.46799274e-02	   0.00000000e+00	   0.00000000e+00	  -3.40872149e+01	   8.79945008e+20	    1.85016506e+20	   1.11930437e-01	    4.05127275e+00	    7.72593115e-02
 228	       1.098887	     0.00000000	     0.17682942	     0.00000050	    -1.86710417	    -2.47317058	   2.16740563e+15	   1.03155636e+09	   0.00000000e+00	   1.00000000e+15	  -1.16740460e+15	  -3.22129408e+04	  -3.40541212e+01	  -3.30936853e-02	   0.00000000e+00	   0.00000000e+00	  -3.40872149e+01	   8.80443301e+20	    1.82797858e+20	   1.09930261e-01	    4.05169067e+00	    7.68413959e-02
 229	       1.099020	     0.00000000	     0.17640077	     0.00000047	    -1.86723507	    -2.47359923	   2.20357332e+15	   1.01976491e+09	   0.00000000e+00	   1.00000000e+15	  -1.20357230e+15	  -3.22157950e+04	  -3.40556146e+01	  -3.16002517e-02	   0.00000000e+00	   0.00000000e+00	  -3.40872149e+01	   8.80911018e+20	    1.80708348e+20	   1.08052942e-01	    4.05207810e+00	    7.64539572e-02
 230	       1.099146	     0.00000000	     0.17599619	     0.00000045	    -1.86735439	    -2.47400381	   2.23826259e+15	   1.00859528e+09	   0.00000000e+00	   1.00000000e+15	  -1.23826158e+15	  -3.22185691e+04	  -3.40570289e+01	  -3.01860034e-02	   0.00000000e+00	   0.00000000e+00	  -3.40872149e+01	   8.81352678e+20	    1.78729025e+20	   1.06280332e-01	    4.05243965e+00	    7.60924096e-02
 231	       1.099265	     0.00000000	     0.17561198	     0.00000043	    -1.86746382	    -2.47438802	   2.27171194e+15	   9.97951042e+08	   0.00000000e+00	   1.00000000e+15	  -1.27171095e+15	  -3.22212768e+04	  -3.40583762e+01	  -2.88386625e-02	   0.00000000e+00	   0.00000000e+00	  -3.40872149e+01	   8.81772310e+20	    1.76842805e+20	   1.04596232e-01	    4.05277929e+00	    7.57527747e-02
 232	       1.099379	     0.00000000	     0.17524477	     0.00000041	    -1.86756477	    -2.47475523	   2.30414733e+15	   9.87744727e+08	   0.00000000e+00	   1.00000000e+15	  -1.30414634e+15	  -3.22239324e+04	  -3.40596678e+01	  -2.75470922e-02	   0.00000000e+00	   0.00000000e+00	  -3.40872149e+01	   8.82173539e+20	    1.75034188e+20	   1.02986083e-01	    4.05310048e+00	    7.54315777e-02
 233	       1.099488	     0.00000000	     0.17489155	     0.00000039	    -1.86765846	    -2.47510845	   2.33578462e+15	   9.77896208e+08	   0.00000000e+00	   1.00000000e+15	  -1.33578364e+15	  -3.22265503e+04	  -3.40609138e+01	  -2.63010929e-02	   0.00000000e+00	   0.00000000e+00	  -3.40872149e+01	   8.82559653e+20	    1.73288974e+20	   1.01436680e-01	    4.05340631e+00	    7.51257564e-02
 234	       1.099595	     0.00000000	     0.17454953	     0.00000037	    -1.86774590	    -2.47545047	   2.36683268e+15	   9.68331111e+08	   0.00000000e+00	   1.00000000e+15	  -1.36683171e+15	  -3.22291450e+04	  -3.40621237e+01	  -2.50911988e-02	   0.00000000e+00	   0.00000000e+00	  -3.40872149e+01	   8.82933675e+20	    1.71593984e+20	   9.99358803e-02	    4.05369948e+00	    7.48325803e-02
 235	       1.099698	     0.00000000	     0.17421610	     0.00000035	    -1.86782797	    -2.47578390	   2.39749721e+15	   9.58979186e+08	   0.00000000e+00	   1.00000000e+15	  -1.39749625e+15	  -3.22317321e+04	  -3.40633064e+01	  -2.39084694e-02	   0.00000000e+00	   0.00000000e+00	  -3.40872149e+01	   8.83298434e+20	    1.69936769e+20	   9.84723268e-02	    4.05398248e+00	    7.45495776e-02
 236	       1.099800	     0.00000000	     0.17388880	     0.00000033	    -1.86790542	    -2.47611120	   2.42798531e+15	   9.49772603e+08	   0.00000000e+00	   1.00000000e+15	  -1.42798436e+15	  -3.22343277e+04	  -3.40644706e+01	  -2.27442712e-02	   0.00000000e+00	   0.00000000e+00	  -3.40872149e+01	   8.83656635e+20	    1.68305310e+20	   9.70351641e-02	    4.05425760e+00	    7.42744665e-02
 237	       1.099900	     0.00000000	     0.17356519	     0.00000031	    -1.86797889	    -2.47643481	   2.45851102e+15	   9.40644106e+08	   0.00000000e+00	   1.00000000e+15	  -1.45851008e+15	  -3.22369492e+04	  -3.40656248e+01	  -2.15900411e-02	   0.00000000e+00	   0.00000000e+00	  -3.40872149e+01	   8.84010930e+20	    1.66687688e+20	   9.56137386e-02	    4.05452697e+00	    7.40050903e-02
 238	       1.100000	     0.00000000	     0.17324281	     0.00000029	    -1.86804896	    -2.47675719	   2.48930221e+15	   9.31524934e+08	   0.00000000e+00	   1.00000000e+15	  -1.48930128e+15	  -3.22395882e+04	  -3.40662005e+01	  -2.10143444e-02	   0.00000000e+00	   0.00000000e+00	  -3.40872149e+01	   8.84364008e+20	    1.65071718e+20	   9.41972703e-02	    4.05479271e+00	    7.37393510e-02
 239	       1.100000	     0.00000000	     0.07324281	     0.00000007	    -2.62015148	    -3.32675719	   2.36546530e+17	   1.27581683e+07	   0.00000000e+00	   5.00000000e+17	   2.63453470e+17	  -3.22376137e+04	  -3.40668271e+01	  -2.03876011e-02	   0.00000000e+00	   0.00000000e+00	  -3.40872147e+01	   6.60088156e+19	    2.26082359e+18	   9.41972703e-02	    4.05479271e+00	    7.37393510e-02
 240	       1.100100	     0.00000000	     0.07292279	     0.00000007	    -2.62473865	    -3.32707721	   2.39487419e+17	   1.50432058e+07	   0.00000000e+00	   5.00000000e+17	   2.60512581e+17	  -3.17662548e+04	  -3.40668780e+01	  -2.03367600e-02	   0.00000000e+00	   0.00000000e+00	  -3.40872148e+01	   6.60261217e+19	    2.66574588e+18	   9.40915103e-02	    4.05479666e+00	    7.37354049e-02
 241	       1.100200	     0.00000000	     0.07260638	     0.00000007	    -2.62867357	    -3.32739362	   2.42431069e+17	   1.72988068e+07	   0.00000000e+00	   5.00000000e+17	   2.57568931e+17	  -3.12959076e+04	  -3.40669795e+01	  -2.02350335e-02	   0.00000000e+00	   0.00000000e+00	  -3.40872146e+01	   6.60434937e+19	    3.06545185e+18	   9.39853498e-02	    4.05480126e+00	    7.37307980e-02
 242	       1.100302	     0.00000000	     0.07229146	     0.00000007	    -2.63214509	    -3.32770854	   2.45396808e+17	   1.95409811e+07	   0.00000000e+00	   5.00000000e+17	   2.54603192e+17	  -3.08261064e+04	  -3.40670818e+01	  -2.01328778e-02	   0.00000000e+00	   0.00000000e+00	  -3.40872147e+01	   6.60610509e+19	    3.46277852e+18	   9.38780608e-02	    4.05480657e+00	    7.37254961e-02
 243	       1.100405	     0.00000000	     0.07197606	     0.00000007	    -2.63527550	    -3.32802394	   2.48403437e+17	   2.17845580e+07	   0.00000000e+00	   5.00000000e+17	   2.51596563e+17	  -3.03539139e+04	  -3.40671853e+01	  -2.00296203e-02	   0.00000000e+00	   0.00000000e+00	  -3.40872149e+01	   6.60789110e+19	    3.86035374e+18	   9.37689240e-02	    4.05481261e+00	    7.37194478e-02
 244	       1.100510	     0.00000000	     0.07165830	     0.00000007	    -2.63814882	    -3.32834170	   2.51469749e+17	   2.40436728e+07	   0.00000000e+00	   5.00000000e+17	   2.48530251e+17	  -2.98764940e+04	  -3.40672902e+01	  -1.99245950e-02	   0.00000000e+00	   0.00000000e+00	  -3.40872148e+01	   6.60971935e+19	    4.26068238e+18	   9.36572087e-02	    4.05481948e+00	    7.37125839e-02
 245	       1.100619	     0.00000000	     0.07133637	     0.00000007	    -2.64082556	    -3.32866363	   2.54614979e+17	   2.63321595e+07	   0.00000000e+00	   5.00000000e+17	   2.45385021e+17	  -2.93910424e+04	  -3.40673981e+01	  -1.98171251e-02	   0.00000000e+00	   0.00000000e+00	  -3.40872153e+01	   6.61160233e+19	    4.66621588e+18	   9.35421531e-02	    4.05482725e+00	    7.37048154e-02
 246	       1.100732	     0.00000000	     0.07100844	     0.00000007	    -2.64335101	    -3.32899156	   2.57859192e+17	   2.86638747e+07	   0.00000000e+00	   5.00000000e+17	   2.42140808e+17	  -2.88947292e+04	  -3.40675085e+01	  -1.97065081e-02	   0.00000000e+00	   0.00000000e+00	  -3.40872150e+01	   6.61355330e+19	    5.07940973e+18	   9.34229470e-02	    4.05483603e+00	    7.36960311e-02
 247	       1.100849	     0.00000000	     0.07067270	     0.00000007	    -2.64576023	    -3.32932730	   2.61223639e+17	   3.10529704e+07	   0.00000000e+00	   5.00000000e+17	   2.38776361e+17	  -2.83846528e+04	  -3.40676228e+01	  -1.95920017e-02	   0.00000000e+00	   0.00000000e+00	  -3.40872148e+01	   6.61558659e+19	    5.50277176e+18	   9.32987142e-02	    4.05484597e+00	    7.36860936e-02
 248	       1.100972	     0.00000000	     0.07032725	     0.00000007	    -2.64808113	    -3.32967275	   2.64731072e+17	   3.35141278e+07	   0.00000000e+00	   5.00000000e+17	   2.35268928e+17	  -2.78578039e+04	  -3.40677425e+01	  -1.94728110e-02	   0.00000000e+00	   0.00000000e+00	  -3.40872153e+01	   6.61771793e+19	    5.93890354e+18	   9.31684953e-02	    4.05485723e+00	    7.36748347e-02
 249	       1.101101	     0.00000000	     0.06997019	     0.00000007	    -2.65033650	    -3.33002981	   2.68406016e+17	   3.60627575e+07	   0.00000000e+00	   5.00000000e+17	   2.31593984e+17	  -2.73110385e+04	  -3.40678669e+01	  -1.93480761e-02	   0.00000000e+00	   0.00000000e+00	  -3.40872150e+01	   6.61996469e+19	    6.39053594e+18	   9.30312293e-02	    4.05487001e+00	    7.36620499e-02
 250	       1.101238	     0.00000000	     0.06959951	     0.00000007	    -2.65254532	    -3.33040049	   2.72274998e+17	   3.87151720e+07	   0.00000000e+00	   5.00000000e+17	   2.27725002e+17	  -2.67410627e+04	  -3.40679975e+01	  -1.92168610e-02	   0.00000000e+00	   0.00000000e+00	  -3.40872143e+01	   6.62234621e+19	    6.86055962e+18	   9.28857352e-02	    4.05488457e+00	    7.36474908e-02
 251	       1.101384	     0.00000000	     0.06921318	     0.00000007	    -2.65472368	    -3.33078682	   2.76366719e+17	   4.14887307e+07	   0.00000000e+00	   5.00000000e+17	   2.23633281e+17	  -2.61444292e+04	  -3.40681364e+01	  -1.90781429e-02	   0.00000000e+00	   0.00000000e+00	  -3.40872145e+01	   6.62488413e+19	    7.35205078e+18	   9.27306927e-02	    4.05490121e+00	    7.36308567e-02
 252	       1.101541	     0.00000000	     0.06880912	     0.00000007	    -2.65688536	    -3.33119088	   2.80712139e+17	   4.44019581e+07	   0.00000000e+00	   5.00000000e+17	   2.19287861e+17	  -2.55175499e+04	  -3.40682843e+01	  -1.89308021e-02	   0.00000000e+00	   0.00000000e+00	  -3.40872151e+01	   6.62760269e+19	    7.86829207e+18	   9.25646214e-02	    4.05492028e+00	    7.36117836e-02
 253	       1.101709	     0.00000000	     0.06838520	     0.00000007	    -2.65904230	    -3.33161480	   2.85344444e+17	   4.74746328e+07	   0.00000000e+00	   5.00000000e+17	   2.14655556e+17	  -2.48567269e+04	  -3.40684417e+01	  -1.87736140e-02	   0.00000000e+00	   0.00000000e+00	  -3.40872153e+01	   6.63052911e+19	    8.41278838e+18	   9.23858600e-02	    4.05494223e+00	    7.35898315e-02
 254	       1.101891	     0.00000000	     0.06793936	     0.00000007	    -2.66120478	    -3.33206064	   2.90298871e+17	   5.07278477e+07	   0.00000000e+00	   5.00000000e+17	   2.09701129e+17	  -2.41582073e+04	  -3.40686095e+01	  -1.86052424e-02	   0.00000000e+00	   0.00000000e+00	  -3.40872148e+01	   6.63369396e+19	    8.98927748e+18	   9.21925435e-02	    4.05496759e+00	    7.35644693e-02
 255	       1.102089	     0.00000000	     0.06746959	     0.00000007	    -2.66338165	    -3.33253041	   2.95612314e+17	   5.41840380e+07	   0.00000000e+00	   5.00000000e+17	   2.04387686e+17	  -2.34182663e+04	  -3.40687906e+01	  -1.84242353e-02	   0.00000000e+00	   0.00000000e+00	  -3.40872148e+01	   6.63713151e+19	    9.60173503e+18	   9.19825813e-02	    4.05499701e+00	    7.35350558e-02
 256	       1.102304	     0.00000000	     0.06697405	     0.00000007	    -2.66558039	    -3.33302595	   3.01322668e+17	   5.78669794e+07	   0.00000000e+00	   5.00000000e+17	   1.98677332e+17	  -2.26333243e+04	  -3.40689860e+01	  -1.82290244e-02	   0.00000000e+00	   0.00000000e+00	  -3.40872150e+01	   6.64088009e+19	    1.02543742e+19	   9.17536343e-02	    4.05503124e+00	    7.35008188e-02
 257	       1.102539	     0.00000000	     0.06645116	     0.00000007	    -2.66780711	    -3.33354884	   3.07467825e+17	   6.18017576e+07	   0.00000000e+00	   5.00000000e+17	   1.92532175e+17	  -2.18001028e+04	  -3.40691966e+01	  -1.80179282e-02	   0.00000000e+00	   0.00000000e+00	  -3.40872145e+01	   6.64498250e+19	    1.09516404e+19	   9.15030924e-02	    4.05507123e+00	    7.34608290e-02
 258	       1.102798	     0.00000000	     0.06589973	     0.00000007	    -2.67006654	    -3.33410027	   3.14084254e+17	   6.60147129e+07	   0.00000000e+00	   5.00000000e+17	   1.85915746e+17	  -2.09158243e+04	  -3.40694257e+01	  -1.77891612e-02	   0.00000000e+00	   0.00000000e+00	  -3.40872149e+01	   6.64948632e+19	    1.16982013e+19	   9.12280539e-02	    4.05511809e+00	    7.34139705e-02
 259	       1.103082	     0.00000000	     0.06531909	     0.00000007	    -2.67236197	    -3.33468091	   3.21205069e+17	   7.05333689e+07	   0.00000000e+00	   5.00000000e+17	   1.78794931e+17	  -1.99784573e+04	  -3.40696741e+01	  -1.75408494e-02	   0.00000000e+00	   0.00000000e+00	  -3.40872149e+01	   6.65444425e+19	    1.24989341e+19	   9.09253063e-02	    4.05517316e+00	    7.33589069e-02
 260	       1.103395	     0.00000000	     0.06470928	     0.00000007	    -2.67469518	    -3.33529072	   3.28857535e+17	   7.53863490e+07	   0.00000000e+00	   5.00000000e+17	   1.71142465e+17	  -1.89870056e+04	  -3.40699439e+01	  -1.72710540e-02	   0.00000000e+00	   0.00000000e+00	  -3.40872150e+01	   6.65991437e+19	    1.33589111e+19	   9.05913106e-02	    4.05523802e+00	    7.32940415e-02
 261	       1.103741	     0.00000000	     0.06407120	     0.00000007	    -2.67706631	    -3.33592880	   3.37059970e+17	   8.06032894e+07	   0.00000000e+00	   5.00000000e+17	   1.62940030e+17	  -1.79418346e+04	  -3.40702371e+01	  -1.69778042e-02	   0.00000000e+00	   0.00000000e+00	  -3.40872149e+01	   6.66596031e+19	    1.42833841e+19	   9.02221895e-02	    4.05531459e+00	    7.32174735e-02
 262	       1.104123	     0.00000000	     0.06340681	     0.00000007	    -2.67947381	    -3.33659319	   3.45818071e+17	   8.62147445e+07	   0.00000000e+00	   5.00000000e+17	   1.54181929e+17	  -1.68450201e+04	  -3.40705557e+01	  -1.66591418e-02	   0.00000000e+00	   0.00000000e+00	  -3.40872148e+01	   6.67265138e+19	    1.52777675e+19	   8.98137224e-02	    4.05540511e+00	    7.31269487e-02
 263	       1.104546	     0.00000000	     0.06271929	     0.00000007	    -2.68191434	    -3.33728071	   3.55120791e+17	   9.22520698e+07	   0.00000000e+00	   5.00000000e+17	   1.44879209e+17	  -1.57006941e+04	  -3.40709018e+01	  -1.63131766e-02	   0.00000000e+00	   0.00000000e+00	  -3.40872149e+01	   6.68006252e+19	    1.63476175e+19	   8.93613472e-02	    4.05551226e+00	    7.30198054e-02
 264	       1.105014	     0.00000000	     0.06201315	     0.00000007	    -2.68438268	    -3.33798685	   3.64936021e+17	   9.87472446e+07	   0.00000000e+00	   5.00000000e+17	   1.35063979e+17	  -1.45153519e+04	  -3.40712767e+01	  -1.59381560e-02	   0.00000000e+00	   0.00000000e+00	  -3.40872149e+01	   6.68827416e+19	    1.74986013e+19	   8.88601706e-02	    4.05563915e+00	    7.28929165e-02
 265	       1.105532	     0.00000000	     0.06129431	     0.00000007	    -2.68687177	    -3.33870569	   3.75206523e+17	   1.05732569e+08	   0.00000000e+00	   5.00000000e+17	   1.24793477e+17	  -1.32980736e+04	  -3.40716823e+01	  -1.55325471e-02	   0.00000000e+00	   0.00000000e+00	  -3.40872148e+01	   6.69737185e+19	    1.87364424e+19	   8.83049910e-02	    4.05578943e+00	    7.27426290e-02
 266	       1.106104	     0.00000000	     0.06057005	     0.00000007	    -2.68937271	    -3.33942995	   3.85846715e+17	   1.13240130e+08	   0.00000000e+00	   5.00000000e+17	   1.14153285e+17	  -1.20606021e+04	  -3.40721197e+01	  -1.50951330e-02	   0.00000000e+00	   0.00000000e+00	  -3.40872149e+01	   6.70744574e+19	    2.00668271e+19	   8.76903317e-02	    4.05596736e+00	    7.25647020e-02
 267	       1.106736	     0.00000000	     0.05984890	     0.00000006	    -2.69187484	    -3.34015110	   3.96741098e+17	   1.21300911e+08	   0.00000000e+00	   5.00000000e+17	   1.03258902e+17	  -1.08172208e+04	  -3.40725898e+01	  -1.46251196e-02	   0.00000000e+00	   0.00000000e+00	  -3.40872149e+01	   6.71858976e+19	    2.14952456e+19	   8.70104900e-02	    4.05617781e+00	    7.23542480e-02
 268	       1.107433	     0.00000000	     0.05914031	     0.00000006	    -2.69436598	    -3.34085969	   4.07745170e+17	   1.29943381e+08	   0.00000000e+00	   5.00000000e+17	   9.22548300e+16	  -9.58437786e+03	  -3.40730927e+01	  -1.41222510e-02	   0.00000000e+00	   0.00000000e+00	  -3.40872150e+01	   6.73090064e+19	    2.30267429e+19	   8.62596008e-02	    4.05642638e+00	    7.21056803e-02
 269	       1.108200	     0.00000000	     0.05845429	     0.00000006	    -2.69683267	    -3.34154571	   4.18689574e+17	   1.39191438e+08	   0.00000000e+00	   5.00000000e+17	   8.13104259e+16	  -8.38003017e+03	  -3.40736280e+01	  -1.35869287e-02	   0.00000000e+00	   0.00000000e+00	  -3.40872149e+01	   6.74447656e+19	    2.46655539e+19	   8.54317167e-02	    4.05671939e+00	    7.18126741e-02
 270	       1.109042	     0.00000000	     0.05780081	     0.00000006	    -2.69926055	    -3.34219919	   4.29387902e+17	   1.49061611e+08	   0.00000000e+00	   5.00000000e+17	   7.06120984e+16	  -7.22271323e+03	  -3.40741945e+01	  -1.30203244e-02	   0.00000000e+00	   0.00000000e+00	  -3.40872148e+01	   6.75941565e+19	    2.64146074e+19	   8.45209050e-02	    4.05706391e+00	    7.14681482e-02
 271	       1.109964	     0.00000000	     0.05718921	     0.00000006	    -2.70163483	    -3.34281079	   4.39647986e+17	   1.59559554e+08	   0.00000000e+00	   5.00000000e+17	   6.03520142e+16	  -6.13039573e+03	  -3.40747904e+01	  -1.24244789e-02	   0.00000000e+00	   0.00000000e+00	  -3.40872148e+01	   6.77581407e+19	    2.82749055e+19	   8.35213614e-02	    4.05746778e+00	    7.10642795e-02
 272	       1.110971	     0.00000000	     0.05662757	     0.00000006	    -2.70394083	    -3.34337243	   4.49285762e+17	   1.70676026e+08	   0.00000000e+00	   5.00000000e+17	   5.07142383e+16	  -5.11922922e+03	  -3.40754125e+01	  -1.18023710e-02	   0.00000000e+00	   0.00000000e+00	  -3.40872149e+01	   6.79376392e+19	    3.02448108e+19	   8.24275400e-02	    4.05793950e+00	    7.05925617e-02
 273	       1.112066	     0.00000000	     0.05612212	     0.00000006	    -2.70616451	    -3.34387788	   4.58140003e+17	   1.82382767e+08	   0.00000000e+00	   5.00000000e+17	   4.18599972e+16	  -4.20234710e+03	  -3.40760569e+01	  -1.11579441e-02	   0.00000000e+00	   0.00000000e+00	  -3.40872149e+01	   6.81335092e+19	    3.23193151e+19	   8.12342969e-02	    4.05848814e+00	    7.00439207e-02
 274	       1.113252	     0.00000000	     0.05567677	     0.00000006	    -2.70829301	    -3.34432323	   4.66085729e+17	   1.94628840e+08	   0.00000000e+00	   5.00000000e+17	   3.39142712e+16	  -3.38888533e+03	  -3.40767189e+01	  -1.04960747e-02	   0.00000000e+00	   0.00000000e+00	  -3.40872150e+01	   6.83465182e+19	    3.44893925e+19	   7.99370459e-02	    4.05912316e+00	    6.94088998e-02
 275	       1.114533	     0.00000000	     0.05529296	     0.00000006	    -2.71031517	    -3.34470704	   4.73044034e+17	   2.07338195e+08	   0.00000000e+00	   5.00000000e+17	   2.69559658e+16	  -2.68337889e+03	  -3.40773924e+01	  -9.82247324e-03	   0.00000000e+00	   0.00000000e+00	  -3.40872149e+01	   6.85773176e+19	    3.67415661e+19	   7.85319222e-02	    4.05985414e+00	    6.86779219e-02
 276	       1.115911	     0.00000000	     0.05496962	     0.00000006	    -2.71222189	    -3.34503038	   4.78986629e+17	   2.20409132e+08	   0.00000000e+00	   5.00000000e+17	   2.10133710e+16	  -2.08563246e+03	  -3.40780714e+01	  -9.14351001e-03	   0.00000000e+00	   0.00000000e+00	  -3.40872149e+01	   6.88264147e+19	    3.90578141e+19	   7.70159497e-02	    4.06069043e+00	    6.78416289e-02
 277	       1.117385	     0.00000000	     0.05470345	     0.00000005	    -2.71400637	    -3.34529655	   4.83934404e+17	   2.33716211e+08	   0.00000000e+00	   5.00000000e+17	   1.60655966e+16	  -1.59108083e+03	  -3.40787490e+01	  -8.46597180e-03	   0.00000000e+00	   0.00000000e+00	  -3.40872149e+01	   6.90941456e+19	    4.14159079e+19	   7.53872068e-02	    4.06164077e+00	    6.68912919e-02
 278	       1.118956	     0.00000000	     0.05448939	     0.00000005	    -2.71566423	    -3.34551061	   4.87950544e+17	   2.47114764e+08	   0.00000000e+00	   5.00000000e+17	   1.20494566e+16	  -1.19156658e+03	  -3.40794181e+01	  -7.79676170e-03	   0.00000000e+00	   0.00000000e+00	  -3.40872149e+01	   6.93806487e+19	    4.37902116e+19	   7.36449843e-02	    4.06271279e+00	    6.58192700e-02
 279	       1.120621	     0.00000000	     0.05432119	     0.00000005	    -2.71719346	    -3.34567881	   4.91129757e+17	   2.60447717e+08	   0.00000000e+00	   5.00000000e+17	   8.87024308e+15	  -8.76392690e+02	  -3.40800723e+01	  -7.14256636e-03	   0.00000000e+00	   0.00000000e+00	  -3.40872149e+01	   6.96858409e+19	    4.61528904e+19	   7.17899293e-02	    4.06391257e+00	    6.46194885e-02
 280	       1.122378	     0.00000000	     0.05419199	     0.00000005	    -2.71859426	    -3.34580801	   4.93585740e+17	   2.73553950e+08	   0.00000000e+00	   5.00000000e+17	   6.41426050e+15	  -6.33473872e+02	  -3.40807053e+01	  -6.50952114e-03	   0.00000000e+00	   0.00000000e+00	  -3.40872148e+01	   7.00093968e+19	    4.84753932e+19	   6.98241672e-02	    4.06524416e+00	    6.32878992e-02
 281	       1.124222	     0.00000000	     0.05409493	     0.00000005	    -2.71986878	    -3.34590507	   4.95438997e+17	   2.86277142e+08	   0.00000000e+00	   5.00000000e+17	   4.56100367e+15	  -4.50418320e+02	  -3.40813120e+01	  -5.90290622e-03	   0.00000000e+00	   0.00000000e+00	  -3.40872150e+01	   7.03507324e+19	    5.07300188e+19	   6.77513968e-02	    4.06670918e+00	    6.18228817e-02
 282	       1.126146	     0.00000000	     0.05402353	     0.00000005	    -2.72102079	    -3.34597647	   4.96806656e+17	   2.98473913e+08	   0.00000000e+00	   5.00000000e+17	   3.19334431e+15	  -3.15412762e+02	  -3.40818880e+01	  -5.32690348e-03	   0.00000000e+00	   0.00000000e+00	  -3.40872149e+01	   7.07089947e+19	    5.28913594e+19	   6.55769494e-02	    4.06830651e+00	    6.02255495e-02
 283	       1.128144	     0.00000000	     0.05397204	     0.00000005	    -2.72205531	    -3.34602796	   4.97795179e+17	   3.10020291e+08	   0.00000000e+00	   5.00000000e+17	   2.20482177e+15	  -2.17842761e+02	  -3.40824304e+01	  -4.78443594e-03	   0.00000000e+00	   0.00000000e+00	  -3.40872149e+01	   7.10830573e+19	    5.49374465e+19	   6.33078084e-02	    4.07003213e+00	    5.84999326e-02
 284	       1.130207	     0.00000000	     0.05393560	     0.00000004	    -2.72297830	    -3.34606440	   4.98496137e+17	   3.20815861e+08	   0.00000000e+00	   5.00000000e+17	   1.50386287e+15	  -1.48638724e+02	  -3.40829378e+01	  -4.27710024e-03	   0.00000000e+00	   0.00000000e+00	  -3.40872149e+01	   7.14715237e+19	    5.68504858e+19	   6.09525843e-02	    4.07187904e+00	    5.66530216e-02
 285	       1.132324	     0.00000000	     0.05391022	     0.00000004	    -2.72379628	    -3.34608978	   4.98984692e+17	   3.30785417e+08	   0.00000000e+00	   5.00000000e+17	   1.01530825e+15	  -1.00383052e+02	  -3.40834097e+01	  -3.80519120e-03	   0.00000000e+00	   0.00000000e+00	  -3.40872149e+01	   7.18727386e+19	    5.86171508e+19	   5.85214412e-02	    4.07383739e+00	    5.46946707e-02
 286	       1.134485	     0.00000000	     0.05389282	     0.00000004	    -2.72451604	    -3.34610718	   4.99320075e+17	   3.39878371e+08	   0.00000000e+00	   5.00000000e+17	   6.79925727e+14	  -6.72390797e+01	  -3.40838471e+01	  -3.36780719e-03	   0.00000000e+00	   0.00000000e+00	  -3.40872149e+01	   7.22848067e+19	    6.02284765e+19	   5.60259743e-02	    4.07589469e+00	    5.26373707e-02
 287	       1.136678	     0.00000000	     0.05388103	     0.00000004	    -2.72514439	    -3.34611897	   4.99547338e+17	   3.48066427e+08	   0.00000000e+00	   5.00000000e+17	   4.52662579e+14	  -4.47686743e+01	  -3.40842518e+01	  -2.96301838e-03	   0.00000000e+00	   0.00000000e+00	  -3.40872149e+01	   7.27056203e+19	    6.16794489e+19	   5.34790403e-02	    4.07803615e+00	    5.04959090e-02
 288	       1.138891	     0.00000000	     0.05387313	     0.00000004	    -2.72568796	    -3.34612687	   4.99699702e+17	   3.55340220e+08	   0.00000000e+00	   5.00000000e+17	   3.00298743e+14	  -2.96978477e+01	  -3.40846268e+01	  -2.58807691e-03	   0.00000000e+00	   0.00000000e+00	  -3.40872149e+01	   7.31328937e+19	    6.29684084e+19	   5.08945424e-02	    4.08024512e+00	    4.82869444e-02
 289	       1.141109	     0.00000000	     0.05386788	     0.00000003	    -2.72615307	    -3.34613212	   4.99801008e+17	   3.61705567e+08	   0.00000000e+00	   5.00000000e+17	   1.98992789e+14	  -1.96749110e+01	  -3.40849752e+01	  -2.23964825e-03	   0.00000000e+00	   0.00000000e+00	  -3.40872149e+01	   7.35642045e+19	    6.40963860e+19	   4.82871773e-02	    4.08250354e+00	    4.60285199e-02
 290	       1.143322	     0.00000000	     0.05386441	     0.00000003	    -2.72654559	    -3.34613559	   4.99867971e+17	   3.67179886e+08	   0.00000000e+00	   5.00000000e+17	   1.32028976e+14	  -1.30493763e+01	  -3.40853008e+01	  -1.91404564e-03	   0.00000000e+00	   0.00000000e+00	  -3.40872149e+01	   7.39970404e+19	    6.50664679e+19	   4.56721499e-02	    4.08479252e+00	    4.37395422e-02
 291	       1.145515	     0.00000000	     0.05386212	     0.00000003	    -2.72687098	    -3.34613788	   4.99912082e+17	   3.71789153e+08	   0.00000000e+00	   5.00000000e+17	   8.79178991e+13	  -8.68565911e+00	  -3.40856074e+01	  -1.60745329e-03	   0.00000000e+00	   0.00000000e+00	  -3.40872149e+01	   7.44288495e+19	    6.58832576e+19	   4.30648678e-02	    4.08709281e+00	    4.14392502e-02
 292	       1.147676	     0.00000000	     0.05386062	     0.00000003	    -2.72713424	    -3.34613938	   4.99941109e+17	   3.75565612e+08	   0.00000000e+00	   5.00000000e+17	   5.88918581e+13	  -5.81534274e+00	  -3.40858988e+01	  -1.31612803e-03	   0.00000000e+00	   0.00000000e+00	  -3.40872149e+01	   7.48570929e+19	    6.65524686e+19	   4.04806247e-02	    4.08938537e+00	    3.91466961e-02
 293	       1.149793	     0.00000000	     0.05385962	     0.00000003	    -2.72733997	    -3.34614038	   4.99960231e+17	   3.78546245e+08	   0.00000000e+00	   5.00000000e+17	   3.97689683e+13	  -3.92545786e+00	  -3.40861784e+01	  -1.03657235e-03	   0.00000000e+00	   0.00000000e+00	  -3.40872149e+01	   7.52792967e+19	    6.70806546e+19	   3.79342859e-02	    4.09165181e+00	    3.68802555e-02
 294	       1.151856	     0.00000000	     0.05385897	     0.00000003	    -2.72749247	    -3.34614103	   4.99972872e+17	   3.80771944e+08	   0.00000000e+00	   5.00000000e+17	   2.71278959e+13	  -2.67716308e+00	  -3.40864492e+01	  -7.65674652e-04	   0.00000000e+00	   0.00000000e+00	  -3.40872149e+01	   7.56931033e+19	    6.74750618e+19	   3.54399864e-02	    4.09387488e+00	    3.46571852e-02
 295	       1.153854	     0.00000000	     0.05385853	     0.00000002	    -2.72759577	    -3.34614147	   4.99981274e+17	   3.82287183e+08	   0.00000000e+00	   5.00000000e+17	   1.87265303e+13	  -1.84836041e+00	  -3.40867140e+01	  -5.00814427e-04	   0.00000000e+00	   0.00000000e+00	  -3.40872149e+01	   7.60963172e+19	    6.77435712e+19	   3.30108545e-02	    4.09603882e+00	    3.24932407e-02
 296	       1.155778	     0.00000000	     0.05385824	     0.00000002	    -2.72765377	    -3.34614176	   4.99986898e+17	   3.83139996e+08	   0.00000000e+00	   5.00000000e+17	   1.31025677e+13	  -1.29420645e+00	  -3.40869749e+01	  -2.39931289e-04	   0.00000000e+00	   0.00000000e+00	  -3.40872149e+01	   7.64869463e+19	    6.78946947e+19	   3.06587708e-02	    4.09812970e+00	    3.04023655e-02
 297	       1.157622	     0.00000000	     0.05385804	     0.00000002	    -2.72767033	    -3.34614196	   4.99990696e+17	   3.83382031e+08	   0.00000000e+00	   5.00000000e+17	   9.30448540e+12	  -9.20481292e-01	  -3.40872333e+01	   1.84417366e-05	   0.00000000e+00	   0.00000000e+00	  -3.40872149e+01	   7.68632354e+19	    6.79375848e+19	   2.83941696e-02	    4.10013560e+00	    2.83964601e-02
 298	       1.159379	     0.00000000	     0.05385790	     0.00000002	    -2.72764927	    -3.34614210	   4.99993287e+17	   3.83068511e+08	   0.00000000e+00	   5.00000000e+17	   6.71313507e+12	  -6.65911195e-01	  -3.40874900e+01	   2.75179312e-04	   0.00000000e+00	   0.00000000e+00	  -3.40872149e+01	   7.72236923e+19	    6.78820271e+19	   2.62258907e-02	    4.10204683e+00	    2.64852351e-02
 299	       1.161044	     0.00000000	     0.05385781	     0.00000002	    -2.72759451	    -3.34614219	   4.99995076e+17	   3.82257945e+08	   0.00000000e+00	   5.00000000e+17	   4.92481410e+12	  -4.90575357e-01	  -3.40877455e+01	   5.30596430e-04	   0.00000000e+00	   0.00000000e+00	  -3.40872149e+01	   7.75671042e+19	    6.77383900e+19	   2.41610838e-02	    4.10385591e+00	    2.46761484e-02
 300	       1.162615	     0.00000000	     0.05385774	     0.00000002	    -2.72750998	    -3.34614226	   4.99996325e+17	   3.81011536e+08	   0.00000000e+00	   5.00000000e+17	   3.67527014e+12	  -3.68368555e-01	  -3.40879994e+01	   7.84508341e-04	   0.00000000e+00	   0.00000000e+00	  -3.40872149e+01	   7.78925461e+19	    6.75175189e+19	   2.22051661e-02	    4.10555764e+00	    2.29744244e-02
 301	       1.164089	     0.00000000	     0.05385770	     0.00000001	    -2.72739972	    -3.34614230	   4.99997210e+17	   3.79392265e+08	   0.00000000e+00	   5.00000000e+17	   2.79057789e+12	  -2.82128574e-01	  -3.40882512e+01	   1.03631209e-03	   0.00000000e+00	   0.00000000e+00	  -3.40872148e+01	   7.81993794e+19	    6.72305744e+19	   2.03618324e-02	    4.10714892e+00	    2.13831460e-02
 302	       1.165467	     0.00000000	     0.05385766	     0.00000001	    -2.72726776	    -3.34614234	   4.99997845e+17	   3.77463708e+08	   0.00000000e+00	   5.00000000e+17	   2.15547581e+12	  -2.20495888e-01	  -3.40885000e+01	   1.28508279e-03	   0.00000000e+00	   0.00000000e+00	  -3.40872149e+01	   7.84872436e+19	    6.68888227e+19	   1.86331122e-02	    4.10862865e+00	    1.99034095e-02
 303	       1.166748	     0.00000000	     0.05385764	     0.00000001	    -2.72711812	    -3.34614236	   4.99998307e+17	   3.75288684e+08	   0.00000000e+00	   5.00000000e+17	   1.69296787e+12	  -1.75891261e-01	  -3.40887446e+01	   1.52967723e-03	   0.00000000e+00	   0.00000000e+00	  -3.40872149e+01	   7.87560401e+19	    6.65033954e+19	   1.70194686e-02	    4.10999753e+00	    1.85345276e-02
 304	       1.167934	     0.00000000	     0.05385762	     0.00000001	    -2.72695469	    -3.34614238	   4.99998649e+17	   3.72927835e+08	   0.00000000e+00	   5.00000000e+17	   1.35116311e+12	  -1.43211616e-01	  -3.40889837e+01	   1.76883720e-03	   0.00000000e+00	   0.00000000e+00	  -3.40872149e+01	   7.90059108e+19	    6.60850387e+19	   1.55199317e-02	    4.11125780e+00	    1.72742664e-02
 305	       1.169029	     0.00000000	     0.05385760	     0.00000001	    -2.72678122	    -3.34614240	   4.99998906e+17	   3.70438278e+08	   0.00000000e+00	   5.00000000e+17	   1.09475727e+12	  -1.18986598e-01	  -3.40892162e+01	   2.00128584e-03	   0.00000000e+00	   0.00000000e+00	  -3.40872150e+01	   7.92372115e+19	    6.56438745e+19	   1.41322568e-02	    4.11241296e+00	    1.61191015e-02
 306	       1.170036	     0.00000000	     0.05385759	     0.00000001	    -2.72660121	    -3.34614241	   4.99999101e+17	   3.67872432e+08	   0.00000000e+00	   5.00000000e+17	   8.99492645e+11	  -1.00830676e-01	  -3.40894407e+01	   2.22581146e-03	   0.00000000e+00	   0.00000000e+00	  -3.40872149e+01	   7.94504833e+19	    6.51891913e+19	   1.28531013e-02	    4.11346758e+00	    1.50644776e-02
 307	       1.170958	     0.00000000	     0.05385758	     0.00000001	    -2.72641785	    -3.34614242	   4.99999252e+17	   3.65277088e+08	   0.00000000e+00	   5.00000000e+17	   7.48532712e+11	  -8.70852385e-02	  -3.40896562e+01	   2.44133485e-03	   0.00000000e+00	   0.00000000e+00	  -3.40872148e+01	   7.96464214e+19	    6.47292808e+19	   1.16782096e-02	    4.11442700e+00	    1.41050615e-02
 308	       1.171800	     0.00000000	     0.05385758	     0.00000001	    -2.72623396	    -3.34614242	   4.99999370e+17	   3.62692791e+08	   0.00000000e+00	   5.00000000e+17	   6.30072469e+11	  -7.65833419e-02	  -3.40898619e+01	   2.64695831e-03	   0.00000000e+00	   0.00000000e+00	  -3.40872150e+01	   7.98258439e+19	    6.42713279e+19	   1.06025996e-02	    4.11529709e+00	    1.32349770e-02
 309	       1.172567	     0.00000000	     0.05385757	     0.00000001	    -2.72605200	    -3.34614243	   4.99999465e+17	   3.60153534e+08	   0.00000000e+00	   5.00000000e+17	   5.35750333e+11	  -6.84938853e-02	  -3.40900570e+01	   2.84199594e-03	   0.00000000e+00	   0.00000000e+00	  -3.40872150e+01	   7.99896621e+19	    6.38213565e+19	   9.62074426e-03	    4.11608405e+00	    1.24480165e-02
 310	       1.173264	     0.00000000	     0.05385757	     0.00000001	    -2.72587400	    -3.34614243	   4.99999541e+17	   3.57686756e+08	   0.00000000e+00	   5.00000000e+17	   4.59583398e+11	  -6.22176878e-02	  -3.40902409e+01	   3.02598666e-03	   0.00000000e+00	   0.00000000e+00	  -3.40872150e+01	   8.01388513e+19	    6.33842286e+19	   8.72674187e-03	    4.11679424e+00	    1.17378239e-02
 311	       1.173896	     0.00000000	     0.05385756	     0.00000001	    -2.72570159	    -3.34614244	   4.99999603e+17	   3.55313594e+08	   0.00000000e+00	   5.00000000e+17	   3.97246869e+11	  -5.73175022e-02	  -3.40904135e+01	   3.19869222e-03	   0.00000000e+00	   0.00000000e+00	  -3.40872148e+01	   8.02744249e+19	    6.29636901e+19	   7.91447211e-03	    4.11743401e+00	    1.10980477e-02
 312	       1.174468	     0.00000000	     0.05385756	     0.00000001	    -2.72553602	    -3.34614244	   4.99999655e+17	   3.53049350e+08	   0.00000000e+00	   5.00000000e+17	   3.45582012e+11	  -5.34705214e-02	  -3.40905748e+01	   3.36008335e-03	   0.00000000e+00	   0.00000000e+00	  -3.40872147e+01	   8.03974113e+19	    6.25624527e+19	   7.17773370e-03	    4.11800960e+00	    1.05224650e-02
 313	       1.174986	     0.00000000	     0.05385756	     0.00000001	    -2.72537817	    -3.34614244	   4.99999698e+17	   3.50904102e+08	   0.00000000e+00	   5.00000000e+17	   3.02257004e+11	  -5.04358028e-02	  -3.40907251e+01	   3.51031738e-03	   0.00000000e+00	   0.00000000e+00	  -3.40872148e+01	   8.05088340e+19	    6.21823019e+19	   6.51036303e-03	    4.11852699e+00	    1.00050768e-02
 314	       1.175454	     0.00000000	     0.05385755	     0.00000000	    -2.72522859	    -3.34614245	   4.99999735e+17	   3.48883398e+08	   0.00000000e+00	   5.00000000e+17	   2.65531280e+11	  -4.80316768e-02	  -3.40908648e+01	   3.64971039e-03	   0.00000000e+00	   0.00000000e+00	  -3.40872150e+01	   8.06096946e+19	    6.18242211e+19	   5.90633258e-03	    4.11899188e+00	    9.54017855e-03
 315	       1.175877	     0.00000000	     0.05385755	     0.00000000	    -2.72508757	    -3.34614245	   4.99999766e+17	   3.46988991e+08	   0.00000000e+00	   5.00000000e+17	   2.34090459e+11	  -4.61199412e-02	  -3.40909939e+01	   3.77870700e-03	   0.00000000e+00	   0.00000000e+00	  -3.40872152e+01	   8.07009600e+19	    6.14885207e+19	   5.35982980e-03	    4.11940965e+00	    9.12240853e-03
 316	       1.176259	     0.00000000	     0.05385755	     0.00000000	    -2.72495516	    -3.34614245	   4.99999793e+17	   3.45219558e+08	   0.00000000e+00	   5.00000000e+17	   2.06929907e+11	  -4.45946184e-02	  -3.40911127e+01	   3.89784992e-03	   0.00000000e+00	   0.00000000e+00	  -3.40872148e+01	   8.07835519e+19	    6.11749666e+19	   4.86531732e-03	    4.11978528e+00	    8.74677730e-03
 317	       1.176605	     0.00000000	     0.05385755	     0.00000000	    -2.72483121	    -3.34614245	   4.99999817e+17	   3.43571382e+08	   0.00000000e+00	   5.00000000e+17	   1.83272099e+11	  -4.33738935e-02	  -3.40912226e+01	   4.00775113e-03	   0.00000000e+00	   0.00000000e+00	  -3.40872148e+01	   8.08583393e+19	    6.08829000e+19	   4.41757612e-03	    4.12012338e+00	    8.40868218e-03
 318	       1.176918	     0.00000000	     0.05385755	     0.00000000	    -2.72471544	    -3.34614245	   4.99999838e+17	   3.42038963e+08	   0.00000000e+00	   5.00000000e+17	   1.62507581e+11	  -4.23942262e-02	  -3.40913239e+01	   4.10906590e-03	   0.00000000e+00	   0.00000000e+00	  -3.40872149e+01	   8.09261342e+19	    6.06113463e+19	   4.01173357e-03	    4.12042815e+00	    8.10390921e-03
 319	       1.177202	     0.00000000	     0.05385755	     0.00000000	    -2.72460743	    -3.34614245	   4.99999856e+17	   3.40615554e+08	   0.00000000e+00	   5.00000000e+17	   1.44152580e+11	  -4.16060629e-02	  -3.40914174e+01	   4.20247038e-03	   0.00000000e+00	   0.00000000e+00	  -3.40872149e+01	   8.09876885e+19	    6.03591097e+19	   3.64327843e-03	    4.12070344e+00	    7.82862581e-03
 320	       1.177461	     0.00000000	     0.05385755	     0.00000000	    -2.72450672	    -3.34614245	   4.99999873e+17	   3.39293610e+08	   0.00000000e+00	   5.00000000e+17	   1.27818319e+11	  -4.09705835e-02	  -3.40915036e+01	   4.28864303e-03	   0.00000000e+00	   0.00000000e+00	  -3.40872150e+01	   8.10436934e+19	    6.01248533e+19	   3.30806486e-03	    4.12095270e+00	    7.57936633e-03
 321	       1.177696	     0.00000000	     0.05385754	     0.00000000	    -2.72441277	    -3.34614246	   4.99999887e+17	   3.38065156e+08	   0.00000000e+00	   5.00000000e+17	   1.13188696e+11	  -4.04572882e-02	  -3.40915825e+01	   4.36824984e-03	   0.00000000e+00	   0.00000000e+00	  -3.40872142e+01	   8.10947803e+19	    5.99071640e+19	   3.00230768e-03	    4.12117905e+00	    7.35301258e-03
 322	       1.177911	     0.00000000	     0.05385754	     0.00000000	    -2.72432505	    -3.34614246	   4.99999900e+17	   3.36922081e+08	   0.00000000e+00	   5.00000000e+17	   1.00003901e+11	  -4.00421068e-02	  -3.40916567e+01	   4.44193327e-03	   0.00000000e+00	   0.00000000e+00	  -3.40872147e+01	   8.11415224e+19	    5.97046043e+19	   2.72257060e-03	    4.12138529e+00	    7.14677115e-03
 323	       1.178109	     0.00000000	     0.05385754	     0.00000000	    -2.72424300	    -3.34614246	   4.99999912e+17	   3.35856355e+08	   0.00000000e+00	   5.00000000e+17	   8.80482678e+10	  -3.97060829e-02	  -3.40917251e+01	   4.51030433e-03	   0.00000000e+00	   0.00000000e+00	  -3.40872148e+01	   8.11844378e+19	    5.95157512e+19	   2.46574927e-03	    4.12157391e+00	    6.95814864e-03
 324	       1.178291	     0.00000000	     0.05385754	     0.00000000	    -2.72416606	    -3.34614246	   4.99999923e+17	   3.34860189e+08	   0.00000000e+00	   5.00000000e+17	   7.71411494e+10	  -3.94341758e-02	  -3.40917882e+01	   4.57393749e-03	   0.00000000e+00	   0.00000000e+00	  -3.40872143e+01	   8.12239927e+19	    5.93392247e+19	   2.22905070e-03	    4.12174714e+00	    6.78492608e-03
 325	       1.178459	     0.00000000	     0.05385754	     0.00000000	    -2.72409372	    -3.34614246	   4.99999933e+17	   3.33926147e+08	   0.00000000e+00	   5.00000000e+17	   6.71300392e+10	  -3.92144654e-02	  -3.40918483e+01	   4.63336797e-03	   0.00000000e+00	   0.00000000e+00	  -3.40872149e+01	   8.12606050e+19	    5.91737069e+19	   2.00997018e-03	    4.12190693e+00	    6.62513325e-03
 326	       1.178616	     0.00000000	     0.05385754	     0.00000000	    -2.72402546	    -3.34614246	   4.99999942e+17	   3.33047211e+08	   0.00000000e+00	   5.00000000e+17	   5.78852157e+10	  -3.90375358e-02	  -3.40919039e+01	   4.68909083e-03	   0.00000000e+00	   0.00000000e+00	  -3.40872148e+01	   8.12946490e+19	    5.90179541e+19	   1.80626689e-03	    4.12205504e+00	    6.47702342e-03
 327	       1.178762	     0.00000000	     0.05385754	     0.00000000	    -2.72396080	    -3.34614246	   4.99999951e+17	   3.32216813e+08	   0.00000000e+00	   5.00000000e+17	   4.92955981e+10	  -3.88958490e-02	  -3.40919563e+01	   4.74156160e-03	   0.00000000e+00	   0.00000000e+00	  -3.40872148e+01	   8.13264589e+19	    5.88708026e+19	   1.61593892e-03	    4.12219301e+00	    6.33904916e-03
 328	       1.178899	     0.00000000	     0.05385754	     0.00000000	    -2.72389930	    -3.34614246	   4.99999959e+17	   3.31428844e+08	   0.00000000e+00	   5.00000000e+17	   4.12654335e+10	  -3.87834833e-02	  -3.40920066e+01	   4.79119807e-03	   0.00000000e+00	   0.00000000e+00	  -3.40872154e+01	   8.13563333e+19	    5.87311698e+19	   1.43719833e-03	    4.12232222e+00	    6.20983915e-03
 329	       1.179028	     0.00000000	     0.05385754	     0.00000000	    -2.72384053	    -3.34614246	   4.99999967e+17	   3.30677638e+08	   0.00000000e+00	   5.00000000e+17	   3.37116137e+10	  -3.86956796e-02	  -3.40920539e+01	   4.83838295e-03	   0.00000000e+00	   0.00000000e+00	  -3.40872155e+01	   8.13845392e+19	    5.85980517e+19	   1.26844677e-03	    4.12244389e+00	    6.08817648e-03
 330	       1.179151	     0.00000000	     0.05385754	     0.00000000	    -2.72378410	    -3.34614246	   4.99999974e+17	   3.29957946e+08	   0.00000000e+00	   5.00000000e+17	   2.65614755e+10	  -3.86286946e-02	  -3.40920976e+01	   4.88346706e-03	   0.00000000e+00	   0.00000000e+00	  -3.40872141e+01	   8.14113157e+19	    5.84705180e+19	   1.10825171e-03	    4.12255908e+00	    5.97297817e-03
 331	       1.179268	     0.00000000	     0.05385754	     0.00000000	    -2.72372964	    -3.34614246	   4.99999981e+17	   3.29264889e+08	   0.00000000e+00	   5.00000000e+17	   1.97509319e+10	  -3.85795833e-02	  -3.40921408e+01	   4.92677303e-03	   0.00000000e+00	   0.00000000e+00	  -3.40872141e+01	   8.14368784e+19	    5.83477042e+19	   9.55323573e-04	    4.12266879e+00	    5.86327604e-03
 332	       1.179381	     0.00000000	     0.05385754	     0.00000000	    -2.72367681	    -3.34614246	   4.99999987e+17	   3.28593912e+08	   0.00000000e+00	   5.00000000e+17	   1.32229015e+10	  -3.85460077e-02	  -3.40921833e+01	   4.96859947e-03	   0.00000000e+00	   0.00000000e+00	  -3.40872147e+01	   8.14614225e+19	    5.82288030e+19	   8.08493746e-04	    4.12277386e+00	    5.75819878e-03
 333	       1.179490	     0.00000000	     0.05385754	     0.00000000	    -2.72362527	    -3.34614246	   4.99999993e+17	   3.27940720e+08	   0.00000000e+00	   5.00000000e+17	   6.92588186e+09	  -3.85261984e-02	  -3.40922239e+01	   5.00922533e-03	   0.00000000e+00	   0.00000000e+00	  -3.40872147e+01	   8.14851266e+19	    5.81130535e+19	   6.66693114e-04	    4.12287511e+00	    5.65695485e-03
 334	       1.179595	     0.00000000	     0.05385754	     0.00000000	    -2.72357471	    -3.34614246	   5.00000000e+17	   3.27301215e+08	   0.00000000e+00	   5.00000000e+17	   8.12686464e+08	  -3.85188266e-02	  -3.40922646e+01	   5.04891456e-03	   0.00000000e+00	   0.00000000e+00	  -3.40872157e+01	   8.15081563e+19	    5.79997294e+19	   5.28931071e-04	    4.12297325e+00	    5.55881624e-03
 335	       1.179698	     0.00000000	     0.05385754	     0.00000000	    -2.72352483	    -3.34614246	   5.00000005e+17	   3.26671420e+08	   0.00000000e+00	   5.00000000e+17	  -5.16073278e+09	  -3.85228702e-02	  -3.40923043e+01	   5.08792131e-03	   0.00000000e+00	   0.00000000e+00	  -3.40872164e+01	   8.15306674e+19	    5.78881258e+19	   3.94274438e-04	    4.12306896e+00	    5.46310242e-03
 336	       1.179800	     0.00000000	     0.05385754	     0.00000000	    -2.72347531	    -3.34614246	   5.00000011e+17	   3.26047388e+08	   0.00000000e+00	   5.00000000e+17	  -1.10364694e+10	  -3.85377352e-02	  -3.40923413e+01	   5.12649550e-03	   0.00000000e+00	   0.00000000e+00	  -3.40872148e+01	   8.15528100e+19	    5.77775438e+19	   2.61825767e-04	    4.12316290e+00	    5.36916424e-03
 337	       1.179900	     0.00000000	     0.05385754	     0.00000000	    -2.72342583	    -3.34614246	   5.00000017e+17	   3.25425111e+08	   0.00000000e+00	   5.00000000e+17	  -1.68558425e+10	  -3.85630510e-02	  -3.40923792e+01	   5.16488923e-03	   0.00000000e+00	   0.00000000e+00	  -3.40872144e+01	   8.15747320e+19	    5.76672726e+19	   1.30700224e-04	    4.12325569e+00	    5.27636714e-03
 338	       1.180000	     0.00000000	     0.05385754	     0.00000000	    -2.72337606	    -3.34614246	   5.00000023e+17	   3.24800396e+08	   0.00000000e+00	   5.00000000e+17	  -2.26606855e+10	  -3.85935476e-02	  -3.40923994e+01	   5.18407284e-03	   0.00000000e+00	   0.00000000e+00	  -3.40872154e+01	   8.15965834e+19	    5.75565693e+19	   0.00000000e+00	    4.12853206e+00	    5.18407284e-03
