# Supplementary material for: Numerical simulation of quantum dots as a buffer layer in CIGS solar cells: a comparative study
Source: Sci Rep. 2022 May 16;12:8099. doi: 10.1038/s41598-022-12234-0 (PMC9110751; doi:10.1038/s41598-022-12234-0)
Supplement: Supplementary file 13 — Supplementary Information 13. [file 41598_2022_12234_MOESM13_ESM.txt]

SCAPS 3.3.10 ELIS-UGent: Version scaps3310.exe, dated 10-04-2021, 11:22:08
Simulation of energy band diagrammes
Single shot simulation #	2
Calculation started : 	5-11-2021 at 15:43:08

problem definition file :	c:\Program Files (x86)\Scaps3309\def\CdS-17-QD.def
last saved: 	05-11-2021 at 15:15:34

Calculation under illumination
Optical generation from internal SCAPS calculation
Illumination spectrum read from file
spectrum file :	
C:\Program Files (x86)\Scaps3309\spectrum\AM1_5G 1 sun.spe  last saved: 	22-05-2009 at 15:59:48
Neutral density filter: ND	  0.0000
Transmission of ND filter:	  1.0000e+00
Power from spectrum:	  100.0000	mW/cm2
Incident power on solar cell structure	  100.0000	mW/cm2

Working point conditions
Temperature	  300.00	K
Workpoint bias voltage	    0.0000	Volt
Frequency	  1.0000e+06	Hz

Voltage reference convention: voltage referred to right contact, voltage V applied to left contact
Current reference convention: current positive when entering the left contact
Power generated by the cell: = -V*I; power consumed by the cell = +V*I

Band diagramme at actual bias voltage	    0.0000	Volt

bulk

   i	       x(um)	        y	      Ec(eV)	      Fn(eV)	      Fp(eV)	      Ev(eV)	     n(/cm3)	     p(/cm3)	rho(defect) (/cm3)	net doping (/cm3)	   rho(/cm3)	     E(V/cm)	  jn(mA/cm2)	  jp(mA/cm2)	  jn_tunnel(mA/cm2)	  jp_tunnel(mA/cm2)	jtot(mA/cm2)	 generation(#/cm3.s)	  recombination(#/cm3.s)	cumulative generation (mA/cm2)	cumulative recombination L to R (mA/cm2)	cumulative recombination R to L (mA/cm2)

   0	       0.000000	     0.00000000	     1.04728960	     0.57865761	    -0.00000009	    -0.15271040	   2.77299657e+10	   5.50001813e+15	   0.00000000e+00	  -5.50000000e+15	  -9.59554571e+09	  -1.75543765e+00	   4.44201629e-01	  -2.94507455e+01	   0.00000000e+00	   0.00000000e+00	  -2.90065439e+01	   8.96179034e+19	    4.91390935e+19	   3.82081390e+01	    4.44201629e-01	    9.20154220e+00
   1	       0.000100	     0.00000000	     1.04728958	     0.57867760	    -0.00000010	    -0.15271042	   2.77513960e+10	   5.50001796e+15	   0.00000000e+00	  -5.50000000e+15	  -9.79578662e+09	  -1.75545538e+00	   4.44169074e-01	  -2.94507130e+01	   0.00000000e+00	   0.00000000e+00	  -2.90065439e+01	   8.96470008e+19	    4.91770693e+19	   3.82079954e+01	    4.44280380e-01	    8.75726182e+00
   2	       0.000201	     0.00000000	     1.04728957	     0.57869774	    -0.00000012	    -0.15271043	   2.77730057e+10	   5.50001778e+15	   0.00000000e+00	  -5.50000000e+15	  -9.99777475e+09	  -1.75547344e+00	   4.44103424e-01	  -2.94506473e+01	   0.00000000e+00	   0.00000000e+00	  -2.90065439e+01	   8.96763573e+19	    4.92153628e+19	   3.82078506e+01	    4.44359863e-01	    8.75718234e+00
   3	       0.000304	     0.00000000	     1.04728955	     0.57871837	    -0.00000014	    -0.15271045	   2.77951547e+10	   5.50001759e+15	   0.00000000e+00	  -5.50000000e+15	  -1.02048814e+10	  -1.75549233e+00	   4.44036142e-01	  -2.94505800e+01	   0.00000000e+00	   0.00000000e+00	  -2.90065439e+01	   8.97064631e+19	    4.92546122e+19	   3.82077020e+01	    4.44441407e-01	    8.75710080e+00
   4	       0.000412	     0.00000000	     1.04728953	     0.57873983	    -0.00000016	    -0.15271047	   2.78182112e+10	   5.50001740e+15	   0.00000000e+00	  -5.50000000e+15	  -1.04205558e+10	  -1.75551242e+00	   4.43966099e-01	  -2.94505100e+01	   0.00000000e+00	   0.00000000e+00	  -2.90065439e+01	   8.97378199e+19	    4.92954697e+19	   3.82075473e+01	    4.44526373e-01	    8.75701583e+00
   5	       0.000526	     0.00000000	     1.04728951	     0.57876247	    -0.00000017	    -0.15271049	   2.78425694e+10	   5.50001719e+15	   0.00000000e+00	  -5.50000000e+15	  -1.06484993e+10	  -1.75553409e+00	   4.43892091e-01	  -2.94504360e+01	   0.00000000e+00	   0.00000000e+00	  -2.90065439e+01	   8.97709666e+19	    4.93386338e+19	   3.82073838e+01	    4.44616228e-01	    8.75692598e+00
   6	       0.000647	     0.00000000	     1.04728949	     0.57878672	    -0.00000019	    -0.15271051	   2.78686685e+10	   5.50001698e+15	   0.00000000e+00	  -5.50000000e+15	  -1.08928409e+10	  -1.75555785e+00	   4.43812775e-01	  -2.94503567e+01	   0.00000000e+00	   0.00000000e+00	  -2.90065439e+01	   8.98065046e+19	    4.93848828e+19	   3.82072085e+01	    4.44712608e-01	    8.75682960e+00
   7	       0.000780	     0.00000000	     1.04728946	     0.57881302	    -0.00000022	    -0.15271054	   2.78970123e+10	   5.50001674e+15	   0.00000000e+00	  -5.50000000e+15	  -1.11583248e+10	  -1.75558426e+00	   4.43726611e-01	  -2.94502705e+01	   0.00000000e+00	   0.00000000e+00	  -2.90065439e+01	   8.98451253e+19	    4.94351097e+19	   3.82070180e+01	    4.44817399e-01	    8.75672481e+00
   8	       0.000926	     0.00000000	     1.04728944	     0.57884193	    -0.00000024	    -0.15271056	   2.79281918e+10	   5.50001648e+15	   0.00000000e+00	  -5.50000000e+15	  -1.14505248e+10	  -1.75561405e+00	   4.43631796e-01	  -2.94501757e+01	   0.00000000e+00	   0.00000000e+00	  -2.90065439e+01	   8.98876415e+19	    4.94903616e+19	   3.82068083e+01	    4.44932821e-01	    8.75660938e+00
   9	       0.001088	     0.00000000	     1.04728941	     0.57887408	    -0.00000027	    -0.15271059	   2.79629112e+10	   5.50001619e+15	   0.00000000e+00	  -5.50000000e+15	  -1.17760931e+10	  -1.75564814e+00	   4.43526179e-01	  -2.94500701e+01	   0.00000000e+00	   0.00000000e+00	  -2.90065439e+01	   8.99350235e+19	    4.95518864e+19	   3.82065746e+01	    4.45061527e-01	    8.75648068e+00
  10	       0.001271	     0.00000000	     1.04728938	     0.57891024	    -0.00000030	    -0.15271062	   2.80020189e+10	   5.50001586e+15	   0.00000000e+00	  -5.50000000e+15	  -1.21430588e+10	  -1.75568769e+00	   4.43407171e-01	  -2.94499511e+01	   0.00000000e+00	   0.00000000e+00	  -2.90065439e+01	   8.99884433e+19	    4.96211873e+19	   3.82063111e+01	    4.45206728e-01	    8.75633548e+00
  11	       0.001479	     0.00000000	     1.04728934	     0.57895136	    -0.00000033	    -0.15271066	   2.80465442e+10	   5.50001549e+15	   0.00000000e+00	  -5.50000000e+15	  -1.25611886e+10	  -1.75573422e+00	   4.43271632e-01	  -2.94498155e+01	   0.00000000e+00	   0.00000000e+00	  -2.90065439e+01	   9.00493270e+19	    4.97000888e+19	   3.82060109e+01	    4.45372338e-01	    8.75616987e+00
  12	       0.001718	     0.00000000	     1.04728930	     0.57899855	    -0.00000037	    -0.15271070	   2.80977428e+10	   5.50001506e+15	   0.00000000e+00	  -5.50000000e+15	  -1.30424253e+10	  -1.75578968e+00	   4.43115733e-01	  -2.94496596e+01	   0.00000000e+00	   0.00000000e+00	  -2.90065439e+01	   9.01194194e+19	    4.97908157e+19	   3.82056654e+01	    4.45563157e-01	    8.75597905e+00
  13	       0.001996	     0.00000000	     1.04728925	     0.57905321	    -0.00000042	    -0.15271075	   2.81571504e+10	   5.50001456e+15	   0.00000000e+00	  -5.50000000e+15	  -1.36014233e+10	  -1.75585667e+00	   4.42934794e-01	  -2.94494787e+01	   0.00000000e+00	   0.00000000e+00	  -2.90065439e+01	   9.02008623e+19	    4.98960893e+19	   3.82052639e+01	    4.45785090e-01	    8.75575711e+00
  14	       0.002321	     0.00000000	     1.04728919	     0.57911700	    -0.00000047	    -0.15271081	   2.82266472e+10	   5.50001397e+15	   0.00000000e+00	  -5.50000000e+15	  -1.42562009e+10	  -1.75593865e+00	   4.42723089e-01	  -2.94492670e+01	   0.00000000e+00	   0.00000000e+00	  -2.90065439e+01	   9.02962904e+19	    5.00192417e+19	   3.82047936e+01	    4.46045423e-01	    8.75549678e+00
  15	       0.002705	     0.00000000	     1.04728913	     0.57919196	    -0.00000054	    -0.15271087	   2.83085362e+10	   5.50001328e+15	   0.00000000e+00	  -5.50000000e+15	  -1.50289360e+10	  -1.75604025e+00	   4.42473614e-01	  -2.94490175e+01	   0.00000000e+00	   0.00000000e+00	  -2.90065439e+01	   9.04089474e+19	    5.01643537e+19	   3.82042386e+01	    4.46353158e-01	    8.75518905e+00
  16	       0.003160	     0.00000000	     1.04728905	     0.57928057	    -0.00000061	    -0.15271095	   2.84056342e+10	   5.50001246e+15	   0.00000000e+00	  -5.50000000e+15	  -1.59469340e+10	  -1.75616775e+00	   4.42177807e-01	  -2.94487217e+01	   0.00000000e+00	   0.00000000e+00	  -2.90065439e+01	   9.05428271e+19	    5.03364170e+19	   3.82035791e+01	    4.46719426e-01	    8.75482278e+00
  17	       0.003703	     0.00000000	     1.04728895	     0.57938579	    -0.00000071	    -0.15271105	   2.85213797e+10	   5.50001148e+15	   0.00000000e+00	  -5.50000000e+15	  -1.70438041e+10	  -1.75632974e+00	   4.41825234e-01	  -2.94483691e+01	   0.00000000e+00	   0.00000000e+00	  -2.90065439e+01	   9.07028437e+19	    5.05415245e+19	   3.82027912e+01	    4.47157989e-01	    8.75438422e+00
  18	       0.004353	     0.00000000	     1.04728884	     0.57951121	    -0.00000081	    -0.15271116	   2.86599568e+10	   5.50001030e+15	   0.00000000e+00	  -5.50000000e+15	  -1.83608924e+10	  -1.75653806e+00	   4.41403213e-01	  -2.94479471e+01	   0.00000000e+00	   0.00000000e+00	  -2.90065439e+01	   9.08950360e+19	    5.07870911e+19	   3.82018451e+01	    4.47685864e-01	    8.75385634e+00
  19	       0.005135	     0.00000000	     1.04728870	     0.57966109	    -0.00000094	    -0.15271130	   2.88264371e+10	   5.50000888e+15	   0.00000000e+00	  -5.50000000e+15	  -1.99490313e+10	  -1.75680913e+00	   4.40896401e-01	  -2.94474403e+01	   0.00000000e+00	   0.00000000e+00	  -2.90065439e+01	   9.11268124e+19	    5.10821038e+19	   3.82007047e+01	    4.48324074e-01	    8.75321813e+00
  20	       0.006078	     0.00000000	     1.04728853	     0.57984044	    -0.00000110	    -0.15271147	   2.90269373e+10	   5.50000716e+15	   0.00000000e+00	  -5.50000000e+15	  -2.18706959e+10	  -1.75716596e+00	   4.40286327e-01	  -2.94468302e+01	   0.00000000e+00	   0.00000000e+00	  -2.90065439e+01	   9.14072414e+19	    5.14374017e+19	   3.81993258e+01	    4.49098574e-01	    8.75244363e+00
  21	       0.007218	     0.00000000	     1.04728833	     0.58005515	    -0.00000129	    -0.15271167	   2.92687906e+10	   5.50000507e+15	   0.00000000e+00	  -5.50000000e+15	  -2.42027015e+10	  -1.75764088e+00	   4.39550889e-01	  -2.94460948e+01	   0.00000000e+00	   0.00000000e+00	  -2.90065439e+01	   9.17473966e+19	    5.18659796e+19	   3.81976542e+01	    4.50041375e-01	    8.75150083e+00
  22	       0.008596	     0.00000000	     1.04728809	     0.58031196	    -0.00000152	    -0.15271191	   2.95607271e+10	   5.50000252e+15	   0.00000000e+00	  -5.50000000e+15	  -2.70396549e+10	  -1.75827961e+00	   4.38663828e-01	  -2.94452077e+01	   0.00000000e+00	   0.00000000e+00	  -2.90065439e+01	   9.21607645e+19	    5.23833079e+19	   3.81956245e+01	    4.51191924e-01	    8.75035028e+00
  23	       0.010262	     0.00000000	     1.04728780	     0.58061854	    -0.00000180	    -0.15271220	   2.99130558e+10	   5.49999941e+15	   0.00000000e+00	  -5.50000000e+15	  -3.04985127e+10	  -1.75914710e+00	   4.37594190e-01	  -2.94441381e+01	   0.00000000e+00	   0.00000000e+00	  -2.90065439e+01	   9.26637247e+19	    5.30076545e+19	   3.81931573e+01	    4.52598781e-01	    8.74894342e+00
  24	       0.012277	     0.00000000	     1.04728744	     0.58098339	    -0.00000214	    -0.15271256	   3.03378354e+10	   5.49999561e+15	   0.00000000e+00	  -5.50000000e+15	  -3.47248347e+10	  -1.76033582e+00	   4.36305807e-01	  -2.94428497e+01	   0.00000000e+00	   0.00000000e+00	  -2.90065439e+01	   9.32761170e+19	    5.37603882e+19	   3.81901568e+01	    4.54321668e-01	    8.74722054e+00
  25	       0.014709	     0.00000000	     1.04728701	     0.58141574	    -0.00000254	    -0.15271299	   3.08490188e+10	   5.49999095e+15	   0.00000000e+00	  -5.50000000e+15	  -3.99017260e+10	  -1.76197783e+00	   4.34756825e-01	  -2.94413007e+01	   0.00000000e+00	   0.00000000e+00	  -2.90065439e+01	   9.40219103e+19	    5.46662347e+19	   3.81865080e+01	    4.56433978e-01	    8.74510823e+00
  26	       0.017639	     0.00000000	     1.04728650	     0.58192527	    -0.00000303	    -0.15271350	   3.14625508e+10	   5.49998520e+15	   0.00000000e+00	  -5.50000000e+15	  -4.62631403e+10	  -1.76426212e+00	   4.32899287e-01	  -2.94394432e+01	   0.00000000e+00	   0.00000000e+00	  -2.90065439e+01	   9.49299983e+19	    5.57534486e+19	   3.81820728e+01	    4.59025811e-01	    8.74251639e+00
  27	       0.021161	     0.00000000	     1.04728588	     0.58252181	    -0.00000362	    -0.15271412	   3.21963901e+10	   5.49997808e+15	   0.00000000e+00	  -5.50000000e+15	  -5.41143524e+10	  -1.76745983e+00	   4.30678789e-01	  -2.94372227e+01	   0.00000000e+00	   0.00000000e+00	  -2.90065439e+01	   9.60351494e+19	    5.70538539e+19	   3.81766864e+01	    4.62207667e-01	    8.73933454e+00
  28	       0.025378	     0.00000000	     1.04728513	     0.58321480	    -0.00000433	    -0.15271487	   3.30704277e+10	   5.49996921e+15	   0.00000000e+00	  -5.50000000e+15	  -6.38642921e+10	  -1.77196134e+00	   4.28034173e-01	  -2.94345781e+01	   0.00000000e+00	   0.00000000e+00	  -2.90065439e+01	   9.73791544e+19	    5.86026987e+19	   3.81701524e+01	    4.66114854e-01	    8.73542735e+00
  29	       0.030410	     0.00000000	     1.04728424	     0.58401270	    -0.00000517	    -0.15271576	   3.41062634e+10	   5.49995803e+15	   0.00000000e+00	  -5.50000000e+15	  -7.60775679e+10	  -1.77833163e+00	   4.24897135e-01	  -2.94314410e+01	   0.00000000e+00	   0.00000000e+00	  -2.90065439e+01	   9.90122286e+19	    6.04382590e+19	   3.81622369e+01	    4.70912715e-01	    8.73062949e+00
  30	       0.036386	     0.00000000	     1.04728317	     0.58492230	    -0.00000617	    -0.15271683	   3.53268037e+10	   5.49994377e+15	   0.00000000e+00	  -5.50000000e+15	  -9.15592958e+10	  -1.78739515e+00	   4.21191547e-01	  -2.94277355e+01	   0.00000000e+00	   0.00000000e+00	  -2.90065439e+01	   1.00994745e+20	    6.26011264e+19	   3.81526625e+01	    4.76802652e-01	    8.72473955e+00
  31	       0.043449	     0.00000000	     1.04728191	     0.58594796	    -0.00000734	    -0.15271809	   3.67556405e+10	   5.49992526e+15	   0.00000000e+00	  -5.50000000e+15	  -1.11494920e+11	  -1.80036923e+00	   4.16832056e-01	  -2.94233760e+01	   0.00000000e+00	   0.00000000e+00	  -2.90065439e+01	   1.03399405e+20	    6.51331071e+19	   3.81410995e+01	    4.84028874e-01	    8.71751333e+00
  32	       0.051749	     0.00000000	     1.04728040	     0.58709090	    -0.00000873	    -0.15271960	   3.84161732e+10	   5.49990073e+15	   0.00000000e+00	  -5.50000000e+15	  -1.37683233e+11	  -1.81908085e+00	   4.11721310e-01	  -2.94182652e+01	   0.00000000e+00	   0.00000000e+00	  -2.90065439e+01	   1.06313994e+20	    6.80756663e+19	   3.81271561e+01	    4.92885614e-01	    8.70865659e+00
  33	       0.061446	     0.00000000	     1.04727863	     0.58834859	    -0.00001035	    -0.15272137	   4.03304346e+10	   5.49986740e+15	   0.00000000e+00	  -5.50000000e+15	  -1.72929974e+11	  -1.84632965e+00	   4.05744754e-01	  -2.94122887e+01	   0.00000000e+00	   0.00000000e+00	  -2.90065439e+01	   1.09844902e+20	    7.14678472e+19	   3.81103665e+01	    5.03724299e-01	    8.69781791e+00
  34	       0.072702	     0.00000000	     1.04727653	     0.58971430	    -0.00001223	    -0.15272347	   4.25175794e+10	   5.49982079e+15	   0.00000000e+00	  -5.50000000e+15	  -2.21724129e+11	  -1.88651433e+00	   3.98761495e-01	  -2.94053054e+01	   0.00000000e+00	   0.00000000e+00	  -2.90065439e+01	   1.14121677e+20	    7.53435932e+19	   3.80901751e+01	    5.16959887e-01	    8.68458232e+00
  35	       0.085675	     0.00000000	     1.04727405	     0.59117690	    -0.00001439	    -0.15272595	   4.49919848e+10	   5.49975357e+15	   0.00000000e+00	  -5.50000000e+15	  -2.91424654e+11	  -1.94674359e+00	   3.90589159e-01	  -2.93971331e+01	   0.00000000e+00	   0.00000000e+00	  -2.90065439e+01	   1.19302947e+20	    7.97283813e+19	   3.80659174e+01	    5.33075138e-01	    8.66846707e+00
  36	       0.100522	     0.00000000	     1.04727110	     0.59272076	    -0.00001687	    -0.15272890	   4.77608834e+10	   5.49965337e+15	   0.00000000e+00	  -5.50000000e+15	  -3.94393628e+11	  -2.03885705e+00	   3.80979989e-01	  -2.93875239e+01	   0.00000000e+00	   0.00000000e+00	  -2.90065439e+01	   1.25584143e+20	    8.46350283e+19	   3.80367955e+01	    5.52621173e-01	    8.64892103e+00
  37	       0.117381	     0.00000000	     1.04726756	     0.59432589	    -0.00001968	    -0.15273244	   5.08214056e+10	   5.49949889e+15	   0.00000000e+00	  -5.50000000e+15	  -5.51931000e+11	  -2.18319160e+00	   3.69584714e-01	  -2.93761286e+01	   0.00000000e+00	   0.00000000e+00	  -2.90065439e+01	   1.33207637e+20	    9.00584488e+19	   3.80018477e+01	    5.76212173e-01	    8.62533003e+00
  38	       0.136373	     0.00000000	     1.04726324	     0.59596794	    -0.00002285	    -0.15273676	   5.41568295e+10	   5.49925243e+15	   0.00000000e+00	  -5.50000000e+15	  -8.01724759e+11	  -2.41577001e+00	   3.55899953e-01	  -2.93624439e+01	   0.00000000e+00	   0.00000000e+00	  -2.90065439e+01	   1.42476039e+20	    9.59690110e+19	   3.79599093e+01	    6.04511607e-01	    8.59703060e+00
  39	       0.157589	     0.00000000	     1.04725778	     0.59761809	    -0.00002638	    -0.15274222	   5.77317490e+10	   5.49884541e+15	   0.00000000e+00	  -5.50000000e+15	  -1.21231930e+12	  -2.80234704e+00	   3.39194200e-01	  -2.93457381e+01	   0.00000000e+00	   0.00000000e+00	  -2.90065439e+01	   1.53769672e+20	    1.02303973e+20	   3.79095640e+01	    6.38206970e-01	    8.56333524e+00
  40	       0.181087	     0.00000000	     1.04725059	     0.59924257	    -0.00003029	    -0.15274941	   6.14857748e+10	   5.49814960e+15	   0.00000000e+00	  -5.50000000e+15	  -1.91188921e+12	  -3.46648642e+00	   3.18406816e-01	  -2.93249507e+01	   0.00000000e+00	   0.00000000e+00	  -2.90065439e+01	   1.67569517e+20	    1.08956321e+20	   3.78490825e+01	    6.77969739e-01	    8.52357247e+00
  41	       0.206881	     0.00000000	     1.04724050	     0.60080136	    -0.00003459	    -0.15275950	   6.53253643e+10	   5.49691861e+15	   0.00000000e+00	  -5.50000000e+15	  -3.14671339e+12	  -4.64689102e+00	   2.92014089e-01	  -2.92985580e+01	   0.00000000e+00	   0.00000000e+00	  -2.90065439e+01	   1.84487260e+20	    1.15760293e+20	   3.77763460e+01	    7.24397211e-01	    8.47714499e+00
  42	       0.234936	     0.00000000	     1.04722522	     0.60224607	    -0.00003925	    -0.15277478	   6.91135375e+10	   5.49466685e+15	   0.00000000e+00	  -5.50000000e+15	  -5.40225923e+12	  -6.81668395e+00	   2.57856653e-01	  -2.92644006e+01	   0.00000000e+00	   0.00000000e+00	  -2.90065439e+01	   2.05304483e+20	    1.22473153e+20	   3.76887516e+01	    7.77933298e-01	    8.42360891e+00
  43	       0.265166	     0.00000000	     1.04720015	     0.60351627	    -0.00004428	    -0.15279985	   7.26578266e+10	   5.49041497e+15	   0.00000000e+00	  -5.50000000e+15	  -9.65768584e+12	  -1.09353817e+01	   2.12923958e-01	  -2.92194679e+01	   0.00000000e+00	   0.00000000e+00	  -2.90065439e+01	   2.31023409e+20	    1.28753835e+20	   3.75830968e+01	    8.38766735e-01	    8.36277547e+00
  44	       0.297430	     0.00000000	     1.04715577	     0.60453363	    -0.00004963	    -0.15284423	   7.56982416e+10	   5.48214982e+15	   0.00000000e+00	  -5.50000000e+15	  -1.79258805e+13	  -1.89866386e+01	   1.53095287e-01	  -2.91596392e+01	   0.00000000e+00	   0.00000000e+00	  -2.90065439e+01	   2.62931880e+20	    1.34141624e+20	   3.74554411e+01	    9.06708351e-01	    8.29483385e+00
  45	       0.331531	     0.00000000	     1.04707217	     0.60519259	    -0.00005530	    -0.15292783	   7.78999752e+10	   5.46567688e+15	   0.00000000e+00	  -5.50000000e+15	  -3.44010153e+13	  -3.51297456e+01	   7.28449948e-02	  -2.90793889e+01	   0.00000000e+00	   0.00000000e+00	  -2.90065439e+01	   3.02685249e+20	    1.38043221e+20	   3.73009426e+01	    9.81055722e-01	    8.22048648e+00
  46	       0.367220	     0.00000000	     1.04690716	     0.60534509	    -0.00006123	    -0.15309284	   7.88608269e+10	   5.43220977e+15	   0.00000000e+00	  -5.50000000e+15	  -6.78690904e+13	  -6.81492596e+01	  -3.50648926e-02	  -2.89714790e+01	   0.00000000e+00	   0.00000000e+00	  -2.90065439e+01	   3.52407132e+20	    1.39745904e+20	   3.71136744e+01	    1.06046600e+00	    8.14107620e+00
  47	       0.404198	     0.00000000	     1.04657119	     0.60477494	    -0.00006741	    -0.15342881	   7.81509908e+10	   5.36348031e+15	   0.00000000e+00	  -5.50000000e+15	  -1.36597842e+14	  -1.36550774e+02	  -1.79855689e-01	  -2.88266882e+01	   0.00000000e+00	   0.00000000e+00	  -2.90065439e+01	   4.14809178e+20	    1.38488032e+20	   3.68864264e+01	    1.14287834e+00	    8.05866386e+00
  48	       0.442129	     0.00000000	     1.04587545	     0.60315435	    -0.00007384	    -0.15412455	   7.54095880e+10	   5.22261704e+15	   0.00000000e+00	  -5.50000000e+15	  -2.77458368e+14	  -2.78634554e+02	  -3.72881747e-01	  -2.86336622e+01	   0.00000000e+00	   0.00000000e+00	  -2.90065439e+01	   4.93326244e+20	    1.33630104e+20	   3.66105114e+01	    1.22555487e+00	    7.97598734e+00
  49	       0.480644	     0.00000000	     1.04442994	     0.59997106	    -0.00008059	    -0.15557006	   7.05159049e+10	   4.94040958e+15	   0.00000000e+00	  -5.50000000e+15	  -5.59660933e+14	  -5.70316281e+02	  -6.27540317e-01	  -2.83790036e+01	   0.00000000e+00	   0.00000000e+00	  -2.90065439e+01	   5.92256984e+20	    1.24958209e+20	   3.62756042e+01	    1.30533050e+00	    7.89621170e+00
  50	       0.519356	     0.00000000	     1.04146339	     0.59441599	    -0.00008791	    -0.15853661	   6.38091057e+10	   4.40698998e+15	   0.00000000e+00	  -5.50000000e+15	  -1.09307383e+15	  -1.14913038e+03	  -9.58828636e-01	  -2.80477153e+01	   0.00000000e+00	   0.00000000e+00	  -2.90065439e+01	   7.16890051e+20	    1.13073360e+20	   3.58696623e+01	    1.37913962e+00	    7.82240258e+00
  51	       0.557871	     0.00000000	     1.03557062	     0.58524806	    -0.00009644	    -0.16442938	   5.62294947e+10	   3.51135319e+15	   0.00000000e+00	  -5.50000000e+15	  -1.98870304e+15	  -2.22292954e+03	  -1.32375282e+00	  -2.76827911e+01	   0.00000000e+00	   0.00000000e+00	  -2.90065439e+01	   8.73583189e+20	    9.96418191e+19	   3.53789943e+01	    1.44476320e+00	    7.75677901e+00
  52	       0.576836	     0.00000000	     1.03070762	     0.57872552	    -0.00010154	    -0.16929238	   5.27395906e+10	   2.91082853e+15	   0.00000000e+00	  -5.50000000e+15	  -2.58922421e+15	  -3.00838957e+03	  -1.63443062e+00	  -2.73721133e+01	   0.00000000e+00	   0.00000000e+00	  -2.90065439e+01	   9.65732126e+20	    9.34574751e+19	   3.50995785e+01	    1.47409747e+00	    7.72744473e+00
  53	       0.595802	     0.00000000	     1.02415956	     0.57055224	    -0.00010784	    -0.17584044	   4.95319063e+10	   2.26111927e+15	   0.00000000e+00	  -5.50000000e+15	  -3.23893026e+15	  -4.00835794e+03	  -1.91424249e+00	  -2.70923014e+01	   0.00000000e+00	   0.00000000e+00	  -2.90065439e+01	   1.06974800e+21	    8.77732206e+19	   3.47903628e+01	    1.50162876e+00	    7.69991345e+00
  54	       0.614291	     0.00000000	     1.01574671	     0.56068840	    -0.00011597	    -0.18425329	   4.68332850e+10	   1.63452644e+15	   0.00000000e+00	  -5.50000000e+15	  -3.86552040e+15	  -5.19670458e+03	  -2.18386848e+00	  -2.68226754e+01	   0.00000000e+00	   0.00000000e+00	  -2.90065439e+01	   1.18427146e+21	    8.29910195e+19	   3.44565447e+01	    1.52691877e+00	    7.67462343e+00
  55	       0.623536	     0.00000000	     1.01064367	     0.55493595	    -0.00012118	    -0.18935633	   4.56735846e+10	   1.34248990e+15	   0.00000000e+00	  -5.50000000e+15	  -4.15755577e+15	  -5.86770619e+03	  -2.39253766e+00	  -2.66140062e+01	   0.00000000e+00	   0.00000000e+00	  -2.90065439e+01	   1.24698389e+21	    8.09358950e+19	   3.42765114e+01	    1.53905748e+00	    7.66248472e+00
  56	       0.632780	     0.00000000	     1.00489775	     0.54860345	    -0.00012756	    -0.19510225	   4.46508180e+10	   1.07564665e+15	   0.00000000e+00	  -5.50000000e+15	  -4.42439800e+15	  -6.58544894e+03	  -2.58341171e+00	  -2.64231322e+01	   0.00000000e+00	   0.00000000e+00	  -2.90065439e+01	   1.31368150e+21	    7.91233991e+19	   3.40868954e+01	    1.55090979e+00	    7.65063241e+00
  57	       0.644676	     0.00000000	     0.99649712	     0.53955704	    -0.00013829	    -0.20350288	   4.35512615e+10	   7.78012926e+14	   0.00000000e+00	  -5.50000000e+15	  -4.72203063e+15	  -7.56980511e+03	  -2.81454723e+00	  -2.61919967e+01	   0.00000000e+00	   0.00000000e+00	  -2.90065439e+01	   1.40584314e+21	    7.71747411e+19	   3.38277562e+01	    1.56580320e+00	    7.63573901e+00
  58	       0.656573	     0.00000000	     0.98688739	     0.52943365	    -0.00015334	    -0.21311261	   4.26960555e+10	   5.37157924e+14	   0.00000000e+00	  -5.50000000e+15	  -4.96288477e+15	  -8.61211426e+03	  -3.04335816e+00	  -2.59631857e+01	   0.00000000e+00	   0.00000000e+00	  -2.90065439e+01	   1.50576166e+21	    7.56589756e+19	   3.35503139e+01	    1.58036649e+00	    7.62117572e+00
  59	       0.662521	     0.00000000	     0.98160597	     0.52394123	    -0.00016326	    -0.21839403	   4.23496295e+10	   4.38236740e+14	   0.00000000e+00	  -5.50000000e+15	  -5.06180561e+15	  -9.15155246e+03	  -3.21625758e+00	  -2.57902863e+01	   0.00000000e+00	   0.00000000e+00	  -2.90065439e+01	   1.55886015e+21	    7.50448772e+19	   3.34043024e+01	    1.58754665e+00	    7.61399555e+00
  60	       0.668469	     0.00000000	     0.97600053	     0.51815868	    -0.00017542	    -0.22399947	   4.20610212e+10	   3.53118063e+14	   0.00000000e+00	  -5.50000000e+15	  -5.14692400e+15	  -9.70089398e+03	  -3.37620005e+00	  -2.56303439e+01	   0.00000000e+00	   0.00000000e+00	  -2.90065439e+01	   1.61418395e+21	    7.45331703e+19	   3.32531251e+01	    1.59467318e+00	    7.60686902e+00
  61	       0.676994	     0.00000000	     0.96739181	     0.50935898	    -0.00019824	    -0.23260819	   4.17520091e+10	   2.53483996e+14	   0.00000000e+00	  -5.50000000e+15	  -5.24655776e+15	  -1.05025042e+04	  -3.57631807e+00	  -2.54302258e+01	   0.00000000e+00	   0.00000000e+00	  -2.90065439e+01	   1.69757144e+21	    7.39850244e+19	   3.30269734e+01	    1.60481513e+00	    7.59672707e+00
  62	       0.685519	     0.00000000	     0.95809315	     0.49993898	    -0.00023019	    -0.24190685	   4.15568695e+10	   1.77241417e+14	   0.00000000e+00	  -5.50000000e+15	  -5.32280014e+15	  -1.13176790e+04	  -3.80412737e+00	  -2.52024165e+01	   0.00000000e+00	   0.00000000e+00	  -2.90065439e+01	   1.78608057e+21	    7.36383753e+19	   3.27890833e+01	    1.61489598e+00	    7.58664623e+00
  63	       0.694045	     0.00000000	     0.94809452	     0.48988687	    -0.00027611	    -0.25190548	   4.14711494e+10	   1.20691537e+14	   0.00000000e+00	  -5.50000000e+15	  -5.37934993e+15	  -1.21430956e+04	  -4.04443307e+00	  -2.49621108e+01	   0.00000000e+00	   0.00000000e+00	  -2.90065439e+01	   1.88006835e+21	    7.34851526e+19	   3.25387308e+01	    1.62494268e+00	    7.57659952e+00
  64	       0.702570	     0.00000000	     0.93738847	     0.47919277	    -0.00034384	    -0.26261153	   4.14902844e+10	   8.00372394e+13	   0.00000000e+00	  -5.50000000e+15	  -5.42000425e+15	  -1.29760092e+04	  -4.29447739e+00	  -2.47120665e+01	   0.00000000e+00	   0.00000000e+00	  -2.90065439e+01	   1.97991917e+21	    7.35169635e+19	   3.22751417e+01	    1.63498110e+00	    7.56656110e+00
  65	       0.710636	     0.00000000	     0.92660295	     0.46847549	    -0.00043958	    -0.27339705	   4.15997450e+10	   5.29717907e+13	   0.00000000e+00	  -5.50000000e+15	  -5.44706981e+15	  -1.37689959e+04	  -4.55078950e+00	  -2.44557544e+01	   0.00000000e+00	   0.00000000e+00	  -2.90065439e+01	   2.08016277e+21	    7.37077685e+19	   3.20128240e+01	    1.64449314e+00	    7.55704907e+00
  66	       0.718702	     0.00000000	     0.91517622	     0.45717031	    -0.00058449	    -0.28482378	   4.17954387e+10	   3.42664882e+13	   0.00000000e+00	  -5.50000000e+15	  -5.46577531e+15	  -1.45653226e+04	  -4.78278218e+00	  -2.42237617e+01	   0.00000000e+00	   0.00000000e+00	  -2.90065439e+01	   2.18640204e+21	    7.40494750e+19	   3.17371656e+01	    1.65403958e+00	    7.54750262e+00
  67	       0.722735	     0.00000000	     0.90922157	     0.45129386	    -0.00068392	    -0.29077843	   4.19218194e+10	   2.73330769e+13	   0.00000000e+00	  -5.50000000e+15	  -5.47270884e+15	  -1.49644214e+04	  -4.95516389e+00	  -2.40513800e+01	   0.00000000e+00	   0.00000000e+00	  -2.90065439e+01	   2.24189537e+21	    7.42698083e+19	   3.15941117e+01	    1.65883096e+00	    7.54271124e+00
  68	       0.726768	     0.00000000	     0.90310586	     0.44526851	    -0.00080819	    -0.29689414	   4.20683396e+10	   2.16881892e+13	   0.00000000e+00	  -5.50000000e+15	  -5.47835388e+15	  -1.53639792e+04	  -5.09704978e+00	  -2.39094941e+01	   0.00000000e+00	   0.00000000e+00	  -2.90065439e+01	   2.29904165e+21	    7.45248174e+19	   3.14474191e+01	    1.66363769e+00	    7.53790451e+00
  69	       0.730801	     0.00000000	     0.89682892	     0.43909377	    -0.00096428	    -0.30317108	   4.22346504e+10	   1.71233242e+13	   0.00000000e+00	  -5.50000000e+15	  -5.48291891e+15	  -1.57639094e+04	  -5.24266545e+00	  -2.37638785e+01	   0.00000000e+00	   0.00000000e+00	  -2.90065439e+01	   2.35789616e+21	    7.48135833e+19	   3.12969792e+01	    1.66846199e+00	    7.53308021e+00
  70	       0.734834	     0.00000000	     0.89039063	     0.43276915	    -0.00116123	    -0.30960937	   4.24204335e+10	   1.34565107e+13	   0.00000000e+00	  -5.50000000e+15	  -5.48658591e+15	  -1.61641400e+04	  -5.41101398e+00	  -2.35955299e+01	   0.00000000e+00	   0.00000000e+00	  -2.90065439e+01	   2.41851617e+21	    7.51351517e+19	   3.11426796e+01	    1.67330601e+00	    7.52823619e+00
  71	       0.740880	     0.00000000	     0.88043623	     0.42300657	    -0.00155999	    -0.31956377	   4.27357725e+10	   9.30469726e+12	   0.00000000e+00	  -5.50000000e+15	  -5.49073804e+15	  -1.67645709e+04	  -5.62363778e+00	  -2.33829061e+01	   0.00000000e+00	   0.00000000e+00	  -2.90065439e+01	   2.51283191e+21	    7.56781592e+19	   3.09038591e+01	    1.68060976e+00	    7.52093245e+00
  72	       0.746926	     0.00000000	     0.87011866	     0.41290482	    -0.00213323	    -0.32988134	   4.30933648e+10	   6.38716481e+12	   0.00000000e+00	  -5.50000000e+15	  -5.49365593e+15	  -1.73653885e+04	  -5.86444275e+00	  -2.31421012e+01	   0.00000000e+00	   0.00000000e+00	  -2.90065439e+01	   2.61145876e+21	    7.62887797e+19	   3.06556945e+01	    1.68796937e+00	    7.51357283e+00
  73	       0.752972	     0.00000000	     0.85943774	     0.40246268	    -0.00296160	    -0.34056226	   4.34924988e+10	   4.36615638e+12	   0.00000000e+00	  -5.50000000e+15	  -5.49567734e+15	  -1.79664763e+04	  -6.11495781e+00	  -2.28915861e+01	   0.00000000e+00	   0.00000000e+00	  -2.90065439e+01	   2.71461766e+21	    7.69626893e+19	   3.03977576e+01	    1.69539120e+00	    7.50615101e+00
  74	       0.759018	     0.00000000	     0.84839333	     0.39167903	    -0.00416033	    -0.35160667	   4.39325933e+10	   2.98542139e+12	   0.00000000e+00	  -5.50000000e+15	  -5.49705851e+15	  -1.85677501e+04	  -6.37562732e+00	  -2.26309166e+01	   0.00000000e+00	   0.00000000e+00	  -2.90065439e+01	   2.82254187e+21	    7.76951027e+19	   3.01295981e+01	    1.70288113e+00	    7.49866107e+00
  75	       0.765064	     0.00000000	     0.83698533	     0.38055282	    -0.00588816	    -0.36301467	   4.44131734e+10	   2.05441213e+12	   0.00000000e+00	  -5.50000000e+15	  -5.49799000e+15	  -1.91691505e+04	  -6.64194125e+00	  -2.23646027e+01	   0.00000000e+00	   0.00000000e+00	  -2.90065439e+01	   2.93547771e+21	    7.84812701e+19	   2.98507427e+01	    1.71044461e+00	    7.49109760e+00
  76	       0.770675	     0.00000000	     0.82607290	     0.36992011	    -0.00814383	    -0.37392710	   4.48954361e+10	   1.47071904e+12	   0.00000000e+00	  -5.50000000e+15	  -5.49857418e+15	  -1.97273525e+04	  -6.90861776e+00	  -2.20979262e+01	   0.00000000e+00	   0.00000000e+00	  -2.90065439e+01	   3.04499759e+21	    7.92564699e+19	   2.95819548e+01	    1.71753401e+00	    7.48400820e+00
  77	       0.776286	     0.00000000	     0.81484724	     0.35899091	    -0.01122666	    -0.38515276	   4.54122773e+10	   1.07396440e+12	   0.00000000e+00	  -5.50000000e+15	  -5.49897145e+15	  -2.02856043e+04	  -7.18030305e+00	  -2.18262409e+01	   0.00000000e+00	   0.00000000e+00	  -2.90065439e+01	   3.15927695e+21	    8.00746186e+19	   2.93031085e+01	    1.72469502e+00	    7.47684719e+00
  78	       0.781897	     0.00000000	     0.80330834	     0.34776451	    -0.01533796	    -0.39669166	   4.59635350e+10	   8.06200051e+11	   0.00000000e+00	  -5.50000000e+15	  -5.49923976e+15	  -2.08438899e+04	  -7.46240944e+00	  -2.15441345e+01	   0.00000000e+00	   0.00000000e+00	  -2.90065439e+01	   3.27854651e+21	    8.09379915e+19	   2.90137656e+01	    1.73193160e+00	    7.46961060e+00
  79	       0.787508	     0.00000000	     0.79145617	     0.33624017	    -0.02064914	    -0.40854383	   4.65489982e+10	   6.26271460e+11	   0.00000000e+00	  -5.50000000e+15	  -5.49942028e+15	  -2.14021983e+04	  -7.71807495e+00	  -2.12884690e+01	   0.00000000e+00	   0.00000000e+00	  -2.90065439e+01	   3.40304913e+21	    8.18516527e+19	   2.87134664e+01	    1.73924806e+00	    7.46229415e+00
  80	       0.790314	     0.00000000	     0.78541261	     0.33036722	    -0.02378603	    -0.41458739	   4.68566474e+10	   5.59787588e+11	   0.00000000e+00	  -5.50000000e+15	  -5.49948707e+15	  -2.16813587e+04	  -7.90609474e+00	  -2.11004492e+01	   0.00000000e+00	   0.00000000e+00	  -2.90065439e+01	   3.46734221e+21	    8.23331339e+19	   2.85590742e+01	    1.74293764e+00	    7.45860457e+00
  81	       0.793119	     0.00000000	     0.77929073	     0.32441990	    -0.02725310	    -0.42070927	   4.71735119e+10	   5.05250958e+11	   0.00000000e+00	  -5.50000000e+15	  -5.49954192e+15	  -2.19605223e+04	  -8.09221268e+00	  -2.09143312e+01	   0.00000000e+00	   0.00000000e+00	  -2.90065439e+01	   3.53304045e+21	    8.28310045e+19	   2.84017608e+01	    1.74664922e+00	    7.45489298e+00
  82	       0.798278	     0.00000000	     0.76782963	     0.31328765	    -0.03448244	    -0.43217037	   4.77762877e+10	   4.29090030e+11	   0.00000000e+00	  -5.50000000e+15	  -5.49961869e+15	  -2.24738443e+04	  -8.34993666e+00	  -2.06566072e+01	   0.00000000e+00	   0.00000000e+00	  -2.90065439e+01	   3.65762582e+21	    8.37851338e+19	   2.81046360e+01	    1.75353395e+00	    7.44800825e+00
  83	       0.803437	     0.00000000	     0.75610372	     0.30190232	    -0.04274540	    -0.44389628	   4.84086900e+10	   3.75388754e+11	   0.00000000e+00	  -5.50000000e+15	  -5.49967302e+15	  -2.29871724e+04	  -8.65060164e+00	  -2.03559423e+01	   0.00000000e+00	   0.00000000e+00	  -2.90065439e+01	   3.78729777e+21	    8.47982432e+19	   2.77970050e+01	    1.76049997e+00	    7.44104223e+00
  84	       0.808595	     0.00000000	     0.74411300	     0.29026331	    -0.05192721	    -0.45588700	   4.90705335e+10	   3.36807006e+11	   0.00000000e+00	  -5.50000000e+15	  -5.49971226e+15	  -2.35005049e+04	  -8.92248540e+00	  -2.00840585e+01	   0.00000000e+00	   0.00000000e+00	  -2.90065439e+01	   3.92228688e+21	    8.58715268e+19	   2.74784379e+01	    1.76755220e+00	    7.43399000e+00
  85	       0.811175	     0.00000000	     0.73801834	     0.28435006	    -0.05681572	    -0.46198166	   4.94154429e+10	   3.21481607e+11	   0.00000000e+00	  -5.50000000e+15	  -5.49972793e+15	  -2.37571724e+04	  -9.12206617e+00	  -1.98844777e+01	   0.00000000e+00	   0.00000000e+00	  -2.90065439e+01	   3.99185048e+21	    8.64356656e+19	   2.73149283e+01	    1.77111215e+00	    7.43043006e+00
  86	       0.813754	     0.00000000	     0.73185748	     0.27837359	    -0.06188439	    -0.46814252	   4.97685284e+10	   3.08206757e+11	   0.00000000e+00	  -5.50000000e+15	  -5.49974156e+15	  -2.40138406e+04	  -9.28489603e+00	  -1.97216479e+01	   0.00000000e+00	   0.00000000e+00	  -2.90065439e+01	   4.06283498e+21	    8.70160450e+19	   2.71485148e+01	    1.77469574e+00	    7.42684647e+00
  87	       0.816333	     0.00000000	     0.72563041	     0.27233392	    -0.06711733	    -0.47436959	   5.01299385e+10	   2.96600822e+11	   0.00000000e+00	  -5.50000000e+15	  -5.49975353e+15	  -2.42705094e+04	  -9.45066474e+00	  -1.95558792e+01	   0.00000000e+00	   0.00000000e+00	  -2.90065439e+01	   4.13527247e+21	    8.76127012e+19	   2.69791382e+01	    1.77830365e+00	    7.42323856e+00
  88	       0.818913	     0.00000000	     0.71933713	     0.26623107	    -0.07249980	    -0.48066287	   5.04998501e+10	   2.86351769e+11	   0.00000000e+00	  -5.50000000e+15	  -5.49976415e+15	  -2.45271788e+04	  -9.65442543e+00	  -1.93521185e+01	   0.00000000e+00	   0.00000000e+00	  -2.90065439e+01	   4.20919582e+21	    8.82256874e+19	   2.68067377e+01	    1.78193655e+00	    7.41960566e+00
  89	       0.823612	     0.00000000	     0.70770058	     0.25494612	    -0.08265669	    -0.49229942	   5.11900888e+10	   2.70451051e+11	   0.00000000e+00	  -5.50000000e+15	  -5.49978074e+15	  -2.49948320e+04	  -9.93486179e+00	  -1.90716821e+01	   0.00000000e+00	   0.00000000e+00	  -2.90065439e+01	   4.34781508e+21	    8.93742012e+19	   2.64846228e+01	    1.78862201e+00	    7.41292019e+00
  90	       0.828312	     0.00000000	     0.69584424	     0.24344980	    -0.09319642	    -0.50415576	   5.19066044e+10	   2.57046549e+11	   0.00000000e+00	  -5.50000000e+15	  -5.49979486e+15	  -2.54624865e+04	  -1.02194187e+01	  -1.87871252e+01	   0.00000000e+00	   0.00000000e+00	  -2.90065439e+01	   4.49169003e+21	    9.05709673e+19	   2.61518738e+01	    1.79539576e+00	    7.40614645e+00
  91	       0.830662	     0.00000000	     0.68983366	     0.23762400	    -0.09858760	    -0.51016634	   5.22782536e+10	   2.50972165e+11	   0.00000000e+00	  -5.50000000e+15	  -5.49980131e+15	  -2.56963142e+04	  -1.04278907e+01	  -1.85786532e+01	   0.00000000e+00	   0.00000000e+00	  -2.90065439e+01	   4.56566683e+21	    9.11929079e+19	   2.59813990e+01	    1.79881686e+00	    7.40272534e+00
  92	       0.833011	     0.00000000	     0.68376813	     0.23174568	    -0.10405692	    -0.51623187	   5.26574956e+10	   2.45260871e+11	   0.00000000e+00	  -5.50000000e+15	  -5.49980740e+15	  -2.59301422e+04	  -1.05977318e+01	  -1.84088121e+01	   0.00000000e+00	   0.00000000e+00	  -2.90065439e+01	   4.64104092e+21	    9.18281710e+19	   2.58081132e+01	    1.80226163e+00	    7.39928058e+00
  93	       0.835361	     0.00000000	     0.67764766	     0.22581489	    -0.10959975	    -0.52235234	   5.30445553e+10	   2.39851371e+11	   0.00000000e+00	  -5.50000000e+15	  -5.49981319e+15	  -2.61639704e+04	  -1.07704129e+01	  -1.82361310e+01	   0.00000000e+00	   0.00000000e+00	  -2.90065439e+01	   4.71784138e+21	    9.24769854e+19	   2.56319631e+01	    1.80573056e+00	    7.39581164e+00
  94	       0.837711	     0.00000000	     0.67147224	     0.21983170	    -0.11521211	    -0.52852776	   5.34397052e+10	   2.34693371e+11	   0.00000000e+00	  -5.50000000e+15	  -5.49981875e+15	  -2.63977989e+04	  -1.09459877e+01	  -1.80605562e+01	   0.00000000e+00	   0.00000000e+00	  -2.90065439e+01	   4.79609796e+21	    9.31396737e+19	   2.54528947e+01	    1.80922418e+00	    7.39231802e+00
  95	       0.840061	     0.00000000	     0.66524188	     0.21379620	    -0.12089061	    -0.53475812	   5.38432794e+10	   2.29745636e+11	   0.00000000e+00	  -5.50000000e+15	  -5.49982410e+15	  -2.66316276e+04	  -1.11245112e+01	  -1.78820327e+01	   0.00000000e+00	   0.00000000e+00	  -2.90065439e+01	   4.87584105e+21	    9.38166763e+19	   2.52708524e+01	    1.81274302e+00	    7.38879918e+00
  96	       0.842411	     0.00000000	     0.65895658	     0.20770852	    -0.12663237	    -0.54104342	   5.42556924e+10	   2.24974384e+11	   0.00000000e+00	  -5.50000000e+15	  -5.49982928e+15	  -2.68654565e+04	  -1.13429151e+01	  -1.76636288e+01	   0.00000000e+00	   0.00000000e+00	  -2.90065439e+01	   4.95710176e+21	    9.45085812e+19	   2.50857797e+01	    1.81628762e+00	    7.38525458e+00
  97	       0.846654	     0.00000000	     0.64746716	     0.19658014	    -0.13716185	    -0.55253284	   5.50172869e+10	   2.16788698e+11	   0.00000000e+00	  -5.50000000e+15	  -5.49983823e+15	  -2.72877133e+04	  -1.16416656e+01	  -1.73648783e+01	   0.00000000e+00	   0.00000000e+00	  -2.90065439e+01	   5.10779251e+21	    9.57861705e+19	   2.47436855e+01	    1.82275552e+00	    7.37878668e+00
  98	       0.850897	     0.00000000	     0.63579857	     0.18528159	    -0.14787568	    -0.56420143	   5.58089928e+10	   2.08942606e+11	   0.00000000e+00	  -5.50000000e+15	  -5.49984687e+15	  -2.77099707e+04	  -1.19876254e+01	  -1.70189185e+01	   0.00000000e+00	   0.00000000e+00	  -2.90065439e+01	   5.26372950e+21	    9.71134348e+19	   2.43911693e+01	    1.82931196e+00	    7.37223025e+00
  99	       0.855140	     0.00000000	     0.62395080	     0.17381416	    -0.15876567	    -0.57604920	   5.66345968e+10	   2.01357086e+11	   0.00000000e+00	  -5.50000000e+15	  -5.49985528e+15	  -2.81322288e+04	  -1.23442784e+01	  -1.66622655e+01	   0.00000000e+00	   0.00000000e+00	  -2.90065439e+01	   5.42511383e+21	    9.84963232e+19	   2.40278677e+01	    1.83596051e+00	    7.36558169e+00
 100	       0.859384	     0.00000000	     0.61192386	     0.16217999	    -0.16982538	    -0.58807614	   5.75000063e+10	   1.93976081e+11	   0.00000000e+00	  -5.50000000e+15	  -5.49986352e+15	  -2.85544876e+04	  -1.26653295e+01	  -1.63412144e+01	   0.00000000e+00	   0.00000000e+00	  -2.90065439e+01	   5.59215487e+21	    9.99444495e+19	   2.36534033e+01	    1.84270529e+00	    7.35883692e+00
 101	       0.861505	     0.00000000	     0.60584319	     0.15630349	    -0.17541118	    -0.59415681	   5.79550611e+10	   1.90305014e+11	   0.00000000e+00	  -5.50000000e+15	  -5.49986765e+15	  -2.87656172e+04	  -1.29001157e+01	  -1.61064282e+01	   0.00000000e+00	   0.00000000e+00	  -2.90065439e+01	   5.67786444e+21	    1.00705290e+20	   2.34618757e+01	    1.84611522e+00	    7.35542699e+00
 102	       0.863627	     0.00000000	     0.59971773	     0.15038739	    -0.18103850	    -0.60028227	   5.84254254e+10	   1.86679817e+11	   0.00000000e+00	  -5.50000000e+15	  -5.49987175e+15	  -2.89767470e+04	  -1.31291782e+01	  -1.58773657e+01	   0.00000000e+00	   0.00000000e+00	  -2.90065439e+01	   5.76507064e+21	    1.01491500e+20	   2.32674096e+01	    1.84955143e+00	    7.35199077e+00
 103	       0.867425	     0.00000000	     0.58863948	     0.13969693	    -0.19122228	    -0.61136052	   5.93067859e+10	   1.80342787e+11	   0.00000000e+00	  -5.50000000e+15	  -5.49987896e+15	  -2.93547315e+04	  -1.34405962e+01	  -1.55659477e+01	   0.00000000e+00	   0.00000000e+00	  -2.90065439e+01	   5.92502426e+21	    1.02964321e+20	   2.29117383e+01	    1.85577200e+00	    7.34577020e+00
 104	       0.871224	     0.00000000	     0.57741766	     0.12888904	    -0.20153083	    -0.62258234	   6.02622424e+10	   1.74094470e+11	   0.00000000e+00	  -5.50000000e+15	  -5.49988617e+15	  -2.97327165e+04	  -1.37998406e+01	  -1.52067033e+01	   0.00000000e+00	   0.00000000e+00	  -2.90065439e+01	   6.09003625e+21	    1.04560623e+20	   2.25461801e+01	    1.86208595e+00	    7.33945625e+00
 105	       0.875022	     0.00000000	     0.56605226	     0.11797535	    -0.21196143	    -0.63394774	   6.13224597e+10	   1.67922951e+11	   0.00000000e+00	  -5.50000000e+15	  -5.49989340e+15	  -3.01107020e+04	  -1.41691827e+01	  -1.48373612e+01	   0.00000000e+00	   0.00000000e+00	  -2.90065439e+01	   6.26028209e+21	    1.06332601e+20	   2.21704215e+01	    1.86850238e+00	    7.33303983e+00
 106	       0.878821	     0.00000000	     0.55454329	     0.10697408	    -0.22251130	    -0.64545671	   6.25363743e+10	   1.61818352e+11	   0.00000000e+00	  -5.50000000e+15	  -5.49990072e+15	  -3.04886880e+04	  -1.45489333e+01	  -1.44576106e+01	   0.00000000e+00	   0.00000000e+00	  -2.90065439e+01	   6.43594383e+21	    1.08363709e+20	   2.17841388e+01	    1.87503452e+00	    7.32650769e+00
 107	       0.882619	     0.00000000	     0.54289075	     0.09591370	    -0.23317758	    -0.65710925	   6.39826369e+10	   1.55772264e+11	   0.00000000e+00	  -5.50000000e+15	  -5.49990821e+15	  -3.08666745e+04	  -1.49282931e+01	  -1.40782508e+01	   0.00000000e+00	   0.00000000e+00	  -2.90065439e+01	   6.61721027e+21	    1.10788183e+20	   2.13869965e+01	    1.88170221e+00	    7.31983999e+00
 108	       0.885991	     0.00000000	     0.53242643	     0.08608207	    -0.24273836	    -0.66757357	   6.55648696e+10	   1.50431681e+11	   0.00000000e+00	  -5.50000000e+15	  -5.49991513e+15	  -3.12022157e+04	  -1.52952699e+01	  -1.37112740e+01	   0.00000000e+00	   0.00000000e+00	  -2.90065439e+01	   6.78297528e+21	    1.13446801e+20	   2.10250782e+01	    1.88775845e+00	    7.31378375e+00
 109	       0.889363	     0.00000000	     0.52184897	     0.07628516	    -0.25238693	    -0.67815103	   6.75708840e+10	   1.45132137e+11	   0.00000000e+00	  -5.50000000e+15	  -5.49992244e+15	  -3.15377574e+04	  -1.56600502e+01	  -1.33464937e+01	   0.00000000e+00	   0.00000000e+00	  -2.90065439e+01	   6.95345298e+21	    1.16826066e+20	   2.06540786e+01	    1.89397777e+00	    7.30756444e+00
 110	       0.892734	     0.00000000	     0.51115837	     0.06658989	    -0.26212060	    -0.68884163	   7.02181541e+10	   1.39867778e+11	   0.00000000e+00	  -5.50000000e+15	  -5.49993035e+15	  -3.18732995e+04	  -1.60339585e+01	  -1.29725854e+01	   0.00000000e+00	   0.00000000e+00	  -2.90065439e+01	   7.12878991e+21	    1.21296412e+20	   2.02737390e+01	    1.90040909e+00	    7.30113312e+00
 111	       0.896106	     0.00000000	     0.50035462	     0.05709041	    -0.27193652	    -0.69964538	   7.38447197e+10	   1.34633667e+11	   0.00000000e+00	  -5.50000000e+15	  -5.49993921e+15	  -3.22088421e+04	  -1.64171867e+01	  -1.25893572e+01	   0.00000000e+00	   0.00000000e+00	  -2.90065439e+01	   7.30913747e+21	    1.27432540e+20	   1.98837930e+01	    1.90712687e+00	    7.29441534e+00
 112	       0.899478	     0.00000000	     0.48943774	     0.04791423	    -0.28183161	    -0.71056226	   7.89782895e+10	   1.29425619e+11	   0.00000000e+00	  -5.50000000e+15	  -5.49994955e+15	  -3.25443853e+04	  -1.67980319e+01	  -1.22085120e+01	   0.00000000e+00	   0.00000000e+00	  -2.90065439e+01	   7.49465213e+21	    1.36129111e+20	   1.94839656e+01	    1.91424526e+00	    7.28729694e+00
 113	       0.902447	     0.00000000	     0.47973054	     0.04023082	    -0.29060548	    -0.72026946	   8.53970693e+10	   1.24844662e+11	   0.00000000e+00	  -5.50000000e+15	  -5.49996055e+15	  -3.28398687e+04	  -1.71636565e+01	  -1.18428874e+01	   0.00000000e+00	   0.00000000e+00	  -2.90065439e+01	   7.66242528e+21	    1.47005442e+20	   1.91234708e+01	    1.92097931e+00	    7.28056289e+00
 114	       0.905417	     0.00000000	     0.46993560	     0.03305402	    -0.29943642	    -0.73006440	   9.44809792e+10	   1.20283332e+11	   0.00000000e+00	  -5.50000000e+15	  -5.49997420e+15	  -3.31353528e+04	  -1.75248743e+01	  -1.14816696e+01	   0.00000000e+00	   0.00000000e+00	  -2.90065439e+01	   7.83444453e+21	    1.62386790e+20	   1.87548944e+01	    1.92833787e+00	    7.27320433e+00
 115	       0.908386	     0.00000000	     0.46005292	     0.02651911	    -0.30832163	    -0.73994708	   1.07517752e+11	   1.15738985e+11	   0.00000000e+00	  -5.50000000e+15	  -5.49999178e+15	  -3.34308378e+04	  -1.78934886e+01	  -1.11130553e+01	   0.00000000e+00	   0.00000000e+00	  -2.90065439e+01	   8.01082710e+21	    1.84420478e+20	   1.83780316e+01	    1.93658631e+00	    7.26495589e+00
 116	       0.911355	     0.00000000	     0.45008250	     0.02074738	    -0.31725819	    -0.74991750	   1.26439953e+11	   1.11209992e+11	   0.00000000e+00	  -5.50000000e+15	  -5.50001523e+15	  -3.37263238e+04	  -1.82693176e+01	  -1.07372263e+01	   0.00000000e+00	   0.00000000e+00	  -2.90065439e+01	   8.19169366e+21	    2.16295282e+20	   1.79926721e+01	    1.94611691e+00	    7.25542530e+00
 117	       0.914325	     0.00000000	     0.44002434	     0.01582274	    -0.32624310	    -0.75997566	   1.54157198e+11	   1.06695869e+11	   0.00000000e+00	  -5.50000000e+15	  -5.50004746e+15	  -3.40218114e+04	  -1.86609080e+01	  -1.03456359e+01	   0.00000000e+00	   0.00000000e+00	  -2.90065439e+01	   8.37716843e+21	    2.62737770e+20	   1.75985995e+01	    1.95751019e+00	    7.24403201e+00
 118	       0.917568	     0.00000000	     0.42893709	     0.01144157	    -0.33611204	    -0.77106291	   1.99715691e+11	   1.01793177e+11	   0.00000000e+00	  -5.50000000e+15	  -5.50009792e+15	  -3.43445884e+04	  -1.90770656e+01	  -9.92947829e+00	   0.00000000e+00	   0.00000000e+00	  -2.90065439e+01	   8.58518800e+21	    3.38409839e+20	   1.71579128e+01	    1.97312817e+00	    7.22841403e+00
 119	       0.920811	     0.00000000	     0.41774515	     0.00805340	    -0.34603067	    -0.78225485	   2.69939774e+11	   9.69097609e+10	   0.00000000e+00	  -5.50000000e+15	  -5.50017303e+15	  -3.46673692e+04	  -1.95081410e+01	  -9.49840291e+00	   0.00000000e+00	   0.00000000e+00	  -2.90065439e+01	   8.79903073e+21	    4.53399640e+20	   1.67062660e+01	    1.99369960e+00	    7.20784260e+00
 120	       0.924055	     0.00000000	     0.40644851	     0.00553700	    -0.35599609	    -0.79355149	   3.78874167e+11	   9.20545932e+10	   0.00000000e+00	  -5.50000000e+15	  -5.50028682e+15	  -3.49901555e+04	  -1.99429655e+01	  -9.06357836e+00	   0.00000000e+00	   0.00000000e+00	  -2.90065439e+01	   9.01887406e+21	    6.27787644e+20	   1.62433519e+01	    2.02178915e+00	    7.17975306e+00
 121	       0.927298	     0.00000000	     0.39504717	     0.00373253	    -0.36600669	    -0.80495283	   5.48803168e+11	   8.72419822e+10	   0.00000000e+00	  -5.50000000e+15	  -5.50046156e+15	  -3.53129502e+04	  -2.03636482e+01	  -8.64289575e+00	   0.00000000e+00	   0.00000000e+00	  -2.90065439e+01	   9.24490118e+21	    8.90187806e+20	   1.57688540e+01	    2.06122657e+00	    7.14031564e+00
 122	       0.930112	     0.00000000	     0.38507147	     0.00261627	    -0.37472447	    -0.81492853	   7.72632069e+11	   8.31060255e+10	   0.00000000e+00	  -5.50000000e+15	  -5.50068953e+15	  -3.55929915e+04	  -2.07517708e+01	  -8.25477310e+00	   0.00000000e+00	   0.00000000e+00	  -2.90065439e+01	   9.44613978e+21	    1.21828606e+21	   1.53475876e+01	    2.10874822e+00	    7.09279398e+00
 123	       0.932926	     0.00000000	     0.37501697	     0.00181509	    -0.38348118	    -0.82498303	   1.10441824e+12	   7.90443912e+10	   0.00000000e+00	  -5.50000000e+15	  -5.50102537e+15	  -3.58730470e+04	  -2.11171278e+01	  -7.88941607e+00	   0.00000000e+00	   0.00000000e+00	  -2.90065439e+01	   9.65230177e+21	    1.66974080e+21	   1.49171390e+01	    2.17383977e+00	    7.02770244e+00
 124	       0.935740	     0.00000000	     0.36488366	     0.00124833	    -0.39228340	    -0.83511634	   1.59788928e+12	   7.50846514e+10	   0.00000000e+00	  -5.50000000e+15	  -5.50152280e+15	  -3.61531238e+04	  -2.14681722e+01	  -7.53837172e+00	   0.00000000e+00	   0.00000000e+00	  -2.90065439e+01	   9.86351796e+21	    2.27069950e+21	   1.44772834e+01	    2.26265104e+00	    6.93889116e+00
 125	       0.938554	     0.00000000	     0.35467155	     0.00085218	    -0.40114251	    -0.84532845	   2.33422111e+12	   7.12629581e+10	   0.00000000e+00	  -5.50000000e+15	  -5.50226296e+15	  -3.64332321e+04	  -2.18099499e+01	  -7.19659395e+00	   0.00000000e+00	   0.00000000e+00	  -2.90065439e+01	   1.00799229e+22	    3.03262152e+21	   1.40277898e+01	    2.38217949e+00	    6.81936272e+00
 126	       0.941786	     0.00000000	     0.34284319	     0.00054532	    -0.41141413	    -0.85715681	   3.64196627e+12	   6.71058117e+10	   0.00000000e+00	  -5.50000000e+15	  -5.50357486e+15	  -3.67550641e+04	  -2.21425864e+01	  -6.86395738e+00	   0.00000000e+00	   0.00000000e+00	  -2.90065438e+01	   1.03350995e+22	    4.07848299e+21	   1.34992283e+01	    2.56629177e+00	    6.63525044e+00
 127	       0.945018	     0.00000000	     0.33091079	     0.00034653	    -0.42181408	    -0.86908921	   5.72910216e+12	   6.32504864e+10	   0.00000000e+00	  -5.50000000e+15	  -5.50566585e+15	  -3.70769957e+04	  -2.24441426e+01	  -6.56240112e+00	   0.00000000e+00	   0.00000000e+00	  -2.90065438e+01	   1.05975220e+22	    5.20690843e+21	   1.29572657e+01	    2.80669810e+00	    6.39484410e+00
 128	       0.948251	     0.00000000	     0.31887431	     0.00021899	    -0.43237599	    -0.88112569	   9.07354839e+12	   5.97500272e+10	   0.00000000e+00	  -5.50000000e+15	  -5.50901380e+15	  -3.73990863e+04	  -2.26943991e+01	  -6.31214458e+00	   0.00000000e+00	   0.00000000e+00	  -2.90065437e+01	   1.08674136e+22	    6.26048695e+21	   1.24015211e+01	    3.10359830e+00	    6.09794391e+00
 129	       0.951017	     0.00000000	     0.30848835	     0.00014736	    -0.44156228	    -0.89151165	   1.35123008e+13	   5.70455709e+10	   0.00000000e+00	  -5.50000000e+15	  -5.51345526e+15	  -3.76749910e+04	  -2.28962385e+01	  -6.11030500e+00	   0.00000000e+00	   0.00000000e+00	  -2.90065436e+01	   1.11045484e+22	    6.99173649e+21	   1.19145663e+01	    3.39730140e+00	    5.80424080e+00
 130	       0.953784	     0.00000000	     0.29802602	     0.00009898	    -0.45088909	    -0.90197398	   2.02000092e+13	   5.45985923e+10	   0.00000000e+00	  -5.50000000e+15	  -5.52014541e+15	  -3.79511744e+04	  -2.30723348e+01	  -5.93420860e+00	   0.00000000e+00	   0.00000000e+00	  -2.90065434e+01	   1.13474737e+22	    7.51461227e+21	   1.14169722e+01	    3.71879913e+00	    5.48274308e+00
 131	       0.956551	     0.00000000	     0.28748723	     0.00006642	    -0.46034815	    -0.91251277	   3.03055035e+13	   5.23692519e+10	   0.00000000e+00	  -5.50000000e+15	  -5.53025313e+15	  -3.82277782e+04	  -2.32345547e+01	  -5.77198858e+00	   0.00000000e+00	   0.00000000e+00	  -2.90065433e+01	   1.15963428e+22	    7.82871568e+21	   1.09084786e+01	    4.05884645e+00	    5.14269576e+00
 132	       0.958905	     0.00000000	     0.27845977	     0.00004733	    -0.46848461	    -0.92154023	   4.29116115e+13	   5.05983068e+10	   0.00000000e+00	  -5.50000000e+15	  -5.54286101e+15	  -3.84636158e+04	  -2.33846325e+01	  -5.62191065e+00	   0.00000000e+00	   0.00000000e+00	  -2.90065431e+01	   1.18128959e+22	    7.95214389e+21	   1.04670402e+01	    4.35643309e+00	    4.84510912e+00
 133	       0.961260	     0.00000000	     0.26937673	     0.00003377	    -0.47668858	    -0.93062327	   6.09050224e+13	   4.89097735e+10	   0.00000000e+00	  -5.50000000e+15	  -5.56085611e+15	  -3.87001052e+04	  -2.35340918e+01	  -5.47245122e+00	   0.00000000e+00	   0.00000000e+00	  -2.90065430e+01	   1.20339656e+22	    7.96896468e+21	   1.00173494e+01	    4.65666446e+00	    4.54487774e+00
 134	       0.963614	     0.00000000	     0.26023792	     0.00002417	    -0.48494235	    -0.93976208	   8.66428547e+13	   4.72666934e+10	   0.00000000e+00	  -5.50000000e+15	  -5.58659559e+15	  -3.89375261e+04	  -2.37039948e+01	  -5.30254808e+00	   0.00000000e+00	   0.00000000e+00	  -2.90065428e+01	   1.22596536e+22	    7.90153522e+21	   9.55923394e+00	    4.95594149e+00	    4.24560072e+00
 135	       0.966602	     0.00000000	     0.24855764	     0.00001592	    -0.49546913	    -0.95144236	   1.35972463e+14	   4.52077708e+10	   0.00000000e+00	  -5.50000000e+15	  -5.63592726e+15	  -3.92409064e+04	  -2.39127933e+01	  -5.09374936e+00	   0.00000000e+00	   0.00000000e+00	  -2.90065427e+01	   1.25529277e+22	    7.72525769e+21	   8.96534066e+00	    5.32997139e+00	    3.87157082e+00
 136	       0.969590	     0.00000000	     0.23678630	     0.00001062	    -0.50600499	    -0.96321370	   2.14163495e+14	   4.31019007e+10	   0.00000000e+00	  -5.50000000e+15	  -5.71412039e+15	  -3.95477342e+04	  -2.41470544e+01	  -4.85948815e+00	   0.00000000e+00	   0.00000000e+00	  -2.90065425e+01	   1.28540297e+22	    7.46880107e+21	   8.35722090e+00	    5.69364372e+00	    3.50789849e+00
 137	       0.972106	     0.00000000	     0.22680387	     0.00000767	    -0.51484593	    -0.97319613	   3.14834673e+14	   4.12435169e+10	   0.00000000e+00	  -5.50000000e+15	  -5.81479343e+15	  -3.98101380e+04	  -2.43849100e+01	  -4.62163243e+00	   0.00000000e+00	   0.00000000e+00	  -2.90065424e+01	   1.31137771e+22	    7.20147363e+21	   7.83391391e+00	    5.98928121e+00	    3.21226099e+00
 138	       0.974622	     0.00000000	     0.21675485	     0.00000564	    -0.52364105	    -0.98324515	   4.64036206e+14	   3.92943489e+10	   0.00000000e+00	  -5.50000000e+15	  -5.96399691e+15	  -4.00782291e+04	  -2.46241342e+01	  -4.38240805e+00	   0.00000000e+00	   0.00000000e+00	  -2.90065423e+01	   1.33793720e+22	    6.89624532e+21	   7.30002015e+00	    6.27338048e+00	    2.92816173e+00
 139	       0.976731	     0.00000000	     0.20827923	     0.00000444	    -0.53095115	    -0.99172077	   6.43653252e+14	   3.75652745e+10	   0.00000000e+00	  -5.50000000e+15	  -6.14361569e+15	  -4.03092137e+04	  -2.48623582e+01	  -4.14418398e+00	   0.00000000e+00	   0.00000000e+00	  -2.90065422e+01	   1.36065994e+22	    6.61216840e+21	   6.84419103e+00	    6.50155563e+00	    2.69998657e+00
 140	       0.978839	     0.00000000	     0.19975418	     0.00000357	    -0.53819131	    -1.00024582	   8.94512537e+14	   3.57471572e+10	   0.00000000e+00	  -5.50000000e+15	  -6.39447679e+15	  -4.05484108e+04	  -2.50972426e+01	  -3.90929955e+00	   0.00000000e+00	   0.00000000e+00	  -2.90065421e+01	   1.38381204e+22	    6.30519936e+21	   6.38061305e+00	    6.71974724e+00	    2.48179497e+00
 141	       0.980600	     0.00000000	     0.19259697	     0.00000303	    -0.54416227	    -1.00740303	   1.17920806e+15	   3.41468225e+10	   0.00000000e+00	  -5.50000000e+15	  -6.67917392e+15	  -4.07566539e+04	  -2.53268670e+01	  -3.67967509e+00	   0.00000000e+00	   0.00000000e+00	  -2.90065421e+01	   1.40347762e+22	    6.03046064e+21	   5.98752006e+00	    6.89371772e+00	    2.30782448e+00
 142	       0.982361	     0.00000000	     0.18540229	     0.00000262	    -0.55005468	    -1.01459771	   1.55677115e+15	   3.24723481e+10	   0.00000000e+00	  -5.50000000e+15	  -7.05673868e+15	  -4.09754458e+04	  -2.55993448e+01	  -3.40719715e+00	   0.00000000e+00	   0.00000000e+00	  -2.90065420e+01	   1.42345381e+22	    5.74006026e+21	   5.58883637e+00	    7.05971802e+00	    2.14182418e+00
 143	       0.985291	     0.00000000	     0.17333999	     0.00000213	    -0.55967488	    -1.02666001	   2.48015496e+15	   2.95504576e+10	   0.00000000e+00	  -5.50000000e+15	  -7.98012541e+15	  -4.13740834e+04	  -2.59596417e+01	  -3.04690021e+00	   0.00000000e+00	   0.00000000e+00	  -2.90065419e+01	   1.45740444e+22	    5.22897128e+21	   4.91262497e+00	    7.31718936e+00	    1.88435285e+00
 144	       0.987723	     0.00000000	     0.16323452	     0.00000187	    -0.56735691	    -1.03676548	   3.66373659e+15	   2.69108613e+10	   0.00000000e+00	  -5.50000000e+15	  -9.16370968e+15	  -4.17512994e+04	  -2.63401859e+01	  -2.66635599e+00	   0.00000000e+00	   0.00000000e+00	  -2.90065419e+01	   1.48626477e+22	    4.76444364e+21	   4.33915506e+00	    7.51187573e+00	    1.68966648e+00
 145	       0.989738	     0.00000000	     0.15478977	     0.00000171	    -0.57344943	    -1.04521023	   5.07603162e+15	   2.45745189e+10	   0.00000000e+00	  -5.50000000e+15	  -1.05760070e+16	  -4.21110629e+04	  -2.66785761e+01	  -2.32796571e+00	   0.00000000e+00	   0.00000000e+00	  -2.90065418e+01	   1.51065006e+22	    4.35209768e+21	   3.85555086e+00	    7.65898694e+00	    1.54255526e+00
 146	       0.991404	     0.00000000	     0.14774525	     0.00000162	    -0.57825218	    -1.05225475	   6.66263638e+15	   2.25369293e+10	   0.00000000e+00	  -5.50000000e+15	  -1.21626138e+16	  -4.24538867e+04	  -2.69751436e+01	  -2.03139820e+00	   0.00000000e+00	   0.00000000e+00	  -2.90065418e+01	   1.53115767e+22	    3.99194361e+21	   3.44950212e+00	    7.77037095e+00	    1.43117125e+00
 147	       0.992782	     0.00000000	     0.14187488	     0.00000155	    -0.58201947	    -1.05812512	   8.35757155e+15	   2.07792613e+10	   0.00000000e+00	  -5.50000000e+15	  -1.38575508e+16	  -4.27782283e+04	  -2.72321474e+01	  -1.77439439e+00	   0.00000000e+00	   0.00000000e+00	  -2.90065418e+01	   1.54834570e+22	    3.68101007e+21	   3.10963216e+00	    7.85505365e+00	    1.34648856e+00
 148	       0.993922	     0.00000000	     0.13698449	     0.00000151	    -0.58496377	    -1.06301551	   1.00944372e+16	   1.92751544e+10	   0.00000000e+00	  -5.50000000e+15	  -1.55944179e+16	  -4.30818134e+04	  -2.74529927e+01	  -1.55354905e+00	   0.00000000e+00	   0.00000000e+00	  -2.90065417e+01	   1.56272058e+22	    3.41480165e+21	   2.82569977e+00	    7.91981378e+00	    1.28172842e+00
 149	       0.994865	     0.00000000	     0.13290866	     0.00000148	    -0.58725988	    -1.06709134	   1.18147773e+16	   1.79951475e+10	   0.00000000e+00	  -5.50000000e+15	  -1.73147593e+16	  -4.33626103e+04	  -2.76416328e+01	  -1.36490897e+00	   0.00000000e+00	   0.00000000e+00	  -2.90065417e+01	   1.57473144e+22	    3.18818710e+21	   2.58867607e+00	    7.96969709e+00	    1.23184511e+00
 150	       0.995647	     0.00000000	     0.12950749	     0.00000146	    -0.58904947	    -1.07049251	   1.34727584e+16	   1.69095491e+10	   0.00000000e+00	  -5.50000000e+15	  -1.89727415e+16	  -4.36193768e+04	  -2.78021480e+01	  -1.20439373e+00	   0.00000000e+00	   0.00000000e+00	  -2.90065417e+01	   1.58476942e+22	    2.99595268e+21	   2.39073346e+00	    8.00844070e+00	    1.19310150e+00
 151	       0.996297	     0.00000000	     0.12666331	     0.00000145	    -0.59044577	    -1.07333669	   1.50365330e+16	   1.59902002e+10	   0.00000000e+00	  -5.50000000e+15	  -2.05365170e+16	  -4.38518422e+04	  -2.79384734e+01	  -1.06806835e+00	   0.00000000e+00	   0.00000000e+00	  -2.90065417e+01	   1.59317023e+22	    2.83313518e+21	   2.22517755e+00	    8.03880755e+00	    1.16273466e+00
 152	       0.996840	     0.00000000	     0.12427776	     0.00000143	    -0.59153819	    -1.07572224	   1.64872706e+16	   1.52114494e+10	   0.00000000e+00	  -5.50000000e+15	  -2.19872554e+16	  -4.40606413e+04	  -2.80542388e+01	  -9.52302852e-01	   0.00000000e+00	   0.00000000e+00	  -2.90065417e+01	   1.60021860e+22	    2.69520461e+21	   2.08634604e+00	    8.06284182e+00	    1.13870039e+00
 153	       0.997295	     0.00000000	     0.12226895	     0.00000142	    -0.59239659	    -1.07773105	   1.78169169e+16	   1.45505832e+10	   0.00000000e+00	  -5.50000000e+15	  -2.33169024e+16	  -4.42471192e+04	  -2.81526910e+01	  -8.53850730e-01	   0.00000000e+00	   0.00000000e+00	  -2.90065417e+01	   1.60615374e+22	    2.57814542e+21	   1.96949222e+00	    8.08206015e+00	    1.11948206e+00
 154	       0.997679	     0.00000000	     0.12056904	     0.00000142	    -0.59307505	    -1.07943096	   1.90255297e+16	   1.39879013e+10	   0.00000000e+00	  -5.50000000e+15	  -2.45255157e+16	  -4.44130986e+04	  -2.82366689e+01	  -7.69872831e-01	   0.00000000e+00	   0.00000000e+00	  -2.90065417e+01	   1.61117510e+22	    2.47847251e+21	   1.87066515e+00	    8.09759262e+00	    1.10394959e+00
 155	       0.998004	     0.00000000	     0.11912200	     0.00000141	    -0.59361517	    -1.08087800	   2.01187420e+16	   1.35065749e+10	   0.00000000e+00	  -5.50000000e+15	  -2.56187285e+16	  -4.45606620e+04	  -2.83086147e+01	  -6.97926990e-01	   0.00000000e+00	   0.00000000e+00	  -2.90065417e+01	   1.61544801e+22	    2.39320749e+21	   1.78659433e+00	    8.11028596e+00	    1.09125625e+00
 156	       0.998282	     0.00000000	     0.11788169	     0.00000141	    -0.59404881	    -1.08211831	   2.11056338e+16	   1.30923874e+10	   0.00000000e+00	  -5.50000000e+15	  -2.66056207e+16	  -4.46919777e+04	  -2.83706037e+01	  -6.35937928e-01	   0.00000000e+00	   0.00000000e+00	  -2.90065417e+01	   1.61910892e+22	    2.31983362e+21	   1.71458344e+00	    8.12077859e+00	    1.08076361e+00
 157	       0.998521	     0.00000000	     0.11681019	     0.00000140	    -0.59440028	    -1.08318981	   2.19971017e+16	   1.27334235e+10	   0.00000000e+00	  -5.50000000e+15	  -2.74970889e+16	  -4.48091748e+04	  -2.84243842e+01	  -5.82157482e-01	   0.00000000e+00	   0.00000000e+00	  -2.90065417e+01	   1.62227015e+22	    2.25624113e+21	   1.65241539e+00	    8.12955528e+00	    1.07198693e+00
 158	       0.998729	     0.00000000	     0.11587633	     0.00000140	    -0.59468813	    -1.08412367	   2.28047059e+16	   1.24197475e+10	   0.00000000e+00	  -5.50000000e+15	  -2.83046935e+16	  -4.49142630e+04	  -2.84714201e+01	  -5.35121609e-01	   0.00000000e+00	   0.00000000e+00	  -2.90065417e+01	   1.62502399e+22	    2.20067057e+21	   1.59826931e+00	    8.13698683e+00	    1.06455538e+00
 159	       0.998912	     0.00000000	     0.11505450	     0.00000140	    -0.59492651	    -1.08494550	   2.35399171e+16	   1.21430963e+10	   0.00000000e+00	  -5.50000000e+15	  -2.90399049e+16	  -4.50090894e+04	  -2.85129336e+01	  -4.93608135e-01	   0.00000000e+00	   0.00000000e+00	  -2.90065417e+01	   1.62744633e+22	    2.15165850e+21	   1.55064929e+00	    8.14335915e+00	    1.05818305e+00
 160	       0.999074	     0.00000000	     0.11432360	     0.00000139	    -0.59512624	    -1.08567640	   2.42136747e+16	   1.18965987e+10	   0.00000000e+00	  -5.50000000e+15	  -2.97136628e+16	  -4.50953225e+04	  -2.85499443e+01	  -4.56597393e-01	   0.00000000e+00	   0.00000000e+00	  -2.90065417e+01	   1.62959967e+22	    2.10798789e+21	   1.50832372e+00	    8.14889460e+00	    1.05264761e+00
 161	       0.999220	     0.00000000	     0.11366616	     0.00000139	    -0.59529564	    -1.08633384	   2.48361726e+16	   1.16745254e+10	   0.00000000e+00	  -5.50000000e+15	  -3.03361609e+16	  -4.51744543e+04	  -2.85833049e+01	  -4.23236754e-01	   0.00000000e+00	   0.00000000e+00	  -2.90065417e+01	   1.63153571e+22	    2.06864396e+21	   1.47027433e+00	    8.15376769e+00	    1.04777451e+00
 162	       0.999353	     0.00000000	     0.11306763	     0.00000139	    -0.59544109	    -1.08693237	   2.54168041e+16	   1.14720718e+10	   0.00000000e+00	  -5.50000000e+15	  -3.09167926e+16	  -4.52478156e+04	  -2.86137324e+01	  -3.92809263e-01	   0.00000000e+00	   0.00000000e+00	  -2.90065416e+01	   1.63329753e+22	    2.03277562e+21	   1.43565325e+00	    8.15811694e+00	    1.04342527e+00
 163	       0.999474	     0.00000000	     0.11251573	     0.00000139	    -0.59556754	    -1.08748427	   2.59642156e+16	   1.12851684e+10	   0.00000000e+00	  -5.50000000e+15	  -3.14642043e+16	  -4.53165983e+04	  -2.86418355e+01	  -3.64706149e-01	   0.00000000e+00	   0.00000000e+00	  -2.90065417e+01	   1.63492137e+22	    1.99966198e+21	   1.40374685e+00	    8.16205366e+00	    1.03948855e+00
 164	       0.999588	     0.00000000	     0.11199997	     0.00000139	    -0.59567887	    -1.08800003	   2.64864352e+16	   1.11103160e+10	   0.00000000e+00	  -5.50000000e+15	  -3.19864241e+16	  -4.53818827e+04	  -2.86681390e+01	  -3.38402650e-01	   0.00000000e+00	   0.00000000e+00	  -2.90065417e+01	   1.63643826e+22	    1.96868317e+21	   1.37394515e+00	    8.16566877e+00	    1.03587343e+00
 165	       0.999696	     0.00000000	     0.11151116	     0.00000138	    -0.59577808	    -1.08848884	   2.69910571e+16	   1.09444400e+10	   0.00000000e+00	  -5.50000000e+15	  -3.24910461e+16	  -4.54446682e+04	  -2.86931052e+01	  -3.13436434e-01	   0.00000000e+00	   0.00000000e+00	  -2.90065417e+01	   1.63787528e+22	    1.93929453e+21	   1.34571513e+00	    8.16903810e+00	    1.03250411e+00
 166	       0.999799	     0.00000000	     0.11104102	     0.00000138	    -0.59586755	    -1.08895898	   2.74854745e+16	   1.07847576e+10	   0.00000000e+00	  -5.50000000e+15	  -3.29854637e+16	  -4.55059078e+04	  -2.87171540e+01	  -2.89387738e-01	   0.00000000e+00	   0.00000000e+00	  -2.90065417e+01	   1.63925685e+22	    1.91100301e+21	   1.31857696e+00	    8.17222656e+00	    1.02931565e+00
 167	       0.999900	     0.00000000	     0.11058179	     0.00000138	    -0.59594914	    -1.08941821	   2.79771677e+16	   1.06286500e+10	   0.00000000e+00	  -5.50000000e+15	  -3.34771571e+16	  -4.55665468e+04	  -2.87406815e+01	  -2.65860156e-01	   0.00000000e+00	   0.00000000e+00	  -2.90065417e+01	   1.64060581e+22	    1.88334468e+21	   1.29208164e+00	    8.17529170e+00	    1.02625051e+00
 168	       1.000000	     0.00000000	     0.11012582	     0.00000138	    -0.59602433	    -1.08987418	   2.84740642e+16	   1.04735324e+10	   0.00000000e+00	  -5.50000000e+15	  -3.39740537e+16	  -4.56271187e+04	  -2.87523636e+01	  -2.54177954e-01	   0.00000000e+00	   0.00000000e+00	  -2.90065416e+01	   1.64194459e+22	    1.85586160e+21	   1.26578841e+00	    8.17828680e+00	    1.02325540e+00
 169	       1.000000	     0.00000000	     0.16012582	     0.00000127	    -1.88629193	    -2.48987418	   4.13086723e+15	   1.13539657e+09	   0.00000000e+00	   1.00000000e+17	   9.58691339e+16	  -4.56274061e+04	  -2.87643395e+01	  -2.42202200e-01	   0.00000000e+00	   0.00000000e+00	  -2.90065417e+01	   5.99183552e+20	    2.01198995e+20	   1.26578841e+00	    8.17828680e+00	    1.02325540e+00
 170	       1.000100	     0.00000000	     0.15967041	     0.00000126	    -1.88695505	    -2.49032959	   4.20414243e+15	   1.14453870e+09	   0.00000000e+00	   1.00000000e+17	   9.57958587e+16	  -4.54540777e+04	  -2.87646578e+01	  -2.41883910e-01	   0.00000000e+00	   0.00000000e+00	  -2.90065417e+01	   5.99410865e+20	    2.02819035e+20	   1.26482833e+00	    8.17861042e+00	    1.02293178e+00
 171	       1.000200	     0.00000000	     0.15921497	     0.00000125	    -1.88761375	    -2.49078503	   4.27872293e+15	   1.15355655e+09	   0.00000000e+00	   1.00000000e+17	   9.57212782e+16	  -4.52801409e+04	  -2.87652957e+01	  -2.41245989e-01	   0.00000000e+00	   0.00000000e+00	  -2.90065417e+01	   5.99639164e+20	    2.04417053e+20	   1.26386415e+00	    8.17893789e+00	    1.02260431e+00
 172	       1.000302	     0.00000000	     0.15875608	     0.00000124	    -1.88827310	    -2.49124392	   4.35520698e+15	   1.16251919e+09	   0.00000000e+00	   1.00000000e+17	   9.56447942e+16	  -4.51043462e+04	  -2.87659387e+01	  -2.40602996e-01	   0.00000000e+00	   0.00000000e+00	  -2.90065417e+01	   5.99870183e+20	    2.06005286e+20	   1.26288852e+00	    8.17927171e+00	    1.02227049e+00
 173	       1.000405	     0.00000000	     0.15829040	     0.00000123	    -1.88893788	    -2.49170960	   4.43421936e+15	   1.17149034e+09	   0.00000000e+00	   1.00000000e+17	   9.55657818e+16	  -4.49253955e+04	  -2.87665915e+01	  -2.39950182e-01	   0.00000000e+00	   0.00000000e+00	  -2.90065417e+01	   6.00105646e+20	    2.07595028e+20	   1.26189418e+00	    8.17961443e+00	    1.02192777e+00
 174	       1.000512	     0.00000000	     0.15781460	     0.00000123	    -1.88961278	    -2.49218540	   4.51643096e+15	   1.18053058e+09	   0.00000000e+00	   1.00000000e+17	   9.54835702e+16	  -4.47419687e+04	  -2.87672589e+01	  -2.39282762e-01	   0.00000000e+00	   0.00000000e+00	  -2.90065417e+01	   6.00347312e+20	    2.09197013e+20	   1.26087371e+00	    8.17996874e+00	    1.02157347e+00
 175	       1.000621	     0.00000000	     0.15732522	     0.00000122	    -1.89030254	    -2.49267478	   4.60257897e+15	   1.18969904e+09	   0.00000000e+00	   1.00000000e+17	   9.53974222e+16	  -4.45526871e+04	  -2.87679459e+01	  -2.38595794e-01	   0.00000000e+00	   0.00000000e+00	  -2.90065417e+01	   6.00597027e+20	    2.10821718e+20	   1.25981930e+00	    8.18033750e+00	    1.02120470e+00
 176	       1.000735	     0.00000000	     0.15681862	     0.00000121	    -1.89101201	    -2.49318138	   4.69348870e+15	   1.19905478e+09	   0.00000000e+00	   1.00000000e+17	   9.53065125e+16	  -4.43560793e+04	  -2.87686576e+01	  -2.37884049e-01	   0.00000000e+00	   0.00000000e+00	  -2.90065417e+01	   6.00856774e+20	    2.12479612e+20	   1.25872260e+00	    8.18072390e+00	    1.02081831e+00
 177	       1.000854	     0.00000000	     0.15629091	     0.00000120	    -1.89174633	    -2.49370909	   4.79009782e+15	   1.20865794e+09	   0.00000000e+00	   1.00000000e+17	   9.52099034e+16	  -4.41505480e+04	  -2.87693998e+01	  -2.37141895e-01	   0.00000000e+00	   0.00000000e+00	  -2.90065417e+01	   6.01128715e+20	    2.14181348e+20	   1.25757449e+00	    8.18113144e+00	    1.02041077e+00
 178	       1.000980	     0.00000000	     0.15573784	     0.00000119	    -1.89251095	    -2.49426216	   4.89348413e+15	   1.21857059e+09	   0.00000000e+00	   1.00000000e+17	   9.51065171e+16	  -4.39343364e+04	  -2.87701785e+01	  -2.36363185e-01	   0.00000000e+00	   0.00000000e+00	  -2.90065417e+01	   6.01415239e+20	    2.15937930e+20	   1.25636489e+00	    8.18156408e+00	    1.01997812e+00
 179	       1.001113	     0.00000000	     0.15515475	     0.00000118	    -1.89331176	    -2.49484525	   5.00489779e+15	   1.22885750e+09	   0.00000000e+00	   1.00000000e+17	   9.49951034e+16	  -4.37054935e+04	  -2.87710005e+01	  -2.35541138e-01	   0.00000000e+00	   0.00000000e+00	  -2.90065417e+01	   6.01719014e+20	    2.17760832e+20	   1.25508254e+00	    8.18202633e+00	    1.01951587e+00
 180	       1.001255	     0.00000000	     0.15453652	     0.00000117	    -1.89415514	    -2.49546348	   5.12579945e+15	   1.23958657e+09	   0.00000000e+00	   1.00000000e+17	   9.48742018e+16	  -4.34618386e+04	  -2.87718734e+01	  -2.34668226e-01	   0.00000000e+00	   0.00000000e+00	  -2.90065417e+01	   6.02043039e+20	    2.19662088e+20	   1.25371481e+00	    8.18252334e+00	    1.01901887e+00
 181	       1.001407	     0.00000000	     0.15387745	     0.00000116	    -1.89504805	    -2.49612255	   5.25790564e+15	   1.25082921e+09	   0.00000000e+00	   1.00000000e+17	   9.47420956e+16	  -4.32009242e+04	  -2.87728056e+01	  -2.33736047e-01	   0.00000000e+00	   0.00000000e+00	  -2.90065417e+01	   6.02390701e+20	    2.21654352e+20	   1.25224742e+00	    8.18306100e+00	    1.01848120e+00
 182	       1.001571	     0.00000000	     0.15317124	     0.00000115	    -1.89599810	    -2.49682876	   5.40324328e+15	   1.26266035e+09	   0.00000000e+00	   1.00000000e+17	   9.45967580e+16	  -4.29199977e+04	  -2.87738065e+01	  -2.32735210e-01	   0.00000000e+00	   0.00000000e+00	  -2.90065417e+01	   6.02765833e+20	    2.23750901e+20	   1.25066422e+00	    8.18364613e+00	    1.01789608e+00
 183	       1.001749	     0.00000000	     0.15241089	     0.00000114	    -1.89701355	    -2.49758911	   5.56421548e+15	   1.27515829e+09	   0.00000000e+00	   1.00000000e+17	   9.44357858e+16	  -4.26159620e+04	  -2.87748865e+01	  -2.31655205e-01	   0.00000000e+00	   0.00000000e+00	  -2.90065417e+01	   6.03172782e+20	    2.25965610e+20	   1.24894690e+00	    8.18428655e+00	    1.01725565e+00
 184	       1.001942	     0.00000000	     0.15158870	     0.00000112	    -1.89810339	    -2.49841130	   5.74368139e+15	   1.28840422e+09	   0.00000000e+00	   1.00000000e+17	   9.42563199e+16	  -4.22853361e+04	  -2.87760574e+01	  -2.30484287e-01	   0.00000000e+00	   0.00000000e+00	  -2.90065417e+01	   6.03616476e+20	    2.28312868e+20	   1.24707469e+00	    8.18499132e+00	    1.01655089e+00
 185	       1.002154	     0.00000000	     0.15069619	     0.00000111	    -1.89927735	    -2.49930381	   5.94505328e+15	   1.30248147e+09	   0.00000000e+00	   1.00000000e+17	   9.40549480e+16	  -4.19242171e+04	  -2.87773323e+01	  -2.29209350e-01	   0.00000000e+00	   0.00000000e+00	  -2.90065417e+01	   6.04102497e+20	    2.30807443e+20	   1.24502409e+00	    8.18577086e+00	    1.01577135e+00
 186	       1.002387	     0.00000000	     0.14972414	     0.00000110	    -1.90054584	    -2.50027586	   6.17241489e+15	   1.31747452e+09	   0.00000000e+00	   1.00000000e+17	   9.38275864e+16	  -4.15282447e+04	  -2.87787258e+01	  -2.27815823e-01	   0.00000000e+00	   0.00000000e+00	  -2.90065417e+01	   6.04637157e+20	    2.33464301e+20	   1.24276855e+00	    8.18663720e+00	    1.01490500e+00
 187	       1.002644	     0.00000000	     0.14866253	     0.00000108	    -1.90191996	    -2.50133747	   6.43066590e+15	   1.33346768e+09	   0.00000000e+00	   1.00000000e+17	   9.35693354e+16	  -4.10925714e+04	  -2.87802541e+01	  -2.26287567e-01	   0.00000000e+00	   0.00000000e+00	  -2.90065417e+01	   6.05227572e+20	    2.36298384e+20	   1.24027812e+00	    8.18760418e+00	    1.01393802e+00
 188	       1.002929	     0.00000000	     0.14750071	     0.00000107	    -1.90341135	    -2.50249929	   6.72569801e+15	   1.35054370e+09	   0.00000000e+00	   1.00000000e+17	   9.32743033e+16	  -4.06118409e+04	  -2.87819349e+01	  -2.24606798e-01	   0.00000000e+00	   0.00000000e+00	  -2.90065417e+01	   6.05881741e+20	    2.39324359e+20	   1.23751916e+00	    8.18868767e+00	    1.01285453e+00
 189	       1.003244	     0.00000000	     0.14622739	     0.00000105	    -1.90503209	    -2.50377261	   7.06460915e+15	   1.36878248e+09	   0.00000000e+00	   1.00000000e+17	   9.29353922e+16	  -4.00801801e+04	  -2.87837876e+01	  -2.22754034e-01	   0.00000000e+00	   0.00000000e+00	  -2.90065417e+01	   6.06608622e+20	    2.42556381e+20	   1.23445402e+00	    8.18990585e+00	    1.01163635e+00
 190	       1.003595	     0.00000000	     0.14483094	     0.00000103	    -1.90679450	    -2.50516906	   7.45596271e+15	   1.38825999e+09	   0.00000000e+00	   1.00000000e+17	   9.25440387e+16	  -3.94912083e+04	  -2.87858336e+01	  -2.20708077e-01	   0.00000000e+00	   0.00000000e+00	  -2.90065417e+01	   6.07418193e+20	    2.46007912e+20	   1.23104078e+00	    8.19127945e+00	    1.01026275e+00
 191	       1.003986	     0.00000000	     0.14329956	     0.00000102	    -1.90871084	    -2.50670044	   7.91009857e+15	   1.40904791e+09	   0.00000000e+00	   1.00000000e+17	   9.20899028e+16	  -3.88380718e+04	  -2.87880956e+01	  -2.18446033e-01	   0.00000000e+00	   0.00000000e+00	  -2.90065417e+01	   6.08321522e+20	    2.49691657e+20	   1.22723299e+00	    8.19283202e+00	    1.00871019e+00
 192	       1.004422	     0.00000000	     0.14162166	     0.00000100	    -1.91079301	    -2.50837834	   8.43950136e+15	   1.43121441e+09	   0.00000000e+00	   1.00000000e+17	   9.15605001e+16	  -3.81135110e+04	  -2.87905983e+01	  -2.15943396e-01	   0.00000000e+00	   0.00000000e+00	  -2.90065417e+01	   6.09330806e+20	    2.53619695e+20	   1.22297950e+00	    8.19459018e+00	    1.00695202e+00
 193	       1.004909	     0.00000000	     0.13978635	     0.00000098	    -1.91305213	    -2.51021365	   9.05922782e+15	   1.45482648e+09	   0.00000000e+00	   1.00000000e+17	   9.09407736e+16	  -3.73099706e+04	  -2.87933675e+01	  -2.13174186e-01	   0.00000000e+00	   0.00000000e+00	  -2.90065417e+01	   6.10459405e+20	    2.57803897e+20	   1.21822432e+00	    8.19658389e+00	    1.00495831e+00
 194	       1.005452	     0.00000000	     0.13778398	     0.00000096	    -1.91549803	    -2.51221602	   9.78738763e+15	   1.47995436e+09	   0.00000000e+00	   1.00000000e+17	   9.02126139e+16	  -3.64197622e+04	  -2.87964305e+01	  -2.10111169e-01	   0.00000000e+00	   0.00000000e+00	  -2.90065417e+01	   6.11721845e+20	    2.62256709e+20	   1.21290667e+00	    8.19884665e+00	    1.00269555e+00
 195	       1.006058	     0.00000000	     0.13560687	     0.00000093	    -1.91813865	    -2.51439313	   1.06456590e+16	   1.50667834e+09	   0.00000000e+00	   1.00000000e+17	   8.93543425e+16	  -3.54352941e+04	  -2.87998155e+01	  -2.06726170e-01	   0.00000000e+00	   0.00000000e+00	  -2.90065417e+01	   6.13133800e+20	    2.66992360e+20	   1.20696101e+00	    8.20141572e+00	    1.00012649e+00
 196	       1.006734	     0.00000000	     0.13325008	     0.00000091	    -1.92097943	    -2.51674992	   1.16597981e+16	   1.53509815e+09	   0.00000000e+00	   1.00000000e+17	   8.83402034e+16	  -3.43493804e+04	  -2.88035512e+01	  -2.02990502e-01	   0.00000000e+00	   0.00000000e+00	  -2.90065417e+01	   6.14712035e+20	    2.72028522e+20	   1.20031740e+00	    8.20433225e+00	    9.97209958e-01
 197	       1.007486	     0.00000000	     0.13071237	     0.00000089	    -1.92402249	    -2.51928763	   1.28600685e+16	   1.56534453e+09	   0.00000000e+00	   1.00000000e+17	   8.71399331e+16	  -3.31556420e+04	  -2.88076661e+01	  -1.98875521e-01	   0.00000000e+00	   0.00000000e+00	  -2.90065417e+01	   6.16474313e+20	    2.77388363e+20	   1.19290183e+00	    8.20764144e+00	    9.93900760e-01
 198	       1.008321	     0.00000000	     0.12799711	     0.00000087	    -1.92726589	    -2.52200289	   1.42814653e+16	   1.59759226e+09	   0.00000000e+00	   1.00000000e+17	   8.57185363e+16	  -3.18490116e+04	  -2.88121883e+01	  -1.94353347e-01	   0.00000000e+00	   0.00000000e+00	  -2.90065417e+01	   6.18439251e+20	    2.83102855e+20	   1.18463692e+00	    8.21139265e+00	    9.90149559e-01
 199	       1.009248	     0.00000000	     0.12511324	     0.00000085	    -1.93070282	    -2.52488676	   1.59635494e+16	   1.63207325e+09	   0.00000000e+00	   1.00000000e+17	   8.40364522e+16	  -3.04263454e+04	  -2.88171439e+01	  -1.89397765e-01	   0.00000000e+00	   0.00000000e+00	  -2.90065417e+01	   6.20626132e+20	    2.89213094e+20	   1.17544271e+00	    8.21563939e+00	    9.85902817e-01
 200	       1.010272	     0.00000000	     0.12207615	     0.00000082	    -1.93432074	    -2.52792385	   1.79496288e+16	   1.66908772e+09	   0.00000000e+00	   1.00000000e+17	   8.20503728e+16	  -2.88871357e+04	  -2.88225563e+01	  -1.83985340e-01	   0.00000000e+00	   0.00000000e+00	  -2.90065417e+01	   6.23054666e+20	    2.95772281e+20	   1.16523776e+00	    8.22043945e+00	    9.81102752e-01
 201	       1.011402	     0.00000000	     0.11890829	     0.00000080	    -1.93810082	    -2.53109171	   2.02849608e+16	   1.70901091e+09	   0.00000000e+00	   1.00000000e+17	   7.97150410e+16	  -2.72342973e+04	  -2.88284449e+01	  -1.78096741e-01	   0.00000000e+00	   0.00000000e+00	  -2.90065417e+01	   6.25744682e+20	    3.02846912e+20	   1.15394040e+00	    8.22585491e+00	    9.75687298e-01
 202	       1.012643	     0.00000000	     0.11563952	     0.00000078	    -1.94201735	    -2.53436048	   2.30136220e+16	   1.75229252e+09	   0.00000000e+00	   1.00000000e+17	   7.69863797e+16	  -2.54749734e+04	  -2.88348234e+01	  -1.71718285e-01	   0.00000000e+00	   0.00000000e+00	  -2.90065417e+01	   6.28715779e+20	    3.10516672e+20	   1.14147031e+00	    8.23195211e+00	    9.69590099e-01
 203	       1.014001	     0.00000000	     0.11230691	     0.00000076	    -1.94603770	    -2.53769309	   2.61737674e+16	   1.79944573e+09	   0.00000000e+00	   1.00000000e+17	   7.38262344e+16	  -2.36212694e+04	  -2.88416980e+01	  -1.64843642e-01	   0.00000000e+00	   0.00000000e+00	  -2.90065417e+01	   6.31986908e+20	    3.18872504e+20	   1.12775029e+00	    8.23880165e+00	    9.62740557e-01
 204	       1.015483	     0.00000000	     0.10895398	     0.00000074	    -1.95012257	    -2.54104602	   2.97912269e+16	   1.85102314e+09	   0.00000000e+00	   1.00000000e+17	   7.02087749e+16	  -2.16907787e+04	  -2.88490660e+01	  -1.57475629e-01	   0.00000000e+00	   0.00000000e+00	  -2.90065417e+01	   6.35575911e+20	    3.28012332e+20	   1.11270818e+00	    8.24647820e+00	    9.55064006e-01
 205	       1.017091	     0.00000000	     0.10562917	     0.00000072	    -1.95422684	    -2.54437083	   3.38718429e+16	   1.90757727e+09	   0.00000000e+00	   1.00000000e+17	   6.61281590e+16	  -1.97067323e+04	  -2.88569137e+01	  -1.49627925e-01	   0.00000000e+00	   0.00000000e+00	  -2.90065417e+01	   6.39499011e+20	    3.38034062e+20	   1.09627909e+00	    8.25506008e+00	    9.46482129e-01
 206	       1.018830	     0.00000000	     0.10238372	     0.00000071	    -1.95830106	    -2.54761628	   3.83935818e+16	   1.96960457e+09	   0.00000000e+00	   1.00000000e+17	   6.16064202e+16	  -1.76975885e+04	  -2.88652152e+01	  -1.41326507e-01	   0.00000000e+00	   0.00000000e+00	  -2.90065417e+01	   6.43770264e+20	    3.49025672e+20	   1.07840764e+00	    8.26462841e+00	    9.36913790e-01
 207	       1.020700	     0.00000000	     0.09926883	     0.00000069	    -1.96229340	    -2.55073117	   4.33001379e+16	   2.03747412e+09	   0.00000000e+00	   1.00000000e+17	   5.66998641e+16	  -1.56959161e+04	  -2.88739311e+01	  -1.32610526e-01	   0.00000000e+00	   0.00000000e+00	  -2.90065417e+01	   6.48400990e+20	    3.61052562e+20	   1.05905034e+00	    8.27526570e+00	    9.26276503e-01
 208	       1.022702	     0.00000000	     0.09633253	     0.00000068	    -1.96615210	    -2.55366747	   4.84981528e+16	   2.11134505e+09	   0.00000000e+00	   1.00000000e+17	   5.15018494e+16	  -1.37365216e+04	  -2.88830093e+01	  -1.23532309e-01	   0.00000000e+00	   0.00000000e+00	  -2.90065417e+01	   6.53399198e+20	    3.74142931e+20	   1.03817798e+00	    8.28705343e+00	    9.14488775e-01
 209	       1.024833	     0.00000000	     0.09361661	     0.00000066	    -1.96982813	    -2.55638339	   5.38599404e+16	   2.19108084e+09	   0.00000000e+00	   1.00000000e+17	   4.61400618e+16	  -1.18539279e+04	  -2.88923855e+01	  -1.14156198e-01	   0.00000000e+00	   0.00000000e+00	  -2.90065417e+01	   6.58769017e+20	    3.88272591e+20	   1.01577791e+00	    8.30006865e+00	    9.01473552e-01
 210	       1.027090	     0.00000000	     0.09115393	     0.00000065	    -1.97327761	    -2.55884607	   5.92325062e+16	   2.27617287e+09	   0.00000000e+00	   1.00000000e+17	   4.07674961e+16	  -1.00794973e+04	  -2.89019857e+01	  -1.04556011e-01	   0.00000000e+00	   0.00000000e+00	  -2.90065417e+01	   6.64510166e+20	    4.03351407e+20	   9.91856184e-01	    8.31437932e+00	    8.87162883e-01
 211	       1.029467	     0.00000000	     0.08896672	     0.00000063	    -1.97646389	    -2.56103328	   6.44518572e+16	   2.36568837e+09	   0.00000000e+00	   1.00000000e+17	   3.55481452e+16	  -8.43863786e+03	  -2.89117306e+01	  -9.48110786e-02	   0.00000000e+00	   0.00000000e+00	  -2.90065417e+01	   6.70617472e+20	    4.19214088e+20	   9.66439428e-01	    8.33003846e+00	    8.71503746e-01
 212	       1.031955	     0.00000000	     0.08706594	     0.00000062	    -1.97935882	    -2.56293406	   6.93597767e+16	   2.45825867e+09	   0.00000000e+00	   1.00000000e+17	   3.06402258e+16	  -6.94857069e+03	  -2.89215406e+01	  -8.50010888e-02	   0.00000000e+00	   0.00000000e+00	  -2.90065417e+01	   6.77080480e+20	    4.35618098e+20	   9.39576321e-01	    8.34707748e+00	    8.54464729e-01
 213	       1.034545	     0.00000000	     0.08545204	     0.00000061	    -1.98194322	    -2.56454796	   7.38192381e+16	   2.55211972e+09	   0.00000000e+00	   1.00000000e+17	   2.61807645e+16	  -5.61703745e+03	  -2.89313414e+01	  -7.52002274e-02	   0.00000000e+00	   0.00000000e+00	  -2.90065417e+01	   6.83883162e+20	    4.52250836e+20	   9.11338626e-01	    8.36549926e+00	    8.36042949e-01
 214	       1.037226	     0.00000000	     0.08411669	     0.00000059	    -1.98420646	    -2.56588331	   7.77249921e+16	   2.64520955e+09	   0.00000000e+00	   1.00000000e+17	   2.22750106e+16	  -4.44210985e+03	  -2.89410703e+01	  -6.54713810e-02	   0.00000000e+00	   0.00000000e+00	  -2.90065417e+01	   6.91003759e+20	    4.68746909e+20	   8.81821636e-01	    8.38527185e+00	    8.16270355e-01
 215	       1.039982	     0.00000000	     0.08304534	     0.00000058	    -1.98614539	    -2.56695466	   8.10074470e+16	   2.73531761e+09	   0.00000000e+00	   1.00000000e+17	   1.89925558e+16	  -3.41300796e+03	  -2.89506803e+01	  -5.58613127e-02	   0.00000000e+00	   0.00000000e+00	  -2.90065417e+01	   6.98414777e+20	    4.84714595e+20	   8.51143984e-01	    8.40632379e+00	    7.95218412e-01
 216	       1.042800	     0.00000000	     0.08222011	     0.00000057	    -1.98776278	    -2.56777989	   8.36300220e+16	   2.82027170e+09	   0.00000000e+00	   1.00000000e+17	   1.63699808e+16	  -2.51163507e+03	  -2.89601440e+01	  -4.63976944e-02	   0.00000000e+00	   0.00000000e+00	  -2.90065417e+01	   7.06083159e+20	    4.99768966e+20	   8.19446725e-01	    8.42854200e+00	    7.73000202e-01
 217	       1.045662	     0.00000000	     0.08162258	     0.00000056	    -1.98906574	    -2.56837742	   8.55818320e+16	   2.89814173e+09	   0.00000000e+00	   1.00000000e+17	   1.44181709e+16	  -1.71445308e+03	  -2.89694530e+01	  -3.70886701e-02	   0.00000000e+00	   0.00000000e+00	  -2.90065417e+01	   7.13970625e+20	    5.13568000e+20	   7.86891689e-01	    8.45177297e+00	    7.49769236e-01
 218	       1.048551	     0.00000000	     0.08123612	     0.00000054	    -1.99006420	    -2.56876388	   8.68683400e+16	   2.96743802e+09	   0.00000000e+00	   1.00000000e+17	   1.31316630e+16	  -9.94360995e+02	  -2.89786164e+01	  -2.79252524e-02	   0.00000000e+00	   0.00000000e+00	  -2.90065416e+01	   7.22034214e+20	    5.25847716e+20	   7.53659078e-01	    8.47582755e+00	    7.25714652e-01
 219	       1.051449	     0.00000000	     0.08104772	     0.00000053	    -1.99076974	    -2.56895228	   8.75025037e+16	   3.02728404e+09	   0.00000000e+00	   1.00000000e+17	   1.24974994e+16	  -3.22360214e+02	  -2.89876553e+01	  -1.88864038e-02	   0.00000000e+00	   0.00000000e+00	  -2.90065417e+01	   7.30226998e+20	    5.36452788e+20	   7.19944353e-01	    8.50048921e+00	    7.01052994e-01
 220	       1.054338	     0.00000000	     0.08104896	     0.00000052	    -1.99119501	    -2.56895104	   8.74982691e+16	   3.07754833e+09	   0.00000000e+00	   1.00000000e+17	   1.25017340e+16	   3.31064777e+02	  -2.89965955e+01	  -9.94620845e-03	   0.00000000e+00	   0.00000000e+00	  -2.90065417e+01	   7.38498956e+20	    5.45359920e+20	   6.85954495e-01	    8.52552496e+00	    6.76017241e-01
 221	       1.057200	     0.00000000	     0.08123636	     0.00000051	    -1.99135351	    -2.56876364	   8.68674225e+16	   3.11892598e+09	   0.00000000e+00	   1.00000000e+17	   1.31325807e+16	   9.94801083e+02	  -2.90054595e+01	  -1.08219615e-03	   0.00000000e+00	   0.00000000e+00	  -2.90065416e+01	   7.46797997e+20	    5.52692285e+20	   6.51903746e-01	    8.55069804e+00	    6.50844161e-01
 222	       1.060018	     0.00000000	     0.08161096	     0.00000050	    -1.99126004	    -2.56838904	   8.56200257e+16	   3.15296511e+09	   0.00000000e+00	   1.00000000e+17	   1.43799775e+16	   1.69608205e+03	  -2.90142580e+01	   7.71632370e-03	   0.00000000e+00	   0.00000000e+00	  -2.90065417e+01	   7.55071082e+20	    5.58724222e+20	   6.18008977e-01	    8.57578093e+00	    6.25761278e-01
 223	       1.062774	     0.00000000	     0.08217733	     0.00000048	    -1.99093140	    -2.56782267	   8.37680068e+16	   3.18203812e+09	   0.00000000e+00	   1.00000000e+17	   1.62319964e+16	   2.45946218e+03	  -2.90229827e+01	   1.64410769e-02	   0.00000000e+00	   0.00000000e+00	  -2.90065417e+01	   7.63265400e+20	    5.63876131e+20	   5.84484882e-01	    8.60056737e+00	    6.00974835e-01
 224	       1.065455	     0.00000000	     0.08294202	     0.00000047	    -1.99038736	    -2.56705798	   8.13309200e+16	   3.20926156e+09	   0.00000000e+00	   1.00000000e+17	   1.86690832e+16	   3.30572337e+03	  -2.90316014e+01	   2.50597924e-02	   0.00000000e+00	   0.00000000e+00	  -2.90065417e+01	   7.71329569e+20	    5.68700286e+20	   5.51539174e-01	    8.62488228e+00	    5.76659929e-01
 225	       1.068045	     0.00000000	     0.08391162	     0.00000046	    -1.98965163	    -2.56608838	   7.83424300e+16	   3.23837218e+09	   0.00000000e+00	   1.00000000e+17	   2.16575732e+16	   4.25073125e+03	  -2.90400557e+01	   3.35140219e-02	   0.00000000e+00	   0.00000000e+00	  -2.90065417e+01	   7.79214783e+20	    5.73858861e+20	   5.19367999e-01	    8.64858845e+00	    5.52953757e-01
 226	       1.070533	     0.00000000	     0.08509073	     0.00000045	    -1.98875251	    -2.56490927	   7.48557924e+16	   3.27356979e+09	   0.00000000e+00	   1.00000000e+17	   2.51442109e+16	   5.30435745e+03	  -2.90482618e+01	   4.17201097e-02	   0.00000000e+00	   0.00000000e+00	  -2.90065417e+01	   7.86875879e+20	    5.80096085e+20	   4.88151760e-01	    8.67158976e+00	    5.29952450e-01
 227	       1.072910	     0.00000000	     0.08647987	     0.00000044	    -1.98772297	    -2.56352013	   7.09466399e+16	   3.31933865e+09	   0.00000000e+00	   1.00000000e+17	   2.90533634e+16	   6.46965723e+03	  -2.90561148e+01	   4.95731840e-02	   0.00000000e+00	   0.00000000e+00	  -2.90065417e+01	   7.94272269e+20	    5.88206599e+20	   4.58051525e-01	    8.69383067e+00	    5.07711532e-01
 228	       1.075167	     0.00000000	     0.08807387	     0.00000042	    -1.98660000	    -2.56192613	   6.67118860e+16	   3.38025814e+09	   0.00000000e+00	   1.00000000e+17	   3.32881173e+16	   7.74251121e+03	  -2.90634953e+01	   5.69536614e-02	   0.00000000e+00	   0.00000000e+00	  -2.90065417e+01	   8.01368689e+20	    5.99001893e+20	   4.29206151e-01	    8.71529256e+00	    4.86249641e-01
 229	       1.077298	     0.00000000	     0.08986076	     0.00000041	    -1.98542308	    -2.56013924	   6.22644821e+16	   3.46080971e+09	   0.00000000e+00	   1.00000000e+17	   3.77355214e+16	   9.11188895e+03	  -2.90702771e+01	   6.37354859e-02	   0.00000000e+00	   0.00000000e+00	  -2.90065417e+01	   8.08135760e+20	    6.13276109e+20	   4.01730244e-01	    8.73598740e+00	    4.65554800e-01
 230	       1.079300	     0.00000000	     0.09182145	     0.00000040	    -1.98423195	    -2.55817855	   5.77248803e+16	   3.56518321e+09	   0.00000000e+00	   1.00000000e+17	   4.22751232e+16	   1.05607793e+04	  -2.90763368e+01	   6.97951905e-02	   0.00000000e+00	   0.00000000e+00	  -2.90065417e+01	   8.14550328e+20	    6.31771711e+20	   3.75712971e-01	    8.75594983e+00	    4.45592375e-01
 231	       1.081170	     0.00000000	     0.09393031	     0.00000039	    -1.98306399	    -2.55606969	   5.32109595e+16	   3.69708305e+09	   0.00000000e+00	   1.00000000e+17	   4.67890442e+16	   1.20676923e+04	  -2.90815625e+01	   7.50208633e-02	   0.00000000e+00	   0.00000000e+00	  -2.90065417e+01	   8.20595580e+20	    6.55145143e+20	   3.51217758e-01	    8.77522842e+00	    4.26313789e-01
 232	       1.082909	     0.00000000	     0.09615641	     0.00000038	    -1.98195167	    -2.55384359	   4.88285131e+16	   3.85953579e+09	   0.00000000e+00	   1.00000000e+17	   5.11714907e+16	   1.36085187e+04	  -2.90858618e+01	   7.93201997e-02	   0.00000000e+00	   0.00000000e+00	  -2.90065416e+01	   8.26260962e+20	    6.83932731e+20	   3.28282806e-01	    8.79387709e+00	    4.07665117e-01
 233	       1.084517	     0.00000000	     0.09846525	     0.00000036	    -1.98092051	    -2.55153475	   4.46640776e+16	   4.05470546e+09	   0.00000000e+00	   1.00000000e+17	   5.53359265e+16	   1.51584703e+04	  -2.90891686e+01	   8.26269732e-02	   0.00000000e+00	   0.00000000e+00	  -2.90065417e+01	   8.31541901e+20	    7.18517951e+20	   3.06922341e-01	    8.81194739e+00	    3.89594815e-01
 234	       1.085999	     0.00000000	     0.10082088	     0.00000035	    -1.97998798	    -2.54917912	   4.07810707e+16	   4.28373003e+09	   0.00000000e+00	   1.00000000e+17	   5.92189335e+16	   1.66938407e+04	  -2.90914471e+01	   8.49054430e-02	   0.00000000e+00	   0.00000000e+00	  -2.90065417e+01	   8.36439364e+20	    7.59102458e+20	   2.87128489e-01	    8.82948224e+00	    3.72059966e-01
 235	       1.087357	     0.00000000	     0.10318789	     0.00000034	    -1.97916345	    -2.54681211	   3.72192839e+16	   4.54659875e+09	   0.00000000e+00	   1.00000000e+17	   6.27807206e+16	   1.81933920e+04	  -2.90926941e+01	   8.61524151e-02	   0.00000000e+00	   0.00000000e+00	  -2.90065416e+01	   8.40959297e+20	    8.05684346e+20	   2.68873628e-01	    8.84651156e+00	    3.55030642e-01
 236	       1.088598	     0.00000000	     0.10553321	     0.00000033	    -1.97844899	    -2.54446679	   3.39970509e+16	   4.84209216e+09	   0.00000000e+00	   1.00000000e+17	   6.60029539e+16	   1.96392767e+04	  -2.90929385e+01	   8.63968832e-02	   0.00000000e+00	   0.00000000e+00	  -2.90065417e+01	   8.45111970e+20	    8.58047518e+20	   2.52113077e-01	    8.86305005e+00	    3.38492157e-01
 237	       1.089728	     0.00000000	     0.10782745	     0.00000031	    -1.97784085	    -2.54217255	   3.11150733e+16	   5.16780269e+09	   0.00000000e+00	   1.00000000e+17	   6.88849319e+16	   2.10174940e+04	  -2.90922391e+01	   8.56973945e-02	   0.00000000e+00	   0.00000000e+00	  -2.90065417e+01	   8.48911270e+20	    9.15765338e+20	   2.36787966e-01	    8.87909698e+00	    3.22445224e-01
 238	       1.090752	     0.00000000	     0.11004588	     0.00000030	    -1.97733116	    -2.53995412	   2.85608889e+16	   5.52024407e+09	   0.00000000e+00	   1.00000000e+17	   7.14391167e+16	   2.23179471e+04	  -2.90906792e+01	   8.41374932e-02	   0.00000000e+00	   0.00000000e+00	  -2.90065417e+01	   8.52373978e+20	    9.78220017e+20	   2.22828164e-01	    8.89463797e+00	    3.06904231e-01
 239	       1.091679	     0.00000000	     0.11216883	     0.00000029	    -1.97690959	    -2.53783117	   2.63132023e+16	   5.89504447e+09	   0.00000000e+00	   1.00000000e+17	   7.36868036e+16	   2.35342044e+04	  -2.90883614e+01	   8.18197681e-02	   0.00000000e+00	   0.00000000e+00	  -2.90065417e+01	   8.55519056e+20	    1.04463684e+21	   2.10155129e-01	    8.90964813e+00	    2.91894078e-01
 240	       1.092514	     0.00000000	     0.11418175	     0.00000028	    -1.97656474	    -2.53581825	   2.43456025e+16	   6.28720500e+09	   0.00000000e+00	   1.00000000e+17	   7.56544038e+16	   2.46630687e+04	  -2.90854008e+01	   7.88591433e-02	   0.00000000e+00	   0.00000000e+00	  -2.90065416e+01	   8.58366976e+20	    1.11412997e+21	   1.98684597e-01	    8.92409611e+00	    2.77446091e-01
 241	       1.093266	     0.00000000	     0.11607499	     0.00000026	    -1.97628523	    -2.53392501	   2.26294666e+16	   6.69139519e+09	   0.00000000e+00	   1.00000000e+17	   7.73705400e+16	   2.57040512e+04	  -2.90819177e+01	   7.53760709e-02	   0.00000000e+00	   0.00000000e+00	  -2.90065417e+01	   8.60939102e+20	    1.18575483e+21	   1.88329029e-01	    8.93794857e+00	    2.63593635e-01
 242	       1.093942	     0.00000000	     0.11784325	     0.00000025	    -1.97606034	    -2.53215675	   2.11360453e+16	   7.10225335e+09	   0.00000000e+00	   1.00000000e+17	   7.88639618e+16	   2.66588199e+04	  -2.90780319e+01	   7.14902255e-02	   0.00000000e+00	   0.00000000e+00	  -2.90065417e+01	   8.63257149e+20	    1.25856127e+21	   1.78999764e-01	    8.95117425e+00	    2.50367951e-01
 243	       1.094548	     0.00000000	     0.11948501	     0.00000024	    -1.97588047	    -2.53051499	   1.98378350e+16	   7.51466116e+09	   0.00000000e+00	   1.00000000e+17	   8.01621725e+16	   2.75306738e+04	  -2.90738568e+01	   6.73151626e-02	   0.00000000e+00	   0.00000000e+00	  -2.90065417e+01	   8.65342718e+20	    1.33164232e+21	   1.70608851e-01	    8.96374754e+00	    2.37794670e-01
 244	       1.095091	     0.00000000	     0.12100185	     0.00000023	    -1.97573728	    -2.52899815	   1.87093875e+16	   7.92396916e+09	   0.00000000e+00	   1.00000000e+17	   8.12906204e+16	   2.83240713e+04	  -2.90694959e+01	   6.29542265e-02	   0.00000000e+00	   0.00000000e+00	  -2.90065417e+01	   8.67216910e+20	    1.40417405e+21	   1.63070559e-01	    8.97565095e+00	    2.25891251e-01
 245	       1.095578	     0.00000000	     0.12239776	     0.00000022	    -1.97562367	    -2.52760224	   1.77277074e+16	   8.32615932e+09	   0.00000000e+00	   1.00000000e+17	   8.22723009e+16	   2.90442275e+04	  -2.90650395e+01	   5.84978125e-02	   0.00000000e+00	   0.00000000e+00	  -2.90065417e+01	   8.68900027e+20	    1.47544445e+21	   1.56302560e-01	    8.98687673e+00	    2.14665477e-01
 246	       1.096014	     0.00000000	     0.12367855	     0.00000021	    -1.97553379	    -2.52632145	   1.68723684e+16	   8.71794056e+09	   0.00000000e+00	   1.00000000e+17	   8.31276403e+16	   2.96967842e+04	  -2.90605636e+01	   5.40219271e-02	   0.00000000e+00	   0.00000000e+00	  -2.90065416e+01	   8.70411342e+20	    1.54487032e+21	   1.50226811e-01	    8.99742727e+00	    2.04114939e-01
 247	       1.096405	     0.00000000	     0.12485125	     0.00000020	    -1.97546281	    -2.52514875	   1.61254509e+16	   9.09678195e+09	   0.00000000e+00	   1.00000000e+17	   8.38745582e+16	   3.02875490e+04	  -2.90561295e+01	   4.95878735e-02	   0.00000000e+00	   0.00000000e+00	  -2.90065416e+01	   8.71768938e+20	    1.61200316e+21	   1.44770175e-01	    9.00731483e+00	    1.94227379e-01
 248	       1.096756	     0.00000000	     0.12592369	     0.00000020	    -1.97540685	    -2.52407631	   1.54713765e+16	   9.46089368e+09	   0.00000000e+00	   1.00000000e+17	   8.45286329e+16	   3.08222969e+04	  -2.90517845e+01	   4.52428256e-02	   0.00000000e+00	   0.00000000e+00	  -2.90065417e+01	   8.72989614e+20	    1.67652582e+21	   1.39864784e-01	    9.01656053e+00	    1.84981675e-01
 249	       1.097071	     0.00000000	     0.12690406	     0.00000019	    -1.97536278	    -2.52309594	   1.48966906e+16	   9.80916911e+09	   0.00000000e+00	   1.00000000e+17	   8.51033192e+16	   3.13066254e+04	  -2.90475627e+01	   4.10210285e-02	   0.00000000e+00	   0.00000000e+00	  -2.90065417e+01	   8.74088833e+20	    1.73824219e+21	   1.35448222e-01	    9.02519296e+00	    1.76349245e-01
 250	       1.097356	     0.00000000	     0.12780065	     0.00000018	    -1.97532812	    -2.52219935	   1.43898265e+16	   1.01411016e+10	   0.00000000e+00	   1.00000000e+17	   8.56101836e+16	   3.17458545e+04	  -2.90434870e+01	   3.69453795e-02	   0.00000000e+00	   0.00000000e+00	  -2.90065416e+01	   8.75080715e+20	    1.79706249e+21	   1.31463531e-01	    9.03324655e+00	    1.68295652e-01
 251	       1.097613	     0.00000000	     0.12862158	     0.00000018	    -1.97530090	    -2.52137842	   1.39408728e+16	   1.04566888e+10	   0.00000000e+00	   1.00000000e+17	   8.60591376e+16	   3.21449633e+04	  -2.90395708e+01	   3.30291804e-02	   0.00000000e+00	   0.00000000e+00	  -2.90065416e+01	   8.75978069e+20	    1.85298630e+21	   1.27859083e-01	    9.04075996e+00	    1.60782249e-01
 252	       1.097846	     0.00000000	     0.12937466	     0.00000017	    -1.97527957	    -2.52062534	   1.35413541e+16	   1.07563339e+10	   0.00000000e+00	   1.00000000e+17	   8.64586566e+16	   3.25085536e+04	  -2.90358196e+01	   2.92778973e-02	   0.00000000e+00	   0.00000000e+00	  -2.90065417e+01	   8.76792438e+20	    1.90608506e+21	   1.24588365e-01	    9.04777449e+00	    1.53767719e-01
 253	       1.098058	     0.00000000	     0.13006727	     0.00000016	    -1.97526291	    -2.51993273	   1.31840319e+16	   1.10407517e+10	   0.00000000e+00	   1.00000000e+17	   8.68159791e+16	   3.28408373e+04	  -2.90322325e+01	   2.56908132e-02	   0.00000000e+00	   0.00000000e+00	  -2.90065417e+01	   8.77534177e+20	    1.95648549e+21	   1.21609684e-01	    9.05433277e+00	    1.47209438e-01
 254	       1.098251	     0.00000000	     0.13070629	     0.00000016	    -1.97524996	    -2.51929371	   1.28627273e+16	   1.13108854e+10	   0.00000000e+00	   1.00000000e+17	   8.71372840e+16	   3.31456379e+04	  -2.90288042e+01	   2.22625023e-02	   0.00000000e+00	   0.00000000e+00	  -2.90065417e+01	   8.78212530e+20	    2.00435466e+21	   1.18885825e-01	    9.06047760e+00	    1.41064607e-01
 255	       1.098429	     0.00000000	     0.13129806	     0.00000015	    -1.97523997	    -2.51870194	   1.25721653e+16	   1.15678336e+10	   0.00000000e+00	   1.00000000e+17	   8.74278463e+16	   3.34264045e+04	  -2.90255257e+01	   1.89840893e-02	   0.00000000e+00	   0.00000000e+00	  -2.90065416e+01	   8.78835724e+20	    2.04988730e+21	   1.16383687e-01	    9.06625107e+00	    1.35291133e-01
 256	       1.098593	     0.00000000	     0.13184840	     0.00000015	    -1.97523236	    -2.51815160	   1.23078393e+16	   1.18127930e+10	   0.00000000e+00	   1.00000000e+17	   8.76921725e+16	   3.36862342e+04	  -2.90223859e+01	   1.58442845e-02	   0.00000000e+00	   0.00000000e+00	  -2.90065416e+01	   8.79411060e+20	    2.09329544e+21	   1.14073898e-01	    9.07169392e+00	    1.29848280e-01
 257	       1.098745	     0.00000000	     0.13236260	     0.00000014	    -1.97522666	    -2.51763740	   1.20658944e+16	   1.20470121e+10	   0.00000000e+00	   1.00000000e+17	   8.79341177e+16	   3.39278982e+04	  -2.90193719e+01	   1.28302005e-02	   0.00000000e+00	   0.00000000e+00	  -2.90065417e+01	   8.79945008e+20	    2.13480033e+21	   1.11930437e-01	    9.07684510e+00	    1.24697101e-01
 258	       1.098887	     0.00000000	     0.13284547	     0.00000014	    -1.97522253	    -2.51715453	   1.18430263e+16	   1.22717580e+10	   0.00000000e+00	   1.00000000e+17	   8.81569860e+16	   3.41538718e+04	  -2.90164696e+01	   9.92797134e-03	   0.00000000e+00	   0.00000000e+00	  -2.90065417e+01	   8.80443301e+20	    2.17462653e+21	   1.09930261e-01	    9.08174153e+00	    1.19800672e-01
 259	       1.099020	     0.00000000	     0.13330134	     0.00000014	    -1.97521968	    -2.51669866	   1.16363949e+16	   1.24882942e+10	   0.00000000e+00	   1.00000000e+17	   8.83636176e+16	   3.43663660e+04	  -2.90136648e+01	   7.12319424e-03	   0.00000000e+00	   0.00000000e+00	  -2.90065416e+01	   8.80911018e+20	    2.21299792e+21	   1.08052942e-01	    9.08641803e+00	    1.15124176e-01
 260	       1.099146	     0.00000000	     0.13373417	     0.00000013	    -1.97521789	    -2.51626583	   1.14435497e+16	   1.26978670e+10	   0.00000000e+00	   1.00000000e+17	   8.85564630e+16	   3.45673585e+04	  -2.90109429e+01	   4.40122014e-03	   0.00000000e+00	   0.00000000e+00	  -2.90065417e+01	   8.81352678e+20	    2.25013535e+21	   1.06280332e-01	    9.09090737e+00	    1.10634840e-01
 261	       1.099265	     0.00000000	     0.13414752	     0.00000013	    -1.97521700	    -2.51585248	   1.12623650e+16	   1.29017004e+10	   0.00000000e+00	   1.00000000e+17	   8.87376479e+16	   3.47586254e+04	  -2.90082890e+01	   1.74731370e-03	   0.00000000e+00	   0.00000000e+00	  -2.90065417e+01	   8.81772310e+20	    2.28625573e+21	   1.04596232e-01	    9.09524043e+00	    1.06301772e-01
 262	       1.099379	     0.00000000	     0.13454466	     0.00000012	    -1.97521688	    -2.51545534	   1.10909848e+16	   1.31009981e+10	   0.00000000e+00	   1.00000000e+17	   8.89090283e+16	   3.49417717e+04	  -2.90056884e+01	  -8.53298705e-04	   0.00000000e+00	   0.00000000e+00	  -2.90065417e+01	   8.82173539e+20	    2.32157233e+21	   1.02986083e-01	    9.09944651e+00	    1.02095698e-01
 263	       1.099488	     0.00000000	     0.13492863	     0.00000012	    -1.97521744	    -2.51507137	   1.09277731e+16	   1.32969512e+10	   0.00000000e+00	   1.00000000e+17	   8.90722402e+16	   3.51182617e+04	  -2.90031262e+01	  -3.41547994e-03	   0.00000000e+00	   0.00000000e+00	  -2.90065416e+01	   8.82559653e+20	    2.35629627e+21	   1.01436680e-01	    9.10355359e+00	    9.79886160e-02
 264	       1.099595	     0.00000000	     0.13530223	     0.00000012	    -1.97521860	    -2.51469777	   1.07712707e+16	   1.34907529e+10	   0.00000000e+00	   1.00000000e+17	   8.92287428e+16	   3.52894488e+04	  -2.90005873e+01	  -5.95432495e-03	   0.00000000e+00	   0.00000000e+00	  -2.90065416e+01	   8.82933675e+20	    2.39063896e+21	   9.99358803e-02	    9.10758884e+00	    9.39533698e-02
 265	       1.099698	     0.00000000	     0.13566817	     0.00000011	    -1.97522031	    -2.51433183	   1.06201561e+16	   1.36836180e+10	   0.00000000e+00	   1.00000000e+17	   8.93798576e+16	   3.54566055e+04	  -2.89980563e+01	  -8.48539540e-03	   0.00000000e+00	   0.00000000e+00	  -2.90065417e+01	   8.83298434e+20	    2.42481567e+21	   9.84723268e-02	    9.11157907e+00	    8.99631380e-02
 266	       1.099800	     0.00000000	     0.13602903	     0.00000011	    -1.97522255	    -2.51397097	   1.04732083e+16	   1.38768100e+10	   0.00000000e+00	   1.00000000e+17	   8.95268055e+16	   3.56209546e+04	  -2.89955166e+01	  -1.10250544e-02	   0.00000000e+00	   0.00000000e+00	  -2.90065417e+01	   8.83656635e+20	    2.45905033e+21	   9.70351641e-02	    9.11555139e+00	    8.59908186e-02
 267	       1.099900	     0.00000000	     0.13638745	     0.00000011	    -1.97522531	    -2.51361255	   1.03292724e+16	   1.40716765e+10	   0.00000000e+00	   1.00000000e+17	   8.96707417e+16	   3.57837027e+04	  -2.89929507e+01	  -1.35909196e-02	   0.00000000e+00	   0.00000000e+00	  -2.90065416e+01	   8.84010930e+20	    2.49358169e+21	   9.56137386e-02	    9.11953392e+00	    8.20082840e-02
 268	       1.100000	     0.00000000	     0.13674610	     0.00000010	    -1.97522859	    -2.51325390	   1.01872229e+16	   1.42696942e+10	   0.00000000e+00	   1.00000000e+17	   8.98127913e+16	   3.59459486e+04	  -2.89916589e+01	  -1.48827007e-02	   0.00000000e+00	   0.00000000e+00	  -2.90065416e+01	   8.84364008e+20	    2.52867147e+21	   9.41972703e-02	    9.12355675e+00	    7.79854592e-02
 269	       1.100000	     0.00000000	     0.03674610	     0.00000006	    -2.65061722	    -3.36325390	   9.68049814e+17	   1.01078870e+07	   0.00000000e+00	   5.00000000e+17	  -4.68049814e+17	   3.59370972e+04	  -2.89904003e+01	  -1.61414676e-02	   0.00000000e+00	   0.00000000e+00	  -2.90065417e+01	   6.60088156e+19	    1.79117792e+18	   9.41972703e-02	    9.12355675e+00	    7.79854592e-02
 270	       1.100100	     0.00000000	     0.03710135	     0.00000006	    -2.65514707	    -3.36289865	   9.54862260e+17	   1.22060273e+07	   0.00000000e+00	   5.00000000e+17	  -4.54862260e+17	   3.51140914e+04	  -2.89904528e+01	  -1.60902231e-02	   0.00000000e+00	   0.00000000e+00	  -2.90065430e+01	   6.60261217e+19	    2.16298092e+18	   9.40915103e-02	    9.12355991e+00	    7.79822919e-02
 271	       1.100200	     0.00000000	     0.03744959	     0.00000006	    -2.65894291	    -3.36255041	   9.42109743e+17	   1.43239465e+07	   0.00000000e+00	   5.00000000e+17	  -4.42109743e+17	   3.42997634e+04	  -2.89905528e+01	  -1.59876672e-02	   0.00000000e+00	   0.00000000e+00	  -2.90065404e+01	   6.60434937e+19	    2.53828883e+18	   9.39853498e-02	    9.12356369e+00	    7.79785129e-02
 272	       1.100302	     0.00000000	     0.03779325	     0.00000006	    -2.66222359	    -3.36220675	   9.29691660e+17	   1.64754109e+07	   0.00000000e+00	   5.00000000e+17	  -4.29691660e+17	   3.35000844e+04	  -2.89906556e+01	  -1.58846407e-02	   0.00000000e+00	   0.00000000e+00	  -2.90065402e+01	   6.60610509e+19	    2.91954118e+18	   9.38780608e-02	    9.12356812e+00	    7.79740803e-02
 273	       1.100405	     0.00000000	     0.03813454	     0.00000006	    -2.66512701	    -3.36186546	   9.17521299e+17	   1.86742775e+07	   0.00000000e+00	   5.00000000e+17	  -4.17521299e+17	   3.27097883e+04	  -2.89907631e+01	  -1.57804778e-02	   0.00000000e+00	   0.00000000e+00	  -2.90065436e+01	   6.60789110e+19	    3.30919347e+18	   9.37689240e-02	    9.12357327e+00	    7.79689359e-02
 274	       1.100510	     0.00000000	     0.03847548	     0.00000006	    -2.66774561	    -3.36152452	   9.05522388e+17	   2.09348532e+07	   0.00000000e+00	   5.00000000e+17	  -4.05522388e+17	   3.19241128e+04	  -2.89908675e+01	  -1.56745194e-02	   0.00000000e+00	   0.00000000e+00	  -2.90065420e+01	   6.60971935e+19	    3.70978098e+18	   9.36572087e-02	    9.12357920e+00	    7.79630035e-02
 275	       1.100619	     0.00000000	     0.03881798	     0.00000006	    -2.67014451	    -3.36118202	   8.93626575e+17	   2.32722296e+07	   0.00000000e+00	   5.00000000e+17	  -3.93626575e+17	   3.11386580e+04	  -2.89909747e+01	  -1.55660966e-02	   0.00000000e+00	   0.00000000e+00	  -2.90065408e+01	   6.61160233e+19	    4.12397802e+18	   9.35421531e-02	    9.12358602e+00	    7.79561863e-02
 276	       1.100732	     0.00000000	     0.03916387	     0.00000006	    -2.67237130	    -3.36083613	   8.81771630e+17	   2.57026009e+07	   0.00000000e+00	   5.00000000e+17	  -3.81771630e+17	   3.03492836e+04	  -2.89910880e+01	  -1.54545165e-02	   0.00000000e+00	   0.00000000e+00	  -2.90065425e+01	   6.61355330e+19	    4.55465433e+18	   9.34229470e-02	    9.12359384e+00	    7.79483637e-02
 277	       1.100849	     0.00000000	     0.03951494	     0.00000006	    -2.67446193	    -3.36048506	   8.69900190e+17	   2.82435747e+07	   0.00000000e+00	   5.00000000e+17	  -3.69900190e+17	   2.95520361e+04	  -2.89912033e+01	  -1.53390485e-02	   0.00000000e+00	   0.00000000e+00	  -2.90065424e+01	   6.61558659e+19	    5.00493006e+18	   9.32987142e-02	    9.12360282e+00	    7.79393865e-02
 278	       1.100972	     0.00000000	     0.03987293	     0.00000006	    -2.67644422	    -3.36012707	   8.57958976e+17	   3.09144773e+07	   0.00000000e+00	   5.00000000e+17	  -3.57958976e+17	   2.87431010e+04	  -2.89913212e+01	  -1.52189135e-02	   0.00000000e+00	   0.00000000e+00	  -2.90065401e+01	   6.61771793e+19	    5.47822994e+18	   9.31684953e-02	    9.12361313e+00	    7.79290708e-02
 279	       1.101101	     0.00000000	     0.04023960	     0.00000006	    -2.67834019	    -3.35976040	   8.45898411e+17	   3.37366554e+07	   0.00000000e+00	   5.00000000e+17	  -3.45898411e+17	   2.79187801e+04	  -2.89914488e+01	  -1.50932730e-02	   0.00000000e+00	   0.00000000e+00	  -2.90065420e+01	   6.61996469e+19	    5.97833676e+18	   9.30312293e-02	    9.12362501e+00	    7.79171911e-02
 280	       1.101238	     0.00000000	     0.04061667	     0.00000006	    -2.68016751	    -3.35938333	   8.33672601e+17	   3.67337709e+07	   0.00000000e+00	   5.00000000e+17	  -3.33672601e+17	   2.70754903e+04	  -2.89915818e+01	  -1.49612194e-02	   0.00000000e+00	   0.00000000e+00	  -2.90065430e+01	   6.62234621e+19	    6.50944352e+18	   9.28857352e-02	    9.12363873e+00	    7.79034707e-02
 281	       1.101384	     0.00000000	     0.04100583	     0.00000006	    -2.68194057	    -3.35899417	   8.21239668e+17	   3.99320799e+07	   0.00000000e+00	   5.00000000e+17	  -3.21239668e+17	   2.62097865e+04	  -2.89917195e+01	  -1.48217687e-02	   0.00000000e+00	   0.00000000e+00	  -2.90065412e+01	   6.62488413e+19	    7.07620296e+18	   9.27306927e-02	    9.12365463e+00	    7.78875704e-02
 282	       1.101541	     0.00000000	     0.04140876	     0.00000006	    -2.68367110	    -3.35859124	   8.08562431e+17	   4.33606846e+07	   0.00000000e+00	   5.00000000e+17	  -3.08562431e+17	   2.53184091e+04	  -2.89918674e+01	  -1.46738536e-02	   0.00000000e+00	   0.00000000e+00	  -2.90065412e+01	   6.62760269e+19	    7.68377219e+18	   9.25646214e-02	    9.12367313e+00	    7.78690742e-02
 283	       1.101709	     0.00000000	     0.04182704	     0.00000006	    -2.68536872	    -3.35817296	   7.95609402e+17	   4.70517387e+07	   0.00000000e+00	   5.00000000e+17	  -2.95609402e+17	   2.43983568e+04	  -2.89920260e+01	  -1.45163203e-02	   0.00000000e+00	   0.00000000e+00	  -2.90065424e+01	   6.63052911e+19	    8.33784901e+18	   9.23858600e-02	    9.12369473e+00	    7.78474720e-02
 284	       1.101891	     0.00000000	     0.04226211	     0.00000006	    -2.68704121	    -3.35773789	   7.82356109e+17	   5.10405779e+07	   0.00000000e+00	   5.00000000e+17	  -2.82356109e+17	   2.34469867e+04	  -2.89921939e+01	  -1.43479278e-02	   0.00000000e+00	   0.00000000e+00	  -2.90065419e+01	   6.63369396e+19	    9.04469513e+18	   9.21925435e-02	    9.12372007e+00	    7.78221382e-02
 285	       1.102089	     0.00000000	     0.04271527	     0.00000006	    -2.68869476	    -3.35728473	   7.68786691e+17	   5.53657421e+07	   0.00000000e+00	   5.00000000e+17	  -2.68786690e+17	   2.24621421e+04	  -2.89923736e+01	  -1.41673511e-02	   0.00000000e+00	   0.00000000e+00	  -2.90065410e+01	   6.63713151e+19	    9.81114005e+18	   9.19825813e-02	    9.12374990e+00	    7.77923057e-02
 286	       1.102304	     0.00000000	     0.04318753	     0.00000006	    -2.69033413	    -3.35681247	   7.54895704e+17	   6.00688422e+07	   0.00000000e+00	   5.00000000e+17	  -2.54895704e+17	   2.14423058e+04	  -2.89925680e+01	  -1.39731907e-02	   0.00000000e+00	   0.00000000e+00	  -2.90065411e+01	   6.64088009e+19	    1.06445575e+19	   9.17536343e-02	    9.12378517e+00	    7.77570348e-02
 287	       1.102539	     0.00000000	     0.04367956	     0.00000006	    -2.69196278	    -3.35632044	   7.40690065e+17	   6.51942162e+07	   0.00000000e+00	   5.00000000e+17	  -2.40690065e+17	   2.03867775e+04	  -2.89927774e+01	  -1.37639875e-02	   0.00000000e+00	   0.00000000e+00	  -2.90065414e+01	   6.64498250e+19	    1.15528043e+19	   9.15030924e-02	    9.12382703e+00	    7.77151755e-02
 288	       1.102798	     0.00000000	     0.04419158	     0.00000006	    -2.69358292	    -3.35580842	   7.26190976e+17	   7.07883103e+07	   0.00000000e+00	   5.00000000e+17	  -2.26190976e+17	   1.92958669e+04	  -2.89930039e+01	  -1.35382467e-02	   0.00000000e+00	   0.00000000e+00	  -2.90065422e+01	   6.64948632e+19	    1.25441112e+19	   9.12280539e-02	    9.12387688e+00	    7.76653234e-02
 289	       1.103082	     0.00000000	     0.04472326	     0.00000006	    -2.69519565	    -3.35527674	   7.11435675e+17	   7.68987137e+07	   0.00000000e+00	   5.00000000e+17	  -2.11435675e+17	   1.81710937e+04	  -2.89932474e+01	  -1.32944706e-02	   0.00000000e+00	   0.00000000e+00	  -2.90065418e+01	   6.65444425e+19	    1.36269112e+19	   9.09253063e-02	    9.12393644e+00	    7.76057679e-02
 290	       1.103395	     0.00000000	     0.04527357	     0.00000006	    -2.69680095	    -3.35472643	   6.96478799e+17	   8.35727761e+07	   0.00000000e+00	   5.00000000e+17	  -1.96478799e+17	   1.70153798e+04	  -2.89935103e+01	  -1.30312021e-02	   0.00000000e+00	   0.00000000e+00	  -2.90065415e+01	   6.65991437e+19	    1.48095949e+19	   9.05913106e-02	    9.12400777e+00	    7.75344339e-02
 291	       1.103741	     0.00000000	     0.04584073	     0.00000006	    -2.69839788	    -3.35415927	   6.81393120e+17	   9.08557501e+07	   0.00000000e+00	   5.00000000e+17	  -1.81393119e+17	   1.58332144e+04	  -2.89937948e+01	  -1.27470791e-02	   0.00000000e+00	   0.00000000e+00	  -2.90065419e+01	   6.66596031e+19	    1.61001814e+19	   9.02221895e-02	    9.12409339e+00	    7.74488151e-02
 292	       1.104123	     0.00000000	     0.04642206	     0.00000005	    -2.69998457	    -3.35357794	   6.66269436e+17	   9.87884227e+07	   0.00000000e+00	   5.00000000e+17	  -1.66269436e+17	   1.46307707e+04	  -2.89941006e+01	  -1.24409006e-02	   0.00000000e+00	   0.00000000e+00	  -2.90065415e+01	   6.67265138e+19	    1.75058983e+19	   8.98137224e-02	    9.12419630e+00	    7.73459035e-02
 293	       1.104546	     0.00000000	     0.04701397	     0.00000005	    -2.70155840	    -3.35298603	   6.51215394e+17	   1.07404250e+08	   0.00000000e+00	   5.00000000e+17	  -1.51215394e+17	   1.34159483e+04	  -2.89944299e+01	  -1.21117028e-02	   0.00000000e+00	   0.00000000e+00	  -2.90065416e+01	   6.68006252e+19	    1.90326744e+19	   8.93613472e-02	    9.12432009e+00	    7.72221149e-02
 294	       1.105014	     0.00000000	     0.04761192	     0.00000005	    -2.70311611	    -3.35238808	   6.36353097e+17	   1.16726077e+08	   0.00000000e+00	   5.00000000e+17	  -1.36353097e+17	   1.21983189e+04	  -2.89947830e+01	  -1.17588426e-02	   0.00000000e+00	   0.00000000e+00	  -2.90065418e+01	   6.68827416e+19	    2.06845577e+19	   8.88601706e-02	    9.12446899e+00	    7.70732157e-02
 295	       1.105532	     0.00000000	     0.04821048	     0.00000005	    -2.70465395	    -3.35178952	   6.21815457e+17	   1.26762616e+08	   0.00000000e+00	   5.00000000e+17	  -1.21815457e+17	   1.09889521e+04	  -2.89951596e+01	  -1.13820851e-02	   0.00000000e+00	   0.00000000e+00	  -2.90065416e+01	   6.69737185e+19	    2.24630923e+19	   8.83049910e-02	    9.12464795e+00	    7.68942576e-02
 296	       1.106104	     0.00000000	     0.04880343	     0.00000005	    -2.70616780	    -3.35119657	   6.07741354e+17	   1.37504963e+08	   0.00000000e+00	   5.00000000e+17	  -1.07741354e+17	   9.80010987e+03	  -2.89955598e+01	  -1.09816880e-02	   0.00000000e+00	   0.00000000e+00	  -2.90065415e+01	   6.70744574e+19	    2.43667004e+19	   8.76903317e-02	    9.12486268e+00	    7.66795261e-02
 297	       1.106736	     0.00000000	     0.04938400	     0.00000005	    -2.70765335	    -3.35061600	   5.94269816e+17	   1.48923541e+08	   0.00000000e+00	   5.00000000e+17	  -9.42698161e+16	   8.64480701e+03	  -2.89959832e+01	  -1.05584763e-02	   0.00000000e+00	   0.00000000e+00	  -2.90065417e+01	   6.71858976e+19	    2.63901406e+19	   8.70104900e-02	    9.12511969e+00	    7.64225134e-02
 298	       1.107433	     0.00000000	     0.04994512	     0.00000005	    -2.70910621	    -3.35005488	   5.81533559e+17	   1.60965927e+08	   0.00000000e+00	   5.00000000e+17	  -8.15335590e+16	   7.53625086e+03	  -2.89964278e+01	  -1.01138979e-02	   0.00000000e+00	   0.00000000e+00	  -2.90065417e+01	   6.73090064e+19	    2.85241232e+19	   8.62596008e-02	    9.12542628e+00	    7.61159254e-02
 299	       1.108200	     0.00000000	     0.05047976	     0.00000005	    -2.71052204	    -3.34952024	   5.69652349e+17	   1.73556037e+08	   0.00000000e+00	   5.00000000e+17	  -6.96523487e+16	   6.48719068e+03	  -2.89968916e+01	  -9.65005161e-03	   0.00000000e+00	   0.00000000e+00	  -2.90065416e+01	   6.74447656e+19	    3.07551660e+19	   8.54317167e-02	    9.12579047e+00	    7.57517324e-02
 300	       1.109042	     0.00000000	     0.05098133	     0.00000005	    -2.71189668	    -3.34901867	   5.58726702e+17	   1.86595089e+08	   0.00000000e+00	   5.00000000e+17	  -5.87267016e+16	   5.50922345e+03	  -2.89973721e+01	  -9.16967928e-03	   0.00000000e+00	   0.00000000e+00	  -2.90065418e+01	   6.75941565e+19	    3.30657638e+19	   8.45209050e-02	    9.12622093e+00	    7.53212724e-02
 301	       1.109964	     0.00000000	     0.05144409	     0.00000005	    -2.71322617	    -3.34855591	   5.48832465e+17	   1.99964540e+08	   0.00000000e+00	   5.00000000e+17	  -4.88324647e+16	   4.61211693e+03	  -2.89978655e+01	  -8.67611801e-03	   0.00000000e+00	   0.00000000e+00	  -2.90065416e+01	   6.77581407e+19	    3.54349103e+19	   8.35213614e-02	    9.12672679e+00	    7.48154117e-02
 302	       1.110971	     0.00000000	     0.05186349	     0.00000005	    -2.71450690	    -3.34813651	   5.40016775e+17	   2.13530962e+08	   0.00000000e+00	   5.00000000e+17	  -4.00167751e+16	   3.80321797e+03	  -2.89983684e+01	  -8.17321051e-03	   0.00000000e+00	   0.00000000e+00	  -2.90065416e+01	   6.79376392e+19	    3.78389614e+19	   8.24275400e-02	    9.12731744e+00	    7.42247630e-02
 303	       1.112066	     0.00000000	     0.05223647	     0.00000005	    -2.71573556	    -3.34776353	   5.32295799e+17	   2.27152460e+08	   0.00000000e+00	   5.00000000e+17	  -3.22957987e+16	   3.08701324e+03	  -2.89988765e+01	  -7.66517796e-03	   0.00000000e+00	   0.00000000e+00	  -2.90065417e+01	   6.81335092e+19	    4.02527722e+19	   8.12342969e-02	    9.12800225e+00	    7.35399564e-02
 304	       1.113252	     0.00000000	     0.05256165	     0.00000005	    -2.71690925	    -3.34743835	   5.25654508e+17	   2.40685940e+08	   0.00000000e+00	   5.00000000e+17	  -2.56545073e+16	   2.46489758e+03	  -2.89993852e+01	  -7.15646356e-03	   0.00000000e+00	   0.00000000e+00	  -2.90065416e+01	   6.83465182e+19	    4.26509855e+19	   7.99370459e-02	    9.12879025e+00	    7.27519511e-02
 305	       1.114533	     0.00000000	     0.05283935	     0.00000005	    -2.71802547	    -3.34716065	   5.20048565e+17	   2.53994339e+08	   0.00000000e+00	   5.00000000e+17	  -2.00485650e+16	   1.93518366e+03	  -2.89998901e+01	  -6.65155886e-03	   0.00000000e+00	   0.00000000e+00	  -2.90065417e+01	   6.85773176e+19	    4.50093132e+19	   7.85319222e-02	    9.12968983e+00	    7.18523739e-02
 306	       1.115911	     0.00000000	     0.05307149	     0.00000005	    -2.71908212	    -3.34692851	   5.15408185e+17	   2.66952918e+08	   0.00000000e+00	   5.00000000e+17	  -1.54081843e+16	   1.49335672e+03	  -2.90003869e+01	  -6.15482635e-03	   0.00000000e+00	   0.00000000e+00	  -2.90065417e+01	   6.88264147e+19	    4.73056509e+19	   7.70159497e-02	    9.13070834e+00	    7.08338648e-02
 307	       1.117385	     0.00000000	     0.05326136	     0.00000005	    -2.72007756	    -3.34673864	   5.11643594e+17	   2.79453890e+08	   0.00000000e+00	   5.00000000e+17	  -1.16435933e+16	   1.13254568e+03	  -2.90008712e+01	  -5.67033134e-03	   0.00000000e+00	   0.00000000e+00	  -2.90065416e+01	   6.90941456e+19	    4.95208977e+19	   7.53872068e-02	    9.13185179e+00	    6.96904127e-02
 308	       1.118956	     0.00000000	     0.05341326	     0.00000005	    -2.72101062	    -3.34658674	   5.08651567e+17	   2.91408974e+08	   0.00000000e+00	   5.00000000e+17	  -8.65156646e+15	   8.44151936e+02	  -2.90013400e+01	  -5.20169377e-03	   0.00000000e+00	   0.00000000e+00	  -2.90065417e+01	   6.93806487e+19	    5.16394100e+19	   7.36449843e-02	    9.13312454e+00	    6.84176630e-02
 309	       1.120621	     0.00000000	     0.05353214	     0.00000004	    -2.72188059	    -3.34646786	   5.06322338e+17	   3.02749910e+08	   0.00000000e+00	   5.00000000e+17	  -6.32233774e+15	   6.18556743e+02	  -2.90017897e+01	  -4.75196706e-03	   0.00000000e+00	   0.00000000e+00	  -2.90065417e+01	   6.96858409e+19	    5.36490916e+19	   7.17899293e-02	    9.13452902e+00	    6.70131839e-02
 310	       1.122378	     0.00000000	     0.05362315	     0.00000004	    -2.72268728	    -3.34637685	   5.04546187e+17	   3.13427237e+08	   0.00000000e+00	   5.00000000e+17	  -4.54618682e+15	   4.45821715e+02	  -2.90022181e+01	  -4.32354766e-03	   0.00000000e+00	   0.00000000e+00	  -2.90065416e+01	   7.00093968e+19	    5.55411776e+19	   6.98241672e-02	    9.13606552e+00	    6.54766814e-02
 311	       1.124222	     0.00000000	     0.05369136	     0.00000004	    -2.72343096	    -3.34630864	   5.03219068e+17	   3.23407921e+08	   0.00000000e+00	   5.00000000e+17	  -3.21906731e+15	   3.16305663e+02	  -2.90026235e+01	  -3.91811656e-03	   0.00000000e+00	   0.00000000e+00	  -2.90065417e+01	   7.03507324e+19	    5.73098144e+19	   6.77513968e-02	    9.13773205e+00	    6.38101526e-02
 312	       1.126146	     0.00000000	     0.05374145	     0.00000004	    -2.72411239	    -3.34625855	   5.02246832e+17	   3.32672425e+08	   0.00000000e+00	   5.00000000e+17	  -2.24683183e+15	   2.21142695e+02	  -2.90030051e+01	  -3.53661204e-03	   0.00000000e+00	   0.00000000e+00	  -2.90065417e+01	   7.07089947e+19	    5.89515399e+19	   6.55769494e-02	    9.13952423e+00	    6.20179741e-02
 313	       1.128144	     0.00000000	     0.05377752	     0.00000004	    -2.72473275	    -3.34622248	   5.01547854e+17	   3.41211726e+08	   0.00000000e+00	   5.00000000e+17	  -1.54785362e+15	   1.52555055e+02	  -2.90033624e+01	  -3.17923251e-03	   0.00000000e+00	   0.00000000e+00	  -2.90065416e+01	   7.10830573e+19	    6.04647550e+19	   6.33078084e-02	    9.14143529e+00	    6.01069192e-02
 314	       1.130207	     0.00000000	     0.05380303	     0.00000004	    -2.72529360	    -3.34619697	   5.01054096e+17	   3.49024634e+08	   0.00000000e+00	   5.00000000e+17	  -1.05409529e+15	   1.04002701e+02	  -2.90036962e+01	  -2.84546790e-03	   0.00000000e+00	   0.00000000e+00	  -2.90065417e+01	   7.14715237e+19	    6.18492489e+19	   6.09525843e-02	    9.14345610e+00	    5.80861010e-02
 315	       1.132324	     0.00000000	     0.05382077	     0.00000004	    -2.72579677	    -3.34617923	   5.00710875e+17	   3.56115563e+08	   0.00000000e+00	   5.00000000e+17	  -7.10875104e+14	   7.01940272e+01	  -2.90040075e+01	  -2.53415749e-03	   0.00000000e+00	   0.00000000e+00	  -2.90065417e+01	   7.18727386e+19	    6.31058039e+19	   5.85214412e-02	    9.14557536e+00	    5.59668420e-02
 316	       1.134485	     0.00000000	     0.05383294	     0.00000003	    -2.72624432	    -3.34616706	   5.00475697e+17	   3.62492797e+08	   0.00000000e+00	   5.00000000e+17	  -4.75697047e+14	   4.69950371e+01	  -2.90042980e+01	  -2.24357155e-03	   0.00000000e+00	   0.00000000e+00	  -2.90065416e+01	   7.22848067e+19	    6.42358878e+19	   5.60259743e-02	    9.14777974e+00	    5.37624692e-02
 317	       1.136678	     0.00000000	     0.05384118	     0.00000003	    -2.72663837	    -3.34615882	   5.00316536e+17	   3.68167204e+08	   0.00000000e+00	   5.00000000e+17	  -3.16535666e+14	   3.12772418e+01	  -2.90045701e+01	  -1.97151310e-03	   0.00000000e+00	   0.00000000e+00	  -2.90065417e+01	   7.27056203e+19	    6.52414266e+19	   5.34790403e-02	    9.15005416e+00	    5.14880419e-02
 318	       1.138891	     0.00000000	     0.05384670	     0.00000003	    -2.72698113	    -3.34615330	   5.00209920e+17	   3.73151338e+08	   0.00000000e+00	   5.00000000e+17	  -2.09919888e+14	   2.07400194e+01	  -2.90048262e+01	  -1.71543493e-03	   0.00000000e+00	   0.00000000e+00	  -2.90065417e+01	   7.31328937e+19	    6.61246449e+19	   5.08945424e-02	    9.15238219e+00	    4.91600195e-02
 319	       1.141109	     0.00000000	     0.05385036	     0.00000003	    -2.72727473	    -3.34614964	   5.00139072e+17	   3.77458898e+08	   0.00000000e+00	   5.00000000e+17	  -1.39071802e+14	   1.37342486e+01	  -2.90050691e+01	  -1.47256654e-03	   0.00000000e+00	   0.00000000e+00	  -2.90065417e+01	   7.35642045e+19	    6.68879702e+19	   4.82871773e-02	    9.15474633e+00	    4.67958797e-02
 320	       1.143322	     0.00000000	     0.05385278	     0.00000003	    -2.72752126	    -3.34614722	   5.00092259e+17	   3.81104509e+08	   0.00000000e+00	   5.00000000e+17	  -9.22584333e+13	   9.10407956e+00	  -2.90053016e+01	  -1.24004505e-03	   0.00000000e+00	   0.00000000e+00	  -2.90065416e+01	   7.39970404e+19	    6.75339942e+19	   4.56721499e-02	    9.15712850e+00	    4.44137019e-02
 321	       1.145515	     0.00000000	     0.05385438	     0.00000003	    -2.72772270	    -3.34614562	   5.00061429e+17	   3.84103822e+08	   0.00000000e+00	   5.00000000e+17	  -6.14287233e+13	   6.05494587e+00	  -2.90055266e+01	  -1.01504434e-03	   0.00000000e+00	   0.00000000e+00	  -2.90065417e+01	   7.44288495e+19	    6.80654905e+19	   4.30648678e-02	    9.15951047e+00	    4.20317312e-02
 322	       1.147676	     0.00000000	     0.05385543	     0.00000002	    -2.72788097	    -3.34614457	   5.00041146e+17	   3.86473908e+08	   0.00000000e+00	   5.00000000e+17	  -4.11454391e+13	   4.04949070e+00	  -2.90057468e+01	  -7.94896906e-04	   0.00000000e+00	   0.00000000e+00	  -2.90065417e+01	   7.48570929e+19	    6.84854839e+19	   4.04806247e-02	    9.16187427e+00	    3.96679393e-02
 323	       1.149793	     0.00000000	     0.05385612	     0.00000002	    -2.72799796	    -3.34614388	   5.00027784e+17	   3.88233882e+08	   0.00000000e+00	   5.00000000e+17	  -2.77838986e+13	   2.72912300e+00	  -2.90059644e+01	  -5.77203435e-04	   0.00000000e+00	   0.00000000e+00	  -2.90065416e+01	   7.52792967e+19	    6.87973616e+19	   3.79342859e-02	    9.16420261e+00	    3.73395988e-02
 324	       1.151856	     0.00000000	     0.05385658	     0.00000002	    -2.72807556	    -3.34614342	   5.00018952e+17	   3.89405690e+08	   0.00000000e+00	   5.00000000e+17	  -1.89519907e+13	   1.85703129e+00	  -2.90061817e+01	  -3.59925629e-04	   0.00000000e+00	   0.00000000e+00	  -2.90065417e+01	   7.56931033e+19	    6.90050131e+19	   3.54399864e-02	    9.16647932e+00	    3.50628886e-02
 325	       1.153854	     0.00000000	     0.05385688	     0.00000002	    -2.72811575	    -3.34614312	   5.00013083e+17	   3.90014939e+08	   0.00000000e+00	   5.00000000e+17	  -1.30825489e+13	   1.27801776e+00	  -2.90064002e+01	  -1.41458368e-04	   0.00000000e+00	   0.00000000e+00	  -2.90065416e+01	   7.60963172e+19	    6.91129756e+19	   3.30108545e-02	    9.16868966e+00	    3.28525448e-02
 326	       1.155778	     0.00000000	     0.05385708	     0.00000002	    -2.72812064	    -3.34614292	   5.00009154e+17	   3.90091627e+08	   0.00000000e+00	   5.00000000e+17	  -9.15366591e+12	   8.90878301e-01	  -2.90066210e+01	   7.93220034e-05	   0.00000000e+00	   0.00000000e+00	  -2.90065416e+01	   7.64869463e+19	    6.91265653e+19	   3.06587708e-02	    9.17082063e+00	    3.07215708e-02
 327	       1.157622	     0.00000000	     0.05385722	     0.00000002	    -2.72809254	    -3.34614278	   5.00006501e+17	   3.89670668e+08	   0.00000000e+00	   5.00000000e+17	  -6.50047230e+12	   6.29784013e-01	  -2.90068447e+01	   3.03035470e-04	   0.00000000e+00	   0.00000000e+00	  -2.90065417e+01	   7.68632354e+19	    6.90519688e+19	   2.83941696e-02	    9.17286119e+00	    2.86810171e-02
 328	       1.159379	     0.00000000	     0.05385731	     0.00000002	    -2.72803399	    -3.34614269	   5.00004691e+17	   3.88792074e+08	   0.00000000e+00	   5.00000000e+17	  -4.69038309e+12	   4.51925987e-01	  -2.90070715e+01	   5.29803152e-04	   0.00000000e+00	   0.00000000e+00	  -2.90065417e+01	   7.72236923e+19	    6.88962768e+19	   2.62258907e-02	    9.17480237e+00	    2.67398384e-02
 329	       1.161044	     0.00000000	     0.05385737	     0.00000001	    -2.72794776	    -3.34614263	   5.00003442e+17	   3.87500761e+08	   0.00000000e+00	   5.00000000e+17	  -3.44136020e+12	   3.29413907e-01	  -2.90073009e+01	   7.59278415e-04	   0.00000000e+00	   0.00000000e+00	  -2.90065416e+01	   7.75671042e+19	    6.86674483e+19	   2.41610838e-02	    9.17663738e+00	    2.49048292e-02
 330	       1.162615	     0.00000000	     0.05385742	     0.00000001	    -2.72783687	    -3.34614258	   5.00002569e+17	   3.85845922e+08	   0.00000000e+00	   5.00000000e+17	  -2.56880039e+12	   2.44009552e-01	  -2.90075324e+01	   9.90701757e-04	   0.00000000e+00	   0.00000000e+00	  -2.90065417e+01	   7.78925461e+19	    6.83742009e+19	   2.22051661e-02	    9.17836157e+00	    2.31806379e-02
 331	       1.164089	     0.00000000	     0.05385745	     0.00000001	    -2.72770454	    -3.34614255	   5.00001952e+17	   3.83880032e+08	   0.00000000e+00	   5.00000000e+17	  -1.95120800e+12	   1.83722514e-01	  -2.90077647e+01	   1.22297517e-03	   0.00000000e+00	   0.00000000e+00	  -2.90065417e+01	   7.81993794e+19	    6.80258335e+19	   2.03618324e-02	    9.17997235e+00	    2.15698513e-02
 332	       1.165467	     0.00000000	     0.05385747	     0.00000001	    -2.72755413	    -3.34614253	   5.00001508e+17	   3.81657541e+08	   0.00000000e+00	   5.00000000e+17	  -1.50807035e+12	   1.40616324e-01	  -2.90079964e+01	   1.45475016e-03	   0.00000000e+00	   0.00000000e+00	  -2.90065416e+01	   7.84872436e+19	    6.76319949e+19	   1.86331122e-02	    9.18146906e+00	    2.00731413e-02
 333	       1.166748	     0.00000000	     0.05385749	     0.00000001	    -2.72738908	    -3.34614251	   5.00001186e+17	   3.79233385e+08	   0.00000000e+00	   5.00000000e+17	  -1.18560521e+12	   1.09395650e-01	  -2.90082262e+01	   1.68452279e-03	   0.00000000e+00	   0.00000000e+00	  -2.90065416e+01	   7.87560401e+19	    6.72024200e+19	   1.70194686e-02	    9.18285275e+00	    1.86894594e-02
 334	       1.167934	     0.00000000	     0.05385750	     0.00000001	    -2.72721282	    -3.34614250	   5.00000948e+17	   3.76661427e+08	   0.00000000e+00	   5.00000000e+17	  -9.47565483e+11	   8.64952947e-02	  -2.90084524e+01	   1.91072862e-03	   0.00000000e+00	   0.00000000e+00	  -2.90065416e+01	   7.90059108e+19	    6.67466536e+19	   1.55199317e-02	    9.18412594e+00	    1.74162653e-02
 335	       1.169029	     0.00000000	     0.05385750	     0.00000001	    -2.72702867	    -3.34614250	   5.00000770e+17	   3.73992977e+08	   0.00000000e+00	   5.00000000e+17	  -7.69287654e+11	   6.94910319e-02	  -2.90086735e+01	   2.13183123e-03	   0.00000000e+00	   0.00000000e+00	  -2.90065417e+01	   7.92372115e+19	    6.62737884e+19	   1.41322568e-02	    9.18529243e+00	    1.62497746e-02
 336	       1.170036	     0.00000000	     0.05385751	     0.00000001	    -2.72683978	    -3.34614249	   5.00000634e+17	   3.71275493e+08	   0.00000000e+00	   5.00000000e+17	  -6.33821144e+11	   5.67168408e-02	  -2.90088881e+01	   2.34639892e-03	   0.00000000e+00	   0.00000000e+00	  -2.90065417e+01	   7.94504833e+19	    6.57922340e+19	   1.28531013e-02	    9.18635699e+00	    1.51852121e-02
 337	       1.170958	     0.00000000	     0.05385752	     0.00000001	    -2.72664906	    -3.34614248	   5.00000530e+17	   3.68551541e+08	   0.00000000e+00	   5.00000000e+17	  -5.29395901e+11	   4.70148918e-02	  -2.90090948e+01	   2.55316577e-03	   0.00000000e+00	   0.00000000e+00	  -2.90065416e+01	   7.96464214e+19	    6.53095334e+19	   1.16782096e-02	    9.18732515e+00	    1.42170576e-02
 338	       1.171800	     0.00000000	     0.05385752	     0.00000001	    -2.72645907	    -3.34614248	   5.00000448e+17	   3.65858074e+08	   0.00000000e+00	   5.00000000e+17	  -4.47753489e+11	   3.95711227e-02	  -2.90092927e+01	   2.75107525e-03	   0.00000000e+00	   0.00000000e+00	  -2.90065416e+01	   7.98258439e+19	    6.48322350e+19	   1.06025996e-02	    9.18820293e+00	    1.33392762e-02
 339	       1.172567	     0.00000000	     0.05385752	     0.00000001	    -2.72627207	    -3.34614248	   5.00000383e+17	   3.63226042e+08	   0.00000000e+00	   5.00000000e+17	  -3.83038495e+11	   3.38063345e-02	  -2.90094810e+01	   2.93930585e-03	   0.00000000e+00	   0.00000000e+00	  -2.90065417e+01	   7.99896621e+19	    6.43658232e+19	   9.62074426e-03	    9.18899668e+00	    1.25455247e-02
 340	       1.173264	     0.00000000	     0.05385752	     0.00000001	    -2.72608990	    -3.34614248	   5.00000331e+17	   3.60680305e+08	   0.00000000e+00	   5.00000000e+17	  -3.31055616e+11	   2.93034788e-02	  -2.90096590e+01	   3.11728028e-03	   0.00000000e+00	   0.00000000e+00	  -2.90065418e+01	   8.01388513e+19	    6.39147033e+19	   8.72674187e-03	    9.18971287e+00	    1.18293306e-02
 341	       1.173896	     0.00000000	     0.05385753	     0.00000001	    -2.72591406	    -3.34614247	   5.00000289e+17	   3.58239823e+08	   0.00000000e+00	   5.00000000e+17	  -2.88767287e+11	   2.57586909e-02	  -2.90098263e+01	   3.28466025e-03	   0.00000000e+00	   0.00000000e+00	  -2.90065417e+01	   8.02744249e+19	    6.34822354e+19	   7.91447211e-03	    9.19035796e+00	    1.11842425e-02
 342	       1.174468	     0.00000000	     0.05385753	     0.00000000	    -2.72574565	    -3.34614247	   5.00000254e+17	   3.55918064e+08	   0.00000000e+00	   5.00000000e+17	  -2.53950851e+11	   2.29480121e-02	  -2.90099829e+01	   3.44132996e-03	   0.00000000e+00	   0.00000000e+00	  -2.90065415e+01	   8.03974113e+19	    6.30708058e+19	   7.17773370e-03	    9.19093825e+00	    1.06039511e-02
 343	       1.174986	     0.00000000	     0.05385753	     0.00000000	    -2.72558546	    -3.34614247	   5.00000225e+17	   3.53723556e+08	   0.00000000e+00	   5.00000000e+17	  -2.24962398e+11	   2.07045773e-02	  -2.90101290e+01	   3.58737162e-03	   0.00000000e+00	   0.00000000e+00	  -2.90065416e+01	   8.05088340e+19	    6.26819260e+19	   6.51036303e-03	    9.19145982e+00	    1.00823823e-02
 344	       1.175454	     0.00000000	     0.05385753	     0.00000000	    -2.72543397	    -3.34614247	   5.00000201e+17	   3.51660549e+08	   0.00000000e+00	   5.00000000e+17	  -2.00572709e+11	   1.89027544e-02	  -2.90102647e+01	   3.72303585e-03	   0.00000000e+00	   0.00000000e+00	  -2.90065417e+01	   8.06096946e+19	    6.23163488e+19	   5.90633258e-03	    9.19192844e+00	    9.61376602e-03
 345	       1.175877	     0.00000000	     0.05385753	     0.00000000	    -2.72529136	    -3.34614247	   5.00000180e+17	   3.49729700e+08	   0.00000000e+00	   5.00000000e+17	  -1.79852317e+11	   1.74470900e-02	  -2.90103902e+01	   3.84871000e-03	   0.00000000e+00	   0.00000000e+00	  -2.90065415e+01	   8.07009600e+19	    6.19741909e+19	   5.35982980e-03	    9.19234952e+00	    9.19268333e-03
 346	       1.176259	     0.00000000	     0.05385753	     0.00000000	    -2.72515765	    -3.34614247	   5.00000162e+17	   3.47928770e+08	   0.00000000e+00	   5.00000000e+17	  -1.62090354e+11	   1.62644251e-02	  -2.90105063e+01	   3.96488659e-03	   0.00000000e+00	   0.00000000e+00	  -2.90065414e+01	   8.07835519e+19	    6.16550553e+19	   4.86531732e-03	    9.19272811e+00	    8.81409466e-03
 347	       1.176605	     0.00000000	     0.05385753	     0.00000000	    -2.72503262	    -3.34614247	   5.00000147e+17	   3.46253269e+08	   0.00000000e+00	   5.00000000e+17	  -1.46736812e+11	   1.52982542e-02	  -2.90106144e+01	   4.07213350e-03	   0.00000000e+00	   0.00000000e+00	  -2.90065422e+01	   8.08583393e+19	    6.13581465e+19	   4.41757612e-03	    9.19306885e+00	    8.47335330e-03
 348	       1.176918	     0.00000000	     0.05385753	     0.00000000	    -2.72491595	    -3.34614247	   5.00000134e+17	   3.44697050e+08	   0.00000000e+00	   5.00000000e+17	  -1.33361207e+11	   1.45046675e-02	  -2.90107128e+01	   4.17106724e-03	   0.00000000e+00	   0.00000000e+00	  -2.90065418e+01	   8.09261342e+19	    6.10823753e+19	   4.01173357e-03	    9.19337600e+00	    8.16620656e-03
 349	       1.177202	     0.00000000	     0.05385753	     0.00000000	    -2.72480721	    -3.34614247	   5.00000122e+17	   3.43252822e+08	   0.00000000e+00	   5.00000000e+17	  -1.21622744e+11	   1.38493180e-02	  -2.90108038e+01	   4.26232983e-03	   0.00000000e+00	   0.00000000e+00	  -2.90065415e+01	   8.09876885e+19	    6.08264493e+19	   3.64327843e-03	    9.19365342e+00	    7.88878779e-03
 350	       1.177461	     0.00000000	     0.05385753	     0.00000000	    -2.72470588	    -3.34614247	   5.00000112e+17	   3.41912581e+08	   0.00000000e+00	   5.00000000e+17	  -1.11248631e+11	   1.33051844e-02	  -2.90108883e+01	   4.34656964e-03	   0.00000000e+00	   0.00000000e+00	  -2.90065417e+01	   8.10436934e+19	    6.05889507e+19	   3.30806486e-03	    9.19390460e+00	    7.63760133e-03
 351	       1.177696	     0.00000000	     0.05385753	     0.00000000	    -2.72461143	    -3.34614247	   5.00000102e+17	   3.40667971e+08	   0.00000000e+00	   5.00000000e+17	  -1.02018228e+11	   1.28509466e-02	  -2.90109657e+01	   4.42442625e-03	   0.00000000e+00	   0.00000000e+00	  -2.90065413e+01	   8.10947803e+19	    6.03683983e+19	   3.00230768e-03	    9.19413270e+00	    7.40950262e-03
 352	       1.177911	     0.00000000	     0.05385753	     0.00000000	    -2.72452328	    -3.34614247	   5.00000094e+17	   3.39510554e+08	   0.00000000e+00	   5.00000000e+17	  -9.37512978e+10	   1.24696985e-02	  -2.90110388e+01	   4.49651884e-03	   0.00000000e+00	   0.00000000e+00	  -2.90065423e+01	   8.11415224e+19	    6.01632972e+19	   2.72257060e-03	    9.19434053e+00	    7.20167499e-03
 353	       1.178109	     0.00000000	     0.05385753	     0.00000000	    -2.72444088	    -3.34614247	   5.00000087e+17	   3.38432029e+08	   0.00000000e+00	   5.00000000e+17	  -8.62992882e+10	   1.21479711e-02	  -2.90111049e+01	   4.56343794e-03	   0.00000000e+00	   0.00000000e+00	  -2.90065415e+01	   8.11844378e+19	    5.99721761e+19	   2.46574927e-03	    9.19453060e+00	    7.01160464e-03
 354	       1.178291	     0.00000000	     0.05385753	     0.00000000	    -2.72436365	    -3.34614247	   5.00000080e+17	   3.37424377e+08	   0.00000000e+00	   5.00000000e+17	  -7.95387261e+10	   1.18749780e-02	  -2.90111671e+01	   4.62574002e-03	   0.00000000e+00	   0.00000000e+00	  -2.90065413e+01	   8.12239927e+19	    5.97936142e+19	   2.22905070e-03	    9.19470515e+00	    6.83705464e-03
 355	       1.178459	     0.00000000	     0.05385753	     0.00000000	    -2.72429105	    -3.34614247	   5.00000074e+17	   3.36479968e+08	   0.00000000e+00	   5.00000000e+17	  -7.33662194e+10	   1.16421402e-02	  -2.90112261e+01	   4.68394443e-03	   0.00000000e+00	   0.00000000e+00	  -2.90065422e+01	   8.12606050e+19	    5.96262592e+19	   2.00997018e-03	    9.19486617e+00	    6.67603897e-03
 356	       1.178616	     0.00000000	     0.05385753	     0.00000000	    -2.72422258	    -3.34614247	   5.00000068e+17	   3.35591618e+08	   0.00000000e+00	   5.00000000e+17	  -6.76945632e+10	   1.14424819e-02	  -2.90112797e+01	   4.73853229e-03	   0.00000000e+00	   0.00000000e+00	  -2.90065412e+01	   8.12946490e+19	    5.94688383e+19	   1.80626689e-03	    9.19501541e+00	    6.52679702e-03
 357	       1.178762	     0.00000000	     0.05385753	     0.00000000	    -2.72415775	    -3.34614247	   5.00000063e+17	   3.34752620e+08	   0.00000000e+00	   5.00000000e+17	  -6.24497320e+10	   1.12704518e-02	  -2.90113305e+01	   4.78994689e-03	   0.00000000e+00	   0.00000000e+00	  -2.90065406e+01	   8.13264589e+19	    5.93201628e+19	   1.61593892e-03	    9.19515444e+00	    6.38776912e-03
 358	       1.178899	     0.00000000	     0.05385753	     0.00000000	    -2.72409610	    -3.34614247	   5.00000058e+17	   3.33956746e+08	   0.00000000e+00	   5.00000000e+17	  -5.75684631e+10	   1.11215210e-02	  -2.90113795e+01	   4.83859522e-03	   0.00000000e+00	   0.00000000e+00	  -2.90065409e+01	   8.13563333e+19	    5.91791292e+19	   1.43719833e-03	    9.19528463e+00	    6.25757322e-03
 359	       1.179028	     0.00000000	     0.05385753	     0.00000000	    -2.72403721	    -3.34614247	   5.00000053e+17	   3.33198230e+08	   0.00000000e+00	   5.00000000e+17	  -5.29963409e+10	   1.09920162e-02	  -2.90114264e+01	   4.88485043e-03	   0.00000000e+00	   0.00000000e+00	  -2.90065416e+01	   8.13845392e+19	    5.90447156e+19	   1.26844677e-03	    9.19540722e+00	    6.13498289e-03
 360	       1.179151	     0.00000000	     0.05385753	     0.00000000	    -2.72398067	    -3.34614247	   5.00000049e+17	   3.32471733e+08	   0.00000000e+00	   5.00000000e+17	  -4.86862038e+10	   1.08790180e-02	  -2.90114702e+01	   4.92905486e-03	   0.00000000e+00	   0.00000000e+00	  -2.90065412e+01	   8.14113157e+19	    5.89159761e+19	   1.10825171e-03	    9.19552330e+00	    6.01890671e-03
 361	       1.179268	     0.00000000	     0.05385754	     0.00000000	    -2.72392613	    -3.34614246	   5.00000045e+17	   3.31772304e+08	   0.00000000e+00	   5.00000000e+17	  -4.45968512e+10	   1.07800800e-02	  -2.90115124e+01	   4.97152363e-03	   0.00000000e+00	   0.00000000e+00	  -2.90065409e+01	   8.14368784e+19	    5.87920330e+19	   9.55323573e-04	    9.19563384e+00	    5.90836900e-03
 362	       1.179381	     0.00000000	     0.05385754	     0.00000000	    -2.72387322	    -3.34614246	   5.00000041e+17	   3.31095320e+08	   0.00000000e+00	   5.00000000e+17	  -4.06919153e+10	   1.06932473e-02	  -2.90115526e+01	   5.01254857e-03	   0.00000000e+00	   0.00000000e+00	  -2.90065401e+01	   8.14614225e+19	    5.86720675e+19	   8.08493746e-04	    9.19573971e+00	    5.80249169e-03
 363	       1.179490	     0.00000000	     0.05385754	     0.00000000	    -2.72382163	    -3.34614246	   5.00000037e+17	   3.30436433e+08	   0.00000000e+00	   5.00000000e+17	  -3.69389297e+10	   1.06169485e-02	  -2.90115925e+01	   5.05240248e-03	   0.00000000e+00	   0.00000000e+00	  -2.90065401e+01	   8.14851266e+19	    5.85553087e+19	   6.66693114e-04	    9.19584173e+00	    5.70047716e-03
 364	       1.179595	     0.00000000	     0.05385754	     0.00000000	    -2.72377103	    -3.34614246	   5.00000034e+17	   3.29791493e+08	   0.00000000e+00	   5.00000000e+17	  -3.33084556e+10	   1.05498868e-02	  -2.90116318e+01	   5.09134368e-03	   0.00000000e+00	   0.00000000e+00	  -2.90065405e+01	   8.15081563e+19	    5.84410214e+19	   5.28931071e-04	    9.19594061e+00	    5.60159178e-03
 365	       1.179698	     0.00000000	     0.05385754	     0.00000000	    -2.72372111	    -3.34614246	   5.00000030e+17	   3.29156477e+08	   0.00000000e+00	   5.00000000e+17	  -2.97733319e+10	   1.04910466e-02	  -2.90116707e+01	   5.12962104e-03	   0.00000000e+00	   0.00000000e+00	  -2.90065410e+01	   8.15306674e+19	    5.83284929e+19	   3.94274438e-04	    9.19603706e+00	    5.50514978e-03
 366	       1.179800	     0.00000000	     0.05385754	     0.00000000	    -2.72367157	    -3.34614246	   5.00000027e+17	   3.28527401e+08	   0.00000000e+00	   5.00000000e+17	  -2.63079074e+10	   1.04396100e-02	  -2.90117074e+01	   5.16747947e-03	   0.00000000e+00	   0.00000000e+00	  -2.90065399e+01	   8.15528100e+19	    5.82170168e+19	   2.61825767e-04	    9.19613171e+00	    5.41049704e-03
 367	       1.179900	     0.00000000	     0.05385754	     0.00000000	    -2.72362207	    -3.34614246	   5.00000023e+17	   3.27900217e+08	   0.00000000e+00	   5.00000000e+17	  -2.28873347e+10	   1.03949448e-02	  -2.90117449e+01	   5.20516618e-03	   0.00000000e+00	   0.00000000e+00	  -2.90065397e+01	   8.15747320e+19	    5.81058761e+19	   1.30700224e-04	    9.19622521e+00	    5.31699411e-03
 368	       1.180000	     0.00000000	     0.05385754	     0.00000000	    -2.72357230	    -3.34614246	   5.00000020e+17	   3.27270697e+08	   0.00000000e+00	   5.00000000e+17	  -1.94867826e+10	   1.03535120e-02	  -2.90117659e+01	   5.22399785e-03	   0.00000000e+00	   0.00000000e+00	  -2.90065419e+01	   8.15965834e+19	    5.79943214e+19	   0.00000000e+00	    9.20154220e+00	    5.22399785e-03
