# Supplementary material for: Numerical simulation of quantum dots as a buffer layer in CIGS solar cells: a comparative study
Source: Sci Rep. 2022 May 16;12:8099. doi: 10.1038/s41598-022-12234-0 (PMC9110751; doi:10.1038/s41598-022-12234-0)
Supplement: Supplementary file 14 — Supplementary Information 14. [file 41598_2022_12234_MOESM14_ESM.txt]

SCAPS 3.3.10 ELIS-UGent: Version scaps3310.exe, dated 10-04-2021, 11:22:08
Simulation of energy band diagrammes
Single shot simulation #	5
Calculation started : 	5-11-2021 at 15:47:43

problem definition file :	c:\Program Files (x86)\Scaps3309\def\CdS-19-QD.def
last saved: 	05-11-2021 at 15:16:36

Calculation under illumination
Optical generation from internal SCAPS calculation
Illumination spectrum read from file
spectrum file :	
C:\Program Files (x86)\Scaps3309\spectrum\AM1_5G 1 sun.spe  last saved: 	22-05-2009 at 15:59:48
Neutral density filter: ND	  0.0000
Transmission of ND filter:	  1.0000e+00
Power from spectrum:	  100.0000	mW/cm2
Incident power on solar cell structure	  100.0000	mW/cm2

Working point conditions
Temperature	  300.00	K
Workpoint bias voltage	    0.0000	Volt
Frequency	  1.0000e+06	Hz

Voltage reference convention: voltage referred to right contact, voltage V applied to left contact
Current reference convention: current positive when entering the left contact
Power generated by the cell: = -V*I; power consumed by the cell = +V*I

Band diagramme at actual bias voltage	    0.0000	Volt

bulk

   i	       x(um)	        y	      Ec(eV)	      Fn(eV)	      Fp(eV)	      Ev(eV)	     n(/cm3)	     p(/cm3)	rho(defect) (/cm3)	net doping (/cm3)	   rho(/cm3)	     E(V/cm)	  jn(mA/cm2)	  jp(mA/cm2)	  jn_tunnel(mA/cm2)	  jp_tunnel(mA/cm2)	jtot(mA/cm2)	 generation(#/cm3.s)	  recombination(#/cm3.s)	cumulative generation (mA/cm2)	cumulative recombination L to R (mA/cm2)	cumulative recombination R to L (mA/cm2)

   0	       0.000000	     0.00000000	     1.04728960	     0.57747224	    -0.00000008	    -0.15271040	   2.64894487e+10	   5.50001666e+15	   0.00000000e+00	  -5.50000000e+15	  -9.83128986e+09	  -1.66567985e+00	   4.24326785e-01	  -2.70857734e+01	   0.00000000e+00	   0.00000000e+00	  -2.66614466e+01	   8.96179034e+19	    4.69408261e+19	   3.82061666e+01	    4.24326785e-01	    1.15451372e+01
   1	       0.000100	     0.00000000	     1.04728958	     0.57749223	    -0.00000009	    -0.15271042	   2.65099192e+10	   5.50001638e+15	   0.00000000e+00	  -5.50000000e+15	  -1.01249574e+10	  -1.66569817e+00	   4.24292461e-01	  -2.70857390e+01	   0.00000000e+00	   0.00000000e+00	  -2.66614466e+01	   8.96470008e+19	    4.69771012e+19	   3.82060231e+01	    4.24402013e-01	    1.11207352e+01
   2	       0.000201	     0.00000000	     1.04728957	     0.57751237	    -0.00000011	    -0.15271043	   2.65305607e+10	   5.50001611e+15	   0.00000000e+00	  -5.50000000e+15	  -1.04211688e+10	  -1.66571691e+00	   4.24223240e-01	  -2.70856698e+01	   0.00000000e+00	   0.00000000e+00	  -2.66614466e+01	   8.96763573e+19	    4.70136791e+19	   3.82058782e+01	    4.24477941e-01	    1.11206593e+01
   3	       0.000304	     0.00000000	     1.04728955	     0.57753300	    -0.00000013	    -0.15271045	   2.65517172e+10	   5.50001583e+15	   0.00000000e+00	  -5.50000000e+15	  -1.07248672e+10	  -1.66573669e+00	   4.24152294e-01	  -2.70855989e+01	   0.00000000e+00	   0.00000000e+00	  -2.66614466e+01	   8.97064631e+19	    4.70511695e+19	   3.82057296e+01	    4.24555836e-01	    1.11205814e+01
   4	       0.000412	     0.00000000	     1.04728953	     0.57755445	    -0.00000014	    -0.15271047	   2.65737401e+10	   5.50001553e+15	   0.00000000e+00	  -5.50000000e+15	  -1.10411085e+10	  -1.66575789e+00	   4.24078434e-01	  -2.70855250e+01	   0.00000000e+00	   0.00000000e+00	  -2.66614466e+01	   8.97378199e+19	    4.70901953e+19	   3.82055749e+01	    4.24637002e-01	    1.11205002e+01
   5	       0.000526	     0.00000000	     1.04728951	     0.57757710	    -0.00000016	    -0.15271049	   2.65970059e+10	   5.50001522e+15	   0.00000000e+00	  -5.50000000e+15	  -1.13753171e+10	  -1.66578095e+00	   4.24000388e-01	  -2.70854470e+01	   0.00000000e+00	   0.00000000e+00	  -2.66614466e+01	   8.97709666e+19	    4.71314237e+19	   3.82054114e+01	    4.24722837e-01	    1.11204144e+01
   6	       0.000647	     0.00000000	     1.04728949	     0.57760134	    -0.00000018	    -0.15271051	   2.66219341e+10	   5.50001489e+15	   0.00000000e+00	  -5.50000000e+15	  -1.17335421e+10	  -1.66580643e+00	   4.23916739e-01	  -2.70853633e+01	   0.00000000e+00	   0.00000000e+00	  -2.66614466e+01	   8.98065046e+19	    4.71755978e+19	   3.82052361e+01	    4.24814905e-01	    1.11203223e+01
   7	       0.000780	     0.00000000	     1.04728947	     0.57762765	    -0.00000020	    -0.15271053	   2.66490057e+10	   5.50001453e+15	   0.00000000e+00	  -5.50000000e+15	  -1.21227329e+10	  -1.66583500e+00	   4.23825864e-01	  -2.70852724e+01	   0.00000000e+00	   0.00000000e+00	  -2.66614466e+01	   8.98451253e+19	    4.72235704e+19	   3.82050456e+01	    4.24915008e-01	    1.11202222e+01
   8	       0.000926	     0.00000000	     1.04728945	     0.57765655	    -0.00000022	    -0.15271055	   2.66787852e+10	   5.50001413e+15	   0.00000000e+00	  -5.50000000e+15	  -1.25510518e+10	  -1.66586752e+00	   4.23725856e-01	  -2.70851724e+01	   0.00000000e+00	   0.00000000e+00	  -2.66614466e+01	   8.98876415e+19	    4.72763414e+19	   3.82048359e+01	    4.25025266e-01	    1.11201120e+01
   9	       0.001088	     0.00000000	     1.04728942	     0.57768869	    -0.00000025	    -0.15271058	   2.67119449e+10	   5.50001368e+15	   0.00000000e+00	  -5.50000000e+15	  -1.30282378e+10	  -1.66590506e+00	   4.23614445e-01	  -2.70850610e+01	   0.00000000e+00	   0.00000000e+00	  -2.66614466e+01	   8.99350235e+19	    4.73351022e+19	   3.82046022e+01	    4.25148215e-01	    1.11199890e+01
  10	       0.001271	     0.00000000	     1.04728939	     0.57772485	    -0.00000027	    -0.15271061	   2.67492946e+10	   5.50001318e+15	   0.00000000e+00	  -5.50000000e+15	  -1.35660428e+10	  -1.66594904e+00	   4.23488898e-01	  -2.70849355e+01	   0.00000000e+00	   0.00000000e+00	  -2.66614466e+01	   8.99884433e+19	    4.74012881e+19	   3.82043388e+01	    4.25286920e-01	    1.11198503e+01
  11	       0.001479	     0.00000000	     1.04728935	     0.57776596	    -0.00000031	    -0.15271065	   2.67918173e+10	   5.50001261e+15	   0.00000000e+00	  -5.50000000e+15	  -1.41787570e+10	  -1.66600129e+00	   4.23345897e-01	  -2.70847925e+01	   0.00000000e+00	   0.00000000e+00	  -2.66614466e+01	   9.00493270e+19	    4.74766407e+19	   3.82040386e+01	    4.25445121e-01	    1.11196921e+01
  12	       0.001718	     0.00000000	     1.04728931	     0.57781314	    -0.00000034	    -0.15271069	   2.68407114e+10	   5.50001196e+15	   0.00000000e+00	  -5.50000000e+15	  -1.48838488e+10	  -1.66606424e+00	   4.23181396e-01	  -2.70846280e+01	   0.00000000e+00	   0.00000000e+00	  -2.66614466e+01	   9.01194194e+19	    4.75632839e+19	   3.82036930e+01	    4.25627403e-01	    1.11195098e+01
  13	       0.001996	     0.00000000	     1.04728927	     0.57786778	    -0.00000039	    -0.15271073	   2.68974427e+10	   5.50001119e+15	   0.00000000e+00	  -5.50000000e+15	  -1.57027432e+10	  -1.66614115e+00	   4.22990448e-01	  -2.70844370e+01	   0.00000000e+00	   0.00000000e+00	  -2.66614466e+01	   9.02008623e+19	    4.76638150e+19	   3.82032916e+01	    4.25839407e-01	    1.11192978e+01
  14	       0.002321	     0.00000000	     1.04728921	     0.57793155	    -0.00000044	    -0.15271079	   2.69638057e+10	   5.50001030e+15	   0.00000000e+00	  -5.50000000e+15	  -1.66617703e+10	  -1.66623639e+00	   4.22766999e-01	  -2.70842136e+01	   0.00000000e+00	   0.00000000e+00	  -2.66614466e+01	   9.02962904e+19	    4.77814141e+19	   3.82028213e+01	    4.26088093e-01	    1.11190491e+01
  15	       0.002705	     0.00000000	     1.04728915	     0.57800648	    -0.00000050	    -0.15271085	   2.70419978e+10	   5.50000925e+15	   0.00000000e+00	  -5.50000000e+15	  -1.77933190e+10	  -1.66635593e+00	   4.22503634e-01	  -2.70839502e+01	   0.00000000e+00	   0.00000000e+00	  -2.66614466e+01	   9.04089474e+19	    4.79199750e+19	   3.82022662e+01	    4.26382060e-01	    1.11187552e+01
  16	       0.003160	     0.00000000	     1.04728907	     0.57809505	    -0.00000057	    -0.15271093	   2.71347063e+10	   5.50000800e+15	   0.00000000e+00	  -5.50000000e+15	  -1.91372367e+10	  -1.66650794e+00	   4.22191291e-01	  -2.70836379e+01	   0.00000000e+00	   0.00000000e+00	  -2.66614466e+01	   9.05428271e+19	    4.80842598e+19	   3.82016067e+01	    4.26731940e-01	    1.11184053e+01
  17	       0.003703	     0.00000000	     1.04728898	     0.57820022	    -0.00000065	    -0.15271102	   2.72452107e+10	   5.50000650e+15	   0.00000000e+00	  -5.50000000e+15	  -2.07425279e+10	  -1.66670375e+00	   4.21818912e-01	  -2.70832655e+01	   0.00000000e+00	   0.00000000e+00	  -2.66614466e+01	   9.07028437e+19	    4.82800799e+19	   3.82008188e+01	    4.27150881e-01	    1.11179863e+01
  18	       0.004353	     0.00000000	     1.04728888	     0.57832557	    -0.00000075	    -0.15271112	   2.73775007e+10	   5.50000471e+15	   0.00000000e+00	  -5.50000000e+15	  -2.26694126e+10	  -1.66695918e+00	   4.21373046e-01	  -2.70828196e+01	   0.00000000e+00	   0.00000000e+00	  -2.66614466e+01	   9.08950360e+19	    4.85145053e+19	   3.81998727e+01	    4.27655136e-01	    1.11174821e+01
  19	       0.005135	     0.00000000	     1.04728875	     0.57847533	    -0.00000087	    -0.15271125	   2.75364103e+10	   5.50000254e+15	   0.00000000e+00	  -5.50000000e+15	  -2.49918326e+10	  -1.66729643e+00	   4.20837400e-01	  -2.70822840e+01	   0.00000000e+00	   0.00000000e+00	  -2.66614466e+01	   9.11268124e+19	    4.87961022e+19	   3.81987324e+01	    4.28264787e-01	    1.11168724e+01
  20	       0.006078	     0.00000000	     1.04728859	     0.57865454	    -0.00000101	    -0.15271141	   2.77277668e+10	   5.49999993e+15	   0.00000000e+00	  -5.50000000e+15	  -2.78005248e+10	  -1.66774688e+00	   4.20192328e-01	  -2.70816389e+01	   0.00000000e+00	   0.00000000e+00	  -2.66614466e+01	   9.14072414e+19	    4.91351969e+19	   3.81973534e+01	    4.29004624e-01	    1.11161326e+01
  21	       0.007218	     0.00000000	     1.04728840	     0.57886903	    -0.00000119	    -0.15271160	   2.79585526e+10	   5.49999675e+15	   0.00000000e+00	  -5.50000000e+15	  -3.12068470e+10	  -1.66835511e+00	   4.19414281e-01	  -2.70808609e+01	   0.00000000e+00	   0.00000000e+00	  -2.66614466e+01	   9.17473966e+19	    4.95441626e+19	   3.81956818e+01	    4.29905224e-01	    1.11152320e+01
  22	       0.008596	     0.00000000	     1.04728817	     0.57912554	    -0.00000140	    -0.15271183	   2.82370742e+10	   5.49999289e+15	   0.00000000e+00	  -5.50000000e+15	  -3.53476525e+10	  -1.66918471e+00	   4.18475214e-01	  -2.70799218e+01	   0.00000000e+00	   0.00000000e+00	  -2.66614466e+01	   9.21607645e+19	    5.00377188e+19	   3.81936521e+01	    4.31004261e-01	    1.11141330e+01
  23	       0.010262	     0.00000000	     1.04728789	     0.57943168	    -0.00000166	    -0.15271211	   2.85731309e+10	   5.49998818e+15	   0.00000000e+00	  -5.50000000e+15	  -4.03917022e+10	  -1.67032662e+00	   4.17341971e-01	  -2.70787885e+01	   0.00000000e+00	   0.00000000e+00	  -2.66614466e+01	   9.26637247e+19	    5.06332306e+19	   3.81911849e+01	    4.32348111e-01	    1.11127891e+01
  24	       0.012277	     0.00000000	     1.04728755	     0.57979592	    -0.00000197	    -0.15271245	   2.89781718e+10	   5.49998243e+15	   0.00000000e+00	  -5.50000000e+15	  -4.65484450e+10	  -1.67191113e+00	   4.15975673e-01	  -2.70774223e+01	   0.00000000e+00	   0.00000000e+00	  -2.66614466e+01	   9.32761170e+19	    5.13509863e+19	   3.81881844e+01	    4.33993803e-01	    1.11111434e+01
  25	       0.014709	     0.00000000	     1.04728715	     0.58022738	    -0.00000234	    -0.15271285	   2.94654241e+10	   5.49997538e+15	   0.00000000e+00	  -5.50000000e+15	  -5.40805693e+10	  -1.67412527e+00	   4.14331124e-01	  -2.70757777e+01	   0.00000000e+00	   0.00000000e+00	  -2.66614466e+01	   9.40219103e+19	    5.22144254e+19	   3.81845356e+01	    4.36011409e-01	    1.11091258e+01
  26	       0.017639	     0.00000000	     1.04728665	     0.58073568	    -0.00000279	    -0.15271335	   3.00499725e+10	   5.49996673e+15	   0.00000000e+00	  -5.50000000e+15	  -6.33227069e+10	  -1.67723771e+00	   4.12356248e-01	  -2.70738028e+01	   0.00000000e+00	   0.00000000e+00	  -2.66614466e+01	   9.49299983e+19	    5.32502788e+19	   3.81801004e+01	    4.38486936e-01	    1.11066503e+01
  27	       0.021161	     0.00000000	     1.04728606	     0.58133048	    -0.00000333	    -0.15271394	   3.07487627e+10	   5.49995604e+15	   0.00000000e+00	  -5.50000000e+15	  -7.47102961e+10	  -1.68163502e+00	   4.09991561e-01	  -2.70714381e+01	   0.00000000e+00	   0.00000000e+00	  -2.66614466e+01	   9.60351494e+19	    5.44885750e+19	   3.81747140e+01	    4.41525830e-01	    1.11036114e+01
  28	       0.025378	     0.00000000	     1.04728535	     0.58202104	    -0.00000398	    -0.15271465	   3.15804968e+10	   5.49994276e+15	   0.00000000e+00	  -5.50000000e+15	  -8.88253098e+10	  -1.68787476e+00	   4.07169631e-01	  -2.70686162e+01	   0.00000000e+00	   0.00000000e+00	  -2.66614466e+01	   9.73791544e+19	    5.59624556e+19	   3.81681800e+01	    4.45257161e-01	    1.10998801e+01
  29	       0.030410	     0.00000000	     1.04728450	     0.58281558	    -0.00000475	    -0.15271550	   3.25653862e+10	   5.49992610e+15	   0.00000000e+00	  -5.50000000e+15	  -1.06470054e+11	  -1.69676480e+00	   4.03814409e-01	  -2.70652610e+01	   0.00000000e+00	   0.00000000e+00	  -2.66614466e+01	   9.90122286e+19	    5.77077361e+19	   3.81602646e+01	    4.49838557e-01	    1.10952987e+01
  30	       0.036386	     0.00000000	     1.04728348	     0.58372057	    -0.00000567	    -0.15271652	   3.37247203e+10	   5.49990494e+15	   0.00000000e+00	  -5.50000000e+15	  -1.28787792e+11	  -1.70948432e+00	   3.99840183e-01	  -2.70612868e+01	   0.00000000e+00	   0.00000000e+00	  -2.66614466e+01	   1.00994745e+20	    5.97621428e+19	   3.81506902e+01	    4.55461880e-01	    1.10896753e+01
  31	       0.043449	     0.00000000	     1.04728227	     0.58473998	    -0.00000675	    -0.15271773	   3.50802131e+10	   5.49987762e+15	   0.00000000e+00	  -5.50000000e+15	  -1.57461889e+11	  -1.72777414e+00	   3.95149757e-01	  -2.70565963e+01	   0.00000000e+00	   0.00000000e+00	  -2.66614466e+01	   1.03399405e+20	    6.21641536e+19	   3.81391271e+01	    4.62359534e-01	    1.10827777e+01
  32	       0.051749	     0.00000000	     1.04728083	     0.58587452	    -0.00000803	    -0.15271917	   3.66530833e+10	   5.49984161e+15	   0.00000000e+00	  -5.50000000e+15	  -1.95048026e+11	  -1.75424529e+00	   3.89631133e-01	  -2.70510777e+01	   0.00000000e+00	   0.00000000e+00	  -2.66614466e+01	   1.06313994e+20	    6.49513700e+19	   3.81251838e+01	    4.70811147e-01	    1.10743261e+01
  33	       0.061446	     0.00000000	     1.04727911	     0.58712104	    -0.00000952	    -0.15272089	   3.84628309e+10	   5.49979293e+15	   0.00000000e+00	  -5.50000000e+15	  -2.45535516e+11	  -1.79289583e+00	   3.83151667e-01	  -2.70445982e+01	   0.00000000e+00	   0.00000000e+00	  -2.66614466e+01	   1.09844902e+20	    6.81583464e+19	   3.81083942e+01	    4.81150104e-01	    1.10639871e+01
  34	       0.072702	     0.00000000	     1.04727706	     0.58847209	    -0.00001124	    -0.15272294	   4.05256609e+10	   5.49972521e+15	   0.00000000e+00	  -5.50000000e+15	  -3.15311721e+11	  -1.85000269e+00	   3.75548175e-01	  -2.70369948e+01	   0.00000000e+00	   0.00000000e+00	  -2.66614466e+01	   1.14121677e+20	    7.18137995e+19	   3.80882028e+01	    4.93769104e-01	    1.10513681e+01
  35	       0.085675	     0.00000000	     1.04727462	     0.58991561	    -0.00001323	    -0.15272538	   4.28525032e+10	   5.49962800e+15	   0.00000000e+00	  -5.50000000e+15	  -4.14853866e+11	  -1.93570361e+00	   3.66610891e-01	  -2.70280575e+01	   0.00000000e+00	   0.00000000e+00	  -2.66614466e+01	   1.19302947e+20	    7.59370974e+19	   3.80639450e+01	    5.09123541e-01	    1.10360137e+01
  36	       0.100522	     0.00000000	     1.04727166	     0.59143486	    -0.00001551	    -0.15272834	   4.54465436e+10	   5.49948368e+15	   0.00000000e+00	  -5.50000000e+15	  -5.61769122e+11	  -2.06687553e+00	   3.56058528e-01	  -2.70175051e+01	   0.00000000e+00	   0.00000000e+00	  -2.66614466e+01	   1.25584143e+20	    8.05338856e+19	   3.80348231e+01	    5.27731012e-01	    1.10174062e+01
  37	       0.117381	     0.00000000	     1.04726803	     0.59300849	    -0.00001810	    -0.15273197	   4.83001419e+10	   5.49926190e+15	   0.00000000e+00	  -5.50000000e+15	  -7.86400716e+11	  -2.27249993e+00	   3.43500980e-01	  -2.70049476e+01	   0.00000000e+00	   0.00000000e+00	  -2.66614466e+01	   1.33207637e+20	    8.55906252e+19	   3.79998753e+01	    5.50164840e-01	    1.09949724e+01
  38	       0.136373	     0.00000000	     1.04726346	     0.59461042	    -0.00002101	    -0.15273654	   5.13909410e+10	   5.49890895e+15	   0.00000000e+00	  -5.50000000e+15	  -1.14244045e+12	  -2.60390378e+00	   3.28385431e-01	  -2.69898320e+01	   0.00000000e+00	   0.00000000e+00	  -2.66614466e+01	   1.42476039e+20	    9.10676983e+19	   3.79579369e+01	    5.77038993e-01	    1.09680982e+01
  39	       0.157589	     0.00000000	     1.04725747	     0.59620970	    -0.00002426	    -0.15274253	   5.46768906e+10	   5.49832714e+15	   0.00000000e+00	  -5.50000000e+15	  -1.72753444e+12	  -3.15476866e+00	   3.09920965e-01	  -2.69713675e+01	   0.00000000e+00	   0.00000000e+00	  -2.66614466e+01	   1.53769672e+20	    9.68905890e+19	   3.79075917e+01	    6.08981432e-01	    1.09361558e+01
  40	       0.181087	     0.00000000	     1.04724919	     0.59776966	    -0.00002785	    -0.15275081	   5.80898418e+10	   5.49733384e+15	   0.00000000e+00	  -5.50000000e+15	  -2.72425221e+12	  -4.10112240e+00	   2.86976172e-01	  -2.69484228e+01	   0.00000000e+00	   0.00000000e+00	  -2.66614466e+01	   1.67569517e+20	    1.02938534e+20	   3.78471102e+01	    6.46592661e-01	    1.08985446e+01
  41	       0.206881	     0.00000000	     1.04723697	     0.59924647	    -0.00003180	    -0.15276303	   6.15273924e+10	   5.49557822e+15	   0.00000000e+00	  -5.50000000e+15	  -4.48331018e+12	  -5.78297794e+00	   2.57944011e-01	  -2.69193906e+01	   0.00000000e+00	   0.00000000e+00	  -2.66614466e+01	   1.84487260e+20	    1.09030070e+20	   3.77743736e+01	    6.90386336e-01	    1.08547509e+01
  42	       0.234936	     0.00000000	     1.04721756	     0.60058642	    -0.00003609	    -0.15278244	   6.48429189e+10	   5.49236907e+15	   0.00000000e+00	  -5.50000000e+15	  -7.69577674e+12	  -8.87412068e+00	   2.20568545e-01	  -2.68820151e+01	   0.00000000e+00	   0.00000000e+00	  -2.66614466e+01	   2.05304483e+20	    1.14905372e+20	   3.76867792e+01	    7.40709360e-01	    1.08044279e+01
  43	       0.265166	     0.00000000	     1.04718437	     0.60172141	    -0.00004070	    -0.15281563	   6.78344991e+10	   5.48631332e+15	   0.00000000e+00	  -5.50000000e+15	  -1.37545191e+13	  -1.47404954e+01	   1.71729991e-01	  -2.68331766e+01	   0.00000000e+00	   0.00000000e+00	  -2.66614466e+01	   2.31023409e+20	    1.20206623e+20	   3.75811245e+01	    7.97640627e-01	    1.07474966e+01
  44	       0.297430	     0.00000000	     1.04712386	     0.60256166	    -0.00004563	    -0.15287614	   7.02351869e+10	   5.47455115e+15	   0.00000000e+00	  -5.50000000e+15	  -2.55190814e+13	  -2.62039091e+01	   1.07188932e-01	  -2.67686355e+01	   0.00000000e+00	   0.00000000e+00	  -2.66614466e+01	   2.62931880e+20	    1.24460779e+20	   3.74534687e+01	    8.60871459e-01	    1.06842658e+01
  45	       0.331531	     0.00000000	     1.04700765	     0.60298388	    -0.00005084	    -0.15299235	   7.17105626e+10	   5.45113958e+15	   0.00000000e+00	  -5.50000000e+15	  -4.89321259e+13	  -4.91724755e+01	   2.12998984e-02	  -2.66827465e+01	   0.00000000e+00	   0.00000000e+00	  -2.66614466e+01	   3.02685249e+20	    1.27075228e+20	   3.72989702e+01	    9.29578594e-01	    1.06155586e+01
  46	       0.367220	     0.00000000	     1.04677578	     0.60281145	    -0.00005630	    -0.15322422	   7.18753261e+10	   5.40369589e+15	   0.00000000e+00	  -5.50000000e+15	  -9.63759865e+13	  -9.60874868e+01	  -9.32782246e-02	  -2.65681684e+01	   0.00000000e+00	   0.00000000e+00	  -2.66614466e+01	   3.52407132e+20	    1.27367197e+20	   3.71117020e+01	    1.00231486e+00	    1.05428224e+01
  47	       0.404198	     0.00000000	     1.04630124	     0.60178070	    -0.00006201	    -0.15369876	   7.03482504e+10	   5.30676091e+15	   0.00000000e+00	  -5.50000000e+15	  -1.93309434e+14	  -1.92997637e+02	  -2.45819852e-01	  -2.64156267e+01	   0.00000000e+00	   0.00000000e+00	  -2.66614466e+01	   4.14809178e+20	    1.24661129e+20	   3.68844541e+01	    1.07696515e+00	    1.04681721e+01
  48	       0.442129	     0.00000000	     1.04531757	     0.59948308	    -0.00006800	    -0.15468243	   6.68683781e+10	   5.11017337e+15	   0.00000000e+00	  -5.50000000e+15	  -3.89893502e+14	  -3.93124276e+02	  -4.47628113e-01	  -2.62138185e+01	   0.00000000e+00	   0.00000000e+00	  -2.66614466e+01	   4.93326244e+20	    1.18494590e+20	   3.66085390e+01	    1.15084215e+00	    1.03942951e+01
  49	       0.480644	     0.00000000	     1.04328022	     0.59526908	    -0.00007439	    -0.15671978	   6.14783913e+10	   4.72476476e+15	   0.00000000e+00	  -5.50000000e+15	  -7.75296721e+14	  -7.99117416e+02	  -7.11873974e-01	  -2.59495726e+01	   0.00000000e+00	   0.00000000e+00	  -2.66614466e+01	   5.92256984e+20	    1.08943214e+20	   3.62736318e+01	    1.22100771e+00	    1.03241295e+01
  50	       0.519356	     0.00000000	     1.03913559	     0.58810677	    -0.00008154	    -0.16086441	   5.47169236e+10	   4.02719305e+15	   0.00000000e+00	  -5.50000000e+15	  -1.47286167e+15	  -1.58645838e+03	  -1.00528623e+00	  -2.56561604e+01	   0.00000000e+00	   0.00000000e+00	  -2.66614466e+01	   7.16890051e+20	    9.69614839e+19	   3.58676899e+01	    1.28485489e+00	    1.02602823e+01
  51	       0.538613	     0.00000000	     1.03558633	     0.58289758	    -0.00008562	    -0.16441367	   5.13201269e+10	   3.51201581e+15	   0.00000000e+00	  -5.50000000e+15	  -1.98803551e+15	  -2.18940736e+03	  -1.25713527e+00	  -2.54043113e+01	   0.00000000e+00	   0.00000000e+00	  -2.66614466e+01	   7.90590218e+20	    9.09421452e+19	   3.56351578e+01	    1.31383944e+00	    1.02312978e+01
  52	       0.557871	     0.00000000	     1.03070311	     0.57629502	    -0.00009038	    -0.16929689	   4.80239290e+10	   2.90906763e+15	   0.00000000e+00	  -5.50000000e+15	  -2.59098040e+15	  -2.98715223e+03	  -1.48576039e+00	  -2.51756862e+01	   0.00000000e+00	   0.00000000e+00	  -2.66614466e+01	   8.73583189e+20	    8.51010630e+19	   3.53784553e+01	    1.34099450e+00	    1.02041427e+01
  53	       0.576836	     0.00000000	     1.02419475	     0.56812956	    -0.00009618	    -0.17580525	   4.50475450e+10	   2.26317412e+15	   0.00000000e+00	  -5.50000000e+15	  -3.23687092e+15	  -3.98706859e+03	  -1.74104375e+00	  -2.49204028e+01	   0.00000000e+00	   0.00000000e+00	  -2.66614466e+01	   9.65732126e+20	    7.98266914e+19	   3.50990396e+01	    1.36604915e+00	    1.01790881e+01
  54	       0.595802	     0.00000000	     1.01557983	     0.55799576	    -0.00010387	    -0.18442017	   4.24817402e+10	   1.62327055e+15	   0.00000000e+00	  -5.50000000e+15	  -3.87677193e+15	  -5.20759523e+03	  -2.00025376e+00	  -2.46611928e+01	   0.00000000e+00	   0.00000000e+00	  -2.66614466e+01	   1.06974800e+21	    7.52798553e+19	   3.47898238e+01	    1.38961184e+00	    1.01555254e+01
  55	       0.608128	     0.00000000	     1.00862799	     0.55017460	    -0.00011054	    -0.19137201	   4.10795325e+10	   1.24146183e+15	   0.00000000e+00	  -5.50000000e+15	  -4.25857925e+15	  -6.11478404e+03	  -2.23069992e+00	  -2.44307467e+01	   0.00000000e+00	   0.00000000e+00	  -2.66614466e+01	   1.14454375e+21	    7.27949747e+19	   3.45712009e+01	    1.40423167e+00	    1.01409056e+01
  56	       0.620454	     0.00000000	     1.00050545	     0.54130118	    -0.00011939	    -0.19949455	   3.99056727e+10	   9.07573990e+14	   0.00000000e+00	  -5.50000000e+15	  -4.59246592e+15	  -7.10178128e+03	  -2.45054645e+00	  -2.42109001e+01	   0.00000000e+00	   0.00000000e+00	  -2.66614466e+01	   1.22565064e+21	    7.07146916e+19	   3.43371852e+01	    1.41840076e+00	    1.01267365e+01
  57	       0.632780	     0.00000000	     0.99112043	     0.53130084	    -0.00013170	    -0.20887957	   3.89687923e+10	   6.32003036e+14	   0.00000000e+00	  -5.50000000e+15	  -4.86803593e+15	  -8.15674022e+03	  -2.68531835e+00	  -2.39761282e+01	   0.00000000e+00	   0.00000000e+00	  -2.66614466e+01	   1.31368150e+21	    6.90542669e+19	   3.40864702e+01	    1.43220052e+00	    1.01129367e+01
  58	       0.644676	     0.00000000	     0.98079377	     0.52051838	    -0.00014891	    -0.21920623	   3.82889980e+10	   4.24472038e+14	   0.00000000e+00	  -5.50000000e+15	  -5.07556625e+15	  -9.22688974e+03	  -2.90168185e+00	  -2.37597647e+01	   0.00000000e+00	   0.00000000e+00	  -2.66614466e+01	   1.40584314e+21	    6.78492820e+19	   3.38273309e+01	    1.44524585e+00	    1.00998914e+01
  59	       0.650624	     0.00000000	     0.97514307	     0.51468565	    -0.00016048	    -0.22485693	   3.80208336e+10	   3.41421931e+14	   0.00000000e+00	  -5.50000000e+15	  -5.15861609e+15	  -9.77760090e+03	  -3.06340563e+00	  -2.35980409e+01	   0.00000000e+00	   0.00000000e+00	  -2.66614466e+01	   1.45478787e+21	    6.73738206e+19	   3.36910384e+01	    1.45168845e+00	    1.00934488e+01
  60	       0.656573	     0.00000000	     0.96916215	     0.50855660	    -0.00017487	    -0.23083785	   3.78040017e+10	   2.71171384e+14	   0.00000000e+00	  -5.50000000e+15	  -5.22886642e+15	  -1.03365613e+04	  -3.19805708e+00	  -2.34633895e+01	   0.00000000e+00	   0.00000000e+00	  -2.66614466e+01	   1.50576166e+21	    6.69892401e+19	   3.35499853e+01	    1.45809007e+00	    1.00870472e+01
  61	       0.662521	     0.00000000	     0.96284651	     0.50212639	    -0.00019300	    -0.23715349	   3.76371430e+10	   2.12640689e+14	   0.00000000e+00	  -5.50000000e+15	  -5.28739695e+15	  -1.09024515e+04	  -3.33769942e+00	  -2.33237472e+01	   0.00000000e+00	   0.00000000e+00	  -2.66614466e+01	   1.55886015e+21	    6.66931003e+19	   3.34039738e+01	    1.46445926e+00	    1.00806780e+01
  62	       0.668469	     0.00000000	     0.95619239	     0.49539067	    -0.00021613	    -0.24380761	   3.75187462e+10	   1.64610410e+14	   0.00000000e+00	  -5.50000000e+15	  -5.33542711e+15	  -1.14740758e+04	  -3.49850645e+00	  -2.31629401e+01	   0.00000000e+00	   0.00000000e+00	  -2.66614466e+01	   1.61418395e+21	    6.64826784e+19	   3.32527966e+01	    1.47080432e+00	    1.00743329e+01
  63	       0.676994	     0.00000000	     0.94605959	     0.48520120	    -0.00026174	    -0.25394041	   3.74367436e+10	   1.11510029e+14	   0.00000000e+00	  -5.50000000e+15	  -5.38852741e+15	  -1.23011741e+04	  -3.69961345e+00	  -2.29618331e+01	   0.00000000e+00	   0.00000000e+00	  -2.66614466e+01	   1.69757144e+21	    6.63360694e+19	   3.30266448e+01	    1.47987419e+00	    1.00652630e+01
  64	       0.685519	     0.00000000	     0.93521818	     0.47436808	    -0.00032936	    -0.26478182	   3.74487368e+10	   7.35626882e+13	   0.00000000e+00	  -5.50000000e+15	  -5.42647476e+15	  -1.31352946e+04	  -3.89908346e+00	  -2.27623631e+01	   0.00000000e+00	   0.00000000e+00	  -2.66614466e+01	   1.78608057e+21	    6.63552588e+19	   3.27887547e+01	    1.48893536e+00	    1.00562019e+01
  65	       0.689782	     0.00000000	     0.92952987	     0.46870476	    -0.00037518	    -0.27047013	   3.74848840e+10	   5.91620983e+13	   0.00000000e+00	  -5.50000000e+15	  -5.44087539e+15	  -1.35543735e+04	  -4.04745653e+00	  -2.26139901e+01	   0.00000000e+00	   0.00000000e+00	  -2.66614466e+01	   1.83236627e+21	    6.64178449e+19	   3.26652072e+01	    1.49346874e+00	    1.00516685e+01
  66	       0.694045	     0.00000000	     0.92366268	     0.46287737	    -0.00043204	    -0.27633732	   3.75425337e+10	   4.72732301e+13	   0.00000000e+00	  -5.50000000e+15	  -5.45276431e+15	  -1.39744663e+04	  -4.16967417e+00	  -2.24917724e+01	   0.00000000e+00	   0.00000000e+00	  -2.66614466e+01	   1.88006835e+21	    6.65181240e+19	   3.25384506e+01	    1.49800767e+00	    1.00471296e+01
  67	       0.698307	     0.00000000	     0.91761623	     0.45688512	    -0.00050304	    -0.28238377	   3.76211723e+10	   3.75334259e+13	   0.00000000e+00	  -5.50000000e+15	  -5.46250420e+15	  -1.43953931e+04	  -4.29519120e+00	  -2.23662554e+01	   0.00000000e+00	   0.00000000e+00	  -2.66614466e+01	   1.92923573e+21	    6.66550599e+19	   3.24083866e+01	    1.50255471e+00	    1.00425825e+01
  68	       0.702570	     0.00000000	     0.91139019	     0.45072724	    -0.00059225	    -0.28860981	   3.77203054e+10	   2.96152307e+13	   0.00000000e+00	  -5.50000000e+15	  -5.47042249e+15	  -1.48170009e+04	  -4.44088800e+00	  -2.22205586e+01	   0.00000000e+00	   0.00000000e+00	  -2.66614466e+01	   1.97991917e+21	    6.68276102e+19	   3.22749132e+01	    1.50711231e+00	    1.00380249e+01
  69	       0.709023	     0.00000000	     0.90162296	     0.44109017	    -0.00077448	    -0.29837704	   3.79103526e+10	   2.04546776e+13	   0.00000000e+00	  -5.50000000e+15	  -5.47958323e+15	  -1.54562315e+04	  -4.62597537e+00	  -2.20354712e+01	   0.00000000e+00	   0.00000000e+00	  -2.66614466e+01	   2.05964685e+21	    6.71578118e+19	   3.20661195e+01	    1.51403764e+00	    1.00310996e+01
  70	       0.715476	     0.00000000	     0.89144290	     0.43107009	    -0.00103768	    -0.30855710	   3.81452342e+10	   1.39477930e+13	   0.00000000e+00	  -5.50000000e+15	  -5.48609035e+15	  -1.60963769e+04	  -4.83624326e+00	  -2.18252033e+01	   0.00000000e+00	   0.00000000e+00	  -2.66614466e+01	   2.14316160e+21	    6.75642230e+19	   3.18488882e+01	    1.52100104e+00	    1.00241362e+01
  71	       0.721928	     0.00000000	     0.88084952	     0.42066511	    -0.00142226	    -0.31915048	   3.84237261e+10	   9.40422393e+12	   0.00000000e+00	  -5.50000000e+15	  -5.49063420e+15	  -1.67371673e+04	  -5.05530490e+00	  -2.16061417e+01	   0.00000000e+00	   0.00000000e+00	  -2.66614466e+01	   2.23066620e+21	    6.80430049e+19	   3.16228174e+01	    1.52801020e+00	    1.00171270e+01
  72	       0.728381	     0.00000000	     0.86984248	     0.40987357	    -0.00198960	    -0.33015752	   3.87447655e+10	   6.28447017e+12	   0.00000000e+00	  -5.50000000e+15	  -5.49375427e+15	  -1.73784052e+04	  -5.28357658e+00	  -2.13778700e+01	   0.00000000e+00	   0.00000000e+00	  -2.66614466e+01	   2.32237531e+21	    6.85898239e+19	   3.13874835e+01	    1.53507236e+00	    1.00100649e+01
  73	       0.734834	     0.00000000	     0.85842154	     0.39869394	    -0.00283209	    -0.34157846	   3.91074336e+10	   4.17722520e+12	   0.00000000e+00	  -5.50000000e+15	  -5.49586188e+15	  -1.80199482e+04	  -5.51767075e+00	  -2.11437758e+01	   0.00000000e+00	   0.00000000e+00	  -2.66614466e+01	   2.41851617e+21	    6.91996549e+19	   3.11424402e+01	    1.54219431e+00	    1.00029429e+01
  74	       0.740880	     0.00000000	     0.84734479	     0.38786565	    -0.00399106	    -0.35265521	   3.94843887e+10	   2.84829781e+12	   0.00000000e+00	  -5.50000000e+15	  -5.49719119e+15	  -1.86212394e+04	  -5.75358572e+00	  -2.09078609e+01	   0.00000000e+00	   0.00000000e+00	  -2.66614466e+01	   2.51283191e+21	    6.98233399e+19	   3.09036197e+01	    1.54892706e+00	    9.99621016e+00
  75	       0.746926	     0.00000000	     0.83590446	     0.37669440	    -0.00566736	    -0.36409554	   3.98967496e+10	   1.95371327e+12	   0.00000000e+00	  -5.50000000e+15	  -5.49808618e+15	  -1.92226523e+04	  -5.99495493e+00	  -2.06664917e+01	   0.00000000e+00	   0.00000000e+00	  -2.66614466e+01	   2.61145876e+21	    7.04929214e+19	   3.06554551e+01	    1.55572245e+00	    9.98941478e+00
  76	       0.752972	     0.00000000	     0.82410047	     0.36517912	    -0.00806642	    -0.37589953	   4.03439731e+10	   1.35880743e+12	   0.00000000e+00	  -5.50000000e+15	  -5.49868154e+15	  -1.98241467e+04	  -6.21402502e+00	  -2.04474216e+01	   0.00000000e+00	   0.00000000e+00	  -2.66614466e+01	   2.71461766e+21	    7.12047185e+19	   3.03975182e+01	    1.56258473e+00	    9.98255249e+00
  77	       0.755995	     0.00000000	     0.81806210	     0.35929289	    -0.00961091	    -0.38193790	   4.05816534e+10	   1.14236209e+12	   0.00000000e+00	  -5.50000000e+15	  -5.49889822e+15	  -2.01249161e+04	  -6.37533038e+00	  -2.02861162e+01	   0.00000000e+00	   0.00000000e+00	  -2.66614466e+01	   2.76796902e+21	    7.15779666e+19	   3.02647599e+01	    1.56604215e+00	    9.97909508e+00
  78	       0.759018	     0.00000000	     0.81193280	     0.35332055	    -0.01142981	    -0.38806720	   4.08283395e+10	   9.67222562e+11	   0.00000000e+00	  -5.50000000e+15	  -5.49907361e+15	  -2.04256963e+04	  -6.50722621e+00	  -2.01542204e+01	   0.00000000e+00	   0.00000000e+00	  -2.66614466e+01	   2.82254187e+21	    7.19624458e+19	   3.01293883e+01	    1.56951791e+00	    9.97561931e+00
  79	       0.762041	     0.00000000	     0.80571257	     0.34726205	    -0.01355504	    -0.39428743	   4.10840777e+10	   8.25773712e+11	   0.00000000e+00	  -5.50000000e+15	  -5.49921531e+15	  -2.07264851e+04	  -6.64177638e+00	  -2.00196702e+01	   0.00000000e+00	   0.00000000e+00	  -2.66614466e+01	   2.87836741e+21	    7.23587855e+19	   2.99913435e+01	    1.57301258e+00	    9.97212464e+00
  80	       0.765064	     0.00000000	     0.79940141	     0.34111732	    -0.01601577	    -0.40059859	   4.13489343e+10	   7.11699231e+11	   0.00000000e+00	  -5.50000000e+15	  -5.49932965e+15	  -2.10272809e+04	  -6.79799143e+00	  -1.98634551e+01	   0.00000000e+00	   0.00000000e+00	  -2.66614466e+01	   2.93547771e+21	    7.27678826e+19	   2.98505640e+01	    1.57652676e+00	    9.96861047e+00
  81	       0.769740	     0.00000000	     0.78946061	     0.33144212	    -0.02053971	    -0.41053939	   4.17751433e+10	   5.77385592e+11	   0.00000000e+00	  -5.50000000e+15	  -5.49946439e+15	  -2.14925435e+04	  -6.99686033e+00	  -1.96645862e+01	   0.00000000e+00	   0.00000000e+00	  -2.66614466e+01	   3.02641981e+21	    7.34256188e+19	   2.96272699e+01	    1.58200222e+00	    9.96313501e+00
  82	       0.774416	     0.00000000	     0.77930225	     0.32155980	    -0.02597835	    -0.42069775	   4.22227667e+10	   4.81199375e+11	   0.00000000e+00	  -5.50000000e+15	  -5.49956102e+15	  -2.19578160e+04	  -7.22156331e+00	  -1.94398833e+01	   0.00000000e+00	   0.00000000e+00	  -2.66614466e+01	   3.12064100e+21	    7.41194786e+19	   2.93970409e+01	    1.58752830e+00	    9.95760892e+00
  83	       0.779092	     0.00000000	     0.76892634	     0.31147010	    -0.03233837	    -0.43107366	   4.26919353e+10	   4.12084354e+11	   0.00000000e+00	  -5.50000000e+15	  -5.49963061e+15	  -2.24230954e+04	  -7.45339839e+00	  -1.92080482e+01	   0.00000000e+00	   0.00000000e+00	  -2.66614466e+01	   3.21827307e+21	    7.48534335e+19	   2.91596262e+01	    1.59310786e+00	    9.95202936e+00
  84	       0.783768	     0.00000000	     0.75833286	     0.30117273	    -0.03957811	    -0.44166714	   4.31828085e+10	   3.62034728e+11	   0.00000000e+00	  -5.50000000e+15	  -5.49968115e+15	  -2.28883800e+04	  -7.69262311e+00	  -1.89688235e+01	   0.00000000e+00	   0.00000000e+00	  -2.66614466e+01	   3.31945358e+21	    7.56305787e+19	   2.89147653e+01	    1.59874402e+00	    9.94639321e+00
  85	       0.788444	     0.00000000	     0.74752183	     0.29066742	    -0.04761890	    -0.45247817	   4.36955672e+10	   3.25310784e+11	   0.00000000e+00	  -5.50000000e+15	  -5.49971838e+15	  -2.33536682e+04	  -7.93950534e+00	  -1.87219412e+01	   0.00000000e+00	   0.00000000e+00	  -2.66614466e+01	   3.42432609e+21	    7.64527363e+19	   2.86621870e+01	    1.60444007e+00	    9.94069715e+00
  86	       0.793119	     0.00000000	     0.73649324	     0.27995392	    -0.05636224	    -0.46350676	   4.42304036e+10	   2.97837216e+11	   0.00000000e+00	  -5.50000000e+15	  -5.49974639e+15	  -2.38189593e+04	  -8.18910671e+00	  -1.84723399e+01	   0.00000000e+00	   0.00000000e+00	  -2.66614466e+01	   3.53304045e+21	    7.73204605e+19	   2.84016092e+01	    1.61019942e+00	    9.93493780e+00
  87	       0.797418	     0.00000000	     0.72616178	     0.26992071	    -0.06493156	    -0.47383822	   4.47426604e+10	   2.78247577e+11	   0.00000000e+00	  -5.50000000e+15	  -5.49976650e+15	  -2.42467413e+04	  -8.43584714e+00	  -1.82255994e+01	   0.00000000e+00	   0.00000000e+00	  -2.66614466e+01	   3.63651442e+21	    7.81596018e+19	   2.81547321e+01	    1.61555323e+00	    9.92958399e+00
  88	       0.801717	     0.00000000	     0.71564643	     0.25971135	    -0.07393581	    -0.48435357	   4.52744111e+10	   2.62478064e+11	   0.00000000e+00	  -5.50000000e+15	  -5.49978280e+15	  -2.46745247e+04	  -8.68455811e+00	  -1.79768885e+01	   0.00000000e+00	   0.00000000e+00	  -2.66614466e+01	   3.74349460e+21	    7.90370785e+19	   2.79006082e+01	    1.62096616e+00	    9.92417106e+00
  89	       0.806016	     0.00000000	     0.70494718	     0.24932576	    -0.08331212	    -0.49505282	   4.58260300e+10	   2.49407703e+11	   0.00000000e+00	  -5.50000000e+15	  -5.49979642e+15	  -2.51023094e+04	  -8.94070015e+00	  -1.77207464e+01	   0.00000000e+00	   0.00000000e+00	  -2.66614466e+01	   3.85411284e+21	    7.99523757e+19	   2.76389915e+01	    1.62644082e+00	    9.91869641e+00
  90	       0.810315	     0.00000000	     0.69406403	     0.23876386	    -0.09300918	    -0.50593597	   4.63979674e+10	   2.38243639e+11	   0.00000000e+00	  -5.50000000e+15	  -5.49980815e+15	  -2.55300950e+04	  -9.20452593e+00	  -1.74569206e+01	   0.00000000e+00	   0.00000000e+00	  -2.66614466e+01	   3.96850630e+21	    8.09051158e+19	   2.73696267e+01	    1.63197980e+00	    9.91315743e+00
  91	       0.814614	     0.00000000	     0.68299698	     0.22802563	    -0.10298662	    -0.51700302	   4.69907813e+10	   2.28428627e+11	   0.00000000e+00	  -5.50000000e+15	  -5.49981856e+15	  -2.59578814e+04	  -9.47629780e+00	  -1.71851488e+01	   0.00000000e+00	   0.00000000e+00	  -2.66614466e+01	   4.08681776e+21	    8.18952009e+19	   2.70922490e+01	    1.63758568e+00	    9.90755155e+00
  92	       0.818913	     0.00000000	     0.67174603	     0.21711112	    -0.11321353	    -0.52825397	   4.76051870e+10	   2.19573170e+11	   0.00000000e+00	  -5.50000000e+15	  -5.49982803e+15	  -2.63856686e+04	  -9.74996543e+00	  -1.69114811e+01	   0.00000000e+00	   0.00000000e+00	  -2.66614466e+01	   4.20919582e+21	    8.29229333e+19	   2.68065833e+01	    1.64326104e+00	    9.90187618e+00
  93	       0.822829	     0.00000000	     0.66133632	     0.20701540	    -0.12272590	    -0.53866368	   4.81858085e+10	   2.12096058e+11	   0.00000000e+00	  -5.50000000e+15	  -5.49983609e+15	  -2.67753839e+04	  -1.00187482e+01	  -1.66426984e+01	   0.00000000e+00	   0.00000000e+00	  -2.66614466e+01	   4.32435270e+21	    8.38948572e+19	   2.65388902e+01	    1.64849403e+00	    9.89664319e+00
  94	       0.826745	     0.00000000	     0.65077399	     0.19677415	    -0.13241318	    -0.54922601	   4.87868957e+10	   2.05049906e+11	   0.00000000e+00	  -5.50000000e+15	  -5.49984374e+15	  -2.71650997e+04	  -1.02884848e+01	  -1.63729618e+01	   0.00000000e+00	   0.00000000e+00	  -2.66614466e+01	   4.44313435e+21	    8.49012426e+19	   2.62638586e+01	    1.65378908e+00	    9.89134815e+00
  95	       0.830662	     0.00000000	     0.64005903	     0.18638803	    -0.14226511	    -0.55994097	   4.94102598e+10	   1.98329985e+11	   0.00000000e+00	  -5.50000000e+15	  -5.49985108e+15	  -2.75548160e+04	  -1.05657270e+01	  -1.60957196e+01	   0.00000000e+00	   0.00000000e+00	  -2.66614466e+01	   4.56566683e+21	    8.59447426e+19	   2.59812571e+01	    1.65914843e+00	    9.88598879e+00
  96	       0.834578	     0.00000000	     0.62919145	     0.17585808	    -0.15227385	    -0.57080855	   5.00585760e+10	   1.91861187e+11	   0.00000000e+00	  -5.50000000e+15	  -5.49985820e+15	  -2.79445329e+04	  -1.08507117e+01	  -1.58107349e+01	   0.00000000e+00	   0.00000000e+00	  -2.66614466e+01	   4.69208092e+21	    8.70295434e+19	   2.56908462e+01	    1.66457455e+00	    9.88056268e+00
  97	       0.838494	     0.00000000	     0.61817125	     0.16518596	    -0.16243326	    -0.58182875	   5.07358870e+10	   1.85589422e+11	   0.00000000e+00	  -5.50000000e+15	  -5.49986515e+15	  -2.83342503e+04	  -1.11436840e+01	  -1.55177626e+01	   0.00000000e+00	   0.00000000e+00	  -2.66614466e+01	   4.82251230e+21	    8.81622143e+19	   2.53923783e+01	    1.67007022e+00	    9.87506700e+00
  98	       0.842411	     0.00000000	     0.60699842	     0.15437433	    -0.17273848	    -0.59300158	   5.14484180e+10	   1.79475434e+11	   0.00000000e+00	  -5.50000000e+15	  -5.49987197e+15	  -2.87239681e+04	  -1.14374847e+01	  -1.52239619e+01	   0.00000000e+00	   0.00000000e+00	  -2.66614466e+01	   4.95710176e+21	    8.93530945e+19	   2.50855967e+01	    1.67563879e+00	    9.86949844e+00
  99	       0.845947	     0.00000000	     0.59677916	     0.14449675	    -0.18216323	    -0.60322084	   5.21316111e+10	   1.74053428e+11	   0.00000000e+00	  -5.50000000e+15	  -5.49987808e+15	  -2.90758514e+04	  -1.17241600e+01	  -1.49372866e+01	   0.00000000e+00	   0.00000000e+00	  -2.66614466e+01	   5.08231838e+21	    9.04944536e+19	   2.48012397e+01	    1.68073280e+00	    9.86440443e+00
 100	       0.849483	     0.00000000	     0.58643547	     0.13451405	    -0.19170155	    -0.61356453	   5.28632991e+10	   1.68724518e+11	   0.00000000e+00	  -5.50000000e+15	  -5.49988414e+15	  -2.94277350e+04	  -1.20105519e+01	  -1.46508947e+01	   0.00000000e+00	   0.00000000e+00	  -2.66614466e+01	   5.21115534e+21	    9.17167361e+19	   2.45096868e+01	    1.68589376e+00	    9.85924347e+00
 101	       0.853019	     0.00000000	     0.57596736	     0.12443374	    -0.20135102	    -0.62403264	   5.36607870e+10	   1.63474868e+11	   0.00000000e+00	  -5.50000000e+15	  -5.49989019e+15	  -2.97796191e+04	  -1.23042756e+01	  -1.43571710e+01	   0.00000000e+00	   0.00000000e+00	  -2.66614466e+01	   5.34372786e+21	    9.30493884e+19	   2.42107298e+01	    1.69112708e+00	    9.85401014e+00
 102	       0.856555	     0.00000000	     0.56537482	     0.11426719	    -0.21110937	    -0.63462518	   5.45506868e+10	   1.58293557e+11	   0.00000000e+00	  -5.50000000e+15	  -5.49989626e+15	  -3.01315036e+04	  -1.26055385e+01	  -1.40559080e+01	   0.00000000e+00	   0.00000000e+00	  -2.66614466e+01	   5.48015507e+21	    9.45378075e+19	   2.39041536e+01	    1.69644031e+00	    9.84869691e+00
 103	       0.860091	     0.00000000	     0.55465784	     0.10403166	    -0.22097446	    -0.64534216	   5.55741869e+10	   1.53171770e+11	   0.00000000e+00	  -5.50000000e+15	  -5.49990240e+15	  -3.04833884e+04	  -1.29145518e+01	  -1.37468948e+01	   0.00000000e+00	   0.00000000e+00	  -2.66614466e+01	   5.62056018e+21	    9.62523454e+19	   2.35897364e+01	    1.70184426e+00	    9.84329296e+00
 104	       0.863627	     0.00000000	     0.54381644	     0.09375324	    -0.23094414	    -0.65618356	   5.67954061e+10	   1.48102221e+11	   0.00000000e+00	  -5.50000000e+15	  -5.49990869e+15	  -3.08352736e+04	  -1.32374812e+01	  -1.34239654e+01	   0.00000000e+00	   0.00000000e+00	  -2.66614466e+01	   5.76507064e+21	    9.83025708e+19	   2.32672492e+01	    1.70735484e+00	    9.83778238e+00
 105	       0.867425	     0.00000000	     0.53203225	     0.08270901	    -0.24176921	    -0.66796775	   5.84414569e+10	   1.42718025e+11	   0.00000000e+00	  -5.50000000e+15	  -5.49991572e+15	  -3.12132607e+04	  -1.35811336e+01	  -1.30803130e+01	   0.00000000e+00	   0.00000000e+00	  -2.66614466e+01	   5.92502426e+21	    1.01073678e+20	   2.29115780e+01	    1.71342087e+00	    9.83171636e+00
 106	       0.871224	     0.00000000	     0.52010449	     0.07173387	    -0.25270906	    -0.67989551	   6.06310022e+10	   1.37376833e+11	   0.00000000e+00	  -5.50000000e+15	  -5.49992325e+15	  -3.15912482e+04	  -1.39404291e+01	  -1.27210175e+01	   0.00000000e+00	   0.00000000e+00	  -2.66614466e+01	   6.09003625e+21	    1.04770579e+20	   2.25460197e+01	    1.71968368e+00	    9.82545354e+00
 107	       0.875022	     0.00000000	     0.50803315	     0.06093750	    -0.26376088	    -0.69196685	   6.36903216e+10	   1.32074223e+11	   0.00000000e+00	  -5.50000000e+15	  -5.49993162e+15	  -3.19692363e+04	  -1.42628737e+01	  -1.23985728e+01	   0.00000000e+00	   0.00000000e+00	  -2.66614466e+01	   6.26028209e+21	    1.09949408e+20	   2.21702612e+01	    1.72621654e+00	    9.81892069e+00
 108	       0.876921	     0.00000000	     0.50194364	     0.05565549	    -0.26932107	    -0.69805636	   6.57073137e+10	   1.29402402e+11	   0.00000000e+00	  -5.50000000e+15	  -5.49993630e+15	  -3.21582306e+04	  -1.44980523e+01	  -1.21633943e+01	   0.00000000e+00	   0.00000000e+00	  -2.66614466e+01	   6.34742434e+21	    1.13368219e+20	   2.19784664e+01	    1.72961376e+00	    9.81552347e+00
 109	       0.878821	     0.00000000	     0.49581824	     0.05048215	    -0.27490916	    -0.70418176	   6.81676030e+10	   1.26745510e+11	   0.00000000e+00	  -5.50000000e+15	  -5.49994142e+15	  -3.23472250e+04	  -1.46890066e+01	  -1.19724400e+01	   0.00000000e+00	   0.00000000e+00	  -2.66614466e+01	   6.43594383e+21	    1.17541343e+20	   2.17839994e+01	    1.73312647e+00	    9.81201075e+00
 110	       0.880720	     0.00000000	     0.48965694	     0.04544612	    -0.28052449	    -0.71034306	   7.11945418e+10	   1.24101732e+11	   0.00000000e+00	  -5.50000000e+15	  -5.49994709e+15	  -3.25362197e+04	  -1.48825338e+01	  -1.17789128e+01	   0.00000000e+00	   0.00000000e+00	  -2.66614466e+01	   6.52586439e+21	    1.22677661e+20	   2.15868178e+01	    1.73678080e+00	    9.80835642e+00
 111	       0.882619	     0.00000000	     0.48345975	     0.04057935	    -0.28616644	    -0.71654025	   7.49471626e+10	   1.21469559e+11	   0.00000000e+00	  -5.50000000e+15	  -5.49995348e+15	  -3.27252145e+04	  -1.51169106e+01	  -1.15445360e+01	   0.00000000e+00	   0.00000000e+00	  -2.66614466e+01	   6.61721027e+21	    1.29045802e+20	   2.13868788e+01	    1.74061015e+00	    9.80452708e+00
 112	       0.885991	     0.00000000	     0.47236876	     0.03246087	    -0.29625590	    -0.72763124	   8.40618000e+10	   1.16862070e+11	   0.00000000e+00	  -5.50000000e+15	  -5.49996720e+15	  -3.30607587e+04	  -1.54331736e+01	  -1.12282730e+01	   0.00000000e+00	   0.00000000e+00	  -2.66614466e+01	   6.78297528e+21	    1.44505378e+20	   2.10249605e+01	    1.74799834e+00	    9.79713888e+00
 113	       0.889363	     0.00000000	     0.46116463	     0.02518032	    -0.30642139	    -0.73883537	   9.78114904e+10	   1.12268379e+11	   0.00000000e+00	  -5.50000000e+15	  -5.49998554e+15	  -3.33963038e+04	  -1.57957388e+01	  -1.08657077e+01	   0.00000000e+00	   0.00000000e+00	  -2.66614466e+01	   6.95345298e+21	    1.67781720e+20	   2.06539609e+01	    1.75643273e+00	    9.78870449e+00
 114	       0.892734	     0.00000000	     0.44984735	     0.01890705	    -0.31666030	    -0.75015265	   1.18841580e+11	   1.07689992e+11	   0.00000000e+00	  -5.50000000e+15	  -5.50001115e+15	  -3.37318503e+04	  -1.61660573e+01	  -1.04953892e+01	   0.00000000e+00	   0.00000000e+00	  -2.66614466e+01	   7.12878991e+21	    2.03251890e+20	   2.02736213e+01	    1.76645377e+00	    9.77868345e+00
 115	       0.896106	     0.00000000	     0.43841694	     0.01374118	    -0.32696987	    -0.76158306	   1.51360712e+11	   1.03129026e+11	   0.00000000e+00	  -5.50000000e+15	  -5.50004823e+15	  -3.40673987e+04	  -1.65435521e+01	  -1.01178944e+01	   0.00000000e+00	   0.00000000e+00	  -2.66614466e+01	   7.30913747e+21	    2.57761092e+20	   1.98836753e+01	    1.77890502e+00	    9.76623220e+00
 116	       0.899478	     0.00000000	     0.42687338	     0.00968425	    -0.33734742	    -0.77312662	   2.02092346e+11	   9.85891436e+10	   0.00000000e+00	  -5.50000000e+15	  -5.50010350e+15	  -3.44029499e+04	  -1.69156502e+01	  -9.74579633e+00	   0.00000000e+00	   0.00000000e+00	  -2.66614466e+01	   7.49465213e+21	    3.41950218e+20	   1.94838479e+01	    1.79510229e+00	    9.75003493e+00
 117	       0.902447	     0.00000000	     0.41661431	     0.00695595	    -0.34653711	    -0.78338569	   2.70287935e+11	   9.46014317e+10	   0.00000000e+00	  -5.50000000e+15	  -5.50017569e+15	  -3.46984433e+04	  -1.72687588e+01	  -9.39268775e+00	   0.00000000e+00	   0.00000000e+00	  -2.66614466e+01	   7.66242528e+21	    4.53471389e+20	   1.91233531e+01	    1.81402054e+00	    9.73111668e+00
 118	       0.905417	     0.00000000	     0.40626751	     0.00490497	    -0.35577784	    -0.79373249	   3.72333503e+11	   9.06464573e+10	   0.00000000e+00	  -5.50000000e+15	  -5.50028169e+15	  -3.49939414e+04	  -1.76118796e+01	  -9.04956701e+00	   0.00000000e+00	   0.00000000e+00	  -2.66614466e+01	   7.83444453e+21	    6.16816827e+20	   1.87547767e+01	    1.83947620e+00	    9.70566103e+00
 119	       0.908386	     0.00000000	     0.39583296	     0.00340505	    -0.36506974	    -0.80416704	   5.25713434e+11	   8.67342859e+10	   0.00000000e+00	  -5.50000000e+15	  -5.50043898e+15	  -3.52894467e+04	  -1.79537499e+01	  -8.70769667e+00	   0.00000000e+00	   0.00000000e+00	  -2.66614466e+01	   8.01082710e+21	    8.54446516e+20	   1.83779139e+01	    1.87446861e+00	    9.67066861e+00
 120	       0.911355	     0.00000000	     0.38531066	     0.00233293	    -0.37441508	    -0.81468934	   7.57200337e+11	   8.28810794e+10	   0.00000000e+00	  -5.50000000e+15	  -5.50067432e+15	  -3.55849624e+04	  -1.82903509e+01	  -8.37109565e+00	   0.00000000e+00	   0.00000000e+00	  -2.66614466e+01	   8.19169366e+21	    1.19561560e+21	   1.79925544e+01	    1.92322714e+00	    9.62191009e+00
 121	       0.914325	     0.00000000	     0.37470062	     0.00158073	    -0.38381934	    -0.82529938	   1.10792003e+12	   7.91109651e+10	   0.00000000e+00	  -5.50000000e+15	  -5.50102881e+15	  -3.58804940e+04	  -1.86235192e+01	  -8.03792734e+00	   0.00000000e+00	   0.00000000e+00	  -2.66614466e+01	   8.37716843e+21	    1.67459481e+21	   1.75984818e+01	    1.99149201e+00	    9.55364522e+00
 122	       0.917568	     0.00000000	     0.36301050	     0.00102207	    -0.39417346	    -0.83698950	   1.70279419e+12	   7.51336641e+10	   0.00000000e+00	  -5.50000000e+15	  -5.50162766e+15	  -3.62033448e+04	  -1.89511664e+01	  -7.71028021e+00	   0.00000000e+00	   0.00000000e+00	  -2.66614466e+01	   8.58518800e+21	    2.39306690e+21	   1.71577951e+01	    2.09717098e+00	    9.44796624e+00
 123	       0.920811	     0.00000000	     0.35121565	     0.00065440	    -0.40463061	    -0.84878435	   2.64712489e+12	   7.13516105e+10	   0.00000000e+00	  -5.50000000e+15	  -5.50257577e+15	  -3.65262409e+04	  -1.92540676e+01	  -7.40737900e+00	   0.00000000e+00	   0.00000000e+00	  -2.66614466e+01	   8.79903073e+21	    3.33226071e+21	   1.67061483e+01	    2.24591657e+00	    9.29922065e+00
 124	       0.924055	     0.00000000	     0.33931607	     0.00041541	    -0.41522155	    -0.86068393	   4.15241608e+12	   6.78360204e+10	   0.00000000e+00	  -5.50000000e+15	  -5.50408458e+15	  -3.68492092e+04	  -1.95146876e+01	  -7.14675899e+00	   0.00000000e+00	   0.00000000e+00	  -2.66614466e+01	   9.01887406e+21	    4.45418763e+21	   1.62432342e+01	    2.44821065e+00	    9.09692657e+00
 125	       0.927298	     0.00000000	     0.32731172	     0.00026174	    -0.42598322	    -0.87268828	   6.56167292e+12	   6.46581075e+10	   0.00000000e+00	  -5.50000000e+15	  -5.50649701e+15	  -3.71722925e+04	  -1.97205467e+01	  -6.94089987e+00	   0.00000000e+00	   0.00000000e+00	  -2.66614466e+01	   9.24490118e+21	    5.64763554e+21	   1.57687363e+01	    2.71065881e+00	    8.83447841e+00
 126	       0.930112	     0.00000000	     0.31681279	     0.00017441	    -0.43548478	    -0.88318721	   9.80838514e+12	   6.22155673e+10	   0.00000000e+00	  -5.50000000e+15	  -5.50974617e+15	  -3.74527179e+04	  -1.98714904e+01	  -6.78995627e+00	   0.00000000e+00	   0.00000000e+00	  -2.66614466e+01	   9.44613978e+21	    6.62090601e+21	   1.53474699e+01	    2.98717228e+00	    8.55796495e+00
 127	       0.932926	     0.00000000	     0.30623494	     0.00011573	    -0.44515764	    -0.89376506	   1.47225927e+13	   6.00791833e+10	   0.00000000e+00	  -5.50000000e+15	  -5.51466251e+15	  -3.77333511e+04	  -1.99849472e+01	  -6.67649943e+00	   0.00000000e+00	   0.00000000e+00	  -2.66614466e+01	   9.65230177e+21	    7.44360377e+21	   1.49170213e+01	    3.30416402e+00	    8.24097321e+00
 128	       0.935740	     0.00000000	     0.29557809	     0.00007651	    -0.45500663	    -0.90442191	   2.21830931e+13	   5.82341453e+10	   0.00000000e+00	  -5.50000000e+15	  -5.52212486e+15	  -3.80142995e+04	  -2.00751316e+01	  -6.58631502e+00	   0.00000000e+00	   0.00000000e+00	  -2.66614467e+01	   9.86351796e+21	    8.07085133e+21	   1.44771657e+01	    3.65383523e+00	    7.89130200e+00
 129	       0.938554	     0.00000000	     0.28484213	     0.00005042	    -0.46502521	    -0.91515787	   3.35433564e+13	   5.66432959e+10	   0.00000000e+00	  -5.50000000e+15	  -5.53348671e+15	  -3.82957270e+04	  -2.01486288e+01	  -6.51281788e+00	   0.00000000e+00	   0.00000000e+00	  -2.66614467e+01	   1.00799229e+22	    8.50241949e+21	   1.40276722e+01	    4.02737046e+00	    7.51776676e+00
 130	       0.940978	     0.00000000	     0.27552893	     0.00003512	    -0.47377996	    -0.92447107	   4.80302514e+13	   5.54350396e+10	   0.00000000e+00	  -5.50000000e+15	  -5.54797482e+15	  -3.85387596e+04	  -2.02114877e+01	  -6.44995902e+00	   0.00000000e+00	   0.00000000e+00	  -2.66614467e+01	   1.02706346e+22	    8.73775740e+21	   1.36325028e+01	    4.36214212e+00	    7.18299511e+00
 131	       0.943402	     0.00000000	     0.26615674	     0.00002442	    -0.48263577	    -0.93384326	   6.89428888e+13	   5.43407529e+10	   0.00000000e+00	  -5.50000000e+15	  -5.56888855e+15	  -3.87825686e+04	  -2.02722035e+01	  -6.38924326e+00	   0.00000000e+00	   0.00000000e+00	  -2.66614467e+01	   1.04653912e+22	    8.87150904e+21	   1.32298484e+01	    4.70408079e+00	    6.84105643e+00
 132	       0.945826	     0.00000000	     0.25672533	     0.00001695	    -0.49157790	    -0.94327467	   9.91999020e+13	   5.33238341e+10	   0.00000000e+00	  -5.50000000e+15	  -5.59914658e+15	  -3.90274998e+04	  -2.03369137e+01	  -6.32453304e+00	   0.00000000e+00	   0.00000000e+00	  -2.66614467e+01	   1.06642858e+22	    8.92570019e+21	   1.28195500e+01	    5.04966896e+00	    6.49546827e+00
 133	       0.948251	     0.00000000	     0.24723439	     0.00001174	    -0.50059161	    -0.95276561	   1.43076850e+14	   5.23502769e+10	   0.00000000e+00	  -5.50000000e+15	  -5.64302450e+15	  -3.92740570e+04	  -2.04111939e+01	  -6.25025288e+00	   0.00000000e+00	   0.00000000e+00	  -2.66614468e+01	   1.08674136e+22	    8.91842544e+21	   1.24014451e+01	    5.39616815e+00	    6.14896907e+00
 134	       0.951017	     0.00000000	     0.23632872	     0.00000771	    -0.51095113	    -0.96367128	   2.17956278e+14	   5.12579540e+10	   0.00000000e+00	  -5.50000000e+15	  -5.71790502e+15	  -3.95584338e+04	  -2.05016125e+01	  -6.15983425e+00	   0.00000000e+00	   0.00000000e+00	  -2.66614468e+01	   1.11045484e+22	    8.85306954e+21	   1.19144903e+01	    5.79002985e+00	    5.75510737e+00
 135	       0.953784	     0.00000000	     0.22534385	     0.00000506	    -0.52136646	    -0.97465615	   3.33058504e+14	   5.01431005e+10	   0.00000000e+00	  -5.50000000e+15	  -5.83300836e+15	  -3.98475661e+04	  -2.06093138e+01	  -6.05213297e+00	   0.00000000e+00	   0.00000000e+00	  -2.66614468e+01	   1.13474737e+22	    8.73934649e+21	   1.14168961e+01	    6.17992271e+00	    5.36521452e+00
 136	       0.956551	     0.00000000	     0.21427819	     0.00000332	    -0.53182094	    -0.98572181	   5.10554056e+14	   4.89736766e+10	   0.00000000e+00	  -5.50000000e+15	  -6.01050508e+15	  -4.01440225e+04	  -2.07288520e+01	  -5.93259479e+00	   0.00000000e+00	   0.00000000e+00	  -2.66614468e+01	   1.15963428e+22	    8.58632704e+21	   1.09084026e+01	    6.56390387e+00	    4.98123336e+00
 137	       0.958905	     0.00000000	     0.20479720	     0.00000231	    -0.54073248	    -0.99520280	   7.36212897e+14	   4.79086697e+10	   0.00000000e+00	  -5.50000000e+15	  -6.23616499e+15	  -4.04048547e+04	  -2.08544164e+01	  -5.80703048e+00	   0.00000000e+00	   0.00000000e+00	  -2.66614468e+01	   1.18128959e+22	    8.42808356e+21	   1.04669642e+01	    6.88475212e+00	    4.66038510e+00
 138	       0.961260	     0.00000000	     0.19525367	     0.00000161	    -0.54965371	    -1.00474633	   1.06418919e+15	   4.67712741e+10	   0.00000000e+00	  -5.50000000e+15	  -6.56414242e+15	  -4.06774784e+04	  -2.09896534e+01	  -5.67179344e+00	   0.00000000e+00	   0.00000000e+00	  -2.66614469e+01	   1.20339656e+22	    8.24723048e+21	   1.00172734e+01	    7.19920588e+00	    4.34593134e+00
 139	       0.963614	     0.00000000	     0.18564431	     0.00000113	    -0.55857640	    -1.01435569	   1.54220326e+15	   4.55475634e+10	   0.00000000e+00	  -5.50000000e+15	  -7.04215771e+15	  -4.09672684e+04	  -2.11344379e+01	  -5.52700896e+00	   0.00000000e+00	   0.00000000e+00	  -2.66614469e+01	   1.22596536e+22	    8.04434502e+21	   9.55915793e+00	    7.50642332e+00	    4.03871390e+00
 140	       0.965606	     0.00000000	     0.17745791	     0.00000084	    -0.56611886	    -1.02254209	   2.11547217e+15	   4.44290822e+10	   0.00000000e+00	  -5.50000000e+15	  -7.61542774e+15	  -4.12314290e+04	  -2.12812156e+01	  -5.38023125e+00	   0.00000000e+00	   0.00000000e+00	  -2.66614469e+01	   1.24543109e+22	    7.85429882e+21	   9.16480269e+00	    7.76011445e+00	    3.78502277e+00
 141	       0.967598	     0.00000000	     0.16921682	     0.00000062	    -0.57365272	    -1.03078318	   2.90797882e+15	   4.32323280e+10	   0.00000000e+00	  -5.50000000e+15	  -8.40793558e+15	  -4.15202039e+04	  -2.14344712e+01	  -5.22697565e+00	   0.00000000e+00	   0.00000000e+00	  -2.66614469e+01	   1.26524143e+22	    7.64800586e+21	   8.76418025e+00	    8.00748128e+00	    3.53765594e+00
 142	       0.969590	     0.00000000	     0.16091537	     0.00000046	    -0.58117337	    -1.03908463	   4.00671504e+15	   4.19484472e+10	   0.00000000e+00	  -5.50000000e+15	  -9.50667309e+15	  -4.18430630e+04	  -2.16123515e+01	  -5.04909540e+00	   0.00000000e+00	   0.00000000e+00	  -2.66614469e+01	   1.28540297e+22	    7.42456767e+21	   8.35717958e+00	    8.24799099e+00	    3.29714623e+00
 143	       0.972106	     0.00000000	     0.15033375	     0.00000032	    -0.59065340	    -1.04966625	   6.02865021e+15	   4.02016892e+10	   0.00000000e+00	  -5.50000000e+15	  -1.15286100e+16	  -4.23218365e+04	  -2.18311957e+01	  -4.83025123e+00	   0.00000000e+00	   0.00000000e+00	  -2.66614469e+01	   1.31137771e+22	    7.11847632e+21	   7.83387260e+00	    8.54106451e+00	    3.00407271e+00
 144	       0.974622	     0.00000000	     0.13962009	     0.00000023	    -0.60009554	    -1.06037991	   9.11730343e+15	   3.82757283e+10	   0.00000000e+00	  -5.50000000e+15	  -1.46172652e+16	  -4.29169296e+04	  -2.20742575e+01	  -4.58718938e+00	   0.00000000e+00	   0.00000000e+00	  -2.66614469e+01	   1.33793720e+22	    6.77936150e+21	   7.29997883e+00	    8.82113575e+00	    2.72400148e+00
 145	       0.976731	     0.00000000	     0.13051105	     0.00000018	    -0.60796885	    -1.06948895	   1.29600642e+16	   3.64924023e+10	   0.00000000e+00	  -5.50000000e+15	  -1.84600277e+16	  -4.35479660e+04	  -2.23171403e+01	  -4.34430657e+00	   0.00000000e+00	   0.00000000e+00	  -2.66614469e+01	   1.36065994e+22	    6.46452763e+21	   6.84414972e+00	    9.04484273e+00	    2.50029450e+00
 146	       0.978839	     0.00000000	     0.12125347	     0.00000014	    -0.61580960	    -1.07874653	   1.85284358e+16	   3.45497433e+10	   0.00000000e+00	  -5.50000000e+15	  -2.40284012e+16	  -4.43585447e+04	  -2.25573722e+01	  -4.10407470e+00	   0.00000000e+00	   0.00000000e+00	  -2.66614469e+01	   1.38381204e+22	    6.12106418e+21	   6.38057173e+00	    9.25743019e+00	    2.28770703e+00
 147	       0.980600	     0.00000000	     0.11337596	     0.00000011	    -0.62232397	    -1.08662404	   2.51147864e+16	   3.27783798e+10	   0.00000000e+00	  -5.50000000e+15	  -3.06147536e+16	  -4.52289258e+04	  -2.27929930e+01	  -3.86845388e+00	   0.00000000e+00	   0.00000000e+00	  -2.66614469e+01	   1.40347762e+22	    5.80761558e+21	   5.98747875e+00	    9.42566101e+00	    2.11947621e+00
 148	       0.982361	     0.00000000	     0.10532673	     0.00000010	    -0.62881597	    -1.09467327	   3.42688638e+16	   3.08656698e+10	   0.00000000e+00	  -5.50000000e+15	  -3.97688330e+16	  -4.63500276e+04	  -2.30222692e+01	  -3.63917772e+00	   0.00000000e+00	   0.00000000e+00	  -2.66614469e+01	   1.42345381e+22	    5.46898394e+21	   5.58879506e+00	    9.58469552e+00	    1.96044171e+00
 149	       0.983826	     0.00000000	     0.09845826	     0.00000009	    -0.63419812	    -1.10154174	   4.46756393e+16	   2.91442568e+10	   0.00000000e+00	  -5.50000000e+15	  -5.01756101e+16	  -4.75422724e+04	  -2.32439495e+01	  -3.41749745e+00	   0.00000000e+00	   0.00000000e+00	  -2.66614469e+01	   1.44031819e+22	    5.16412368e+21	   5.25269465e+00	    9.70948868e+00	    1.83564854e+00
 150	       0.985291	     0.00000000	     0.09139490	     0.00000008	    -0.63956977	    -1.10860510	   5.86826874e+16	   2.73014831e+10	   0.00000000e+00	  -5.50000000e+15	  -6.41826601e+16	  -4.90581309e+04	  -2.34569354e+01	  -3.20451150e+00	   0.00000000e+00	   0.00000000e+00	  -2.66614469e+01	   1.45740444e+22	    4.83770665e+21	   4.91260970e+00	    9.82687300e+00	    1.71826422e+00
 151	       0.986507	     0.00000000	     0.08534321	     0.00000007	    -0.64401938	    -1.11465679	   7.41285252e+16	   2.56638820e+10	   0.00000000e+00	  -5.50000000e+15	  -7.96284995e+16	  -5.06402701e+04	  -2.36605521e+01	  -3.00089483e+00	   0.00000000e+00	   0.00000000e+00	  -2.66614469e+01	   1.47175620e+22	    4.54759540e+21	   4.62728799e+00	    9.91829272e+00	    1.62684450e+00
 152	       0.987723	     0.00000000	     0.07907846	     0.00000007	    -0.64846934	    -1.12092154	   9.44133538e+16	   2.39271894e+10	   0.00000000e+00	  -5.50000000e+15	  -9.99133299e+16	  -5.26155005e+04	  -2.38970599e+01	  -2.76438704e+00	   0.00000000e+00	   0.00000000e+00	  -2.66614469e+01	   1.48626477e+22	    4.23990386e+21	   4.33915506e+00	    1.00038894e+01	    1.54124782e+00
 153	       0.989738	     0.00000000	     0.06811184	     0.00000006	    -0.65589136	    -1.13188816	   1.44186002e+17	   2.08667735e+10	   0.00000000e+00	  -5.50000000e+15	  -1.49685981e+17	  -5.71645382e+04	  -2.42027036e+01	  -2.45874337e+00	   0.00000000e+00	   0.00000000e+00	  -2.66614469e+01	   1.51065006e+22	    3.69764647e+21	   3.85555086e+00	    1.01319756e+01	    1.41316167e+00
 154	       0.991404	     0.00000000	     0.05820908	     0.00000006	    -0.66205165	    -1.14179092	   2.11336124e+17	   1.80593066e+10	   0.00000000e+00	  -5.50000000e+15	  -2.16836106e+17	  -6.26904893e+04	  -2.45185732e+01	  -2.14287364e+00	   0.00000000e+00	   0.00000000e+00	  -2.66614469e+01	   1.53115767e+22	    3.20017964e+21	   3.44950212e+00	    1.02240541e+01	    1.32108308e+00
 155	       0.992782	     0.00000000	     0.04919891	     0.00000006	    -0.66718899	    -1.15080109	   2.99266049e+17	   1.55510978e+10	   0.00000000e+00	  -5.50000000e+15	  -3.04766034e+17	  -6.91922644e+04	  -2.47945592e+01	  -1.86688780e+00	   0.00000000e+00	   0.00000000e+00	  -2.66614470e+01	   1.54834570e+22	    2.75572699e+21	   3.10963216e+00	    1.02897866e+01	    1.25535061e+00
 156	       0.993922	     0.00000000	     0.04095726	     0.00000006	    -0.67149194	    -1.15904274	   4.11390657e+17	   1.33572317e+10	   0.00000000e+00	  -5.50000000e+15	  -4.16890643e+17	  -7.66309601e+04	  -2.50334723e+01	  -1.62797466e+00	   0.00000000e+00	   0.00000000e+00	  -2.66614469e+01	   1.56272058e+22	    2.36696973e+21	   2.82569977e+00	    1.03365391e+01	    1.20859817e+00
 157	       0.994865	     0.00000000	     0.03339430	     0.00000006	    -0.67511042	    -1.16660570	   5.50897906e+17	   1.14703024e+10	   0.00000000e+00	  -5.50000000e+15	  -5.56397895e+17	  -8.49355229e+04	  -2.52388367e+01	  -1.42261013e+00	   0.00000000e+00	   0.00000000e+00	  -2.66614469e+01	   1.57473144e+22	    2.03259940e+21	   2.58867607e+00	    1.03697763e+01	    1.17536094e+00
 158	       0.995647	     0.00000000	     0.02644316	     0.00000006	    -0.67816458	    -1.17355684	   7.20491174e+17	   9.86801550e+09	   0.00000000e+00	  -5.50000000e+15	  -7.25991165e+17	  -9.40095714e+04	  -2.54144931e+01	  -1.24695397e+00	   0.00000000e+00	   0.00000000e+00	  -2.66614471e+01	   1.58476942e+22	    1.74866727e+21	   2.39073346e+00	    1.03934659e+01	    1.15167131e+00
 159	       0.996297	     0.00000000	     0.02005116	     0.00000006	    -0.68075154	    -1.17994884	   9.22169073e+17	   8.51974069e+09	   0.00000000e+00	  -5.50000000e+15	  -9.27669065e+17	  -1.03739414e+05	  -2.55642983e+01	  -1.09714876e+00	   0.00000000e+00	   0.00000000e+00	  -2.66614471e+01	   1.59317023e+22	    1.50974644e+21	   2.22517755e+00	    1.04104407e+01	    1.13469649e+00
 160	       0.996840	     0.00000000	     0.01417343	     0.00000006	    -0.68295052	    -1.18582657	   1.15709528e+18	   7.39163519e+09	   0.00000000e+00	  -5.50000000e+15	  -1.16259527e+18	  -1.14002972e+05	  -2.56919230e+01	  -9.69523615e-01	   0.00000000e+00	   0.00000000e+00	  -2.66614466e+01	   1.60021860e+22	    1.30984030e+21	   2.08634604e+00	    1.04226988e+01	    1.12243843e+00
 161	       0.997295	     0.00000000	     0.00876874	     0.00000006	    -0.68482667	    -1.19123126	   1.42559301e+18	   6.45020805e+09	   0.00000000e+00	  -5.50000000e+15	  -1.43109301e+18	  -1.24678939e+05	  -2.58007305e+01	  -8.60716384e-01	   0.00000000e+00	   0.00000000e+00	  -2.66614469e+01	   1.60615374e+22	    1.14301433e+21	   1.96949222e+00	    1.04316380e+01	    1.11349919e+00
 162	       0.997679	     0.00000000	     0.00379710	     0.00000005	    -0.68643399	    -1.19620290	   1.72727173e+18	   5.66448383e+09	   0.00000000e+00	  -5.50000000e+15	  -1.73277173e+18	  -1.35655312e+05	  -2.58937140e+01	  -7.67733120e-01	   0.00000000e+00	   0.00000000e+00	  -2.66614471e+01	   1.61117510e+22	    1.00377964e+21	   1.87066515e+00	    1.04382324e+01	    1.10690486e+00
 163	       0.998004	     0.00000000	    -0.00078144	     0.00000005	    -0.68781743	    -1.20078144	   2.06126654e+18	   5.00707990e+09	   0.00000000e+00	  -5.50000000e+15	  -2.06676654e+18	  -1.46836510e+05	  -2.59734846e+01	  -6.87962993e-01	   0.00000000e+00	   0.00000000e+00	  -2.66614476e+01	   1.61544801e+22	    8.87283953e+20	   1.78659433e+00	    1.04431596e+01	    1.10197762e+00
 164	       0.998282	     0.00000000	    -0.00500705	     0.00000005	    -0.68901456	    -1.20500705	   2.42655278e+18	   4.45453683e+09	   0.00000000e+00	  -5.50000000e+15	  -2.43205278e+18	  -1.58148588e+05	  -2.60422828e+01	  -6.19164435e-01	   0.00000000e+00	   0.00000000e+00	  -2.66614472e+01	   1.61910892e+22	    7.89370163e+20	   1.71458344e+00	    1.04468923e+01	    1.09824489e+00
 165	       0.998521	     0.00000000	    -0.00891998	     0.00000005	    -0.69005684	    -1.20891998	   2.82229377e+18	   3.98719210e+09	   0.00000000e+00	  -5.50000000e+15	  -2.82779376e+18	  -1.69542451e+05	  -2.61020115e+01	  -5.59434575e-01	   0.00000000e+00	   0.00000000e+00	  -2.66614460e+01	   1.62227015e+22	    7.06553981e+20	   1.65241539e+00	    1.04497614e+01	    1.09537578e+00
 166	       0.998729	     0.00000000	    -0.01256016	     0.00000005	    -0.69097063	    -1.21256016	   3.24818842e+18	   3.58881211e+09	   0.00000000e+00	  -5.50000000e+15	  -3.25368842e+18	  -1.80995346e+05	  -2.61542786e+01	  -5.07170621e-01	   0.00000000e+00	   0.00000000e+00	  -2.66614492e+01	   1.62502399e+22	    6.35958733e+20	   1.59826931e+00	    1.04520000e+01	    1.09313725e+00
 167	       0.998912	     0.00000000	    -0.01596685	     0.00000005	    -0.69177803	    -1.21596685	   3.70480277e+18	   3.24612577e+09	   0.00000000e+00	  -5.50000000e+15	  -3.71030277e+18	  -1.92511170e+05	  -2.62004128e+01	  -4.61028842e-01	   0.00000000e+00	   0.00000000e+00	  -2.66614417e+01	   1.62744633e+22	    5.75232715e+20	   1.55064929e+00	    1.04537733e+01	    1.09136392e+00
 168	       0.999074	     0.00000000	    -0.01917842	     0.00000005	    -0.69249754	    -1.21917842	   4.19388997e+18	   2.94834563e+09	   0.00000000e+00	  -5.50000000e+15	  -4.19938996e+18	  -2.04120281e+05	  -2.62415603e+01	  -4.19884617e-01	   0.00000000e+00	   0.00000000e+00	  -2.66614449e+01	   1.62959967e+22	    5.22464330e+20	   1.50832372e+00	    1.04551998e+01	    1.08993745e+00
 169	       0.999220	     0.00000000	    -0.02223228	     0.00000005	    -0.69314472	    -1.22223228	   4.71872435e+18	   2.68672237e+09	   0.00000000e+00	  -5.50000000e+15	  -4.72422435e+18	  -2.15879544e+05	  -2.62786516e+01	  -3.82795385e-01	   0.00000000e+00	   0.00000000e+00	  -2.66614470e+01	   1.63153571e+22	    4.76103150e+20	   1.47027433e+00	    1.04563649e+01	    1.08877237e+00
 170	       0.999353	     0.00000000	    -0.02516516	     0.00000005	    -0.69373261	    -1.22516516	   5.28449586e+18	   2.45415293e+09	   0.00000000e+00	  -5.50000000e+15	  -5.28999586e+18	  -2.27873359e+05	  -2.63124828e+01	  -3.48967263e-01	   0.00000000e+00	   0.00000000e+00	  -2.66614501e+01	   1.63329753e+22	    4.34890477e+20	   1.43565325e+00	    1.04573309e+01	    1.08780633e+00
 171	       0.999474	     0.00000000	    -0.02801359	     0.00000005	    -0.69427220	    -1.22801359	   5.89883517e+18	   2.24484729e+09	   0.00000000e+00	  -5.50000000e+15	  -5.90433517e+18	  -2.40216485e+05	  -2.63437194e+01	  -3.17725397e-01	   0.00000000e+00	   0.00000000e+00	  -2.66614448e+01	   1.63492137e+22	    3.97800283e+20	   1.40374685e+00	    1.04581438e+01	    1.08699341e+00
 172	       0.999588	     0.00000000	    -0.03081469	     0.00000005	    -0.69477277	    -1.23081469	   6.57257527e+18	   2.05405076e+09	   0.00000000e+00	  -5.50000000e+15	  -6.57807527e+18	  -2.53059640e+05	  -2.63729565e+01	  -2.88487655e-01	   0.00000000e+00	   0.00000000e+00	  -2.66614442e+01	   1.63643826e+22	    3.63990011e+20	   1.37394515e+00	    1.04588378e+01	    1.08629942e+00
 173	       0.999696	     0.00000000	    -0.03360748	     0.00000005	    -0.69524220	    -1.23360748	   7.32091448e+18	   1.87781502e+09	   0.00000000e+00	  -5.50000000e+15	  -7.32641448e+18	  -2.66599262e+05	  -2.64007123e+01	  -2.60741014e-01	   0.00000000e+00	   0.00000000e+00	  -2.66614533e+01	   1.63787528e+22	    3.32759994e+20	   1.34571513e+00	    1.04594385e+01	    1.08569871e+00
 174	       0.999799	     0.00000000	    -0.03643453	     0.00000005	    -0.69568714	    -1.23643453	   8.16525545e+18	   1.71281012e+09	   0.00000000e+00	  -5.50000000e+15	  -8.17075545e+18	  -2.81093635e+05	  -2.64274343e+01	  -2.34019716e-01	   0.00000000e+00	   0.00000000e+00	  -2.66614540e+01	   1.63925685e+22	    3.03520148e+20	   1.31857696e+00	    1.04599654e+01	    1.08517180e+00
 175	       0.999900	     0.00000000	    -0.03934458	     0.00000005	    -0.69611318	    -1.23934458	   9.13620408e+18	   1.55616989e+09	   0.00000000e+00	  -5.50000000e+15	  -9.14170408e+18	  -2.96889116e+05	  -2.64535675e+01	  -2.07884119e-01	   0.00000000e+00	   0.00000000e+00	  -2.66614516e+01	   1.64060581e+22	    2.75762571e+20	   1.29208164e+00	    1.04604334e+01	    1.08470385e+00
 176	       1.000000	     0.00000000	    -0.04239617	     0.00000005	    -0.69652476	    -1.24239617	   1.02786317e+19	   1.40536473e+09	   0.00000000e+00	  -5.50000000e+15	  -1.02841317e+19	  -3.13429673e+05	  -2.64665294e+01	  -1.94908763e-01	   0.00000000e+00	   0.00000000e+00	  -2.66614382e+01	   1.64194459e+22	    2.49039001e+20	   1.26578841e+00	    1.04608537e+01	    1.08428348e+00
 177	       1.000000	     0.00000000	     0.00760383	     0.00000005	    -2.03137346	    -2.64239617	   1.49117621e+18	   8.51892788e+08	   0.00000000e+00	   1.00000000e+19	   8.50882379e+18	  -3.14077691e+05	  -2.64798431e+01	  -1.81602585e-01	   0.00000000e+00	   0.00000000e+00	  -2.66614457e+01	   5.99183552e+20	    1.50960488e+20	   1.26578841e+00	    1.04608537e+01	    1.08428348e+00
 178	       1.000100	     0.00000000	     0.00453833	     0.00000005	    -2.03207031	    -2.64546167	   1.67853951e+18	   7.77440798e+08	   0.00000000e+00	   1.00000000e+19	   8.32146049e+18	  -2.99021242e+05	  -2.64802161e+01	  -1.81232087e-01	   0.00000000e+00	   0.00000000e+00	  -2.66614481e+01	   5.99410865e+20	    1.37767151e+20	   1.26482833e+00	    1.04610850e+01	    1.08405221e+00
 179	       1.000200	     0.00000000	     0.00161233	     0.00000005	    -2.03283073	    -2.64838767	   1.87929616e+18	   7.15079559e+08	   0.00000000e+00	   1.00000000e+19	   8.12070384e+18	  -2.84088383e+05	  -2.64809676e+01	  -1.80479118e-01	   0.00000000e+00	   0.00000000e+00	  -2.66614467e+01	   5.99639164e+20	    1.26716367e+20	   1.26386415e+00	    1.04612977e+01	    1.08383953e+00
 180	       1.000302	     0.00000000	    -0.00119663	     0.00000005	    -2.03366038	    -2.65119663	   2.09457607e+18	   6.62468371e+08	   0.00000000e+00	   1.00000000e+19	   7.90542393e+18	  -2.69366292e+05	  -2.64817473e+01	  -1.79700536e-01	   0.00000000e+00	   0.00000000e+00	  -2.66614479e+01	   5.99870183e+20	    1.17393351e+20	   1.26288852e+00	    1.04614962e+01	    1.08364098e+00
 181	       1.000405	     0.00000000	    -0.00390667	     0.00000005	    -2.03456563	    -2.65390667	   2.32561852e+18	   6.17877210e+08	   0.00000000e+00	   1.00000000e+19	   7.67438148e+18	  -2.54785425e+05	  -2.64825584e+01	  -1.78892628e-01	   0.00000000e+00	   0.00000000e+00	  -2.66614510e+01	   6.00105646e+20	    1.09491531e+20	   1.26189418e+00	    1.04616842e+01	    1.08345298e+00
 182	       1.000512	     0.00000000	    -0.00653243	     0.00000005	    -2.03555353	    -2.65653243	   2.57375655e+18	   5.80013907e+08	   0.00000000e+00	   1.00000000e+19	   7.42624345e+18	  -2.40287291e+05	  -2.64833956e+01	  -1.78050920e-01	   0.00000000e+00	   0.00000000e+00	  -2.66614465e+01	   6.00347312e+20	    1.02781927e+20	   1.26087371e+00	    1.04618647e+01	    1.08327253e+00
 183	       1.000621	     0.00000000	    -0.00908551	     0.00000005	    -2.03663179	    -2.65908551	   2.84038992e+18	   5.47908960e+08	   0.00000000e+00	   1.00000000e+19	   7.15961008e+18	  -2.25823648e+05	  -2.64842755e+01	  -1.77170174e-01	   0.00000000e+00	   0.00000000e+00	  -2.66614456e+01	   6.00597027e+20	    9.70927390e+19	   1.25981930e+00	    1.04620402e+01	    1.08309705e+00
 184	       1.000735	     0.00000000	    -0.01157486	     0.00000005	    -2.03780876	    -2.66157486	   3.12694043e+18	   5.20837542e+08	   0.00000000e+00	   1.00000000e+19	   6.87305957e+18	  -2.11356550e+05	  -2.64852080e+01	  -1.76244344e-01	   0.00000000e+00	   0.00000000e+00	  -2.66614523e+01	   6.00856774e+20	    9.22955221e+19	   1.25872260e+00	    1.04622131e+01	    1.08292417e+00
 185	       1.000854	     0.00000000	    -0.01400683	     0.00000005	    -2.03909327	    -2.66400683	   3.43478249e+18	   4.98266186e+08	   0.00000000e+00	   1.00000000e+19	   6.56521751e+18	  -1.96859185e+05	  -2.64861847e+01	  -1.75266505e-01	   0.00000000e+00	   0.00000000e+00	  -2.66614512e+01	   6.01128715e+20	    8.82957431e+19	   1.25757449e+00	    1.04623856e+01	    1.08275167e+00
 186	       1.000980	     0.00000000	    -0.01638527	     0.00000005	    -2.04049447	    -2.66638527	   3.76514009e+18	   4.79816300e+08	   0.00000000e+00	   1.00000000e+19	   6.23485991e+18	  -1.82317480e+05	  -2.64872125e+01	  -1.74228755e-01	   0.00000000e+00	   0.00000000e+00	  -2.66614413e+01	   6.01415239e+20	    8.50263131e+19	   1.25636489e+00	    1.04625599e+01	    1.08257733e+00
 187	       1.001113	     0.00000000	    -0.01871138	     0.00000005	    -2.04202153	    -2.66871138	   4.11894142e+18	   4.65239479e+08	   0.00000000e+00	   1.00000000e+19	   5.88105858e+18	  -1.67732427e+05	  -2.64883163e+01	  -1.73122116e-01	   0.00000000e+00	   0.00000000e+00	  -2.66614385e+01	   6.01719014e+20	    8.24432134e+19	   1.25508254e+00	    1.04627384e+01	    1.08239884e+00
 188	       1.001255	     0.00000000	    -0.02098359	     0.00000005	    -2.04368325	    -2.67098359	   4.49662306e+18	   4.54401339e+08	   0.00000000e+00	   1.00000000e+19	   5.50337694e+18	  -1.53123044e+05	  -2.64895103e+01	  -1.71936411e-01	   0.00000000e+00	   0.00000000e+00	  -2.66614467e+01	   6.02043039e+20	    8.05226302e+19	   1.25371481e+00	    1.04629235e+01	    1.08221367e+00
 189	       1.001407	     0.00000000	    -0.02319742	     0.00000005	    -2.04548747	    -2.67319742	   4.89787972e+18	   4.47271672e+08	   0.00000000e+00	   1.00000000e+19	   5.10212028e+18	  -1.38529749e+05	  -2.64907886e+01	  -1.70660155e-01	   0.00000000e+00	   0.00000000e+00	  -2.66614488e+01	   6.02390701e+20	    7.92592106e+19	   1.25224742e+00	    1.04631182e+01	    1.08201901e+00
 190	       1.001571	     0.00000000	    -0.02534523	     0.00000005	    -2.04744044	    -2.67534523	   5.32136427e+18	   4.43919379e+08	   0.00000000e+00	   1.00000000e+19	   4.67863573e+18	  -1.24017812e+05	  -2.64921673e+01	  -1.69280440e-01	   0.00000000e+00	   0.00000000e+00	  -2.66614477e+01	   6.02765833e+20	    7.86651644e+19	   1.25066422e+00	    1.04633257e+01	    1.08181155e+00
 191	       1.001749	     0.00000000	    -0.02741630	     0.00000005	    -2.04954600	    -2.67741630	   5.76435742e+18	   4.44510978e+08	   0.00000000e+00	   1.00000000e+19	   4.23564258e+18	  -1.09680285e+05	  -2.64936692e+01	  -1.67782845e-01	   0.00000000e+00	   0.00000000e+00	  -2.66614520e+01	   6.03172782e+20	    7.87699992e+19	   1.24894690e+00	    1.04635499e+01	    1.08158735e+00
 192	       1.001942	     0.00000000	    -0.02939687	     0.00000005	    -2.05180478	    -2.67939687	   6.22244883e+18	   4.49311559e+08	   0.00000000e+00	   1.00000000e+19	   3.77755117e+18	  -9.56395841e+04	  -2.64952948e+01	  -1.66151367e-01	   0.00000000e+00	   0.00000000e+00	  -2.66614462e+01	   6.03616476e+20	    7.96206909e+19	   1.24707469e+00	    1.04637956e+01	    1.08134162e+00
 193	       1.002154	     0.00000000	    -0.03127062	     0.00000005	    -2.05421340	    -2.68127062	   6.68929845e+18	   4.58686914e+08	   0.00000000e+00	   1.00000000e+19	   3.31070155e+18	  -8.20466495e+04	  -2.64970760e+01	  -1.64368408e-01	   0.00000000e+00	   0.00000000e+00	  -2.66614444e+01	   6.04102497e+20	    8.12820597e+19	   1.24502409e+00	    1.04640688e+01	    1.08106842e+00
 194	       1.002387	     0.00000000	    -0.03301945	     0.00000005	    -2.05676382	    -2.68301945	   7.15657362e+18	   4.73105123e+08	   0.00000000e+00	   1.00000000e+19	   2.84342638e+18	  -6.90764990e+04	  -2.64990267e+01	  -1.62414828e-01	   0.00000000e+00	   0.00000000e+00	  -2.66614415e+01	   6.04637157e+20	    8.38370524e+19	   1.24276855e+00	    1.04643769e+01	    1.08076031e+00
 195	       1.002644	     0.00000000	    -0.03462472	     0.00000005	    -2.05944306	    -2.68462472	   7.61416955e+18	   4.93135277e+08	   0.00000000e+00	   1.00000000e+19	   2.38583045e+18	  -5.69191607e+04	  -2.65011767e+01	  -1.60270091e-01	   0.00000000e+00	   0.00000000e+00	  -2.66614468e+01	   6.05227572e+20	    8.73865152e+19	   1.24027812e+00	    1.04647294e+01	    1.08040785e+00
 196	       1.002929	     0.00000000	    -0.03606892	     0.00000005	    -2.06223324	    -2.68606892	   8.05080191e+18	   5.19440243e+08	   0.00000000e+00	   1.00000000e+19	   1.94919809e+18	  -4.57655555e+04	  -2.65035390e+01	  -1.57912539e-01	   0.00000000e+00	   0.00000000e+00	  -2.66614515e+01	   6.05881741e+20	    9.20479123e+19	   1.23751916e+00	    1.04651381e+01	    1.07999909e+00
 197	       1.003244	     0.00000000	    -0.03733765	     0.00000005	    -2.06511222	    -2.68733765	   8.45499425e+18	   5.52759810e+08	   0.00000000e+00	   1.00000000e+19	   1.54500575e+18	  -3.57890010e+04	  -2.65061270e+01	  -1.55319814e-01	   0.00000000e+00	   0.00000000e+00	  -2.66614468e+01	   6.06608622e+20	    9.79523385e+19	   1.23445402e+00	    1.04656184e+01	    1.07951878e+00
 198	       1.003595	     0.00000000	    -0.03842164	     0.00000005	    -2.06805466	    -2.68842164	   8.81636960e+18	   5.93880537e+08	   0.00000000e+00	   1.00000000e+19	   1.18363040e+18	  -2.71244834e+04	  -2.65089803e+01	  -1.52469467e-01	   0.00000000e+00	   0.00000000e+00	  -2.66614498e+01	   6.07418193e+20	    1.05239177e+20	   1.23104078e+00	    1.04661897e+01	    1.07894751e+00
 199	       1.003986	     0.00000000	    -0.03931854	     0.00000005	    -2.07103349	    -2.68931854	   9.12702262e+18	   6.43589885e+08	   0.00000000e+00	   1.00000000e+19	   8.72977377e+17	  -1.98493005e+04	  -2.65121042e+01	  -1.49339751e-01	   0.00000000e+00	   0.00000000e+00	  -2.66614439e+01	   6.08321522e+20	    1.14047970e+20	   1.22723299e+00	    1.04668765e+01	    1.07826068e+00
 200	       1.004422	     0.00000000	    -0.04003397	     0.00000005	    -2.07402158	    -2.69003397	   9.38265198e+18	   7.02615142e+08	   0.00000000e+00	   1.00000000e+19	   6.17348025e+17	  -1.39694809e+04	  -2.65155343e+01	  -1.45910607e-01	   0.00000000e+00	   0.00000000e+00	  -2.66614449e+01	   6.09330806e+20	    1.24507598e+20	   1.22297950e+00	    1.04677099e+01	    1.07742736e+00
 201	       1.004909	     0.00000000	    -0.04058156	     0.00000005	    -2.07699329	    -2.69058156	   9.58313519e+18	   7.71552342e+08	   0.00000000e+00	   1.00000000e+19	   4.16864810e+17	  -9.41591367e+03	  -2.65192838e+01	  -1.42164814e-01	   0.00000000e+00	   0.00000000e+00	  -2.66614486e+01	   6.10459405e+20	    1.36723681e+20	   1.21822432e+00	    1.04687282e+01	    1.07640899e+00
 202	       1.005452	     0.00000000	    -0.04098175	     0.00000005	    -2.07992566	    -2.69098175	   9.73235738e+18	   8.50795650e+08	   0.00000000e+00	   1.00000000e+19	   2.67642620e+17	  -6.05216605e+03	  -2.65233589e+01	  -1.38089240e-01	   0.00000000e+00	   0.00000000e+00	  -2.66614481e+01	   6.11721845e+20	    1.50766069e+20	   1.21290667e+00	    1.04699791e+01	    1.07515813e+00
 203	       1.006058	     0.00000000	    -0.04125959	     0.00000005	    -2.08279919	    -2.69125959	   9.83732491e+18	   9.40481263e+08	   0.00000000e+00	   1.00000000e+19	   1.62675088e+17	  -3.69296787e+03	  -2.65277738e+01	  -1.33676139e-01	   0.00000000e+00	   0.00000000e+00	  -2.66614499e+01	   6.13133800e+20	    1.66658895e+20	   1.20696101e+00	    1.04715199e+01	    1.07361730e+00
 204	       1.006734	     0.00000000	    -0.04144190	     0.00000005	    -2.08559806	    -2.69144190	   9.90681325e+18	   1.04045894e+09	   0.00000000e+00	   1.00000000e+19	   9.31867476e+16	  -2.12936400e+03	  -2.65325189e+01	  -1.28924404e-01	   0.00000000e+00	   0.00000000e+00	  -2.66614433e+01	   6.14712035e+20	    1.84375536e+20	   1.20031740e+00	    1.04734193e+01	    1.07171793e+00
 205	       1.007486	     0.00000000	    -0.04155435	     0.00000005	    -2.08830980	    -2.69155435	   9.94991900e+18	   1.15029741e+09	   0.00000000e+00	   1.00000000e+19	   5.00809965e+16	  -1.15475683e+03	  -2.65376035e+01	  -1.23840699e-01	   0.00000000e+00	   0.00000000e+00	  -2.66614442e+01	   6.16474313e+20	    2.03839569e+20	   1.19290183e+00	    1.04757576e+01	    1.06937966e+00
 206	       1.008321	     0.00000000	    -0.04161921	     0.00000005	    -2.09092476	    -2.69161921	   9.97486520e+18	   1.26931887e+09	   0.00000000e+00	   1.00000000e+19	   2.51348044e+16	  -5.86203587e+02	  -2.65430098e+01	  -1.18440418e-01	   0.00000000e+00	   0.00000000e+00	  -2.66614502e+01	   6.18439251e+20	    2.24930882e+20	   1.18463692e+00	    1.04786272e+01	    1.06651003e+00
 207	       1.009248	     0.00000000	    -0.04165400	     0.00000005	    -2.09343545	    -2.69165400	   9.98827311e+18	   1.39664785e+09	   0.00000000e+00	   1.00000000e+19	   1.17268944e+16	  -2.77276683e+02	  -2.65486982e+01	  -1.12748404e-01	   0.00000000e+00	   0.00000000e+00	  -2.66614466e+01	   6.20626132e+20	    2.47494337e+20	   1.17544271e+00	    1.04821327e+01	    1.06300451e+00
 208	       1.010272	     0.00000000	    -0.04167127	     0.00000005	    -2.09583588	    -2.69167127	   9.99493589e+18	   1.53125639e+09	   0.00000000e+00	   1.00000000e+19	   5.06410808e+15	  -1.21666118e+02	  -2.65546464e+01	  -1.06799350e-01	   0.00000000e+00	   0.00000000e+00	  -2.66614458e+01	   6.23054666e+20	    2.71347774e+20	   1.16523776e+00	    1.04863900e+01	    1.05874718e+00
 209	       1.011402	     0.00000000	    -0.04167917	     0.00000005	    -2.09812111	    -2.69167917	   9.99798393e+18	   1.67199334e+09	   0.00000000e+00	   1.00000000e+19	   2.01607282e+15	  -4.93244169e+01	  -2.65608101e+01	  -1.00637790e-01	   0.00000000e+00	   0.00000000e+00	  -2.66614478e+01	   6.25744682e+20	    2.96287203e+20	   1.15394040e+00	    1.04915252e+01	    1.05361202e+00
 210	       1.012643	     0.00000000	    -0.04168248	     0.00000005	    -2.10028704	    -2.69168248	   9.99926259e+18	   1.81759689e+09	   0.00000000e+00	   1.00000000e+19	   7.37410993e+14	  -1.84104717e+01	  -2.65671303e+01	  -9.43175463e-02	   0.00000000e+00	   0.00000000e+00	  -2.66614479e+01	   6.28715779e+20	    3.22089021e+20	   1.14147031e+00	    1.04976722e+01	    1.04746500e+00
 211	       1.014001	     0.00000000	    -0.04168375	     0.00000005	    -2.10233030	    -2.69168375	   9.99975285e+18	   1.96669942e+09	   0.00000000e+00	   1.00000000e+19	   2.47147232e+14	  -6.30890884e+00	  -2.65735477e+01	  -8.79005249e-02	   0.00000000e+00	   0.00000000e+00	  -2.66614483e+01	   6.31986908e+20	    3.48510880e+20	   1.12775029e+00	    1.05049703e+01	    1.04016696e+00
 212	       1.015483	     0.00000000	    -0.04168419	     0.00000005	    -2.10424835	    -2.69168419	   9.99992423e+18	   2.11783761e+09	   0.00000000e+00	   1.00000000e+19	   7.57677326e+13	  -1.98098409e+00	  -2.65799921e+01	  -8.14547910e-02	   0.00000000e+00	   0.00000000e+00	  -2.66614469e+01	   6.35575911e+20	    3.75293469e+20	   1.11270818e+00	    1.05135596e+01	    1.03157761e+00
 213	       1.017091	     0.00000000	    -0.04168433	     0.00000005	    -2.10603958	    -2.69168433	   9.99997877e+18	   2.26947695e+09	   0.00000000e+00	   1.00000000e+19	   2.12323350e+13	  -5.69476047e-01	  -2.65863933e+01	  -7.50519481e-02	   0.00000000e+00	   0.00000000e+00	  -2.66614453e+01	   6.39499011e+20	    4.02164865e+20	   1.09627909e+00	    1.05235770e+01	    1.02156021e+00
 214	       1.018830	     0.00000000	    -0.04168437	     0.00000005	    -2.10770344	    -2.69168437	   9.99999456e+18	   2.42005311e+09	   0.00000000e+00	   1.00000000e+19	   5.44197064e+12	  -1.50009187e-01	  -2.65926830e+01	  -6.87639536e-02	   0.00000000e+00	   0.00000000e+00	  -2.66614470e+01	   6.43770264e+20	    4.28847860e+20	   1.07840764e+00	    1.05351501e+01	    1.00998711e+00
 215	       1.020700	     0.00000000	    -0.04168439	     0.00000005	    -2.10924056	    -2.69168439	   9.99999872e+18	   2.56802585e+09	   0.00000000e+00	   1.00000000e+19	   1.27903500e+12	  -3.63954807e-02	  -2.65987887e+01	  -6.26595963e-02	   0.00000000e+00	   0.00000000e+00	  -2.66614483e+01	   6.48400990e+20	    4.55069512e+20	   1.05905034e+00	    1.05483916e+01	    9.96745639e-01
 216	       1.022702	     0.00000000	    -0.04168439	     0.00000005	    -2.11065278	    -2.69168439	   9.99999972e+18	   2.71193773e+09	   0.00000000e+00	   1.00000000e+19	   2.77867511e+11	  -8.31072286e-03	  -2.66046454e+01	  -5.68009283e-02	   0.00000000e+00	   0.00000000e+00	  -2.66614463e+01	   6.53399198e+20	    4.80571557e+20	   1.03817798e+00	    1.05633931e+01	    9.81744075e-01
 217	       1.024833	     0.00000000	    -0.04168439	     0.00000005	    -2.11194313	    -2.69168439	   9.99999995e+18	   2.85046898e+09	   0.00000000e+00	   1.00000000e+19	   5.75648583e+10	  -1.95902948e-03	  -2.66102061e+01	  -5.12399671e-02	   0.00000000e+00	   0.00000000e+00	  -2.66614460e+01	   6.58769017e+20	    5.05120122e+20	   1.01577791e+00	    1.05802199e+01	    9.64917297e-01
 218	       1.027090	     0.00000000	    -0.04168439	     0.00000005	    -2.11311567	    -2.69168439	   9.99999999e+18	   2.98248090e+09	   0.00000000e+00	   1.00000000e+19	   1.30258799e+10	  -6.40038505e-04	  -2.66154312e+01	  -4.60159624e-02	   0.00000000e+00	   0.00000000e+00	  -2.66614472e+01	   6.64510166e+20	    5.28513422e+20	   9.91856184e-01	    1.05989056e+01	    9.46231674e-01
 219	       1.029467	     0.00000000	    -0.04168439	     0.00000005	    -2.11417539	    -2.69168439	   1.00000000e+19	   3.10704251e+09	   0.00000000e+00	   1.00000000e+19	   4.70776305e+09	  -3.87345045e-04	  -2.66202931e+01	  -4.11534568e-02	   0.00000000e+00	   0.00000000e+00	  -2.66614466e+01	   6.70617472e+20	    5.50586483e+20	   9.66439428e-01	    1.06194483e+01	    9.25688905e-01
 220	       1.031955	     0.00000000	    -0.04168439	     0.00000005	    -2.11512792	    -2.69168439	   1.00000000e+19	   3.22343765e+09	   0.00000000e+00	   1.00000000e+19	   3.26106988e+09	  -3.42389584e-04	  -2.66247858e+01	  -3.66612765e-02	   0.00000000e+00	   0.00000000e+00	  -2.66614471e+01	   6.77080480e+20	    5.71212397e+20	   9.39576321e-01	    1.06418087e+01	    9.03328551e-01
 221	       1.034545	     0.00000000	    -0.04168439	     0.00000005	    -2.11597925	    -2.69168439	   1.00000000e+19	   3.33115263e+09	   0.00000000e+00	   1.00000000e+19	   3.02219025e+09	  -3.34870856e-04	  -2.66289147e+01	  -3.25324759e-02	   0.00000000e+00	   0.00000000e+00	  -2.66614472e+01	   6.83883162e+20	    5.90300134e+20	   9.11338626e-01	    1.06659081e+01	    8.79229129e-01
 222	       1.037226	     0.00000000	    -0.04168439	     0.00000005	    -2.11673546	    -2.69168439	   1.00000000e+19	   3.42984693e+09	   0.00000000e+00	   1.00000000e+19	   2.98119049e+09	  -3.33639960e-04	  -2.66327025e+01	  -2.87451625e-02	   0.00000000e+00	   0.00000000e+00	  -2.66614477e+01	   6.91003759e+20	    6.07789354e+20	   8.81821636e-01	    1.06916295e+01	    8.53507744e-01
 223	       1.039982	     0.00000000	    -0.04168439	     0.00000005	    -2.11740238	    -2.69168439	   1.00000000e+19	   3.51931187e+09	   0.00000000e+00	   1.00000000e+19	   2.97072580e+09	  -3.33402804e-04	  -2.66361832e+01	  -2.52640465e-02	   0.00000000e+00	   0.00000000e+00	  -2.66614472e+01	   6.98414777e+20	    6.23643075e+20	   8.51143984e-01	    1.07188189e+01	    8.26318344e-01
 224	       1.042800	     0.00000000	    -0.04168439	     0.00000005	    -2.11798534	    -2.69168439	   1.00000000e+19	   3.59942301e+09	   0.00000000e+00	   1.00000000e+19	   2.96467634e+09	  -3.33317763e-04	  -2.66394043e+01	  -2.20425166e-02	   0.00000000e+00	   0.00000000e+00	  -2.66614468e+01	   7.06083159e+20	    6.37839248e+20	   8.19446725e-01	    1.07472885e+01	    7.97848718e-01
 225	       1.045662	     0.00000000	    -0.04168439	     0.00000005	    -2.11848892	    -2.69168439	   1.00000000e+19	   3.67009290e+09	   0.00000000e+00	   1.00000000e+19	   2.95916804e+09	  -3.33258274e-04	  -2.66424219e+01	  -1.90250454e-02	   0.00000000e+00	   0.00000000e+00	  -2.66614470e+01	   7.13970625e+20	    6.50362374e+20	   7.86891689e-01	    1.07768208e+01	    7.68316421e-01
 226	       1.048551	     0.00000000	    -0.04168439	     0.00000005	    -2.11891682	    -2.69168439	   1.00000000e+19	   3.73123014e+09	   0.00000000e+00	   1.00000000e+19	   2.95367048e+09	  -3.33203177e-04	  -2.66452978e+01	  -1.61497498e-02	   0.00000000e+00	   0.00000000e+00	  -2.66614475e+01	   7.22034214e+20	    6.61196258e+20	   7.53659078e-01	    1.08071734e+01	    7.37963795e-01
 227	       1.051449	     0.00000000	    -0.04168439	     0.00000005	    -2.11927172	    -2.69168439	   1.00000000e+19	   3.78270979e+09	   0.00000000e+00	   1.00000000e+19	   2.94832540e+09	  -3.33150476e-04	  -2.66480968e+01	  -1.33509894e-02	   0.00000000e+00	   0.00000000e+00	  -2.66614478e+01	   7.30226998e+20	    6.70318758e+20	   7.19944353e-01	    1.08380850e+01	    7.07052232e-01
 228	       1.054338	     0.00000000	    -0.04168439	     0.00000005	    -2.11955532	    -2.69168439	   1.00000000e+19	   3.82435848e+09	   0.00000000e+00	   1.00000000e+19	   2.94290944e+09	  -3.33096976e-04	  -2.66508850e+01	  -1.05619329e-02	   0.00000000e+00	   0.00000000e+00	  -2.66614469e+01	   7.38498956e+20	    6.77699155e+20	   6.85954495e-01	    1.08692814e+01	    6.75855850e-01
 229	       1.057200	     0.00000000	    -0.04168439	     0.00000005	    -2.11976844	    -2.69168439	   1.00000000e+19	   3.85595608e+09	   0.00000000e+00	   1.00000000e+19	   2.93784353e+09	  -3.33034693e-04	  -2.66537306e+01	  -7.71706992e-03	   0.00000000e+00	   0.00000000e+00	  -2.66614477e+01	   7.46797997e+20	    6.83298439e+20	   6.51903746e-01	    1.09004825e+01	    6.44654690e-01
 230	       1.060018	     0.00000000	    -0.04168439	     0.00000005	    -2.11991109	    -2.69168439	   1.00000000e+19	   3.87725351e+09	   0.00000000e+00	   1.00000000e+19	   2.93443118e+09	  -3.32921305e-04	  -2.66566934e+01	  -4.75466106e-03	   0.00000000e+00	   0.00000000e+00	  -2.66614481e+01	   7.55071082e+20	    6.87072470e+20	   6.18008977e-01	    1.09314096e+01	    6.13727624e-01
 231	       1.062774	     0.00000000	    -0.04168439	     0.00000005	    -2.11998281	    -2.69168439	   1.00000000e+19	   3.88800482e+09	   0.00000000e+00	   1.00000000e+19	   2.94184644e+09	  -3.32450985e-04	  -2.66598285e+01	  -1.61911714e-03	   0.00000000e+00	   0.00000000e+00	  -2.66614476e+01	   7.63265400e+20	    6.88977666e+20	   5.84484882e-01	    1.09617921e+01	    5.83345138e-01
 232	       1.065455	     0.00000000	    -0.04168439	     0.00000005	    -2.11998285	    -2.69168439	   1.00000000e+19	   3.88800988e+09	   0.00000000e+00	   1.00000000e+19	   3.02282590e+09	  -3.29603514e-04	  -2.66631844e+01	   1.73673509e-03	   0.00000000e+00	   0.00000000e+00	  -2.66614477e+01	   7.71329569e+20	    6.88978562e+20	   5.51539174e-01	    1.09913750e+01	    5.53762255e-01
 233	       1.068045	     0.00000000	    -0.04168439	     0.00000005	    -2.11991049	    -2.69168439	   1.00000000e+19	   3.87716266e+09	   0.00000000e+00	   1.00000000e+19	   3.57958036e+09	  -3.11677065e-04	  -2.66667973e+01	   5.34958380e-03	   0.00000000e+00	   0.00000000e+00	  -2.66614477e+01	   7.79214783e+20	    6.87056371e+20	   5.19367999e-01	    1.10199254e+01	    5.25211856e-01
 234	       1.070533	     0.00000000	    -0.04168439	     0.00000005	    -2.11976537	    -2.69168439	   1.00000000e+19	   3.85549936e+09	   0.00000000e+00	   1.00000000e+19	   7.03578779e+09	  -2.03899582e-04	  -2.66706911e+01	   9.24388656e-03	   0.00000000e+00	   0.00000000e+00	  -2.66614473e+01	   7.86875879e+20	    6.83217506e+20	   4.88151760e-01	    1.10472385e+01	    4.97898752e-01
 235	       1.072910	     0.00000000	    -0.04168439	     0.00000005	    -2.11954775	    -2.69168439	   9.99999998e+18	   3.82324031e+09	   0.00000000e+00	   1.00000000e+19	   2.69862867e+10	   4.02496288e-04	  -2.66748780e+01	   1.34306027e-02	   0.00000000e+00	   0.00000000e+00	  -2.66614474e+01	   7.94272269e+20	    6.77501010e+20	   4.58051525e-01	    1.10731424e+01	    4.71994824e-01
 236	       1.075167	     0.00000000	    -0.04168439	     0.00000005	    -2.11925878	    -2.69168439	   9.99999987e+18	   3.78082013e+09	   0.00000000e+00	   1.00000000e+19	   1.33877747e+11	   3.56829957e-03	  -2.66793547e+01	   1.79065581e-02	   0.00000000e+00	   0.00000000e+00	  -2.66614481e+01	   8.01368689e+20	    6.69983900e+20	   4.29206151e-01	    1.10975017e+01	    4.47635519e-01
 237	       1.077298	     0.00000000	    -0.04168439	     0.00000005	    -2.11890065	    -2.69168439	   9.99999934e+18	   3.72890198e+09	   0.00000000e+00	   1.00000000e+19	   6.62653198e+11	   1.88140221e-02	  -2.66841027e+01	   2.26545648e-02	   0.00000000e+00	   0.00000000e+00	  -2.66614482e+01	   8.08135760e+20	    6.60783693e+20	   4.01730244e-01	    1.11202193e+01	    4.24917938e-01
 238	       1.079300	     0.00000000	    -0.04168438	     0.00000005	    -2.11847678	    -2.69168438	   9.99999694e+18	   3.66837365e+09	   0.00000000e+00	   1.00000000e+19	   3.06572873e+12	   8.62253172e-02	  -2.66890911e+01	   2.76443519e-02	   0.00000000e+00	   0.00000000e+00	  -2.66614467e+01	   8.14550328e+20	    6.50057713e+20	   3.75712971e-01	    1.11412366e+01	    4.03900614e-01
 239	       1.081170	     0.00000000	    -0.04168436	     0.00000005	    -2.11799180	    -2.69168436	   9.99998695e+18	   3.60032591e+09	   0.00000000e+00	   1.00000000e+19	   1.30579500e+13	   3.58930511e-01	  -2.66942828e+01	   3.28342823e-02	   0.00000000e+00	   0.00000000e+00	  -2.66614485e+01	   8.20595580e+20	    6.37999247e+20	   3.51217758e-01	    1.11605323e+01	    3.84604948e-01
 240	       1.082909	     0.00000000	    -0.04168426	     0.00000005	    -2.11745155	    -2.69168426	   9.99994904e+18	   3.52601688e+09	   0.00000000e+00	   1.00000000e+19	   5.09592567e+13	   1.36576956e+00	  -2.66996217e+01	   3.81737305e-02	   0.00000000e+00	   0.00000000e+00	  -2.66614480e+01	   8.26260962e+20	    6.24831242e+20	   3.28282806e-01	    1.11781191e+01	    3.67018136e-01
 241	       1.084517	     0.00000000	    -0.04168392	     0.00000005	    -2.11686292	    -2.69168392	   9.99981814e+18	   3.44683054e+09	   0.00000000e+00	   1.00000000e+19	   1.81858768e+14	   4.75377524e+00	  -2.67050527e+01	   4.36059153e-02	   0.00000000e+00	   0.00000000e+00	  -2.66614468e+01	   8.31541901e+20	    6.10798950e+20	   3.06922341e-01	    1.11940399e+01	    3.51097283e-01
 242	       1.085999	     0.00000000	    -0.04168285	     0.00000005	    -2.11623373	    -2.69168285	   9.99940680e+18	   3.36424314e+09	   0.00000000e+00	   1.00000000e+19	   5.93207377e+14	   1.51418526e+01	  -2.67105201e+01	   4.90709106e-02	   0.00000000e+00	   0.00000000e+00	  -2.66614492e+01	   8.36439364e+20	    5.96163970e+20	   2.87128489e-01	    1.12083629e+01	    3.36774313e-01
 243	       1.087357	     0.00000000	    -0.04167981	     0.00000005	    -2.11557242	    -2.69167981	   9.99823012e+18	   3.27981747e+09	   0.00000000e+00	   1.00000000e+19	   1.76988119e+15	   4.41875402e+01	  -2.67159563e+01	   5.45085248e-02	   0.00000000e+00	   0.00000000e+00	  -2.66614478e+01	   8.40959297e+20	    5.81203236e+20	   2.68873628e-01	    1.12211760e+01	    3.23961214e-01
 244	       1.088598	     0.00000000	    -0.04167186	     0.00000005	    -2.11488789	    -2.69167186	   9.99516170e+18	   3.19524888e+09	   0.00000000e+00	   1.00000000e+19	   4.83830106e+15	   1.18379098e+02	  -2.67213082e+01	   5.98607430e-02	   0.00000000e+00	   0.00000000e+00	  -2.66614475e+01	   8.45111970e+20	    5.66217179e+20	   2.52113077e-01	    1.12325821e+01	    3.12555173e-01
 245	       1.089728	     0.00000000	    -0.04165290	     0.00000005	    -2.11418921	    -2.69165290	   9.98785009e+18	   3.11248256e+09	   0.00000000e+00	   1.00000000e+19	   1.21499114e+16	   2.91956136e+02	  -2.67265208e+01	   6.50734918e-02	   0.00000000e+00	   0.00000000e+00	  -2.66614474e+01	   8.48911270e+20	    5.51550491e+20	   2.36787966e-01	    1.12426940e+01	    3.02443202e-01
 246	       1.090752	     0.00000000	    -0.04161146	     0.00000005	    -2.11348549	    -2.69161146	   9.97188127e+18	   3.03390288e+09	   0.00000000e+00	   1.00000000e+19	   2.81187315e+16	   6.65145744e+02	  -2.67315435e+01	   7.00976131e-02	   0.00000000e+00	   0.00000000e+00	  -2.66614459e+01	   8.52373978e+20	    5.37625703e+20	   2.22828164e-01	    1.12516312e+01	    2.93506027e-01
 247	       1.091679	     0.00000000	    -0.04152801	     0.00000005	    -2.11278577	    -2.69152801	   9.93980424e+18	   2.96256534e+09	   0.00000000e+00	   1.00000000e+19	   6.01957584e+16	   1.40528322e+03	  -2.67363364e+01	   7.48891124e-02	   0.00000000e+00	   0.00000000e+00	  -2.66614473e+01	   8.55519056e+20	    5.24984266e+20	   2.10155129e-01	    1.12595161e+01	    2.85621170e-01
 248	       1.092514	     0.00000000	    -0.04137258	     0.00000005	    -2.11209903	    -2.69137258	   9.88033015e+18	   2.90241190e+09	   0.00000000e+00	   1.00000000e+19	   1.19669851e+17	   2.76488026e+03	  -2.67408575e+01	   7.94089161e-02	   0.00000000e+00	   0.00000000e+00	  -2.66614486e+01	   8.58366976e+20	    5.14324718e+20	   1.98684597e-01	    1.12664718e+01	    2.78665382e-01
 249	       1.093266	     0.00000000	    -0.04110346	     0.00000005	    -2.11143419	    -2.69110346	   9.77819807e+18	   2.85840399e+09	   0.00000000e+00	   1.00000000e+19	   2.21801933e+17	   5.08780968e+03	  -2.67450700e+01	   8.36224650e-02	   0.00000000e+00	   0.00000000e+00	  -2.66614476e+01	   8.60939102e+20	    5.06526252e+20	   1.88329029e-01	    1.12726205e+01	    2.72516686e-01
 250	       1.093942	     0.00000000	    -0.04066821	     0.00000005	    -2.11080004	    -2.69066821	   9.61524986e+18	   2.83653598e+09	   0.00000000e+00	   1.00000000e+19	   3.84750140e+17	   8.79452577e+03	  -2.67489468e+01	   8.74994285e-02	   0.00000000e+00	   0.00000000e+00	  -2.66614473e+01	   8.63257149e+20	    5.02651112e+20	   1.78999764e-01	    1.12780810e+01	    2.67056238e-01
 251	       1.094548	     0.00000000	    -0.04000742	     0.00000005	    -2.11020500	    -2.69000742	   9.37303732e+18	   2.84374582e+09	   0.00000000e+00	   1.00000000e+19	   6.26962686e+17	   1.43411976e+04	  -2.67524646e+01	   9.10136616e-02	   0.00000000e+00	   0.00000000e+00	  -2.66614509e+01	   8.65342718e+20	    5.03928737e+20	   1.70608851e-01	    1.12829671e+01	    2.62170131e-01
 252	       1.095091	     0.00000000	    -0.03906106	     0.00000005	    -2.10965670	    -2.68906106	   9.03673893e+18	   2.88778849e+09	   0.00000000e+00	   1.00000000e+19	   9.63261068e+17	   2.21557386e+04	  -2.67555882e+01	   9.41433391e-02	   0.00000000e+00	   0.00000000e+00	  -2.66614448e+01	   8.67216910e+20	    5.11733362e+20	   1.63070559e-01	    1.12873862e+01	    2.57751029e-01
 253	       1.095578	     0.00000000	    -0.03777636	     0.00000005	    -2.10916135	    -2.68777636	   8.59943095e+18	   2.97715406e+09	   0.00000000e+00	   1.00000000e+19	   1.40056906e+18	   3.25635183e+04	  -2.67583162e+01	   9.68710666e-02	   0.00000000e+00	   0.00000000e+00	  -2.66614451e+01	   8.68900027e+20	    5.27569475e+20	   1.56302560e-01	    1.12914378e+01	    2.53699458e-01
 254	       1.096014	     0.00000000	    -0.03611528	     0.00000005	    -2.10872309	    -2.68611528	   8.06522377e+18	   3.12108717e+09	   0.00000000e+00	   1.00000000e+19	   1.93477623e+18	   4.57225429e+04	  -2.67606361e+01	   9.91837647e-02	   0.00000000e+00	   0.00000000e+00	  -2.66614523e+01	   8.70411342e+20	    5.53075281e+20	   1.50226811e-01	    1.12952127e+01	    2.49924559e-01
 255	       1.096405	     0.00000000	    -0.03405981	     0.00000005	    -2.10834353	    -2.68405981	   7.44989384e+18	   3.32972019e+09	   0.00000000e+00	   1.00000000e+19	   2.55010616e+18	   6.15876681e+04	  -2.67625165e+01	   1.01072202e-01	   0.00000000e+00	   0.00000000e+00	  -2.66614443e+01	   8.71768938e+20	    5.90046296e+20	   1.44770175e-01	    1.12987930e+01	    2.46344218e-01
 256	       1.096756	     0.00000000	    -0.03161387	     0.00000005	    -2.10802160	    -2.68161387	   6.77853988e+18	   3.61429328e+09	   0.00000000e+00	   1.00000000e+19	   3.22146012e+18	   7.99147133e+04	  -2.67639731e+01	   1.02530176e-01	   0.00000000e+00	   0.00000000e+00	  -2.66614430e+01	   8.72989614e+20	    6.40474348e+20	   1.39864784e-01	    1.13022526e+01	    2.42884608e-01
 257	       1.097071	     0.00000000	    -0.02880146	     0.00000005	    -2.10775382	    -2.67880146	   6.08103300e+18	   3.98742073e+09	   0.00000000e+00	   1.00000000e+19	   3.91896701e+18	   1.00301864e+05	  -2.67650031e+01	   1.03553420e-01	   0.00000000e+00	   0.00000000e+00	  -2.66614497e+01	   8.74088833e+20	    7.06594760e+20	   1.35448222e-01	    1.13056580e+01	    2.39479258e-01
 258	       1.097356	     0.00000000	    -0.02566210	     0.00000005	    -2.10753495	    -2.67566210	   5.38686724e+18	   4.46337334e+09	   0.00000000e+00	   1.00000000e+19	   4.61313277e+18	   1.22254124e+05	  -2.67655873e+01	   1.04138355e-01	   0.00000000e+00	   0.00000000e+00	  -2.66614490e+01	   8.75080715e+20	    7.90936403e+20	   1.31463531e-01	    1.13090694e+01	    2.36067810e-01
 259	       1.097613	     0.00000000	    -0.02224476	     0.00000005	    -2.10735873	    -2.67224476	   4.72099788e+18	   5.05837197e+09	   0.00000000e+00	   1.00000000e+19	   5.27900213e+18	   1.45252044e+05	  -2.67657264e+01	   1.04280780e-01	   0.00000000e+00	   0.00000000e+00	  -2.66614457e+01	   8.75978069e+20	    8.96373713e+20	   1.27859083e-01	    1.13125426e+01	    2.32594585e-01
 260	       1.097846	     0.00000000	    -0.01860175	     0.00000005	    -2.10721858	    -2.66860175	   4.10154339e+18	   5.79091403e+09	   0.00000000e+00	   1.00000000e+19	   5.89845661e+18	   1.68809130e+05	  -2.67654227e+01	   1.03974547e-01	   0.00000000e+00	   0.00000000e+00	  -2.66614481e+01	   8.76792438e+20	    1.02618454e+21	   1.24588365e-01	    1.13161302e+01	    2.29007039e-01
 261	       1.098058	     0.00000000	    -0.01478368	     0.00000005	    -2.10710818	    -2.66478368	   3.53936548e+18	   6.68217497e+09	   0.00000000e+00	   1.00000000e+19	   6.46063452e+18	   1.92509797e+05	  -2.67646607e+01	   1.03210238e-01	   0.00000000e+00	   0.00000000e+00	  -2.66614504e+01	   8.77534177e+20	    1.18412130e+21	   1.21609684e-01	    1.13198831e+01	    2.25254148e-01
 262	       1.098251	     0.00000000	    -0.01083585	     0.00000005	    -2.10702185	    -2.66083585	   3.03897896e+18	   7.75653968e+09	   0.00000000e+00	   1.00000000e+19	   6.96102105e+18	   2.16027193e+05	  -2.67634234e+01	   1.01973793e-01	   0.00000000e+00	   0.00000000e+00	  -2.66614497e+01	   8.78212530e+20	    1.37450514e+21	   1.18885825e-01	    1.13238525e+01	    2.21284705e-01
 263	       1.098429	     0.00000000	    -0.00679616	     0.00000005	    -2.10695471	    -2.65679616	   2.60009804e+18	   9.04232525e+09	   0.00000000e+00	   1.00000000e+19	   7.39990197e+18	   2.39124982e+05	  -2.67616907e+01	   1.00245041e-01	   0.00000000e+00	   0.00000000e+00	  -2.66614457e+01	   8.78835724e+20	    1.60235401e+21	   1.16383687e-01	    1.13280917e+01	    2.17045486e-01
 264	       1.098593	     0.00000000	    -0.00269430	     0.00000005	    -2.10690269	    -2.65269430	   2.21926491e+18	   1.05727628e+10	   0.00000000e+00	   1.00000000e+19	   7.78073510e+18	   2.61648849e+05	  -2.67594425e+01	   9.79960427e-02	   0.00000000e+00	   0.00000000e+00	  -2.66614465e+01	   8.79411060e+20	    1.87355669e+21	   1.14073898e-01	    1.13326580e+01	    2.12479221e-01
 265	       1.098745	     0.00000000	     0.00144823	     0.00000005	    -2.10686252	    -2.64855177	   1.89124056e+18	   1.23873176e+10	   0.00000000e+00	   1.00000000e+19	   8.10875945e+18	   2.83512989e+05	  -2.67566373e+01	   9.51891525e-02	   0.00000000e+00	   0.00000000e+00	  -2.66614482e+01	   8.79945008e+20	    2.19510661e+21	   1.11930437e-01	    1.13376149e+01	    2.07522282e-01
 266	       1.098887	     0.00000000	     0.00561745	     0.00000005	    -2.10683159	    -2.64438255	   1.61004042e+18	   1.45334462e+10	   0.00000000e+00	   1.00000000e+19	   8.38995959e+18	   3.04685415e+05	  -2.67532214e+01	   9.17746501e-02	   0.00000000e+00	   0.00000000e+00	  -2.66614468e+01	   8.80443301e+20	    2.57541341e+21	   1.09930261e-01	    1.13430353e+01	    2.02101953e-01
 267	       1.099020	     0.00000000	     0.00980609	     0.00000005	    -2.10680786	    -2.64019391	   1.36962334e+18	   1.70689294e+10	   0.00000000e+00	   1.00000000e+19	   8.63037668e+18	   3.25174369e+05	  -2.67491372e+01	   8.76877744e-02	   0.00000000e+00	   0.00000000e+00	  -2.66614495e+01	   8.80911018e+20	    3.02471615e+21	   1.08052942e-01	    1.13490041e+01	    1.96133123e-01
 268	       1.099146	     0.00000000	     0.01401265	     0.00000005	    -2.10678974	    -2.63598735	   1.16430019e+18	   2.00649745e+10	   0.00000000e+00	   1.00000000e+19	   8.83569983e+18	   3.45016948e+05	  -2.67442925e+01	   8.28449048e-02	   0.00000000e+00	   0.00000000e+00	  -2.66614476e+01	   8.81352678e+20	    3.55563321e+21	   1.06280332e-01	    1.13556231e+01	    1.89514141e-01
 269	       1.099265	     0.00000000	     0.01824059	     0.00000005	    -2.10677600	    -2.63175941	   9.88940920e+17	   2.36103788e+10	   0.00000000e+00	   1.00000000e+19	   9.01105910e+18	   3.64270233e+05	  -2.67385855e+01	   7.71385345e-02	   0.00000000e+00	   0.00000000e+00	  -2.66614469e+01	   8.81772310e+20	    4.18389998e+21	   1.04596232e-01	    1.13630157e+01	    1.82121497e-01
 270	       1.099379	     0.00000000	     0.02249764	     0.00000005	    -2.10676571	    -2.62750236	   8.39049510e+17	   2.78171851e+10	   0.00000000e+00	   1.00000000e+19	   9.16095052e+18	   3.83004817e+05	  -2.67318794e+01	   7.04305193e-02	   0.00000000e+00	   0.00000000e+00	  -2.66614489e+01	   8.82173539e+20	    4.92937111e+21	   1.02986083e-01	    1.13713344e+01	    1.73802808e-01
 271	       1.099488	     0.00000000	     0.02679535	     0.00000005	    -2.10675814	    -2.62320465	   7.10759991e+17	   3.28284842e+10	   0.00000000e+00	   1.00000000e+19	   9.28924004e+18	   4.01300419e+05	  -2.67239900e+01	   6.25428331e-02	   0.00000000e+00	   0.00000000e+00	  -2.66614472e+01	   8.82559653e+20	    5.81740313e+21	   1.01436680e-01	    1.13807699e+01	    1.64367339e-01
 272	       1.099595	     0.00000000	     0.03114887	     0.00000005	    -2.10675273	    -2.61885113	   6.00789988e+17	   3.88293703e+10	   0.00000000e+00	   1.00000000e+19	   9.39921005e+18	   4.19243230e+05	  -2.67146920e+01	   5.32446729e-02	   0.00000000e+00	   0.00000000e+00	  -2.66614473e+01	   8.82933675e+20	    6.88079580e+21	   9.99358803e-02	    1.13915643e+01	    1.53572930e-01
 273	       1.099698	     0.00000000	     0.03557692	     0.00000005	    -2.10674904	    -2.61442308	   5.06375392e+17	   4.60626212e+10	   0.00000000e+00	   1.00000000e+19	   9.49362465e+18	   4.36924703e+05	  -2.67036817e+01	   4.22341233e-02	   0.00000000e+00	   0.00000000e+00	  -2.66614476e+01	   8.83298434e+20	    8.16257075e+21	   9.84723268e-02	    1.14040297e+01	    1.41107540e-01
 274	       1.099800	     0.00000000	     0.04010212	     0.00000005	    -2.10674676	    -2.60989788	   4.25200207e+17	   5.48516114e+10	   0.00000000e+00	   1.00000000e+19	   9.57479985e+18	   4.54441541e+05	  -2.66905584e+01	   2.91115603e-02	   0.00000000e+00	   0.00000000e+00	  -2.66614469e+01	   8.83656635e+20	    9.72003177e+21	   9.70351641e-02	    1.14185746e+01	    1.26562627e-01
 275	       1.099900	     0.00000000	     0.04475156	     0.00000005	    -2.10674561	    -2.60524844	   3.55329307e+17	   6.56345586e+10	   0.00000000e+00	   1.00000000e+19	   9.64467076e+18	   4.71896765e+05	  -2.66747884e+01	   1.33402322e-02	   0.00000000e+00	   0.00000000e+00	  -2.66614481e+01	   8.84010930e+20	    1.16308335e+22	   9.56137386e-02	    1.14357434e+01	    1.09393864e-01
 276	       1.100000	     0.00000000	     0.04955778	     0.00000005	    -2.10674540	    -2.60044222	   2.95147908e+17	   7.90169849e+10	   0.00000000e+00	   1.00000000e+19	   9.70485217e+18	   4.89347366e+05	  -2.66661639e+01	   4.71523609e-03	   0.00000000e+00	   0.00000000e+00	  -2.66614487e+01	   8.84364008e+20	    1.40022777e+22	   9.41972703e-02	    1.14562755e+01	    8.88617424e-02
 277	       1.100000	     0.00000000	    -0.05044222	     0.00000005	    -2.70896371	    -3.45044222	   2.80467377e+19	   3.31922709e+06	   0.00000000e+00	   5.00000000e+17	  -2.75467377e+19	   4.86257637e+05	  -2.66561476e+01	  -5.26504427e-03	   0.00000000e+00	   0.00000000e+00	  -2.66614126e+01	   6.60088156e+19	    5.88186858e+17	   9.41972703e-02	    1.14562755e+01	    8.88617424e-02
 278	       1.100100	     0.00000000	    -0.04578711	     0.00000005	    -2.71313959	    -3.44578711	   2.34328387e+19	   4.66784004e+06	   0.00000000e+00	   5.00000000e+17	  -2.29328387e+19	   4.44764066e+05	  -2.66562256e+01	  -5.21272791e-03	   0.00000000e+00	   0.00000000e+00	  -2.66614383e+01	   6.60261217e+19	    8.27169124e+17	   9.40915103e-02	    1.14562766e+01	    8.88606087e-02
 279	       1.100200	     0.00000000	    -0.04153273	     0.00000005	    -2.71615074	    -3.44153273	   1.98832300e+19	   6.17938514e+06	   0.00000000e+00	   5.00000000e+17	  -1.93832300e+19	   4.06346858e+05	  -2.66563664e+01	  -5.10793400e-03	   0.00000000e+00	   0.00000000e+00	  -2.66614743e+01	   6.60434937e+19	    1.09502394e+18	   9.39853498e-02	    1.14562782e+01	    8.88590636e-02
 280	       1.100302	     0.00000000	    -0.03759296	     0.00000005	    -2.71844750	    -3.43759296	   1.70775010e+19	   7.86176983e+06	   0.00000000e+00	   5.00000000e+17	  -1.65775010e+19	   3.73361087e+05	  -2.66564535e+01	  -5.00249117e-03	   0.00000000e+00	   0.00000000e+00	  -2.66614560e+01	   6.60610509e+19	    1.39315255e+18	   9.38780608e-02	    1.14562802e+01	    8.88570428e-02
 281	       1.100405	     0.00000000	    -0.03390265	     0.00000005	    -2.72027018	    -3.43390265	   1.48096491e+19	   9.72664068e+06	   0.00000000e+00	   5.00000000e+17	  -1.43096491e+19	   3.44548979e+05	  -2.66565488e+01	  -4.89575324e-03	   0.00000000e+00	   0.00000000e+00	  -2.66614446e+01	   6.60789110e+19	    1.72361880e+18	   9.37689240e-02	    1.14562828e+01	    8.88544686e-02
 282	       1.100510	     0.00000000	    -0.03041117	     0.00000005	    -2.72176023	    -3.43041117	   1.29419337e+19	   1.17894538e+07	   0.00000000e+00	   5.00000000e+17	  -1.24419337e+19	   3.19011981e+05	  -2.66566514e+01	  -4.78707998e-03	   0.00000000e+00	   0.00000000e+00	  -2.66614385e+01	   6.60971935e+19	    2.08916160e+18	   9.36572087e-02	    1.14562860e+01	    8.88512460e-02
 283	       1.100619	     0.00000000	    -0.02707819	     0.00000005	    -2.72300686	    -3.42707819	   1.13791917e+19	   1.40697081e+07	   0.00000000e+00	   5.00000000e+17	  -1.08791917e+19	   2.96090484e+05	  -2.66567526e+01	  -4.67582273e-03	   0.00000000e+00	   0.00000000e+00	  -2.66614284e+01	   6.61160233e+19	    2.49323628e+18	   9.35421531e-02	    1.14562900e+01	    8.88472583e-02
 284	       1.100732	     0.00000000	    -0.02387094	     0.00000005	    -2.72406936	    -3.42387094	   1.00538358e+19	   1.65913159e+07	   0.00000000e+00	   5.00000000e+17	  -9.55383576e+18	   2.75289162e+05	  -2.66568868e+01	  -4.56131228e-03	   0.00000000e+00	   0.00000000e+00	  -2.66614481e+01	   6.61355330e+19	    2.94008023e+18	   9.34229470e-02	    1.14562949e+01	    8.88423609e-02
 285	       1.100849	     0.00000000	    -0.02076228	     0.00000005	    -2.72498871	    -3.42076228	   8.91672458e+18	   1.93830940e+07	   0.00000000e+00	   5.00000000e+17	  -8.41672458e+18	   2.56229002e+05	  -2.66570205e+01	  -4.44284877e-03	   0.00000000e+00	   0.00000000e+00	  -2.66614634e+01	   6.61558659e+19	    3.43479998e+18	   9.32987142e-02	    1.14563008e+01	    8.88363744e-02
 286	       1.100972	     0.00000000	    -0.01772944	     0.00000005	    -2.72579415	    -3.41772944	   7.93140734e+18	   2.24793596e+07	   0.00000000e+00	   5.00000000e+17	  -7.43140734e+18	   2.38615555e+05	  -2.66571391e+01	  -4.31969363e-03	   0.00000000e+00	   0.00000000e+00	  -2.66614588e+01	   6.61771793e+19	    3.98347673e+18	   9.31684953e-02	    1.14563081e+01	    8.88290746e-02
 287	       1.101101	     0.00000000	    -0.01475311	     0.00000005	    -2.72650704	    -3.41475311	   7.07038084e+18	   2.59206136e+07	   0.00000000e+00	   5.00000000e+17	  -6.57038084e+18	   2.22217394e+05	  -2.66572611e+01	  -4.19106368e-03	   0.00000000e+00	   0.00000000e+00	  -2.66614522e+01	   6.61996469e+19	    4.59328748e+18	   9.30312293e-02	    1.14563170e+01	    8.88201811e-02
 288	       1.101238	     0.00000000	    -0.01181686	     0.00000005	    -2.72714330	    -3.41181686	   6.31258750e+18	   2.97542871e+07	   0.00000000e+00	   5.00000000e+17	  -5.81258750e+18	   2.06851183e+05	  -2.66573824e+01	  -4.05612793e-03	   0.00000000e+00	   0.00000000e+00	  -2.66614385e+01	   6.62234621e+19	    5.27263731e+18	   9.28857352e-02	    1.14563279e+01	    8.88093413e-02
 289	       1.101384	     0.00000000	    -0.00890673	     0.00000005	    -2.72771494	    -3.40890673	   5.64170020e+18	   3.40355128e+07	   0.00000000e+00	   5.00000000e+17	  -5.14170020e+18	   1.92371124e+05	  -2.66575255e+01	  -3.91400780e-03	   0.00000000e+00	   0.00000000e+00	  -2.66614395e+01	   6.62488413e+19	    6.03129606e+18	   9.27306927e-02	    1.14563411e+01	    8.87961115e-02
 290	       1.101541	     0.00000000	    -0.00601101	     0.00000005	    -2.72823112	    -3.40601101	   5.04491892e+18	   3.88278635e+07	   0.00000000e+00	   5.00000000e+17	  -4.54491892e+18	   1.78661368e+05	  -2.66576920e+01	  -3.76378175e-03	   0.00000000e+00	   0.00000000e+00	  -2.66614558e+01	   6.62760269e+19	    6.88052923e+18	   9.25646214e-02	    1.14563573e+01	    8.87799312e-02
 291	       1.101709	     0.00000000	    -0.00312012	     0.00000005	    -2.72869886	    -3.40312012	   4.51210750e+18	   4.42039729e+07	   0.00000000e+00	   5.00000000e+17	  -4.01210750e+18	   1.65630452e+05	  -2.66578464e+01	  -3.60449576e-03	   0.00000000e+00	   0.00000000e+00	  -2.66614509e+01	   6.63052911e+19	    7.83320791e+18	   9.23858600e-02	    1.14563771e+01	    8.87600925e-02
 292	       1.101891	     0.00000000	    -0.00022662	     0.00000005	    -2.72912353	    -3.40022662	   4.03516107e+18	   5.02459131e+07	   0.00000000e+00	   5.00000000e+17	  -3.53516107e+18	   1.53207142e+05	  -2.66580122e+01	  -3.43518127e-03	   0.00000000e+00	   0.00000000e+00	  -2.66614474e+01	   6.63369396e+19	    8.90387579e+18	   9.21925435e-02	    1.14564015e+01	    8.87356994e-02
 293	       1.102089	     0.00000000	     0.00267475	     0.00000005	    -2.72950923	    -3.39732525	   3.60753315e+18	   5.70451607e+07	   0.00000000e+00	   5.00000000e+17	  -3.10753315e+18	   1.41337220e+05	  -2.66581895e+01	  -3.25488259e-03	   0.00000000e+00	   0.00000000e+00	  -2.66614444e+01	   6.63713151e+19	    1.01087431e+19	   9.19825813e-02	    1.14564316e+01	    8.87056189e-02
 294	       1.102304	     0.00000000	     0.00558694	     0.00000005	    -2.72985908	    -3.39441306	   3.22387534e+18	   6.47019218e+07	   0.00000000e+00	   5.00000000e+17	  -2.72387534e+18	   1.29980944e+05	  -2.66583837e+01	  -3.06269607e-03	   0.00000000e+00	   0.00000000e+00	  -2.66614464e+01	   6.64088009e+19	    1.14655668e+19	   9.17536343e-02	    1.14564688e+01	    8.86684192e-02
 295	       1.102539	     0.00000000	     0.00851048	     0.00000005	    -2.73017539	    -3.39148952	   2.87975859e+18	   7.33235302e+07	   0.00000000e+00	   5.00000000e+17	  -2.37975859e+18	   1.19110918e+05	  -2.66585892e+01	  -2.85782320e-03	   0.00000000e+00	   0.00000000e+00	  -2.66614470e+01	   6.64498250e+19	    1.29933673e+19	   9.15030924e-02	    1.14565149e+01	    8.86222951e-02
 296	       1.102798	     0.00000000	     0.01144325	     0.00000005	    -2.73045989	    -3.38855675	   2.57145518e+18	   8.30215763e+07	   0.00000000e+00	   5.00000000e+17	  -2.07145518e+18	   1.08710246e+05	  -2.66588089e+01	  -2.63963979e-03	   0.00000000e+00	   0.00000000e+00	  -2.66614485e+01	   6.64948632e+19	    1.47119190e+19	   9.12280539e-02	    1.14565722e+01	    8.85649779e-02
 297	       1.103082	     0.00000000	     0.01438043	     0.00000005	    -2.73071381	    -3.38561957	   2.29576748e+18	   9.39073879e+07	   0.00000000e+00	   5.00000000e+17	  -1.79576748e+18	   9.87708416e+04	  -2.66590404e+01	  -2.40778251e-03	   0.00000000e+00	   0.00000000e+00	  -2.66614482e+01	   6.65444425e+19	    1.66409498e+19	   9.09253063e-02	    1.14566436e+01	    8.84936305e-02
 298	       1.103395	     0.00000000	     0.01731436	     0.00000005	    -2.73093803	    -3.38268564	   2.04989426e+18	   1.06085498e+08	   0.00000000e+00	   5.00000000e+17	  -1.54989426e+18	   8.92918258e+04	  -2.66592852e+01	  -2.16225281e-03	   0.00000000e+00	   0.00000000e+00	  -2.66614474e+01	   6.65991437e+19	    1.87989836e+19	   9.05913106e-02	    1.14567325e+01	    8.84047281e-02
 299	       1.103741	     0.00000000	     0.02023450	     0.00000005	    -2.73113320	    -3.37976550	   1.83132788e+18	   1.19644823e+08	   0.00000000e+00	   5.00000000e+17	  -1.33132788e+18	   8.02779751e+04	  -2.66595437e+01	  -1.90353567e-03	   0.00000000e+00	   0.00000000e+00	  -2.66614472e+01	   6.66596031e+19	    2.12017769e+19	   9.02221895e-02	    1.14568433e+01	    8.82939277e-02
 300	       1.104123	     0.00000000	     0.02312756	     0.00000005	    -2.73129977	    -3.37687244	   1.63777773e+18	   1.34647478e+08	   0.00000000e+00	   5.00000000e+17	  -1.13777773e+18	   7.17381981e+04	  -2.66598140e+01	  -1.63272772e-03	   0.00000000e+00	   0.00000000e+00	  -2.66614468e+01	   6.67265138e+19	    2.38603370e+19	   8.98137224e-02	    1.14569813e+01	    8.81559344e-02
 301	       1.104546	     0.00000000	     0.02597764	     0.00000005	    -2.73143815	    -3.37402236	   1.46711584e+18	   1.51115523e+08	   0.00000000e+00	   5.00000000e+17	  -9.67115836e+17	   6.36840439e+04	  -2.66600959e+01	  -1.35166429e-03	   0.00000000e+00	   0.00000000e+00	  -2.66614475e+01	   6.68006252e+19	    2.67785729e+19	   8.93613472e-02	    1.14571528e+01	    8.79843753e-02
 302	       1.105014	     0.00000000	     0.02876663	     0.00000005	    -2.73154870	    -3.37123337	   1.31734104e+18	   1.69016436e+08	   0.00000000e+00	   5.00000000e+17	  -8.17341041e+17	   5.61282537e+04	  -2.66603849e+01	  -1.06303026e-03	   0.00000000e+00	   0.00000000e+00	  -2.66614479e+01	   6.68827416e+19	    2.99507216e+19	   8.88601706e-02	    1.14573655e+01	    8.77716982e-02
 303	       1.105532	     0.00000000	     0.03147470	     0.00000005	    -2.73163184	    -3.36852530	   1.18655816e+18	   1.88248801e+08	   0.00000000e+00	   5.00000000e+17	  -6.86558162e+17	   4.90833765e+04	  -2.66606779e+01	  -7.70433956e-04	   0.00000000e+00	   0.00000000e+00	  -2.66614484e+01	   6.69737185e+19	    3.33588115e+19	   8.83049910e-02	    1.14576281e+01	    8.75091172e-02
 304	       1.106104	     0.00000000	     0.03408096	     0.00000005	    -2.73168809	    -3.36591904	   1.07296843e+18	   2.08630360e+08	   0.00000000e+00	   5.00000000e+17	  -5.72968432e+17	   4.25604666e+04	  -2.66609690e+01	  -4.78419698e-04	   0.00000000e+00	   0.00000000e+00	  -2.66614475e+01	   6.70744574e+19	    3.69705454e+19	   8.76903317e-02	    1.14579506e+01	    8.71866317e-02
 305	       1.106736	     0.00000000	     0.03656432	     0.00000005	    -2.73171812	    -3.36343568	   9.74867686e+17	   2.29891174e+08	   0.00000000e+00	   5.00000000e+17	  -4.74867686e+17	   3.65678868e+04	  -2.66612550e+01	  -1.92393738e-04	   0.00000000e+00	   0.00000000e+00	  -2.66614474e+01	   6.71858976e+19	    4.07380885e+19	   8.70104900e-02	    1.14583441e+01	    8.67931457e-02
 306	       1.107433	     0.00000000	     0.03890442	     0.00000005	    -2.73172278	    -3.36109558	   8.90648964e+17	   2.51674773e+08	   0.00000000e+00	   5.00000000e+17	  -3.90648963e+17	   3.11102339e+04	  -2.66615291e+01	   8.15574845e-05	   0.00000000e+00	   0.00000000e+00	  -2.66614475e+01	   6.73090064e+19	    4.45982724e+19	   8.62596008e-02	    1.14588205e+01	    8.63167102e-02
 307	       1.108200	     0.00000000	     0.04108267	     0.00000005	    -2.73170319	    -3.35891733	   8.18806684e+17	   2.73549726e+08	   0.00000000e+00	   5.00000000e+17	  -3.18806684e+17	   2.61874095e+04	  -2.66617848e+01	   3.36966692e-04	   0.00000000e+00	   0.00000000e+00	  -2.66614479e+01	   6.74447656e+19	    4.84746446e+19	   8.54317167e-02	    1.14593923e+01	    8.57449000e-02
 308	       1.109042	     0.00000000	     0.04308328	     0.00000005	    -2.73166070	    -3.35691672	   7.57940216e+17	   2.95032719e+08	   0.00000000e+00	   5.00000000e+17	  -2.57940216e+17	   2.17938612e+04	  -2.66620154e+01	   5.67394958e-04	   0.00000000e+00	   0.00000000e+00	  -2.66614480e+01	   6.75941565e+19	    5.22815592e+19	   8.45209050e-02	    1.14600719e+01	    8.50653186e-02
 309	       1.109964	     0.00000000	     0.04489420	     0.00000005	    -2.73159698	    -3.35510580	   7.06755424e+17	   3.15622215e+08	   0.00000000e+00	   5.00000000e+17	  -2.06755424e+17	   1.79180270e+04	  -2.66622145e+01	   7.66920346e-04	   0.00000000e+00	   0.00000000e+00	  -2.66614476e+01	   6.77581407e+19	    5.59301409e+19	   8.35213614e-02	    1.14608710e+01	    8.42662017e-02
 310	       1.110971	     0.00000000	     0.04650795	     0.00000005	    -2.73151404	    -3.35349205	   6.64063550e+17	   3.34839261e+08	   0.00000000e+00	   5.00000000e+17	  -1.64063550e+17	   1.45420265e+04	  -2.66623782e+01	   9.30652842e-04	   0.00000000e+00	   0.00000000e+00	  -2.66614475e+01	   6.79376392e+19	    5.93355162e+19	   8.24275400e-02	    1.14618002e+01	    8.33370642e-02
 311	       1.112066	     0.00000000	     0.04792209	     0.00000005	    -2.73141424	    -3.35207791	   6.28777516e+17	   3.52269835e+08	   0.00000000e+00	   5.00000000e+17	  -1.28777516e+17	   1.16416435e+04	  -2.66625029e+01	   1.05520591e-03	   0.00000000e+00	   0.00000000e+00	  -2.66614477e+01	   6.81335092e+19	    6.24243179e+19	   8.12342969e-02	    1.14628679e+01	    8.22693207e-02
 312	       1.113252	     0.00000000	     0.04913950	     0.00000004	    -2.73130025	    -3.35086050	   5.99906275e+17	   3.67601927e+08	   0.00000000e+00	   5.00000000e+17	  -9.99062746e+16	   9.18664755e+03	  -2.66625867e+01	   1.13905114e-03	   0.00000000e+00	   0.00000000e+00	  -2.66614477e+01	   6.83465182e+19	    6.51412562e+19	   7.99370459e-02	    1.14640804e+01	    8.10568021e-02
 313	       1.114533	     0.00000000	     0.05016810	     0.00000004	    -2.73117510	    -3.34983190	   5.76548211e+17	   3.80650980e+08	   0.00000000e+00	   5.00000000e+17	  -7.65482108e+16	   7.14148095e+03	  -2.66626304e+01	   1.18269512e-03	   0.00000000e+00	   0.00000000e+00	  -2.66614477e+01	   6.85773176e+19	    6.74536262e+19	   7.85319222e-02	    1.14654411e+01	    7.96961025e-02
 314	       1.115911	     0.00000000	     0.05102038	     0.00000004	    -2.73104203	    -3.34897962	   5.57884686e+17	   3.91369362e+08	   0.00000000e+00	   5.00000000e+17	  -5.78846852e+16	   5.46631116e+03	  -2.66626363e+01	   1.18864560e-03	   0.00000000e+00	   0.00000000e+00	  -2.66614476e+01	   6.88264147e+19	    6.93529875e+19	   7.70159497e-02	    1.14669505e+01	    7.81867180e-02
 315	       1.117385	     0.00000000	     0.05171247	     0.00000004	    -2.73090446	    -3.34828753	   5.43174655e+17	   3.99838819e+08	   0.00000000e+00	   5.00000000e+17	  -4.31746548e+16	   4.11840250e+03	  -2.66626088e+01	   1.16117154e-03	   0.00000000e+00	   0.00000000e+00	  -2.66614476e+01	   6.90941456e+19	    7.08538259e+19	   7.53872068e-02	    1.14686062e+01	    7.65309760e-02
 316	       1.118956	     0.00000000	     0.05226299	     0.00000004	    -2.73076583	    -3.34773701	   5.31750923e+17	   4.06248284e+08	   0.00000000e+00	   5.00000000e+17	  -3.17509225e+16	   3.05371179e+03	  -2.66625536e+01	   1.10589814e-03	   0.00000000e+00	   0.00000000e+00	  -2.66614477e+01	   6.93806487e+19	    7.19896213e+19	   7.36449843e-02	    1.14704034e+01	    7.47337893e-02
 317	       1.120621	     0.00000000	     0.05269187	     0.00000004	    -2.73062943	    -3.34730813	   5.23018037e+17	   4.10862037e+08	   0.00000000e+00	   5.00000000e+17	  -2.30180370e+16	   2.22856867e+03	  -2.66624770e+01	   1.02930468e-03	   0.00000000e+00	   0.00000000e+00	  -2.66614477e+01	   6.96858409e+19	    7.28072060e+19	   7.17899293e-02	    1.14723349e+01	    7.28022954e-02
 318	       1.122378	     0.00000000	     0.05301911	     0.00000004	    -2.73049827	    -3.34698089	   5.16451345e+17	   4.13984401e+08	   0.00000000e+00	   5.00000000e+17	  -1.64513450e+16	   1.60127609e+03	  -2.66623858e+01	   9.38202755e-04	   0.00000000e+00	   0.00000000e+00	  -2.66614476e+01	   7.00093968e+19	    7.33605074e+19	   6.98241672e-02	    1.14743918e+01	    7.07454540e-02
 319	       1.124222	     0.00000000	     0.05326374	     0.00000004	    -2.73037487	    -3.34673626	   5.11596329e+17	   4.15926665e+08	   0.00000000e+00	   5.00000000e+17	  -1.15963282e+16	   1.13347119e+03	  -2.66622869e+01	   8.39265352e-04	   0.00000000e+00	   0.00000000e+00	  -2.66614477e+01	   7.03507324e+19	    7.37046882e+19	   6.77513968e-02	    1.14765636e+01	    6.85736664e-02
 320	       1.126146	     0.00000000	     0.05344302	     0.00000004	    -2.73026113	    -3.34655698	   5.08067261e+17	   4.16980388e+08	   0.00000000e+00	   5.00000000e+17	  -8.06726097e+15	   7.91122117e+02	  -2.66621864e+01	   7.38656559e-04	   0.00000000e+00	   0.00000000e+00	  -2.66614477e+01	   7.07089947e+19	    7.38914143e+19	   6.55769494e-02	    1.14788388e+01	    6.62984602e-02
 321	       1.128144	     0.00000000	     0.05357195	     0.00000004	    -2.73015819	    -3.34642805	   5.05544418e+17	   4.17399084e+08	   0.00000000e+00	   5.00000000e+17	  -5.54441779e+15	   5.45095685e+02	  -2.66620894e+01	   6.41786011e-04	   0.00000000e+00	   0.00000000e+00	  -2.66614476e+01	   7.10830573e+19	    7.39656096e+19	   6.33078084e-02	    1.14812050e+01	    6.39322596e-02
 322	       1.130207	     0.00000000	     0.05366304	     0.00000003	    -2.73006644	    -3.34633696	   5.03769467e+17	   4.17388409e+08	   0.00000000e+00	   5.00000000e+17	  -3.76946672e+15	   3.71298640e+02	  -2.66620008e+01	   5.53187216e-04	   0.00000000e+00	   0.00000000e+00	  -2.66614477e+01	   7.14715237e+19	    7.39637180e+19	   6.09525843e-02	    1.14836490e+01	    6.14882364e-02
 323	       1.132324	     0.00000000	     0.05372637	     0.00000003	    -2.72998543	    -3.34627363	   5.02539156e+17	   4.17103601e+08	   0.00000000e+00	   5.00000000e+17	  -2.53915575e+15	   2.50454596e+02	  -2.66619242e+01	   4.76500712e-04	   0.00000000e+00	   0.00000000e+00	  -2.66614477e+01	   7.18727386e+19	    7.39132483e+19	   5.85214412e-02	    1.14861570e+01	    5.89802178e-02
 324	       1.134485	     0.00000000	     0.05376977	     0.00000003	    -2.72991399	    -3.34623023	   5.01697781e+17	   4.16652232e+08	   0.00000000e+00	   5.00000000e+17	  -1.69778032e+15	   1.67617121e+02	  -2.66618622e+01	   4.14533007e-04	   0.00000000e+00	   0.00000000e+00	  -2.66614476e+01	   7.22848067e+19	    7.38332631e+19	   5.60259743e-02	    1.14887146e+01	    5.64226234e-02
 325	       1.136678	     0.00000000	     0.05379914	     0.00000003	    -2.72985028	    -3.34620086	   5.01129121e+17	   4.16100287e+08	   0.00000000e+00	   5.00000000e+17	  -1.12912073e+15	   1.11531765e+02	  -2.66618170e+01	   3.69359981e-04	   0.00000000e+00	   0.00000000e+00	  -2.66614476e+01	   7.27056203e+19	    7.37354551e+19	   5.34790403e-02	    1.14913068e+01	    5.38303985e-02
 326	       1.138891	     0.00000000	     0.05381882	     0.00000003	    -2.72979196	    -3.34618118	   5.00748541e+17	   4.15479841e+08	   0.00000000e+00	   5.00000000e+17	  -7.48540162e+14	   7.39496156e+01	  -2.66617901e+01	   3.42446859e-04	   0.00000000e+00	   0.00000000e+00	  -2.66614477e+01	   7.31328937e+19	    7.36255083e+19	   5.08945424e-02	    1.14939183e+01	    5.12189204e-02
 327	       1.141109	     0.00000000	     0.05383189	     0.00000003	    -2.72973629	    -3.34616811	   5.00495789e+17	   4.14797097e+08	   0.00000000e+00	   5.00000000e+17	  -4.95788921e+14	   4.89705540e+01	  -2.66617825e+01	   3.34763297e-04	   0.00000000e+00	   0.00000000e+00	  -2.66614477e+01	   7.35642045e+19	    7.35045221e+19	   4.82871773e-02	    1.14965334e+01	    4.86038604e-02
 328	       1.143322	     0.00000000	     0.05384053	     0.00000003	    -2.72968033	    -3.34615947	   5.00328848e+17	   4.14039985e+08	   0.00000000e+00	   5.00000000e+17	  -3.28848002e+14	   3.24651076e+01	  -2.66617945e+01	   3.46879680e-04	   0.00000000e+00	   0.00000000e+00	  -2.66614476e+01	   7.39970404e+19	    7.33703572e+19	   4.56721499e-02	    1.14991362e+01	    4.60009965e-02
 329	       1.145515	     0.00000000	     0.05384622	     0.00000002	    -2.72962110	    -3.34615378	   5.00218935e+17	   4.13184902e+08	   0.00000000e+00	   5.00000000e+17	  -2.18935085e+14	   2.15971590e+01	  -2.66618267e+01	   3.79037684e-04	   0.00000000e+00	   0.00000000e+00	  -2.66614476e+01	   7.44288495e+19	    7.32188315e+19	   4.30648678e-02	    1.15017112e+01	    4.34259783e-02
 330	       1.147676	     0.00000000	     0.05384996	     0.00000002	    -2.72955570	    -3.34615004	   5.00146635e+17	   4.12202456e+08	   0.00000000e+00	   5.00000000e+17	  -1.46634324e+14	   1.44498111e+01	  -2.66618789e+01	   4.31194045e-04	   0.00000000e+00	   0.00000000e+00	  -2.66614477e+01	   7.48570929e+19	    7.30447362e+19	   4.04806247e-02	    1.15042432e+01	    4.08940547e-02
 331	       1.149793	     0.00000000	     0.05385243	     0.00000002	    -2.72948149	    -3.34614757	   5.00099012e+17	   4.11062174e+08	   0.00000000e+00	   5.00000000e+17	  -9.90118278e+13	   9.74436417e+00	  -2.66619507e+01	   5.03040777e-04	   0.00000000e+00	   0.00000000e+00	  -2.66614477e+01	   7.52792967e+19	    7.28426713e+19	   3.79342859e-02	    1.15067174e+01	    3.84197794e-02
 332	       1.151856	     0.00000000	     0.05385406	     0.00000002	    -2.72939618	    -3.34614594	   5.00067536e+17	   4.09736250e+08	   0.00000000e+00	   5.00000000e+17	  -6.75359189e+13	   6.63658187e+00	  -2.66620417e+01	   5.94007996e-04	   0.00000000e+00	   0.00000000e+00	  -2.66614477e+01	   7.56931033e+19	    7.26077096e+19	   3.54399864e-02	    1.15091205e+01	    3.60167122e-02
 333	       1.153854	     0.00000000	     0.05385514	     0.00000002	    -2.72929796	    -3.34614486	   5.00046619e+17	   4.08202396e+08	   0.00000000e+00	   5.00000000e+17	  -4.66188746e+13	   4.57327119e+00	  -2.66621509e+01	   7.03257088e-04	   0.00000000e+00	   0.00000000e+00	  -2.66614476e+01	   7.60963172e+19	    7.23359017e+19	   3.30108545e-02	    1.15114401e+01	    3.36971359e-02
 334	       1.155778	     0.00000000	     0.05385586	     0.00000002	    -2.72918555	    -3.34614414	   5.00032618e+17	   4.06445855e+08	   0.00000000e+00	   5.00000000e+17	  -3.26178144e+13	   3.19373459e+00	  -2.66622773e+01	   8.29672301e-04	   0.00000000e+00	   0.00000000e+00	  -2.66614477e+01	   7.64869463e+19	    7.20246320e+19	   3.06587708e-02	    1.15136654e+01	    3.14718062e-02
 335	       1.157622	     0.00000000	     0.05385635	     0.00000002	    -2.72905824	    -3.34614365	   5.00023163e+17	   4.04460618e+08	   0.00000000e+00	   5.00000000e+17	  -2.31629271e+13	   2.26337054e+00	  -2.66624196e+01	   9.71858175e-04	   0.00000000e+00	   0.00000000e+00	  -2.66614477e+01	   7.68632354e+19	    7.16728362e+19	   2.83941696e-02	    1.15157875e+01	    2.93497516e-02
 336	       1.159379	     0.00000000	     0.05385668	     0.00000001	    -2.72891596	    -3.34614332	   5.00016713e+17	   4.02249916e+08	   0.00000000e+00	   5.00000000e+17	  -1.67124654e+13	   1.62962383e+00	  -2.66625758e+01	   1.12814869e-03	   0.00000000e+00	   0.00000000e+00	  -2.66614477e+01	   7.72236923e+19	    7.12810867e+19	   2.62258907e-02	    1.15177991e+01	    2.73381340e-02
 337	       1.161044	     0.00000000	     0.05385691	     0.00000001	    -2.72875919	    -3.34614309	   5.00012262e+17	   3.99826023e+08	   0.00000000e+00	   5.00000000e+17	  -1.22612881e+13	   1.19310726e+00	  -2.66627443e+01	   1.29663179e-03	   0.00000000e+00	   0.00000000e+00	  -2.66614477e+01	   7.75671042e+19	    7.08515583e+19	   2.41610838e-02	    1.15196950e+01	    2.54421785e-02
 338	       1.162615	     0.00000000	     0.05385707	     0.00000001	    -2.72858897	    -3.34614293	   5.00009152e+17	   3.97209458e+08	   0.00000000e+00	   5.00000000e+17	  -9.15151661e+12	   8.88830772e-01	  -2.66629229e+01	   1.47519043e-03	   0.00000000e+00	   0.00000000e+00	  -2.66614477e+01	   7.78925461e+19	    7.03878874e+19	   2.22051661e-02	    1.15214721e+01	    2.36651725e-02
 339	       1.164089	     0.00000000	     0.05385719	     0.00000001	    -2.72840684	    -3.34614281	   5.00006951e+17	   3.94427705e+08	   0.00000000e+00	   5.00000000e+17	  -6.95017830e+12	   6.74068788e-01	  -2.66631091e+01	   1.66155877e-03	   0.00000000e+00	   0.00000000e+00	  -2.66614476e+01	   7.81993794e+19	    6.98949442e+19	   2.03618324e-02	    1.15231287e+01	    2.20085329e-02
 340	       1.165467	     0.00000000	     0.05385727	     0.00000001	    -2.72821469	    -3.34614273	   5.00005371e+17	   3.91513570e+08	   0.00000000e+00	   5.00000000e+17	  -5.37035360e+12	   5.20541739e-01	  -2.66633011e+01	   1.85339000e-03	   0.00000000e+00	   0.00000000e+00	  -2.66614477e+01	   7.84872436e+19	    6.93785421e+19	   1.86331122e-02	    1.15246653e+01	    2.04719314e-02
 341	       1.166748	     0.00000000	     0.05385733	     0.00000001	    -2.72801472	    -3.34614267	   5.00004221e+17	   3.88503329e+08	   0.00000000e+00	   5.00000000e+17	  -4.22038265e+12	   4.09381234e-01	  -2.66634961e+01	   2.04833057e-03	   0.00000000e+00	   0.00000000e+00	  -2.66614477e+01	   7.87560401e+19	    6.88451093e+19	   1.70194686e-02	    1.15260838e+01	    1.90534689e-02
 342	       1.167934	     0.00000000	     0.05385737	     0.00000001	    -2.72780930	    -3.34614263	   5.00003371e+17	   3.85434827e+08	   0.00000000e+00	   5.00000000e+17	  -3.37109740e+12	   3.27883633e-01	  -2.66636918e+01	   2.24409523e-03	   0.00000000e+00	   0.00000000e+00	  -2.66614477e+01	   7.90059108e+19	    6.83013525e+19	   1.55199317e-02	    1.15273873e+01	    1.77498834e-02
 343	       1.169029	     0.00000000	     0.05385740	     0.00000001	    -2.72760085	    -3.34614260	   5.00002735e+17	   3.82345669e+08	   0.00000000e+00	   5.00000000e+17	  -2.73461290e+12	   2.67410431e-01	  -2.66638861e+01	   2.43853680e-03	   0.00000000e+00	   0.00000000e+00	  -2.66614476e+01	   7.92372115e+19	    6.77539353e+19	   1.41322568e-02	    1.15285804e+01	    1.65567794e-02
 344	       1.170036	     0.00000000	     0.05385743	     0.00000001	    -2.72739175	    -3.34614257	   5.00002251e+17	   3.79271615e+08	   0.00000000e+00	   5.00000000e+17	  -2.25053470e+12	   2.22024378e-01	  -2.66640772e+01	   2.62970609e-03	   0.00000000e+00	   0.00000000e+00	  -2.66614475e+01	   7.94504833e+19	    6.72091945e+19	   1.28531013e-02	    1.15296684e+01	    1.54688637e-02
 345	       1.170958	     0.00000000	     0.05385745	     0.00000001	    -2.72718424	    -3.34614255	   5.00001877e+17	   3.76245273e+08	   0.00000000e+00	   5.00000000e+17	  -1.87693412e+12	   1.87598532e-01	  -2.66642636e+01	   2.81589810e-03	   0.00000000e+00	   0.00000000e+00	  -2.66614477e+01	   7.96464214e+19	    6.66729087e+19	   1.16782096e-02	    1.15306570e+01	    1.44801772e-02
 346	       1.171800	     0.00000000	     0.05385746	     0.00000001	    -2.72698034	    -3.34614254	   5.00001585e+17	   3.73295141e+08	   0.00000000e+00	   5.00000000e+17	  -1.58440058e+12	   1.61230459e-01	  -2.66644436e+01	   2.99568280e-03	   0.00000000e+00	   0.00000000e+00	  -2.66614479e+01	   7.98258439e+19	    6.61501277e+19	   1.06025996e-02	    1.15315529e+01	    1.35843112e-02
 347	       1.172567	     0.00000000	     0.05385747	     0.00000001	    -2.72678182	    -3.34614253	   5.00001352e+17	   3.70444999e+08	   0.00000000e+00	   5.00000000e+17	  -1.35208995e+12	   1.40854282e-01	  -2.66646156e+01	   3.16791993e-03	   0.00000000e+00	   0.00000000e+00	  -2.66614476e+01	   7.99896621e+19	    6.56450654e+19	   9.62074426e-03	    1.15323626e+01	    1.27746036e-02
 348	       1.173264	     0.00000000	     0.05385748	     0.00000001	    -2.72659014	    -3.34614252	   5.00001165e+17	   3.67713642e+08	   0.00000000e+00	   5.00000000e+17	  -1.16507593e+12	   1.24981696e-01	  -2.66647792e+01	   3.33175900e-03	   0.00000000e+00	   0.00000000e+00	  -2.66614475e+01	   8.01388513e+19	    6.51610526e+19	   8.72674187e-03	    1.15330929e+01	    1.20443091e-02
 349	       1.173896	     0.00000000	     0.05385749	     0.00000000	    -2.72640644	    -3.34614251	   5.00001013e+17	   3.65114908e+08	   0.00000000e+00	   5.00000000e+17	  -1.01255856e+12	   1.12527629e-01	  -2.66649342e+01	   3.48662654e-03	   0.00000000e+00	   0.00000000e+00	  -2.66614476e+01	   8.02744249e+19	    6.47005416e+19	   7.91447211e-03	    1.15337505e+01	    1.13867410e-02
 350	       1.174468	     0.00000000	     0.05385749	     0.00000000	    -2.72623156	    -3.34614251	   5.00000887e+17	   3.62657946e+08	   0.00000000e+00	   5.00000000e+17	  -8.86641137e+11	   1.02691802e-01	  -2.66650799e+01	   3.63220348e-03	   0.00000000e+00	   0.00000000e+00	  -2.66614477e+01	   8.03974113e+19	    6.42651532e+19	   7.17773370e-03	    1.15343418e+01	    1.07953867e-02
 351	       1.174986	     0.00000000	     0.05385750	     0.00000000	    -2.72606603	    -3.34614250	   5.00000782e+17	   3.60347648e+08	   0.00000000e+00	   5.00000000e+17	  -7.81487664e+11	   9.48774930e-02	  -2.66652162e+01	   3.76839546e-03	   0.00000000e+00	   0.00000000e+00	  -2.66614478e+01	   8.05088340e+19	    6.38557546e+19	   6.51036303e-03	    1.15348732e+01	    1.02639957e-02
 352	       1.175454	     0.00000000	     0.05385750	     0.00000000	    -2.72591013	    -3.34614250	   5.00000693e+17	   3.58185202e+08	   0.00000000e+00	   5.00000000e+17	  -6.92737425e+11	   8.86352000e-02	  -2.66653429e+01	   3.89529924e-03	   0.00000000e+00	   0.00000000e+00	  -2.66614476e+01	   8.06096946e+19	    6.34725562e+19	   5.90633258e-03	    1.15353506e+01	    9.78664414e-03
 353	       1.175877	     0.00000000	     0.05385751	     0.00000000	    -2.72576391	    -3.34614249	   5.00000617e+17	   3.56168695e+08	   0.00000000e+00	   5.00000000e+17	  -6.17094857e+11	   8.36231821e-02	  -2.66654608e+01	   4.01316762e-03	   0.00000000e+00	   0.00000000e+00	  -2.66614477e+01	   8.07009600e+19	    6.31152192e+19	   5.35982980e-03	    1.15357794e+01	    9.35777866e-03
 354	       1.176259	     0.00000000	     0.05385751	     0.00000000	    -2.72562720	    -3.34614249	   5.00000552e+17	   3.54293728e+08	   0.00000000e+00	   5.00000000e+17	  -5.52040103e+11	   7.95794847e-02	  -2.66655701e+01	   4.12237517e-03	   0.00000000e+00	   0.00000000e+00	  -2.66614478e+01	   8.07835519e+19	    6.27829638e+19	   4.86531732e-03	    1.15361650e+01	    8.97224186e-03
 355	       1.176605	     0.00000000	     0.05385751	     0.00000000	    -2.72549970	    -3.34614249	   5.00000496e+17	   3.52553998e+08	   0.00000000e+00	   5.00000000e+17	  -4.95623299e+11	   7.63018304e-02	  -2.66656711e+01	   4.22338617e-03	   0.00000000e+00	   0.00000000e+00	  -2.66614477e+01	   8.08583393e+19	    6.24746733e+19	   4.41757612e-03	    1.15365119e+01	    8.62528350e-03
 356	       1.176918	     0.00000000	     0.05385752	     0.00000000	    -2.72538099	    -3.34614248	   5.00000447e+17	   3.50941835e+08	   0.00000000e+00	   5.00000000e+17	  -4.46317388e+11	   7.36330556e-02	  -2.66657643e+01	   4.31672601e-03	   0.00000000e+00	   0.00000000e+00	  -2.66614476e+01	   8.09261342e+19	    6.21889884e+19	   4.01173357e-03	    1.15368247e+01	    8.31255993e-03
 357	       1.177202	     0.00000000	     0.05385752	     0.00000000	    -2.72527056	    -3.34614248	   5.00000403e+17	   3.49448668e+08	   0.00000000e+00	   5.00000000e+17	  -4.02912155e+11	   7.14503504e-02	  -2.66658502e+01	   4.40295651e-03	   0.00000000e+00	   0.00000000e+00	  -2.66614473e+01	   8.09876885e+19	    6.19243903e+19	   3.64327843e-03	    1.15371071e+01	    8.03012442e-03
 358	       1.177461	     0.00000000	     0.05385752	     0.00000000	    -2.72516783	    -3.34614248	   5.00000365e+17	   3.48065421e+08	   0.00000000e+00	   5.00000000e+17	  -3.64437323e+11	   6.96573318e-02	  -2.66659304e+01	   4.48265547e-03	   0.00000000e+00	   0.00000000e+00	  -2.66614477e+01	   8.10436934e+19	    6.16792706e+19	   3.30806486e-03	    1.15373628e+01	    7.77441085e-03
 359	       1.177696	     0.00000000	     0.05385752	     0.00000000	    -2.72507221	    -3.34614248	   5.00000330e+17	   3.46782832e+08	   0.00000000e+00	   5.00000000e+17	  -3.30106419e+11	   6.81780173e-02	  -2.66660043e+01	   4.55640029e-03	   0.00000000e+00	   0.00000000e+00	  -2.66614479e+01	   8.10947803e+19	    6.14519881e+19	   3.00230768e-03	    1.15375950e+01	    7.54221262e-03
 360	       1.177911	     0.00000000	     0.05385752	     0.00000000	    -2.72498310	    -3.34614248	   5.00000300e+17	   3.45591704e+08	   0.00000000e+00	   5.00000000e+17	  -2.99275385e+11	   6.69523177e-02	  -2.66660724e+01	   4.62475547e-03	   0.00000000e+00	   0.00000000e+00	  -2.66614477e+01	   8.11415224e+19	    6.12409132e+19	   2.72257060e-03	    1.15378066e+01	    7.33065852e-03
 361	       1.178109	     0.00000000	     0.05385752	     0.00000000	    -2.72489988	    -3.34614248	   5.00000272e+17	   3.44483094e+08	   0.00000000e+00	   5.00000000e+17	  -2.71411803e+11	   6.59325271e-02	  -2.66661364e+01	   4.68826341e-03	   0.00000000e+00	   0.00000000e+00	  -2.66614482e+01	   8.11844378e+19	    6.10444609e+19	   2.46574927e-03	    1.15380000e+01	    7.13718674e-03
 362	       1.178291	     0.00000000	     0.05385753	     0.00000000	    -2.72482197	    -3.34614247	   5.00000246e+17	   3.43448443e+08	   0.00000000e+00	   5.00000000e+17	  -2.46071763e+11	   6.50806974e-02	  -2.66661955e+01	   4.74743826e-03	   0.00000000e+00	   0.00000000e+00	  -2.66614480e+01	   8.12239927e+19	    6.08611146e+19	   2.22905070e-03	    1.15381777e+01	    6.95951816e-03
 363	       1.178459	     0.00000000	     0.05385753	     0.00000000	    -2.72474881	    -3.34614247	   5.00000223e+17	   3.42479663e+08	   0.00000000e+00	   5.00000000e+17	  -2.22882245e+11	   6.43665460e-02	  -2.66662499e+01	   4.80276217e-03	   0.00000000e+00	   0.00000000e+00	  -2.66614471e+01	   8.12606050e+19	    6.06894410e+19	   2.00997018e-03	    1.15383416e+01	    6.79562965e-03
 364	       1.178616	     0.00000000	     0.05385753	     0.00000000	    -2.72467986	    -3.34614247	   5.00000202e+17	   3.41569184e+08	   0.00000000e+00	   5.00000000e+17	  -2.01527563e+11	   6.37658463e-02	  -2.66663025e+01	   4.85468354e-03	   0.00000000e+00	   0.00000000e+00	  -2.66614478e+01	   8.12946490e+19	    6.05280987e+19	   1.80626689e-03	    1.15384935e+01	    6.64372800e-03
 365	       1.178762	     0.00000000	     0.05385753	     0.00000000	    -2.72461463	    -3.34614247	   5.00000182e+17	   3.40709971e+08	   0.00000000e+00	   5.00000000e+17	  -1.81738732e+11	   6.32592041e-02	  -2.66663510e+01	   4.90361685e-03	   0.00000000e+00	   0.00000000e+00	  -2.66614473e+01	   8.13264589e+19	    6.03758410e+19	   1.61593892e-03	    1.15386350e+01	    6.50222483e-03
 366	       1.178899	     0.00000000	     0.05385753	     0.00000000	    -2.72455264	    -3.34614247	   5.00000164e+17	   3.39895516e+08	   0.00000000e+00	   5.00000000e+17	  -1.63285058e+11	   6.28310455e-02	  -2.66663973e+01	   4.94994370e-03	   0.00000000e+00	   0.00000000e+00	  -2.66614473e+01	   8.13563333e+19	    6.02315146e+19	   1.43719833e-03	    1.15387675e+01	    6.36971279e-03
 367	       1.179028	     0.00000000	     0.05385753	     0.00000000	    -2.72449346	    -3.34614247	   5.00000146e+17	   3.39119813e+08	   0.00000000e+00	   5.00000000e+17	  -1.45967331e+11	   6.24688689e-02	  -2.66664421e+01	   4.99401480e-03	   0.00000000e+00	   0.00000000e+00	  -2.66614481e+01	   8.13845392e+19	    6.00940555e+19	   1.26844677e-03	    1.15388923e+01	    6.24494310e-03
 368	       1.179151	     0.00000000	     0.05385753	     0.00000000	    -2.72443669	    -3.34614247	   5.00000130e+17	   3.38377321e+08	   0.00000000e+00	   5.00000000e+17	  -1.29612266e+11	   6.21625814e-02	  -2.66664841e+01	   5.03615261e-03	   0.00000000e+00	   0.00000000e+00	  -2.66614480e+01	   8.14113157e+19	    5.99624814e+19	   1.10825171e-03	    1.15390104e+01	    6.12680456e-03
 369	       1.179268	     0.00000000	     0.05385753	     0.00000000	    -2.72438195	    -3.34614247	   5.00000114e+17	   3.37662911e+08	   0.00000000e+00	   5.00000000e+17	  -1.14067865e+11	   6.19041147e-02	  -2.66665250e+01	   5.07665451e-03	   0.00000000e+00	   0.00000000e+00	  -2.66614483e+01	   8.14368784e+19	    5.98358837e+19	   9.55323573e-04	    1.15391229e+01	    6.01430383e-03
 370	       1.179381	     0.00000000	     0.05385753	     0.00000000	    -2.72432889	    -3.34614247	   5.00000100e+17	   3.36971809e+08	   0.00000000e+00	   5.00000000e+17	  -9.91994263e+10	   6.16870043e-02	  -2.66665633e+01	   5.11579645e-03	   0.00000000e+00	   0.00000000e+00	  -2.66614475e+01	   8.14614225e+19	    5.97134163e+19	   8.08493746e-04	    1.15392307e+01	    5.90654701e-03
 371	       1.179490	     0.00000000	     0.05385753	     0.00000000	    -2.72427716	    -3.34614247	   5.00000085e+17	   3.36299532e+08	   0.00000000e+00	   5.00000000e+17	  -8.48861466e+10	   6.15060629e-02	  -2.66666011e+01	   5.15383678e-03	   0.00000000e+00	   0.00000000e+00	  -2.66614473e+01	   8.14851266e+19	    5.95942848e+19	   6.66693114e-04	    1.15393345e+01	    5.80272212e-03
 372	       1.179595	     0.00000000	     0.05385753	     0.00000000	    -2.72422646	    -3.34614247	   5.00000071e+17	   3.35641814e+08	   0.00000000e+00	   5.00000000e+17	  -7.10180137e+10	   6.13572279e-02	  -2.66666387e+01	   5.19102059e-03	   0.00000000e+00	   0.00000000e+00	  -2.66614476e+01	   8.15081563e+19	    5.94777333e+19	   5.28931071e-04	    1.15394351e+01	    5.70208237e-03
 373	       1.179698	     0.00000000	     0.05385753	     0.00000000	    -2.72417646	    -3.34614247	   5.00000058e+17	   3.34994528e+08	   0.00000000e+00	   5.00000000e+17	  -5.74929645e+10	   6.12373371e-02	  -2.66666756e+01	   5.22758438e-03	   0.00000000e+00	   0.00000000e+00	  -2.66614480e+01	   8.15306674e+19	    5.93630303e+19	   3.94274438e-04	    1.15395333e+01	    5.60392969e-03
 374	       1.179800	     0.00000000	     0.05385753	     0.00000000	    -2.72412686	    -3.34614247	   5.00000045e+17	   3.34353592e+08	   0.00000000e+00	   5.00000000e+17	  -4.42141577e+10	   6.11440397e-02	  -2.66667110e+01	   5.26376127e-03	   0.00000000e+00	   0.00000000e+00	  -2.66614473e+01	   8.15528100e+19	    5.92494527e+19	   2.61825767e-04	    1.15396296e+01	    5.50759825e-03
 375	       1.179900	     0.00000000	     0.05385754	     0.00000000	    -2.72407733	    -3.34614246	   5.00000031e+17	   3.33714873e+08	   0.00000000e+00	   5.00000000e+17	  -3.10871825e+10	   6.10756812e-02	  -2.66667473e+01	   5.29978697e-03	   0.00000000e+00	   0.00000000e+00	  -2.66614475e+01	   8.15747320e+19	    5.91362678e+19	   1.30700224e-04	    1.15397248e+01	    5.41243718e-03
 376	       1.180000	     0.00000000	     0.05385754	     0.00000000	    -2.72402755	    -3.34614246	   5.00000018e+17	   3.33074056e+08	   0.00000000e+00	   5.00000000e+17	  -1.80171844e+10	   6.10194409e-02	  -2.66667666e+01	   5.31779184e-03	   0.00000000e+00	   0.00000000e+00	  -2.66614488e+01	   8.15965834e+19	    5.90227113e+19	   0.00000000e+00	    1.15451372e+01	    5.31779184e-03
