# Supplementary material for: Numerical simulation of quantum dots as a buffer layer in CIGS solar cells: a comparative study
Source: Sci Rep. 2022 May 16;12:8099. doi: 10.1038/s41598-022-12234-0 (PMC9110751; doi:10.1038/s41598-022-12234-0)
Supplement: Supplementary file 15 — Supplementary Information 15. [file 41598_2022_12234_MOESM15_ESM.xlsx]

## Sheet: CdS 
	CIGS
	Eg1 = 2.4 ev							Eg2= 2.65 ev
	ND	Voc	Jsc	FF	eff			ND	Voc	Jsc	FF	eff
	1000000000000000	0.558269	31.5971	61.472	10.8435			1000000000000000	0.560141	31.9774	61.105	10.945
	1e+17	0.552086	32.0879	64.7972	11.479			1e+17	0.552839	32.5293	64.936	11.6778
	1e+19	0.553427	32.7658	65.0406	11.7941			1e+19	0.553752	32.9701	65.0936	11.8843

## Sheet: Ag2S
	CIGS
	Eg1 = 1.1 ev							Eg2= 1.82 ev
	ND	Voc	Jsc	FF	eff			ND	Voc	Jsc	FF	eff
	1000000000000000	0.338505	6.46696	43.3593	2.02173			1000000000000000	0.560072	29.787	60.551	10.1016
	1e+17	0.49403	9.43818	63.2805	2.9506			1e+17	0.548293	30.0536	63.9698	10.5411
	1e+19	0.495043	9.53656	63.574	3.0013			1e+19	0.551377	31.466	64.7782	11.2388

## Sheet: ZnS
	CIGS
	Eg1 = 3.54 ev							Eg2= 3.95 ev
	ND	Voc	Jsc	FF	eff			ND	Voc	Jsc	FF	eff
	1000000000000000	0.566201	32.2872	59.5037	10.8779			1000000000000000	0.56634	32.2775	59.4524	10.8679
	1e+17	0.553451	32.9217	65.0685	11.8558			1e+17	0.553504	32.9545	65.0755	11.87
	1e+19	0.553972	33.1084	65.1497	11.9492			1e+19	0.554021	33.1412	65.1525	11.9626

## Sheet: PbS
	CIGS
	Eg1 = 1.22 ev							Eg2= 1.61 ev
	ND	Voc	Jsc	FF	eff			ND	Voc	Jsc	FF	eff
	1000000000000000	0.510811	11.4355	62.396	3.6448			1000000000000000	0.554668	27.2357	59.989	9.0624
	1e+17	0.504015	11.5951	63.616	3.7178			1e+17	0.545893	28.2692	64.1474	9.8992
	1e+19	0.50478	11.7281	63.6949	3.7708			1e+19	0.551777	31.6421	64.7944	11.3127

## Sheet: In2S3
	CIGS
	Eg1 = 2.32 ev							Eg2= 2.98 ev
	ND	Voc	Jsc	FF	eff			ND	Voc	Jsc	FF	eff
	1000000000000000	0.686408	29.9264	33.5414	6.89			1000000000000000	0.67311	30.7987	33.7483	6.9963
	1e+17	0.663649	31.0345	46.3001	9.536			1e+17	0.657576	31.9637	46.7144	9.8187
	1e+19	0.551528	31.7384	64.0148	11.2055			1e+19	0.553117	32.6689	64.3709	11.6316

## Sheet: Performance
			Jsc (a1)							Jsc (b1)
																					Ag2S (bulk bandgap)				Ag2S (quantum bandgap)
																				ND	Voc	Jsc	FF	eff	Voc	Jsc	FF	eff
																				1000000000000000	0.338505	6.46696	43.3593	2.02173	0.560072	29.787	60.551	10.1016
																				1e+17	0.49403	9.43818	63.2805	2.9506	0.548293	30.0536	63.9698	10.5411
																				1e+19	0.495043	9.53656	63.574	3.0013	0.551377	31.466	64.7782	11.2388
																					PbS (bulk bandgap)				PbS (quantum bandgap)
																				1000000000000000	0.510811	11.4355	62.396	3.6448	0.554668	27.2357	59.989	9.0624
																				1e+17	0.504015	11.5951	63.616	3.7178	0.545893	28.2692	64.1474	9.8992
																				1e+19	0.50478	11.7281	63.6949	3.7708	0.551777	31.6421	64.7944	11.3127
																					In2S3 (bulk bandgap)				In2S3 (quantum bandgap)
																				1000000000000000	0.686408	29.9264	33.5414	6.89	0.67311	30.7987	33.7483	6.9963
																				1e+17	0.663649	31.0345	46.3001	9.536	0.657576	31.9637	46.7144	9.8187
																				1e+19	0.551528	31.7384	64.0148	11.2055	0.553117	32.6689	64.3709	11.6316
																					CdS (bulk bandgap)				CdS (quantum bandgap)
																				1000000000000000	0.558269	31.5971	61.472	10.8435	0.560141	31.9774	61.105	10.945
																				1e+17	0.552086	32.0879	64.7972	11.479	0.552839	32.5293	64.936	11.6778
																				1e+19	0.553427	32.7658	65.0406	11.7941	0.553752	32.9701	65.0936	11.8843
																					ZnS (bulk bandgap)				ZnS (quantum bandgap)
																				1000000000000000	0.566201	32.2872	59.5037	10.8779	0.56634	32.2775	59.4524	10.8679
																				1e+17	0.553451	32.9217	65.0685	11.8558	0.553504	32.9545	65.0755	11.87
																				1e+19	0.553972	33.1084	65.1497	11.9492	0.554021	33.1412	65.1525	11.9626
			Voc (a1)							Voc (b1)
		FF (a1)							FF (a1)
					eff (a1)							eff (b1)

## Sheet: QE%
	CIGS 1	Bulk								CIGS 2	Quantum								OPV 1									OPV 2
		Wavelength (nm)	Ag2S (a)	PbS (b)	In2S3 (c )	CdS (d)	ZnS (e)				Wavelength (nm)	Ag2S (a)	PbS (b)	In2S3 (c )	CdS (d)	ZnS (e)				Wavelength (nm)	Ag2S (a)	CdS (a)	PbS (a)	In2S3 (a)	ZnS (a)				Wavelength (nm)	Ag2S (b)	CdS (b)	PbS (b)	In2S3 (b)	ZnS (b)
		10	4.5074e-05	0.000188698	8.24975	4.66325	0.0246868				10	0.395574	2.75241	8.2457	4.66222	0.0255895				300	3.64148	4.84092	4.36127	13.5018	25.8054				300	10.1692	5.67107	8.36286	19.5961	33.8371
		20	0.000222276	-0.000512049	11.6228	6.66883	0.0246868				20	0.705243	3.96828	11.6179	6.66752	0.0255895				310	4.1188	5.44157	4.92403	15.0349	29.5734				310	11.2722	6.38516	9.29644	22.0132	41.0382
		30	0.000364827	-0.000620033	14.2459	8.39732	0.10191				30	1.20752	5.07252	14.2407	8.39583	0.107852				320	4.66112	6.12861	5.56319	16.7812	34.156				320	12.5223	7.20536	10.3539	24.8121	55.996
		40	0.000800284	0.000952197	16.4625	10.0188	0.248621				40	1.89088	6.15894	16.458	10.0174	0.264357				330	5.27823	6.72142	6.2901	18.7752	39.9059				330	13.9439	7.92011	11.5564	28.0691	60.1262
		50	0.00200585	0.00240882	18.4115	11.5812	0.468916				50	2.71701	7.24555	18.4095	11.58	0.499555				340	6.01076	7.41899	7.15288	21.1546	47.7084				340	15.6333	8.76498	12.9849	32.031	65.0579
		60	0.0047732	0.00489432	20.1685	13.1031	0.762399				60	3.65252	8.33511	20.1713	13.1026	0.813077				350	6.92967	8.26962	8.23558	24.1587	60.3853				350	17.7609	9.79922	14.7838	37.1271	71.4008
		70	0.0100769	0.0132437	21.7813	14.5942	1.12711				70	4.67255	9.42745	21.7916	14.5947	1.20297				360	8.28681	9.57291	9.83653	28.6275	81.426				360	20.9326	11.3813	17.4673	44.7892	81.4257
		80	0.0190183	0.0251571	23.2825	16.061	1.56087				80	5.75939	10.5223	23.3035	16.0631	1.66707				370	10.2275	11.2382	12.1266	35.0446	95.993				370	25.4798	13.4078	21.3168	56.0295	95.993
		90	0.0326963	0.0431663	24.6957	17.5084	2.06175				90	6.90063	11.6198	24.7309	17.5127	2.20347				380	10.6448	11.0892	12.6081	36.4371	95.58				380	26.3203	13.2928	22.0101	59.699	95.58
		100	0.0522382	0.0670001	26.0392	18.9408	2.62831				100	8.08773	12.7208	26.0922	18.9479	2.81094				390	11.065	10.9986	13.0932	37.8826	95.1844				390	27.1745	13.2586	22.7115	64.0897	95.1844
		110	0.0788073	0.10091	27.3269	20.3624	3.25969				110	9.31492	13.8265	27.4018	20.373	3.48886				400	11.4826	10.8934	13.5752	39.3692	94.7581				400	28.0306	13.2206	23.411	69.6906	94.7581
		120	0.113292	0.144679	28.5703	21.7769	3.95564				120	10.5785	14.9384	28.6712	21.7917	4.23731				410	11.9107	10.9218	14.0698	40.949	94.4102				410	28.919	13.3641	24.1332	78.2759	94.4102
		130	0.156769	0.199434	29.7789	23.1881	4.71656				130	11.8763	16.0585	29.9102	23.2078	5.05721				420	12.3373	10.9455	14.5629	42.5924	94.0417				420	29.8146	13.5297	24.8569	93.9592	94.0417
		140	0.21023	0.268771	30.9607	24.5997	5.54346				140	13.2074	17.1887	31.1271	24.625	5.95017				430	12.7546	10.9021	15.0454	44.285	93.5975				430	30.7011	13.6508	25.5682	93.5154	93.5976
		150	0.274664	0.348923	32.1228	26.0153	6.43812				150	14.5719	18.3315	32.3292	26.0471	6.91877				440	13.1678	10.8583	15.5235	46.0596	93.1236				440	31.5914	13.8301	26.2773	93.0419	93.1236
		160	0.350977	0.443299	33.2712	27.4387	7.40294				160	15.9707	19.4894	33.5229	27.478	7.96645				450	13.5642	10.7313	15.9822	47.8902	92.5366				450	32.4588	14.0026	26.9617	92.4554	92.5366
		170	0.440133	0.552982	34.4118	28.874	8.44118				170	17.4054	20.6653	34.7146	28.9216	9.09776				460	13.9521	10.6122	16.4315	49.8299	91.9039				460	33.3234	14.3998	27.6371	91.8232	91.9039
		180	0.543122	0.679055	35.5498	30.3251	9.55699				180	18.8786	21.8622	35.9098	30.382	10.3185				470	14.3098	10.389	16.8457	51.8337	91.0914				470	34.1381	14.189	28.2645	91.0114	91.0914
		190	0.660952	0.822673	36.6903	31.7965	10.7556				190	20.3932	23.0836	37.1143	31.8639	11.6358				480	14.6511	10.1916	17.2415	53.9951	90.2033				480	34.9355	13.1702	28.8699	90.1242	90.2033
		200	0.794709	0.98507	37.8385	33.293	12.0434				200	21.9533	24.3334	38.3338	33.3721	13.0589				490	15.0442	10.3665	17.6989	56.635	89.653				490	35.8698	12.6082	29.578	89.5743	89.653
		210	0.945546	1.16648	38.9994	34.8199	13.4282				210	23.5636	25.6159	39.5743	34.912	14.599				500	15.4308	10.6372	18.1496	59.665	89.0738				500	36.814	12.0655	30.2838	88.9956	89.0738
		220	1.11476	1.37055	40.1784	36.3832	14.9198				220	25.2299	26.9362	40.8421	36.4897	16.2705				510	15.7971	11.0378	18.5772	63.2481	88.3902				510	37.7391	11.4814	30.9624	88.3126	88.3902
		230	1.30378	1.59786	41.3813	37.9897	16.5299				230	26.9593	28.3	42.1441	38.1122	18.0914				520	16.1532	11.0623	18.9938	67.9119	87.6666				520	38.6706	10.9206	31.6332	87.5896	87.6666
		240	1.51424	1.85032	42.6143	39.6473	18.2736				240	28.7602	29.7142	43.488	39.7877	20.0854				530	16.4778	10.4453	19.3743	75.3685	86.7953				530	39.5635	10.3125	32.2582	86.719	86.7953
		250	1.74805	2.13012	43.8847	41.3655	20.1691				250	30.6431	31.187	44.8828	41.5258	22.2837				540	16.7862	9.85747	19.7369	85.7916	85.8668				540	40.4557	9.73308	32.8659	85.7914	85.8668
		260	2.00748	2.44044	45.2009	43.1555	22.2402				260	32.621	32.7282	46.339	43.3381	24.729				550	17.1435	9.47898	20.1581	85.1356	85.2102				550	41.5019	9.35995	33.5776	85.1354	85.2103
		270	2.29525	2.7835	46.5728	45.0316	24.5176				270	34.7102	34.3503	47.8694	45.2392	27.4825				560	17.4922	9.11303	20.5706	84.4518	84.5258				560	42.5771	8.99914	34.2891	84.4516	84.5258
		280	2.61481	3.16383	48.0129	47.0114	27.042				280	36.9317	36.069	49.4899	47.2473	30.6381				570	17.8166	8.72517	20.9556	83.6675	83.7408				570	43.6508	8.61678	34.9723	83.6673	83.7409
		290	2.97049	3.58655	49.5368	49.1183	29.8692				290	39.3132	37.9048	51.2208	49.3862	34.3548				580	18.129	8.35176	21.3279	82.8477	82.9203				580	44.7602	8.24852	35.6515	82.8475	82.9203
		300	3.36806	4.05854	51.1656	51.3836	33.0785				300	41.8927	39.8857	53.0891	51.6883	38.9606				590	18.4451	8.02216	21.706	82.065	82.137				590	45.9537	7.92343	36.3577	82.0648	82.137
		310	3.81547	4.58918	52.9284	53.8518	36.7894				310	44.7239	42.0509	55.1325	54.1988	45.5609				600	18.7498	7.70408	22.0723	81.2513	81.3225				600	47.2101	7.60969	37.0648	81.2511	81.3225
		320	4.32432	5.19169	54.868	56.5889	41.1952				320	47.8878	44.4596	57.4057	56.9856	54.0367				610	19.0687	7.43637	22.457	80.5173	80.5879				610	48.6122	7.34561	37.8239	80.5171	80.5879
		330	4.91285	5.88882	57.0527	59.7022	46.6483				330	51.5158	47.207	59.9959	60.1581	58.1521				620	19.3782	7.177	22.8322	79.7593	79.8292				620	50.1298	7.08972	38.5929	79.7591	79.8292
		340	5.61329	6.71879	59.6052	63.3863	53.9517				340	55.8485	50.4671	63.0568	63.9152	63.0677				630	19.6608	6.90472	23.1776	78.9092	78.9784				630	51.7582	6.82109	39.3421	78.909	78.9784
		350	6.49517	7.7635	62.7956	68.0744	67.64				350	61.4238	54.6273	66.92	68.6978	69.4007				640	19.9311	6.64178	23.5104	78.0305	78.099				640	53.5938	6.56164	40.1024	78.0303	78.099
		360	7.79772	9.30796	67.5764	75.3202	79.3768				360	70.1727	61.0745	72.7297	76.0854	79.3766				650	20.166	6.36474	23.8034	77.0374	77.105				650	55.677	6.28826	40.8336	77.0372	77.105
		370	9.67782	11.5384	74.276	85.753	94.0072				370	82.9881	70.4052	80.9934	86.7278	94.0073				660	20.3849	6.09824	24.0797	76.0104	76.0771				660	58.2557	6.02526	41.5782	76.0102	76.0771
		380	10.1231	12.0556	74.7568	85.98	93.9886				380	83.1285	70.6447	82.2346	87.0349	93.9887				670	20.6415	5.88831	24.4027	75.1474	75.2133				670	61.9888	5.81806	42.4494	75.1472	75.2133
		390	10.5731	12.5783	75.2542	86.2152	93.9661				390	83.2702	70.8865	83.7128	87.3625	93.9662				680	20.8867	5.68502	24.7146	74.2625	74.3276				680	69.6008	5.61741	43.3609	74.2623	74.3277
		400	11.0275	13.1062	75.7703	86.4599	93.9397				400	83.4132	71.1308	85.6004	87.7152	93.9398				690	21.1962	5.54432	25.1052	73.6197	73.6843				690	73.6526	5.47853	44.4788	73.6196	73.6843
		410	11.4863	13.6393	76.3077	86.7156	93.9094				410	83.5574	71.3774	88.4558	88.0998	93.9095				700	21.5003	5.40683	25.4922	72.9663	73.0303				700	72.9989	5.34281	45.6824	72.9661	73.0304
		420	11.9494	14.1775	76.8693	86.9842	93.875				420	83.7029	71.6266	93.6681	88.5267	93.8751				710	21.6754	5.19217	25.7294	71.8929	71.956				710	71.9249	5.1309	46.7362	71.8927	71.956
		430	12.4166	14.7208	77.4591	87.2682	93.8365				430	83.8497	71.8782	93.6176	89.0118	93.8366				720	21.8346	4.98544	25.9504	70.7933	70.8555				720	70.8249	4.9268	47.903	70.7932	70.8555
		440	12.8878	15.269	78.0821	87.5709	93.7937				440	83.9979	72.1323	93.5621	89.584	93.7938				730	22.078	4.84165	26.2748	69.9878	70.0492				730	70.019	4.78484	49.455	69.9876	70.0492
		450	13.3629	15.8223	78.7445	87.8968	93.7466				450	84.1475	72.3889	93.5015	90.3028	93.7467				740	22.3133	4.70173	26.5931	69.1698	69.2305				740	69.2006	4.64669	51.291	69.1696	69.2305
		460	13.8419	16.3804	79.4549	88.2527	93.695				460	84.2986	72.6482	93.4358	91.3422	93.695				750	22.5218	4.55666	26.8834	68.2841	68.344				750	68.3145	4.50339	53.5539	68.2839	68.344
		470	14.3245	16.9433	80.225	88.6482	93.6387				470	84.4512	72.9101	93.3647	93.7218	93.6388				760	22.7208	4.41578	27.1663	67.3855	67.4446				760	67.4155	4.36428	56.7685	67.3853	67.4446
		480	14.8109	17.5112	81.0715	89.0995	93.5776				480	84.6055	73.1748	93.2882	93.6592	93.5777				770	22.52	4.11681	26.9748	65.3427	65.4				770	65.3718	4.06902	63.9421	65.3425	65.4001
		490	15.3008	18.0838	82.0198	89.6352	93.5116				490	84.7615	73.4423	93.206	93.5916	93.5117				780	22.278	3.837	26.7369	63.2476	63.3031				780	63.2757	3.79267	63.2865	63.2474	63.3031
		500	15.7942	18.6613	83.1115	90.3171	93.4404				500	84.9194	73.7128	93.1179	93.5189	93.4405				790	20.0729	3.00564	24.1411	55.765	55.814				790	55.7897	2.97154	55.7992	55.7648	55.814
		510	16.2911	19.2437	84.4234	91.3393	93.3638				510	85.0794	73.9863	93.0239	93.4409	93.3639				800	17.7157	2.3487	21.3545	48.1652	48.2075				800	48.1865	2.32238	48.1947	48.165	48.2076
		520	16.7913	19.8308	86.1288	93.3598	93.2817				520	85.2417	74.2629	92.9236	93.3573	93.2818				810	13.2933	1.50214	16.0631	35.3721	35.4034				810	35.3878	1.48546	35.3938	35.3721	35.4034
		530	17.2947	20.4228	88.8651	93.2704	93.1937				530	85.4066	74.543	92.8167	93.268	93.1938				820	9.51162	0.956595	11.5241	24.7723	24.7942				820	24.7832	0.946285	24.7875	24.7722	24.7942
		540	17.8014	21.0197	92.7075	93.175	93.0997				540	85.5745	74.8265	92.7032	93.1727	93.0998				830	3.99453	0.351938	4.85417	10.183	10.1921				830	10.1875	0.348224	10.1894	10.183	10.1921
		550	18.3112	21.6213	92.5868	93.0733	92.9993				550	85.7458	75.1137	92.5826	93.071	92.9994				840	1.559	0.128653	1.8979	3.89017	3.89365				840	3.89187	0.127389	3.89268	3.89016	3.89365
		560	18.8241	22.228	92.4588	92.965	92.8923				560	85.9211	75.4049	92.4547	92.9627	92.8924				850	0.0577741	0.00437024	0.0712021	0.141088	0.141221				850	0.141155	0.00438048	0.141336	0.141093	0.141221
		570	19.34	22.8395	92.3232	92.8497	92.7784				570	86.1012	75.7004	92.3192	92.8475	92.7784				860	0.00209624	-3.11825e-05	0.00319388	0.00499993	0.0049967				860	0.00500835	2.89945e-05	0.00516558	0.00499408	0.00499741
		580	19.8588	23.456	92.1795	92.7271	92.657				580	86.287	76.0003	92.1756	92.7249	92.6571				870	0.00214183	-5.40656e-05	0.00322036	0.00499291	0.00499817				870	0.00499473	1.53704e-05	0.00514834	0.00499296	0.00499745
		590	20.3803	24.0773	92.0274	92.5969	92.528				590	86.4801	76.3053	92.0237	92.5947	92.5281				880	0.00218741	-5.8747e-05	0.00328152	0.00499292	0.00499818				880	0.00499473	1.33334e-05	0.0051484	0.00499293	0.00499744
		600	20.9046	24.7037	91.8666	92.4586	92.3909				600	86.6821	76.6156	91.8629	92.4565	92.391				890	0.00223358	-5.97089e-05	0.00333828	0.00499291	0.00499818				890	0.00499473	1.31137e-05	0.00514841	0.00499296	0.00499743
		610	21.4315	25.335	91.6964	92.3117	92.2453				610	86.8956	76.9319	91.6929	92.3097	92.2454				900	0.00228403	-5.98402e-05	0.003378	0.00499292	0.00499819				900	0.00499471	1.29674e-05	0.00514821	0.00499295	0.00499742
		620	21.9609	25.9714	91.5166	92.1559	92.0906				620	87.1246	77.2549	91.5131	92.1538	92.0907
		630	22.4926	26.6128	91.3264	91.9905	91.9263				630	87.3746	77.5853	91.3231	91.9885	91.9264
		640	23.0265	27.2592	91.1254	91.8149	91.752				640	87.6549	77.9242	91.1222	91.813	91.752
		650	23.5625	27.9106	90.9129	91.6287	91.5669				650	87.9817	78.2729	90.9098	91.6268	91.5669
		660	24.1004	28.5671	90.6883	91.431	91.3703				660	88.387	78.633	90.6852	91.4292	91.3704
		670	24.64	29.2285	90.4507	91.2212	91.1616				670	88.954	79.0067	90.4478	91.2194	91.1617
		680	25.181	29.895	90.1995	90.9984	90.9399				680	90.161	79.3968	90.1966	90.9967	90.94
		690	25.7232	30.5663	89.9336	90.7618	90.7044				690	90.7168	79.8072	89.9308	90.7601	90.7044
		700	26.2663	31.2425	89.6521	90.5103	90.454				700	90.4661	80.2431	89.6494	90.5086	90.4541
		710	26.8099	31.9235	89.3539	90.2429	90.1877				710	90.1994	80.7124	89.3514	90.2412	90.1878
		720	27.3537	32.6091	89.0379	89.9583	89.9043				720	89.9156	81.2268	89.0354	89.9568	89.9043
		730	27.8972	33.2992	88.7027	89.6553	89.6024				730	89.6133	81.8051	88.7003	89.6538	89.6025
		740	28.4399	33.9935	88.3468	89.3324	89.2806				740	89.2911	82.4806	88.3446	89.3309	89.2807
		750	28.9813	34.6919	87.9686	88.9878	88.9372				750	88.9474	83.3211	87.9665	88.9864	88.9373
		760	29.5206	35.3939	87.5664	88.6198	88.5704				760	88.5801	84.5082	87.5644	88.6184	88.5705
		770	30.0571	36.0992	87.138	88.2262	88.178				770	88.1873	87.599	87.1361	88.2248	88.1781
		780	30.5899	36.8074	86.6811	87.8045	87.7577				780	87.7665	87.7412	86.6794	87.8033	87.7578
		790	31.1179	37.5178	86.1932	87.3521	87.3067				790	87.3151	87.2959	86.1915	87.3509	87.3068
		800	31.64	38.2298	85.6711	86.8656	86.8218				800	86.8297	86.8169	85.6696	86.8645	86.8219
		810	32.1549	38.9423	85.1114	86.3413	86.2992				810	86.3066	86.3007	85.11	86.3402	86.2993
		820	32.6609	39.6544	84.51	85.7745	85.7344				820	85.7412	85.7426	84.5087	85.7735	85.7345
		830	33.1564	40.3648	83.862	85.1592	85.1215				830	85.1278	85.1371	83.8609	85.1583	85.1216
		840	33.64	41.0724	83.1612	84.4871	84.4525				840	84.4581	84.4765	83.1603	84.4862	84.4525
		850	34.1126	41.7771	82.3986	83.7411	83.7113				850	83.7162	83.7463	82.3979	83.7403	83.7113
		860	34.5704	42.4744	81.5596	82.9028	82.8802				860	82.8841	82.9294	81.559	82.9021	82.8802
		870	34.9648	43.1333	80.6591	82.0679	82.0439				870	82.0474	82.0959	80.6586	82.0672	82.044
		880	35.3297	43.7775	79.6845	81.1595	81.1343				880	81.1374	81.1891	79.6842	81.159	81.1344
		890	35.6591	44.4023	78.6258	80.1677	80.1412				890	80.1437	80.1988	78.6256	80.1672	80.1412
		900	35.9458	45.0019	77.4709	79.08	79.0522				900	79.0542	79.1126	77.4707	79.0796	79.0522
		910	36.1805	45.5691	76.2049	77.8814	77.8522				910	77.8537	77.9155	76.2048	77.8811	77.8523
		920	36.3517	46.0943	74.8096	76.5532	76.5227				920	76.5236	76.5888	74.8095	76.5529	76.5227
		930	36.4445	46.5651	73.2617	75.0716	75.0398				930	75.0402	75.1088	73.2618	75.0714	75.0398
		940	36.4396	46.9646	71.5318	73.4064	73.3733				940	73.3731	73.4451	71.5319	73.4063	73.3733
		950	36.3111	47.2703	69.5809	71.5175	71.4831				950	71.4822	71.5576	69.5811	71.5174	71.4831
		960	36.0236	47.4503	67.3564	69.3506	69.315				960	69.3135	69.3921	67.3567	69.3506	69.315
		970	35.5272	47.4593	64.7849	66.8298	66.7931				970	66.7916	66.8732	64.7853	66.8299	66.7931
		980	34.748	47.2298	61.7597	63.8443	63.8068				980	63.8038	63.8881	61.7602	63.8445	63.8068
		990	33.5709	46.6589	58.1133	60.2198	60.1818				990	60.178	60.2642	58.1139	60.2201	60.1818
		1000	31.8017	45.5886	53.5664	55.6646	55.6266				1000	55.6218	55.7089	53.5671	55.665	55.6265
		1010	29.0692	43.8589	47.5838	49.6177	49.5808				1010	49.575	49.6607	47.5845	49.6182	49.5807
		1020	24.492	40.7998	38.8869	40.7338	40.7003				1020	40.6934	40.7726	38.8878	40.7345	40.7003
		1030	14.3905	23.35	22.0615	23.2879	23.2661				1030	23.2581	23.3121	22.0626	23.2888	23.266
		1040	0.00457859	-7.6734e-06	-1.46667e-06	-1.83685e-06	-1.77465e-06				1040	-2.05841e-06	-1.98917e-06	-1.43382e-06	-1.79912e-06	-1.77774e-06
		1050	0.00435338	-1.38237e-05	-2.93594e-06	-3.54054e-06	-3.35402e-06				1050	-4.08724e-06	-3.96213e-06	-2.78824e-06	-3.43553e-06	-3.40435e-06
		1060	0.00410003	-2.25047e-05	-4.40564e-06	-5.40581e-06	-5.16688e-06				1060	-6.14109e-06	-5.9266e-06	-4.31013e-06	-5.24584e-06	-5.21331e-06
		1070	0.00382113	-3.00582e-05	-5.87502e-06	-7.26709e-06	-6.92561e-06				1070	-8.20107e-06	-7.9395e-06	-5.74792e-06	-7.07677e-06	-6.98801e-06
		1080	0.00351318	-3.74809e-05	-7.34344e-06	-9.13876e-06	-8.72537e-06				1080	-1.02438e-05	-9.89213e-06	-7.18583e-06	-8.88963e-06	-8.76959e-06
		1090	0.00316137	-4.73078e-05	-8.81026e-06	-1.0979e-05	-1.05096e-05				1090	-1.2308e-05	-1.19555e-05	-8.62266e-06	-1.07138e-05	-1.05522e-05
		1100	0.00274729	-5.53871e-05	-1.02805e-05	-1.28238e-05	-1.23062e-05				1100	-1.43465e-05	-1.39132e-05	-1.00597e-05	-1.25297e-05	-1.23325e-05
